# Supplementary material for: Analysis of the leaf transcriptome of Musa acuminata during interaction with Mycosphaerella musicola: gene assembly, annotation and marker development
Source: BMC Genomics. 2013 Feb 5;14:78. doi: 10.1186/1471-2164-14-78 (PMC3635893; doi:10.1186/1471-2164-14-78)
Supplement: Additional file 1 — Mapping data for M. acuminata Calcutta 4 and Cavendish Grande Naine unigene contigs aligned to M. acuminata DH Pahang all gene models. Data shows all assembled contigs of M. acuminata Calcutta 4 and Cavendish Grande Naine generated through de novo assembly mapping to M. acuminata ssp. malaccensis var. Pahang (DH Pahang) whole genome sequence. Specific data is also presented for contigs mapped to cytoplasmic nucleotide binding site-leucine-rich repeat proteins, together with TBLASTX scoring hits obtained by comparison of all unmapped contigs against EST (others) database of GenBank at an E value < e-5. [file 1471-2164-14-78-S1.xlsx]

## Sheet: All mapped C4 unigene contigs
Additional file 1
M. acuminata DH-Pahang gene model	Gene annotation	Mapped Calcutta 4 unigene contig members
GSMUA_Achr10G00020_001	exo70 exocyst complex subunit domain containing protein, expressed Exoc7 complete	musa_c4_small_c17944#chr10_209497-210232
GSMUA_Achr10G00040_001	Protein ABIL2 ABIL2 fragment	musa_c4_small_c8419#chr10_462718-463706
GSMUA_Achr10G00050_001	Putative Probable protein ABIL3 Os01g0236400 fragment	musa_c4_small_c8419#chr10_462718-463706
GSMUA_Achr10G00060_001	Protein kish-A tmem167a fragment	musa_c4_small_c15628#chr10_481776-484951
GSMUA_Achr10G00070_001	Signal recognition particle 19 kDa protein SRP19 complete	musa_c4_small_c11336#chr10_485946-488682
GSMUA_Achr10G00080_001	Branched-chain-amino-acid aminotransferase-like protein 3, chloroplastic At5g57850 complete	C4IGN96RJG01AVZS6#chr10_490911-491072
GSMUA_Achr10G00130_001	Putative ATP synthase mitochondrial F1 complex assembly factor 1 ATPAF1 fragment	musa_c4_small_c9114#chr10_505410-505875 musa_c4_small_c10920#chr10_502540-503107
GSMUA_Achr10G00150_001	Homogentisate 1,2-dioxygenase HGO fragment	musa_c4_small_c18457#chr10_520645-521532
GSMUA_Achr10G00160_001	Putative Cobalamin synthesis protein/P47K:Cobalamin synthesis protein/P47K SPBC15D4.05 modules	musa_c4_small_c19713#chr10_525271-538000 musa_c4_small_c19608#chr10_538487-543879 musa_c4_small_c11001#chr10_522709-523224
GSMUA_Achr10G00180_001	phosphoesterase family protein, putative, expressed plcD fragment	musa_c4_small_rep_c9881#chr10_547387-548608
GSMUA_Achr10G00210_001	Hypothetical protein SPAC4F10.03c missing_functional_completeness	musa_c4_small_c22770#chr10_561367-562003
GSMUA_Achr10G00240_001	Putative uncharacterized protein unknown_gene complete	musa_c4_clusters_pos_c1447_1#chr10_747913-751959
GSMUA_Achr10G00250_001	Putative Importin subunit beta-1 Kpnb1 complete	musa_c4_small_c7240#chr10_755181-755572 musa_c4_small_c17695#chr10_756020-756366
GSMUA_Achr10G00290_001	Cationic peroxidase 1 PNC1 complete	C4IGN96RJG02HZKKC#chr10_852214-852727
GSMUA_Achr10G00320_001	Putative Phosphorylated carbohydrates phosphatase TM_1254 TM_1254 modules	musa_c4_clusters_pos_c711_1#chr10_854067-861248
GSMUA_Achr10G00330_001	exonuclease, putative, expressed eri2 modules	musa_c4_small_rep_c3784#chr10_882062-882653 musa_c4_small_rep_c3115#chr10_881232-881545 musa_c4_small_c6733#chr10_871018-879214
GSMUA_Achr10G00340_001	Transcription factor HBP-1b(c1) (Fragment) TGA21 complete	musa_c4_small_c14319#chr10_884489-884973
GSMUA_Achr10G00350_001	Calcium-dependent protein kinase 17 CPK17 complete	musa_c4_small_c14155#chr10_894581-894984
GSMUA_Achr10G00360_001	Calmodulin CCM1 complete	musa_c4_small_rep_c20555#chr10_900644-900967
GSMUA_Achr10G00370_001	Magnesium-protoporphyrin IX monomethyl ester [oxidative] cyclase, chloroplastic CRD1 complete	musa_c4_small_rep_c342#chr10_902053-903702 musa_c4_clusters_pos_c77_1#chr10_902305-904523
GSMUA_Achr10G00380_001	Putative Uncharacterized membrane protein At1g06890 At1g06890 complete	musa_c4_small_rep_c1586#chr10_909229-910057 musa_c4_small_c7446#chr10_906064-906501
GSMUA_Achr10G00390_001	Putative Endoplasmic reticulum-Golgi intermediate compartment protein 3 ergic3 modules	musa_c4_small_rep_c2562#chr10_913419-915033
GSMUA_Achr10G00400_001	PQ loop repeat domain containing protein, expressed YOL092W complete	musa_c4_small_c9002#chr10_953500-954624 musa_c4_small_c18970#chr10_948207-948606
GSMUA_Achr10G00430_001	transposon protein, putative, unclassified, expressed porA fragment	musa_c4_small_rep_c10262#chr10_983549-1004827 musa_c4_small_rep_c1021#chr10_983503-1005312
GSMUA_Achr10G00440_001	Putative Heterogeneous nuclear ribonucleoprotein A/B Hnrnpab modules	musa_c4_small_rep_c10262#chr10_983549-1004827 musa_c4_small_rep_c1021#chr10_983503-1005312
GSMUA_Achr10G00450_001	NDP1, putative, expressed Klc3 complete	musa_c4_small_c5621#chr10_1030221-1032488
GSMUA_Achr10G00460_001	Putative Whole genome shotgun sequence of line PN40024, scaffold_7.assembly12x (Fragment) CYCD7-1 fragment	musa_c4_small_c5621#chr10_1030221-1032488
GSMUA_Achr10G00490_001	Tropinone reductase homolog At1g07440 At1g07440 complete	musa_c4_small_rep_c777#chr10_1050567-1051954 musa_c4_small_rep_c3827#chr10_1053873-1054572
GSMUA_Achr10G00500_001	Uracil phosphoribosyltransferase UPP complete	musa_c4_small_c17898#chr10_1060106-1061972
GSMUA_Achr10G00530_001	Hypothetical protein P5CS missing_functional_completeness	C4IGN96RJG02HWKSP#chr10_1120812-1120865
GSMUA_Achr10G00540_001	Delta-1-pyrroline-5-carboxylate synthase P5CS fragment	musa_c4_small_c18806#chr10_1140100-1140387
GSMUA_Achr10G00550_001	Transcription factor ILR3 ILR3 fragment	musa_c4_small_c16971#chr10_1141194-1142464
GSMUA_Achr10G00560_001	Putative basic helix-loop-helix DND-binding domain containing protein, expressed unknown_gene fragment	musa_c4_small_c16971#chr10_1141194-1142464
GSMUA_Achr10G00570_001	Digalactosyldiacylglycerol synthase 2, chloroplastic DGD2 complete	musa_c4_small_c9955#chr10_1182077-1182591
GSMUA_Achr10G00610_001	Putative expressed protein unknown_gene complete	musa_c4_small_rep_c1189#chr10_1199114-1202350
GSMUA_Achr10G00620_001	Hypothetical protein unknown_gene missing_functional_completeness	musa_c4_small_rep_c1189#chr10_1199114-1202350
GSMUA_Achr10G00650_001	Fructose-1,6-bisphosphatase, chloroplastic Os03g0267300 modules	musa_c4_small_rep_c1110#chr10_1217550-1218523 musa_c4_clusters_pos_c1685_1#chr10_1216792-1217600
GSMUA_Achr10G00660_001	Putative Predicted protein mybJ complete	musa_c4_small_c24537#chr10_1223094-1223530 musa_c4_small_c19447#chr10_1221750-1222172
GSMUA_Achr10G00680_001	hs1, putative, expressed kynA complete	musa_c4_small_c22515#chr10_1234133-1234503
GSMUA_Achr10G00690_001	retrotransposon protein, putative, unclassified, expressed unknown_gene complete	C4NIGN96RJG01DK0KK#chr10_1235175-1235560
GSMUA_Achr10G00700_001	Protein yippee-like At3g11230 fragment	musa_c4_small_c9583#chr10_1277510-1283954
GSMUA_Achr10G00710_001	Protein yippee-like At3g11230 fragment	musa_c4_small_c9583#chr10_1277510-1283954
GSMUA_Achr10G00720_001	RNA polymerase II C-terminal domain phosphatase-like 2 CPL2 fragment	musa_c4_small_c3959#chr10_1293157-1293866
GSMUA_Achr10G00790_001	reticulon domain containing protein, putative, expressed RTNLB12 complete	musa_c4_small_c24047#chr10_1417938-1418835
GSMUA_Achr10G00800_001	Hypothetical protein Srrm1 missing_functional_completeness	musa_c4_small_c25782#chr10_1446634-1446839 musa_c4_small_c17397#chr10_1441771-1442353
GSMUA_Achr10G00840_001	Putative Uncharacterized protein C24B11.05 SPAC24B11.05 complete	musa_c4_small_c23412#chr10_1473982-1474466 musa_c4_small_c15730#chr10_1472512-1473455
GSMUA_Achr10G00850_001	Putative expressed protein spc25 complete	C4NIGN96RJG01AT9Q8#chr10_1479773-1481110
GSMUA_Achr10G00860_001	Hypothetical protein unknown_gene missing_functional_completeness	C4IGN96RJG02F7BDO#chr10_1485800-1486235
GSMUA_Achr10G00870_001	Protein kinase APK1A, chloroplastic APK1A complete	C4IGN96RJG02F7BDO#chr10_1485800-1486235
GSMUA_Achr10G00900_001	Heat shock cognate 70 kDa protein HSP70 complete	musa_c4_small_rep_c17416#chr10_1503279-1503720
GSMUA_Achr10G00920_001	Hypothetical protein argS missing_functional_completeness	musa_c4_small_c19960#chr10_1557695-1558084
GSMUA_Achr10G00940_001	expressed protein secA fragment	C4IGN96RJG01E2PND#chr10_1580401-1595724
GSMUA_Achr10G00950_001	Hypothetical protein march2 missing_functional_completeness	musa_c4_small_c15241#chr10_1599192-1599381
GSMUA_Achr10G00960_001	enoyl-CoA hydratase/isomerase family protein, putative, expressed caiD complete	musa_c4_small_c22786#chr10_1623347-1623720
GSMUA_Achr10G00970_001	Putative SCAR-like protein 2 Os01g0208600 complete	musa_c4_small_c19012#chr10_1654563-1654980
GSMUA_Achr10G00980_001	Mitogen-activated protein kinase 1 MPK1 complete	musa_c4_small_c10598#chr10_1660781-1663417
GSMUA_Achr10G00990_001	DUF538 domain containing protein, putative, expressed yaeQ complete	musa_c4_small_rep_c9341#chr10_1675127-1675665
GSMUA_Achr10G01010_001	Putative callose synthase 8 CALS8 complete	musa_c4_small_c18892#chr10_1709339-1710299
GSMUA_Achr10G01020_001	Predicted protein TCP4 complete	musa_c4_small_c23760#chr10_1712586-1712782
GSMUA_Achr10G01030_001	receptor-like protein kinase precursor, putative, expressed pno1 fragment	musa_c4_small_c22035#chr10_1735285-1736326
GSMUA_Achr10G01080_001	expressed protein clec-180 complete	musa_c4_small_c14418#chr10_1907540-1908014
GSMUA_Achr10G01100_001	60S acidic ribosomal protein P0-1 RPP0A complete	musa_c4_small_c21733#chr10_1927856-1928242
GSMUA_Achr10G01120_001	Ubiquitin-conjugating enzyme E2 10 UBC10 complete	musa_c4_small_rep_c23799#chr10_1955638-1956114 musa_c4_clusters_pos_c1463_1#chr10_1955491-1959307
GSMUA_Achr10G01130_001	E1-BTB2 - Bric-a-Brac, Tramtrack, and Broad Complex domain with E1 subfamily conserved sequence, expressed Klhl13 modules	musa_c4_small_c24939#chr10_1964998-1968995
GSMUA_Achr10G01140_001	expressed protein Trerf1 complete	musa_c4_small_c9384#chr10_1978864-1979215 musa_c4_small_c15724#chr10_1979241-1979535
GSMUA_Achr10G01160_001	Hypothetical protein At1g01540 missing_functional_completeness	musa_c4_small_c8834#chr10_2071621-2072666
GSMUA_Achr10G01190_001	Putative Eukaryotic translation initiation factor 3 subunit L v1g169424 complete	musa_c4_small_c5892#chr10_2087952-2089735
GSMUA_Achr10G01210_001	Putative Adenosine deaminase-like protein ADAL fragment	musa_c4_clusters_pos_c954_1#chr10_2251310-2252779
GSMUA_Achr10G01220_001	Putative Adenosine deaminase-like protein adal fragment	musa_c4_clusters_pos_c954_1#chr10_2251310-2252779
GSMUA_Achr10G01230_001	Hypothetical protein unknown_gene missing_functional_completeness	musa_c4_clusters_pos_c954_1#chr10_2251310-2252779
GSMUA_Achr10G01260_001	Nascent polypeptide-associated complex subunit alpha-like protein At3g12390 complete	musa_c4_small_rep_c1388#chr10_2525028-2531379
GSMUA_Achr10G01270_001	expressed protein unknown_gene complete	C4NIGN96RJG02FTXPY#chr10_2655078-2655322
GSMUA_Achr10G01280_001	Putative Serine/threonine-protein phosphatase 2A 65 kDa regulatory subunit A beta isoform PP2AA2 complete	musa_c4_small_rep_c2148#chr10_2870209-2872209
GSMUA_Achr10G01300_001	Hypothetical protein PHRF1 missing_functional_completeness	musa_c4_small_rep_c19228#chr10_2898333-2898738
GSMUA_Achr10G01320_001	exonuclease, putative, expressed polC complete	C4NIGN96RJG02IAFRP#chr10_3131565-3131919
GSMUA_Achr10G01350_001	lipase class 3 family protein, putative, expressed hisA fragment	C4IGN96RJG02JM5Y8#chr10_3208227-3208566
GSMUA_Achr10G01370_001	Hypothetical protein unknown_gene missing_functional_completeness	C4NIGN96RJG02GBKJU#chr10_3289960-3323484
GSMUA_Achr10G01380_001	Sugar transporter ERD6-like 16 At5g18840 complete	musa_c4_small_c8846#chr10_3370929-3377679
GSMUA_Achr10G01390_001	BI1-like protein At4g15470 complete	musa_c4_small_c7643#chr10_3380693-3384901
GSMUA_Achr10G01400_001	Probable 1-deoxy-D-xylulose-5-phosphate synthase, chloroplastic CLA1 complete	C4IGN96RJG01DI95N#chr10_3400697-3402398
GSMUA_Achr10G01420_001	Putative uncharacterized protein spo15 complete	musa_c4_small_c22603#chr10_3460442-3461406
GSMUA_Achr10G01430_001	Putative Exodeoxyribonuclease III xthA fragment	C4NIGN96RJG02JZZ3A#chr10_3471389-3471648
GSMUA_Achr10G01440_001	Putative uncharacterized protein Sb09g020320 TGA1B complete	musa_c4_small_c12016#chr10_3474677-3475226
GSMUA_Achr10G01460_001	Putative Protein WIR1A WIR1A complete	musa_c4_small_c5651#chr10_3506829-3536521 musa_c4_small_c20645#chr10_3507273-3536885 musa_c4_small_c18993#chr10_3502071-3536111 musa_c4_clusters_pos_c130_1#chr10_3508086-3508560
GSMUA_Achr10G01480_001	Hypothetical protein unknown_gene missing_functional_completeness	musa_c4_small_rep_c4145#chr10_3618331-3618788
GSMUA_Achr10G01490_001	Putative uncharacterized protein L4R complete	musa_c4_small_c11255#chr10_3649418-3649955
GSMUA_Achr10G01500_001	Somatic embryogenesis receptor kinase 1 SERK1 fragment	musa_c4_small_rep_c1942#chr10_3662862-3669703
GSMUA_Achr10G01510_001	Calmodulin CAM complete	C4NIGN96RJG02JLUO3#chr10_3685925-3686246
GSMUA_Achr10G01540_001	Putative uncharacterized protein polC complete	musa_c4_small_rep_c14170#chr10_3692317-3692573
GSMUA_Achr10G01550_001	Sad1 / UNC-like C-terminal domain containing protein, putative, expressed Sun2 complete	musa_c4_small_c16826#chr10_3699287-3699629 musa_c4_small_c15627#chr10_3697976-3698716 musa_c4_small_c13070#chr10_3704150-3704526
GSMUA_Achr10G01560_001	Putative Chaperone protein dnaJ 72 ATJ72 fragment	C4IGN96RJG02J1AGC#chr10_3705685-3705944
GSMUA_Achr10G01570_001	Hypothetical protein ATJ72 missing_functional_completeness	musa_c4_small_c19457#chr10_3719744-3721092
GSMUA_Achr10G01590_001	Putative expressed protein CLIP-190 fragment	musa_c4_small_c13234#chr10_3734333-3734764
GSMUA_Achr10G01600_001	Putative ABSCISIC ACID-INSENSITIVE 5-like protein 3 DPBF4 complete	musa_c4_small_c15760#chr10_3749033-3756085
GSMUA_Achr10G01660_001	Hypothetical protein ALA1 missing_functional_completeness	musa_c4_small_c8270#chr10_3903727-3904334 musa_c4_small_c21358#chr10_3902007-3902478
GSMUA_Achr10G01710_001	Putative WD repeat domain phosphoinositide-interacting protein 3 wdr45l complete	musa_c4_small_rep_c21738#chr10_3975328-3976887 musa_c4_small_c14274#chr10_3966098-3969362 musa_c4_small_c13588#chr10_3974863-3975312
GSMUA_Achr10G01720_001	Hypothetical protein Gart missing_functional_completeness	musa_c4_small_c3476#chr10_3982076-3982384 musa_c4_small_c14305#chr10_3984302-3985269 musa_c4_small_c14099#chr10_3981235-3981734
GSMUA_Achr10G01750_001	Putative Receptor-like protein kinase FERONIA FER fragment	musa_c4_small_rep_c12919#chr10_4024251-4024826 musa_c4_small_c18638#chr10_4022759-4023376
GSMUA_Achr10G01760_001	Receptor-like protein kinase FERONIA FER fragment	musa_c4_small_rep_c1776#chr10_4071692-4071747
GSMUA_Achr10G01780_001	Receptor-like protein kinase FERONIA FER fragment	musa_c4_small_c23232#chr10_4096173-4096394 musa_c4_small_c18423#chr10_4094945-4095394 musa_c4_small_c15455#chr10_4095380-4095791 musa_c4_small_c10435#chr10_4095831-4096133 musa_c4_small_c10435#chr10_4096145-4096302
GSMUA_Achr10G01790_001	Developmentally-regulated GTP-binding protein 2 DRG2 complete	musa_c4_small_rep_c2595#chr10_4106870-4107482 musa_c4_small_c26071#chr10_4107192-4108004
GSMUA_Achr10G01800_001	Uncharacterized aarF domain-containing protein kinase At1g79600, chloroplastic At1g79600 complete	musa_c4_small_rep_c18447#chr10_4128411-4132451 musa_c4_small_c19432#chr10_4126057-4126425
GSMUA_Achr10G01810_001	Hypothetical protein Egr4 missing_functional_completeness	musa_c4_small_c16542#chr10_4196036-4202241
GSMUA_Achr10G01820_001	Uncharacterized membrane protein At1g06890 At1g06890 complete	musa_c4_small_c5581#chr10_4203425-4205092 musa_c4_small_c16542#chr10_4196036-4202241
GSMUA_Achr10G01830_001	Putative Proactivator polypeptide-like 1 Psapl1 fragment	musa_c4_small_rep_c1070#chr10_4222131-4226558
GSMUA_Achr10G01950_001	Probable alpha-mannosidase I MNS5 MNS5 fragment	musa_c4_small_c24510#chr10_4679662-4680115
GSMUA_Achr10G01970_001	Probable alpha-mannosidase I MNS5 MNS5 fragment	C4NIGN96RJG02FJVKI#chr10_4711058-4711310
GSMUA_Achr10G01980_001	Putative Chloroplastic group IIA intron splicing facilitator CRS1, chloroplastic Os08g0360100 modules	musa_c4_small_c3989#chr10_4823405-4825121 musa_c4_small_c16334#chr10_4832430-4833076 musa_c4_small_c11365#chr10_4825410-4827749
GSMUA_Achr10G02030_001	exo70 exocyst complex subunit, putative, expressed Exoc7 complete	musa_c4_small_rep_c2514#chr10_5065300-5065873
GSMUA_Achr10G02050_001	Hypothetical protein MPK8 missing_functional_completeness	musa_c4_small_c8146#chr10_5256841-5257629
GSMUA_Achr10G02070_001	Putative Isopenicillin N epimerase cefD complete	C4IGN96RJG02HGTB3#chr10_5289538-5289912
GSMUA_Achr10G02080_001	Probable protein phosphatase 2C 2 Os01g0295700 complete	musa_c4_small_c17894#chr10_5389545-5390164
GSMUA_Achr10G02090_001	DNA methyltransferase protein, putative, expressed DRM2 fragment	musa_c4_small_c24190#chr10_5489629-5489882
GSMUA_Achr10G02130_001	Putative Pentatricopeptide repeat-containing protein At1g56690, mitochondrial PCMP-H69 complete	musa_c4_small_c22860#chr10_5547325-5547807
GSMUA_Achr10G02140_001	Putative Mitogen-activated protein kinase kinase kinase 1 MEKK1 fragment	musa_c4_small_c5715#chr10_5673150-5673998 musa_c4_small_c11131#chr10_5665014-5665410
GSMUA_Achr10G02150_001	Putative Villin-3 VLN3 fragment	musa_c4_small_c15828#chr10_5751779-5763651 musa_c4_small_c11050#chr10_5751432-5751913
GSMUA_Achr10G02180_001	Hypothetical protein bel1 missing_functional_completeness	musa_c4_small_c4388#chr10_5865627-5865870
GSMUA_Achr10G02200_001	DNA-directed RNA polymerase II subunit RPB9 POLR2I complete	musa_c4_small_c25223#chr10_6002351-6025453
GSMUA_Achr10G02240_001	Putative Lipoamide acyltransferase component of branched-chain alpha-keto acid dehydrogenase complex, mitochondrial DBT complete	musa_c4_small_c22882#chr10_6638825-6639204 musa_c4_small_c15959#chr10_6607387-6608746 musa_c4_small_c15857#chr10_6640246-6641834
GSMUA_Achr10G02250_001	expressed protein 1a fragment	musa_c4_small_c16525#chr10_6737537-6738128
GSMUA_Achr10G02260_001	expressed protein INP54 fragment	musa_c4_small_c20790#chr10_6753017-6753713
GSMUA_Achr10G02290_001	DNA binding protein, putative mybJ complete	musa_c4_small_c16990#chr10_6870969-6871774
GSMUA_Achr10G02320_001	Putative Peptide transporter PTR1 PTR1 complete	musa_c4_small_c21422#chr10_6961196-6961654
GSMUA_Achr10G02350_001	Protein DA1-related 2 DAR2 complete	musa_c4_small_c12259#chr10_7020962-7022983 musa_c4_small_c11563#chr10_7016729-7018803
GSMUA_Achr10G02370_001	RNA recognition motif containing protein, putative, expressed eif3g-b fragment	musa_c4_small_rep_c8679#chr10_7071408-7071851
GSMUA_Achr10G02400_001	Hypothetical protein ESC missing_functional_completeness	musa_c4_small_c19710#chr10_7109496-7109914
GSMUA_Achr10G02410_001	PTAC16, putative, expressed At2g34460 complete	musa_c4_small_rep_c470#chr10_7128956-7129935 musa_c4_small_c6927#chr10_7131777-7132240
GSMUA_Achr10G02420_001	MYB family transcription factor, putative, expressed ARR1 complete	musa_c4_small_rep_c3481#chr10_7138027-7138533 musa_c4_small_c3480#chr10_7137166-7137994
GSMUA_Achr10G02430_001	zinc finger, RING-type, putative, expressed RING1 complete	musa_c4_small_c18875#chr10_7156070-7156668
GSMUA_Achr10G02440_001	Putative Scarecrow-like protein 9 SCL9 fragment	musa_c4_small_c20395#chr10_7182070-7182458 musa_c4_small_c19686#chr10_7180641-7181019 musa_c4_small_c19316#chr10_7182445-7182806
GSMUA_Achr10G02480_001	60S ribosomal protein L36-3 RPL36C modules	musa_c4_clusters_pos_c1706_1#chr10_7251452-7253457
GSMUA_Achr10G02490_001	DHHC zinc finger domain containing protein, expressed Zdhhc17 complete	musa_c4_small_c14384#chr10_7254438-7256165 musa_c4_small_c14366#chr10_7258248-7259897
GSMUA_Achr10G02520_001	N-acetylglucosaminyltransferase, putative, expressed Xylt1 complete	musa_c4_small_c2461#chr10_7309525-7310143
GSMUA_Achr10G02540_001	SLT1 protein, putative, expressed ORF1 complete	musa_c4_small_rep_c19850#chr10_7354398-7354831
GSMUA_Achr10G02550_001	Putative Retinol dehydrogenase 12 Rdh12 complete	C4IGN96RJG01DVB9D#chr10_7367537-7367857
GSMUA_Achr10G02570_001	Actin-depolymerizing factor 4 ADF4 complete	musa_c4_clusters_pos_c957_1#chr10_7414231-7415680
GSMUA_Achr10G02580_001	Probable histone H2A.1 MtrDRAFT_AC149210g1v1 complete	musa_c4_small_rep_c23203#chr10_7430831-7431576
GSMUA_Achr10G02620_001	Putative Meiotically up-regulated gene 71 protein mug71 complete	musa_c4_small_c12689#chr10_7604669-7607848
GSMUA_Achr10G02670_001	Putative protein kinase domain containing protein, expressed CTR1 complete	C4NIGN96RJG02HU45R#chr10_8064189-8064568
GSMUA_Achr10G02710_001	Putative DNA topoisomerase 1 topA complete	C4NIGN96RJG02FYYJS#chr10_8630395-8640512
GSMUA_Achr10G02720_001	Putative RRP12-like protein RRP12 complete	musa_c4_small_c24010#chr10_8720895-8721506
GSMUA_Achr10G02740_001	Hypothetical protein unknown_gene missing_functional_completeness	C4NIGN96RJG01DHUVY#chr10_8793948-8794281
GSMUA_Achr10G02790_001	Endoplasmic reticulum-Golgi intermediate compartment protein 3 ergic3 complete	musa_c4_small_c12415#chr10_9202460-9204186
GSMUA_Achr10G02820_001	PolI-like DNA polymerase, putative, expressed polA complete	musa_c4_small_c8917#chr10_9476845-9480987 musa_c4_small_c8624#chr10_9465479-9466518 musa_c4_small_c23649#chr10_9487626-9487957
GSMUA_Achr10G02830_001	rabGAP/TBC domain-containing protein, putative, expressed Tbc1d5 complete	musa_c4_small_c12043#chr10_9596194-9597019
GSMUA_Achr10G02840_001	30S ribosomal protein S16, putative, expressed rpsP complete	musa_c4_small_c3621#chr10_9611186-9614955 musa_c4_small_c20603#chr10_9611186-9612387
GSMUA_Achr10G02880_001	Putative Splicing factor 3B subunit 1 sf3b1 complete	musa_c4_small_c3857#chr10_9672157-9674071 musa_c4_small_c22277#chr10_9674889-9675376 musa_c4_small_c20560#chr10_9674306-9674618 musa_c4_small_c18327#chr10_9672216-9673679 musa_c4_small_c13081#chr10_9676950-9677530
GSMUA_Achr10G02900_001	Putative Pentatricopeptide repeat-containing protein At3g42630 At3g42630 complete	musa_c4_small_c10288#chr10_9875062-9875781
GSMUA_Achr10G02910_001	60S ribosomal protein L12 RPL12 complete	musa_c4_small_rep_c9739#chr10_9878384-9879135
GSMUA_Achr10G02930_001	extracellular ligand-gated ion channel, putative, expressed Gpr143 complete	musa_c4_small_c9249#chr10_9885165-9885750
GSMUA_Achr10G02990_001	Protein arginine N-methyltransferase 5 PRMT5 complete	musa_c4_small_c20864#chr10_9996720-9997247
GSMUA_Achr10G03010_001	mitochondrial transcription termination factor family protein, putative, expressed MTERFD1 complete	musa_c4_small_c14039#chr10_10105572-10110589
GSMUA_Achr10G03040_001	Putative IBR domain containing protein PAN1 fragment	C4IGN96RJG02GF9YZ#chr10_10214551-10214771
GSMUA_Achr10G03050_001	Putative IBR domain containing protein rbrA fragment	musa_c4_small_c25843#chr10_10222485-10222966
GSMUA_Achr10G03060_001	protein kinase family protein, putative, expressed SRPK1 fragment	musa_c4_small_c12081#chr10_10228812-10229099
GSMUA_Achr10G03100_001	Hypothetical protein SLC38A10 missing_functional_completeness	musa_c4_small_c24292#chr10_10405226-10405738
GSMUA_Achr10G03110_001	Putative mRNA turnover protein 4 homolog MRTO4 complete	musa_c4_small_rep_c2246#chr10_10560652-10563012 musa_c4_small_c24549#chr10_10563048-10563465
GSMUA_Achr10G03120_001	Probable phytol kinase 2, chloroplastic Os01g0832000 complete	musa_c4_clusters_pos_c461_1#chr10_10564190-10567168
GSMUA_Achr10G03170_001	Putative Protein SENSITIVITY TO RED LIGHT REDUCED 1 SRR1 complete	musa_c4_small_c14309#chr10_10652476-10656457
GSMUA_Achr10G03200_001	Protein IN2-1 homolog B GSTZ5 complete	musa_c4_small_rep_c3465#chr10_10707673-10711259
GSMUA_Achr10G03220_001	Putative UPF0405 protein C3orf75 homolog Tmem103 complete	musa_c4_small_c14026#chr10_10725937-10728486
GSMUA_Achr10G03230_001	AP2 domain containing protein, expressed AP2 complete	musa_c4_small_c17561#chr10_10735252-10736851
GSMUA_Achr10G03250_001	Elongation factor 1-alpha EF1 fragment	musa_c4_small_rep_c1698#chr10_10897515-10898565
GSMUA_Achr10G03260_001	Hypothetical protein unknown_gene missing_functional_completeness	musa_c4_small_c9218#chr10_10899996-10903351
GSMUA_Achr10G03280_001	Putative Protein split ends spen fragment	C4NIGN96RJG02GOAE6#chr10_10926595-10930058
GSMUA_Achr10G03360_001	Hypothetical protein unknown_gene missing_functional_completeness	musa_c4_small_rep_c3067#chr10_11146255-11151794
GSMUA_Achr10G03370_001	Probable U6 snRNA-associated Sm-like protein LSm7 lsm7 complete	musa_c4_small_rep_c3067#chr10_11146255-11151794
GSMUA_Achr10G03450_001	Putative UPF0481 protein At3g47200 At3g47200 fragment	C4IGN96RJG01EXWSV#chr10_11352783-11353156
GSMUA_Achr10G03500_001	Putative expressed protein WIP2 fragment	musa_c4_small_c20960#chr10_11435250-11435689
GSMUA_Achr10G03510_001	Putative expressed protein ycf1 complete	musa_c4_small_c25580#chr10_11442146-11442517 musa_c4_small_c20810#chr10_11442643-11443033
GSMUA_Achr10G03520_001	Heat shock protein 81-2 HSP81-2 complete	musa_c4_small_rep_c4531#chr10_11527354-11528174 musa_c4_small_rep_c13560#chr10_11527048-11527635 musa_c4_small_c18550#chr10_11529827-11530354
GSMUA_Achr10G03550_001	Putative Trigger factor tig modules	musa_c4_small_rep_c643#chr10_11546977-11556632
GSMUA_Achr10G03580_001	Elicitor-responsive protein 1 ERG1 complete	musa_c4_clusters_pos_c1268_1#chr10_11833877-11835508
GSMUA_Achr10G03590_001	Mitochondrial import inner membrane translocase subunit Tim9 TIM9 complete	musa_c4_small_rep_c2949#chr10_11841010-11844038
GSMUA_Achr10G03600_001	Putative Dolichyl-phosphate beta-glucosyltransferase ALG5 complete	C4IGN96RJG01BNUHU#chr10_11850788-11851178
GSMUA_Achr10G03630_001	Probable protein phosphatase 2C 4 PLL5 complete	musa_c4_small_c12809#chr10_11889879-11890432
GSMUA_Achr10G03640_001	Hypothetical protein unknown_gene missing_functional_completeness	musa_c4_small_c12809#chr10_11889879-11890432
GSMUA_Achr10G03650_001	60S ribosomal protein L36-2 RPL36B complete	musa_c4_small_rep_c3326#chr10_11893655-11897739
GSMUA_Achr10G03670_001	Actin-depolymerizing factor 1 ADF1 modules	musa_c4_small_rep_c1013#chr10_11927288-11928665
GSMUA_Achr10G03680_001	40S ribosomal protein S15a RPS15A complete	musa_c4_small_rep_c1887#chr10_12000219-12002168
GSMUA_Achr10G03690_001	Ras-related protein ARA-3 ARA-3 complete	musa_c4_small_rep_c5327#chr10_12006183-12006798
GSMUA_Achr10G03730_001	Actin-2 ACT2 complete	musa_c4_small_rep_c373#chr10_12131554-12132593 musa_c4_small_c7536#chr10_12132842-12134682
GSMUA_Achr10G03740_001	plant-specific domain TIGR01589 family protein, expressed CYP51A1 complete	musa_c4_small_rep_c1589#chr10_12141756-12142572
GSMUA_Achr10G03750_001	Putative Monoglyceride lipase Mgll complete	musa_c4_small_c13186#chr10_12144942-12147132
GSMUA_Achr10G03760_001	60S ribosomal protein L35 RPL35 modules	musa_c4_small_rep_c4293#chr10_12148960-12153674
GSMUA_Achr10G03780_001	Lung seven transmembrane receptor domain containing protein, putative, expressed Gpr107 modules	musa_c4_small_rep_c5880#chr10_12186427-12187094 musa_c4_small_c11094#chr10_12187397-12188023
GSMUA_Achr10G03790_001	Putative Uncharacterized lipoprotein PYRAB04520 PYRAB04520 fragment	musa_c4_small_c18787#chr10_12190912-12194147
GSMUA_Achr10G03800_001	Putative respiratory burst oxidase homolog protein H RBOHH complete	musa_c4_small_c10815#chr10_12194996-12195924 musa_c4_small_c10131#chr10_12196940-12197776
GSMUA_Achr10G03810_001	protein kinase PKN/PRK1, effector, putative, expressed Clec4f complete	musa_c4_small_c17626#chr10_12550396-12550857
GSMUA_Achr10G03840_001	Putative transcription termination factor nusG family protein, expressed nusG complete	musa_c4_small_c16095#chr10_13082336-13082744 musa_c4_small_c15085#chr10_13088001-13088613
GSMUA_Achr10G03850_001	Ras-related protein ARA-3 ARA-3 complete	musa_c4_small_c17881#chr10_13117025-13118052 musa_c4_small_c13980#chr10_13116041-13117366
GSMUA_Achr10G03870_001	Elongation factor P efp modules	musa_c4_small_c21536#chr10_13390436-13391558
GSMUA_Achr10G03880_001	protein kinase domain containing protein, expressed HT1 complete	musa_c4_small_c18775#chr10_13394574-13394773
GSMUA_Achr10G03900_001	ABC1 family domain containing protein, putative, expressed abkC complete	C4NIGN96RJG01BW8KB#chr10_13423244-13423702
GSMUA_Achr10G03920_001	zinc finger, RING-type, putative, expressed rnf141 complete	musa_c4_small_c10990#chr10_13435360-13435738
GSMUA_Achr10G03950_001	Hypothetical protein SDH2-2 missing_functional_completeness	musa_c4_small_c20907#chr10_13472089-13472496 musa_c4_small_c15743#chr10_13472973-13473357
GSMUA_Achr10G03960_001	Putative Whole genome shotgun sequence of line PN40024, scaffold_219.assembly12x (Fragment) COL7 complete	musa_c4_clusters_pos_c1378_1#chr10_13481801-13482922
GSMUA_Achr10G03980_001	ZOS1-20 - C2H2 zinc finger protein, expressed lid modules	C4NIGN96RJG02HO06G#chr10_13521237-13522199
GSMUA_Achr10G04020_001	Hypothetical protein purA missing_functional_completeness	C4NIGN96RJG02FIUB4#chr10_13550576-13557390
GSMUA_Achr10G04030_001	EARLY flowering protein, putative, expressed Tm9sf4 modules	musa_c4_small_c17476#chr10_13560300-13560485
GSMUA_Achr10G04050_001	Putative Probable adenylate kinase 1, chloroplastic At2g37250 modules	C4NIGN96RJG01C78LC#chr10_13593810-13595918
GSMUA_Achr10G04110_001	Hypothetical protein gatB missing_functional_completeness	musa_c4_small_c8011#chr10_13693423-13694064 musa_c4_small_c4952#chr10_13693979-13702439
GSMUA_Achr10G04120_001	Aspartyl/glutamyl-tRNA(Asn/Gln) amidotransferase subunit B gatB fragment	musa_c4_small_c4952#chr10_13693979-13702439
GSMUA_Achr10G04130_001	Aspartyl/glutamyl-tRNA(Asn/Gln) amidotransferase subunit B gatB fragment	musa_c4_small_rep_c1328#chr10_13703305-13705513
GSMUA_Achr10G04140_001	Aspartyl/glutamyl-tRNA(Asn/Gln) amidotransferase subunit B gatB fragment	musa_c4_small_rep_c1328#chr10_13703305-13705513
GSMUA_Achr10G04150_001	Hypothetical protein unknown_gene missing_functional_completeness	musa_c4_small_rep_c1328#chr10_13703305-13705513
GSMUA_Achr10G04170_001	Probable thiol methyltransferase 2 HOL3 modules	musa_c4_small_c23696#chr10_13748555-13751068 musa_c4_clusters_pos_c330_1#chr10_13751723-13755724
GSMUA_Achr10G04180_001	Hypothetical protein unknown_gene missing_functional_completeness	musa_c4_clusters_pos_c330_1#chr10_13751723-13755724
GSMUA_Achr10G04190_001	acyl-coenzyme A thioesterase 10, mitochondrial precursor, putative, expressed ACOT9 modules	musa_c4_small_c12039#chr10_13756623-13756935 musa_c4_small_c10349#chr10_13759048-13760237
GSMUA_Achr10G04200_001	Putative Acyl-coenzyme A thioesterase 9, mitochondrial Acot9 fragment	musa_c4_clusters_pos_c935_1#chr10_13766353-13767350
GSMUA_Achr10G04210_001	acyl-coenzyme A thioesterase 10, mitochondrial precursor, putative, expressed unknown_gene fragment	musa_c4_clusters_pos_c935_1#chr10_13766353-13767350
GSMUA_Achr10G04230_001	60S ribosomal protein L5 RPL5 complete	musa_c4_small_rep_c6060#chr10_13774860-13778174 musa_c4_small_rep_c1026#chr10_13778165-13779582 musa_c4_small_c18720#chr10_13774860-13775042
GSMUA_Achr10G04240_001	Putative expressed protein CHAF1A complete	C4IGN96RJG01CQ7SH#chr10_13789414-13789778
GSMUA_Achr10G04250_001	60S ribosomal protein L38 RPL38A modules	musa_c4_small_rep_c3631#chr10_13797266-13799331
GSMUA_Achr10G04260_001	bromodomain protein 103, putative, expressed ATAD2B complete	C4NIGN96RJG01BYK0L#chr10_13805596-13809485
GSMUA_Achr10G04280_001	Putative Uncharacterized protein C2orf64 homolog TGas128e22.1 complete	musa_c4_small_rep_c3699#chr10_13959632-13970137
GSMUA_Achr10G04290_001	Putative Whole genome shotgun sequence assembly, scaffold_319, strain Mel28 CASP3 fragment	musa_c4_small_c5680#chr10_13972063-13973959
GSMUA_Achr10G04300_001	late embryogenesis abundant protein, putative, expressed LEA14-A complete	musa_c4_small_c5680#chr10_13972063-13973959
GSMUA_Achr10G04310_001	Rab GDP dissociation inhibitor alpha GDI1 complete	C4IGN96RJG02FFSL5#chr10_13962717-13982315
GSMUA_Achr10G04320_001	NAC domain protein, IPR003441 ANAC094 complete	musa_c4_small_rep_c2789#chr10_13989445-13990010
GSMUA_Achr10G04370_001	expressed protein prfA fragment	musa_c4_small_c21179#chr10_14045120-14068380
GSMUA_Achr10G04380_001	Hypothetical protein At5g26210 missing_functional_completeness	musa_c4_small_c21179#chr10_14045120-14068380
GSMUA_Achr10G04390_001	Hypothetical protein At5g26210 missing_functional_completeness	musa_c4_small_c5989#chr10_14063751-14064121 musa_c4_small_c21179#chr10_14045120-14068380 musa_c4_small_c17827#chr10_14063710-14066599
GSMUA_Achr10G04400_001	Putative PHD finger protein At5g26210 At5g26210 fragment	musa_c4_small_c21179#chr10_14045120-14068380 musa_c4_small_c17827#chr10_14063710-14066599
GSMUA_Achr10G04410_001	expressed protein prfA fragment	musa_c4_small_c21179#chr10_14045120-14068380 musa_c4_small_c18595#chr10_14067421-14069980
GSMUA_Achr10G04420_001	AAA family ATPase, putative, expressed clpX complete	musa_c4_small_rep_c2342#chr10_14089107-14091736 musa_c4_small_c23143#chr10_14085437-14087878
GSMUA_Achr10G04430_001	rickettsia 17 kDa surface antigen family protein, expressed NIP2 complete	musa_c4_small_rep_c2342#chr10_14089107-14091736
GSMUA_Achr10G04460_001	uridine kinase, putative, expressed PF07_0086 fragment	C4NIGN96RJG02JZ66K#chr10_14105482-14105697
GSMUA_Achr10G04480_001	expressed protein Snapc3 fragment	C4IGN96RJG01DAL73#chr10_14139210-14155807
GSMUA_Achr10G04490_001	Hypothetical protein unknown_gene missing_functional_completeness	musa_c4_small_c6143#chr10_14155165-14156611 musa_c4_small_c5120#chr10_14155132-14156010
GSMUA_Achr10G04500_001	Putative Peroxiredoxin Q, chloroplastic Os06g0196300 modules	musa_c4_small_c6143#chr10_14155165-14156611 musa_c4_small_c5120#chr10_14155132-14156010
GSMUA_Achr10G04530_001	Transcription factor NAC078 fragment	musa_c4_small_c11399#chr10_14179270-14180139
GSMUA_Achr10G04540_001	Hypothetical protein MED4 missing_functional_completeness	musa_c4_small_c11399#chr10_14179270-14180139
GSMUA_Achr10G04560_001	H-BTB2 - Bric-a-Brac, Tramtrack, Broad Complex BTB domain with H family conserved sequence, expressed COPRO5265_1289 complete	musa_c4_small_c24766#chr10_14189214-14189530
GSMUA_Achr10G04570_001	NAC domain-containing protein 2 NAC002 complete	musa_c4_small_rep_c616#chr10_14196051-14196756 musa_c4_small_rep_c1339#chr10_14197113-14197675
GSMUA_Achr10G04590_001	Myb-related protein 308 MYB308 modules	musa_c4_small_c23694#chr10_14224642-14225091
GSMUA_Achr10G04600_001	Putative Auxin response factor 17 ARF17 complete	C4IGN96RJG01C50YV#chr10_14229634-14230033
GSMUA_Achr10G04610_001	Predicted protein At5g66675 fragment	musa_c4_small_c17501#chr10_14236361-14237002
GSMUA_Achr10G04690_001	mRNA-decapping enzyme-like protein At1g08370 complete	musa_c4_small_rep_c3124#chr10_14329626-14334080
GSMUA_Achr10G04700_001	Hypothetical protein unknown_gene missing_functional_completeness	musa_c4_small_c15815#chr10_14336749-14338641
GSMUA_Achr10G04710_001	Vesicle-associated membrane protein 714 VAMP714 complete	musa_c4_small_c15815#chr10_14336749-14338641
GSMUA_Achr10G04720_001	NAC-domain protein NAC090 modules	musa_c4_small_rep_c9314#chr10_14357366-14358449 musa_c4_small_c13414#chr10_14358431-14358921
GSMUA_Achr10G04730_001	Putative Sorting nexin-1 SNX1 fragment	musa_c4_small_c19725#chr10_14365529-14367627
GSMUA_Achr10G04740_001	F-box/LRR-repeat protein At1g67190 At1g67190 complete	C4NIGN96RJG02JFRI8#chr10_14390956-14391923
GSMUA_Achr10G04770_001	Putative Uncharacterized oxidoreductase At1g06690, chloroplastic At1g06690 fragment	musa_c4_small_rep_c650#chr10_14405946-14408867 musa_c4_small_rep_c13947#chr10_14406112-14406535 musa_c4_small_c12304#chr10_14407627-14408006
GSMUA_Achr10G04780_001	Putative Histone deacetylase HDT1 HDT1 complete	musa_c4_small_rep_c13341#chr10_14418034-14418404 musa_c4_small_c22305#chr10_14416550-14417612
GSMUA_Achr10G04790_001	Alpha-soluble NSF attachment protein ASNAP2 complete	musa_c4_small_rep_c1765#chr10_14419194-14426900
GSMUA_Achr10G04800_001	Putative Protocadherin alpha-3 PCDHA3 fragment	C4NIGN96RJG01CN53A#chr10_14444978-14445855
GSMUA_Achr10G04810_001	Putative Pentatricopeptide repeat-containing protein At1g03540 PCMP-E4 complete	C4NIGN96RJG02J4WB5#chr10_14447143-14447521
GSMUA_Achr10G04820_001	Putative Uncharacterized protein ynbB ynbB complete	C4NIGN96RJG01EQZSU#chr10_14453170-14453856
GSMUA_Achr10G04850_001	Putative U-box domain-containing protein 8 PUB8 complete	musa_c4_small_c12765#chr10_14481101-14481610
GSMUA_Achr10G04860_001	ethylene-responsive protein related, putative, expressed BHLH112 complete	C4NIGN96RJG01BRRGE#chr10_14502240-14502586
GSMUA_Achr10G04870_001	Kinesin-1 ATK1 complete	C4IGN96RJG01CCBYZ#chr10_14514489-14514509
GSMUA_Achr10G04890_001	Hypothetical protein Kdm4d missing_functional_completeness	musa_c4_small_c19139#chr10_14535688-14536068 musa_c4_small_c15533#chr10_14535035-14535327
GSMUA_Achr10G04910_001	Hypothetical protein DDL missing_functional_completeness	musa_c4_small_c16640#chr10_14554096-14554557
GSMUA_Achr10G04920_001	Putative Uncharacterized protein L630 MIMI_L630 modules	musa_c4_small_c21074#chr10_14555258-14555505
GSMUA_Achr10G04930_001	Putative expressed protein At5g41620 complete	musa_c4_small_c25143#chr10_14588184-14588361
GSMUA_Achr10G04940_001	Cysteine-rich PDZ-binding protein Cript complete	musa_c4_small_rep_c3527#chr10_14589262-14592575
GSMUA_Achr10G04950_001	Putative Protein transport protein SEC23 SEC23 complete	musa_c4_small_c6031#chr10_14593164-14595009 musa_c4_small_c26296#chr10_14602727-14603474 musa_c4_small_c24551#chr10_14603476-14603817
GSMUA_Achr10G04960_001	Putative Protein gufA gufA modules	musa_c4_small_c7965#chr10_14609023-14609654 musa_c4_small_c24541#chr10_14604316-14605139 musa_c4_small_c11036#chr10_14605723-14607821
GSMUA_Achr10G04970_001	Hypothetical protein unknown_gene missing_functional_completeness	musa_c4_small_rep_c2801#chr10_14621364-14622454
GSMUA_Achr10G04980_001	structural constituent of ribosome, putative, expressed ORF110 fragment	musa_c4_small_c4849#chr10_14624485-14628159
GSMUA_Achr10G04990_001	structural constituent of ribosome, putative, expressed argG fragment	musa_c4_small_c4849#chr10_14624485-14628159
GSMUA_Achr10G05000_001	structural constituent of ribosome, putative, expressed folE2 fragment	musa_c4_small_c7892#chr10_14643949-14644311 musa_c4_small_c19470#chr10_14642851-14643281
GSMUA_Achr10G05030_001	CCR4-NOT transcription factor, putative, expressed CNOT2 complete	musa_c4_small_c7795#chr10_14669484-14674360 musa_c4_small_c18464#chr10_14664531-14668139
GSMUA_Achr10G05060_001	expressed protein bmi1a complete	musa_c4_small_rep_c713#chr10_14686977-14693873 musa_c4_small_rep_c21745#chr10_14687791-14688203
GSMUA_Achr10G05110_001	glucosidase II beta subunit-like domain containing protein, expressed Prkcsh fragment	C4NIGN96RJG02HTV6J#chr10_14728870-14729415
GSMUA_Achr10G05150_001	CRAL/TRIO domain containing protein, expressed rsc5 modules	C4IGN96RJG01CLJVO#chr10_14839020-14839253
GSMUA_Achr10G05170_001	Mitochondrial import receptor subunit TOM40 TOM40-1 fragment	C4IGN96RJG01EEB7B#chr10_14862511-14864052
GSMUA_Achr10G05190_001	Hypothetical protein unknown_gene missing_functional_completeness	musa_c4_small_c20421#chr10_14887755-14888117
GSMUA_Achr10G05240_001	Putative expressed protein dxs2 modules	musa_c4_small_rep_c2064#chr10_14930536-14931455
GSMUA_Achr10G05250_001	Putative uncharacterized protein Sb01g043560 UVH3 fragment	musa_c4_small_c16773#chr10_14946116-14946505
GSMUA_Achr10G05310_001	ABTB1 - Armadillo repeats with a Bric-a-Brac, Tramtrack, Broad Complex BTB domain, expressed SPOPL fragment	musa_c4_small_c20582#chr10_14975746-14978305
GSMUA_Achr10G05340_001	Putative Mitochondrial substrate carrier family protein Q mcfQ complete	musa_c4_small_c22618#chr10_15079032-15079602
GSMUA_Achr10G05360_001	Potassium transporter 7 HAK7 fragment	musa_c4_small_c9895#chr10_15116567-15117988 musa_c4_small_c12573#chr10_15118213-15119028
GSMUA_Achr10G05390_001	MSP domain containing protein, putative, expressed VAPA fragment	musa_c4_small_c5433#chr10_15145584-15148586 musa_c4_small_c12194#chr10_15148929-15155124
GSMUA_Achr10G05410_001	Hypothetical protein leuA missing_functional_completeness	musa_c4_small_c20947#chr10_15159728-15161062
GSMUA_Achr10G05420_001	Putative 1-aminocyclopropane-1-carboxylate oxidase homolog 4 At1g06650 complete	musa_c4_small_c19786#chr10_15162796-15166663
GSMUA_Achr10G05440_001	Putative SET domain-containing protein 3 SETD3 fragment	musa_c4_small_c23394#chr10_15203357-15203584 musa_c4_small_c22773#chr10_15204632-15204962
GSMUA_Achr10G05450_001	expressed protein C14orf102 fragment	C4IGN96RJG02IC42P#chr10_15207094-15210842
GSMUA_Achr10G05460_001	Hypothetical protein C14orf102 missing_functional_completeness	musa_c4_small_c12197#chr10_15219506-15241999
GSMUA_Achr10G05470_001	Putative UPF0614 protein C14orf102 homolog C14orf102 fragment	musa_c4_small_c12197#chr10_15219506-15241999 musa_c4_small_c11529#chr10_15248415-15248700
GSMUA_Achr10G05500_001	Hypothetical protein unknown_gene missing_functional_completeness	C4IGN96RJG02JVUI4#chr10_15263521-15263871
GSMUA_Achr10G05510_001	Putative Gamma-tubulin complex component 3 homolog tubgcp3 fragment	musa_c4_small_c15077#chr10_15266162-15266604 musa_c4_small_c13905#chr10_15265157-15265623
GSMUA_Achr10G05530_001	Putative expressed protein GL12933 complete	C4IGN96RJG01ATZ37#chr10_15379837-15380217
GSMUA_Achr10G05580_001	Putative expressed protein ATF2 complete	musa_c4_small_c20422#chr10_15598559-15599119
GSMUA_Achr10G05610_001	Hypothetical protein APC4 missing_functional_completeness	musa_c4_small_c16615#chr10_15882890-15884018
GSMUA_Achr10G05640_001	COP9 signalosome complex subunit 5a CSN5A complete	musa_c4_small_c5562#chr10_16093223-16100260
GSMUA_Achr10G05650_001	70 kDa peptidyl-prolyl isomerase FKBP70 complete	musa_c4_small_rep_c4142#chr10_16136848-16137798 musa_c4_small_rep_c1724#chr10_16134669-16136425
GSMUA_Achr10G05670_001	Putative Whole genome shotgun sequence of line PN40024, scaffold_29.assembly12x (Fragment) unknown_gene complete	C4IGN96RJG01DIQSX#chr10_16154360-16154896
GSMUA_Achr10G05680_001	UPF0414 transmembrane protein C20orf30 homolog RCJMB04_6c24 fragment	musa_c4_small_rep_c13307#chr10_16162506-16162629 musa_c4_small_rep_c13307#chr10_16163655-16165361 musa_c4_small_c11831#chr10_16163738-16165538
GSMUA_Achr10G05690_001	Zinc finger CCCH domain-containing protein ZFN-like Os11g0472000 complete	musa_c4_small_c4206#chr10_16170595-16171264 musa_c4_small_c16070#chr10_16165940-16167935
GSMUA_Achr10G05700_001	Hypothetical protein Usp29 missing_functional_completeness	C4IGN96RJG01CI1RG#chr10_16178324-16178610
GSMUA_Achr10G05710_001	Putative zinc finger, C3HC4 type domain containing protein, expressed HIR3 complete	C4IGN96RJG02GYC9J#chr10_16181068-16181384
GSMUA_Achr10G05720_001	Actin-related protein 2/3 complex subunit 4 arcD complete	C4NIGN96RJG02GWGSH#chr10_16200790-16201220
GSMUA_Achr10G05730_001	Putative nitrate-induced NOI protein, expressed RIN4 complete	musa_c4_small_c16025#chr10_16201841-16205073 musa_c4_small_c15780#chr10_16205483-16206766 musa_c4_small_c14126#chr10_16205667-16205934 musa_c4_small_c11851#chr10_16201894-16205235
GSMUA_Achr10G05740_001	Putative Haloalkane dehalogenase 2 dhmA2 modules	musa_c4_small_c21643#chr10_16210579-16210960 musa_c4_clusters_pos_c1226_1#chr10_16208076-16208225 musa_c4_clusters_pos_c1226_1#chr10_16208370-16216471
GSMUA_Achr10G05750_001	SAP domain containing protein, expressed ku70 complete	musa_c4_small_c21280#chr10_16224632-16225049
GSMUA_Achr10G05760_001	CBS domain-containing protein, putative, expressed mug70 complete	C4IGN96RJG01CMD6U#chr10_16231970-16232614
GSMUA_Achr10G05770_001	Putative dnaJ domain containing protein, expressed Dnajb12 complete	musa_c4_small_c14622#chr10_16240871-16245035
GSMUA_Achr10G05790_001	Putative DEK C terminal domain containing protein, expressed Dek complete	musa_c4_small_rep_c2057#chr10_16256058-16256847 musa_c4_small_c13433#chr10_16248010-16253584
GSMUA_Achr10G05800_001	Putative uncharacterized protein Rprd1b complete	musa_c4_small_c4560#chr10_16257477-16262233 musa_c4_small_c19718#chr10_16265983-16266370
GSMUA_Achr10G05810_001	Hypothetical protein Ncdn missing_functional_completeness	musa_c4_small_c19718#chr10_16265983-16266370
GSMUA_Achr10G05820_001	Putative Zinc finger protein CONSTANS-LIKE 15 COL15 complete	musa_c4_small_c4556#chr10_16268034-16268927
GSMUA_Achr10G05830_001	Putative Serine/threonine-protein kinase-like protein ACR4 ACR4 fragment	musa_c4_small_c18518#chr10_16314408-16315170
GSMUA_Achr10G05840_001	Putative Mitotic spindle assembly checkpoint protein MAD2B Mad2l2 complete	C4NIGN96RJG02JHNPQ#chr10_16317503-16319142
GSMUA_Achr10G05850_001	Putative CDP-diacylglycerol--glycerol-3-phosphate 3-phosphatidyltransferase pgsA modules	C4IGN96RJG02IBROT#chr10_16319996-16320285
GSMUA_Achr10G05860_001	TBC domain containing protein, expressed Tbc1d8b complete	C4IGN96RJG02GP73A#chr10_16354139-16354874
GSMUA_Achr10G05870_001	tonneau 1b, putative, expressed FGFR1OP complete	musa_c4_small_c19724#chr10_16357913-16358339 musa_c4_small_c14167#chr10_16355402-16356358
GSMUA_Achr10G05880_001	expressed protein CNOT4 fragment	musa_c4_small_c4938#chr10_16374563-16375397
GSMUA_Achr10G05890_001	Whole genome shotgun sequence of line PN40024, scaffold_4.assembly12x (Fragment) DOF5.3 complete	C4IGN96RJG02HMN3V#chr10_16382641-16384101
GSMUA_Achr10G05900_001	Putative Solute carrier family 35 member E4 Slc35e4 complete	musa_c4_small_c12083#chr10_16390458-16390965
GSMUA_Achr10G05910_001	Putative WD repeat-containing protein 85 Wdr85 fragment	C4NIGN96RJG01D2E1H#chr10_16402011-16402306
GSMUA_Achr10G05920_001	Hypothetical protein HCF152 missing_functional_completeness	musa_c4_small_c9615#chr10_16416563-16417426 musa_c4_small_c4860#chr10_16420406-16420828
GSMUA_Achr10G05930_001	Putative expressed protein clpB complete	musa_c4_small_rep_c3849#chr10_16432833-16433485 musa_c4_small_c26009#chr10_16428484-16428864
GSMUA_Achr10G05940_001	PHD finger protein At5g26210 At5g26210 complete	musa_c4_small_c3991#chr10_16438284-16438678
GSMUA_Achr10G05950_001	Ran-binding protein 1 homolog c RANBP1C complete	musa_c4_small_rep_c1879#chr10_16439329-16442423
GSMUA_Achr10G05960_001	Ubiquitin-activating enzyme E1 2 UBA2 complete	musa_c4_small_c25898#chr10_16445659-16445884 musa_c4_small_c24449#chr10_16446474-16446922 musa_c4_small_c18215#chr10_16450168-16451544 musa_c4_small_c12623#chr10_16442690-16443164
GSMUA_Achr10G06000_001	homeobox protein knotted-1, putative, expressed KNAT3 modules	C4NIGN96RJG02J348V#chr10_16486346-16491031
GSMUA_Achr10G06030_001	Putative Uncharacterized protein At2g39795, mitochondrial At2g39795 complete	musa_c4_small_c23607#chr10_16515814-16519130
GSMUA_Achr10G06040_001	two-component response regulator, putative, expressed ARR12 complete	musa_c4_small_c22808#chr10_16526389-16526972 musa_c4_small_c13573#chr10_16527124-16527143
GSMUA_Achr10G06050_001	Putative Probable WRKY transcription factor 40 WRKY40 complete	musa_c4_small_c13100#chr10_16529680-16530299
GSMUA_Achr10G06060_001	Putative Probable WRKY transcription factor 4 WRKY4 modules	musa_c4_small_c12271#chr10_16541899-16542463
GSMUA_Achr10G06070_001	methyladenine glycosylase, putative, expressed guaA complete	musa_c4_small_c12271#chr10_16541899-16542463
GSMUA_Achr10G06080_001	Putative Transmembrane 9 superfamily member 4 TM9SF4 complete	C4IGN96RJG02IK25V#chr10_16554769-16555226
GSMUA_Achr10G06090_001	Hypothetical protein unknown_gene missing_functional_completeness	C4IGN96RJG02IK25V#chr10_16554769-16555226
GSMUA_Achr10G06110_001	Hypothetical protein unknown_gene missing_functional_completeness	C4IGN96RJG02G3AV1#chr10_16564581-16564900
GSMUA_Achr10G06120_001	expressed protein TYR1 complete	musa_c4_small_rep_c1044#chr10_16567215-16568422 musa_c4_small_c15459#chr10_16568482-16568977
GSMUA_Achr10G06190_001	ADP-ribosylation factor 1 ARF1 complete	musa_c4_small_rep_c4896#chr10_16635999-16636866 musa_c4_small_c20458#chr10_16635035-16635984
GSMUA_Achr10G06200_001	D-3-phosphoglycerate dehydrogenase, chloroplastic At1g17745 complete	musa_c4_small_c23882#chr10_16642748-16643100 musa_c4_small_c19938#chr10_16644353-16644500
GSMUA_Achr10G06220_001	Putative expressed protein tada1 complete	C4NIGN96RJG02G1MOV#chr10_16675641-16676016
GSMUA_Achr10G06250_001	60S ribosomal protein L7-4 RPL7D complete	musa_c4_small_rep_c9480#chr10_16686525-16686987 musa_c4_small_c18416#chr10_16685255-16685837
GSMUA_Achr10G06260_001	GATA transcription factor 24 GATA24 modules	C4IGN96RJG02H7KYH#chr10_16691300-16691909
GSMUA_Achr10G06270_001	Reticulon-like protein B22 RTNLB22 complete	C4IGN96RJG01EA0CC#chr10_16693248-16698864
GSMUA_Achr10G06290_001	Putative endonuclease FLJ39025 SPAC1F12.06c complete	musa_c4_small_c24310#chr10_16714304-16715951
GSMUA_Achr10G06300_001	Peptidyl-prolyl cis-trans isomerase CYP20-1 CYP20-1 complete	musa_c4_small_rep_c2068#chr10_16716385-16719188
GSMUA_Achr10G06310_001	Two-component response regulator-like PRR1 PRR1 complete	C4NIGN96RJG02FF51V#chr10_16722760-16723009
GSMUA_Achr10G06320_001	Hypothetical protein LHP1 missing_functional_completeness	musa_c4_small_c16607#chr10_16723604-16724076
GSMUA_Achr10G06330_001	Putative Probable chromo domain-containing protein LHP1 LHP1 fragment	musa_c4_small_rep_c17173#chr10_16736039-16736617
GSMUA_Achr10G06350_001	UDP-glucoronosyl and UDP-glucosyl transferase, putative, expressed ZOX1 complete	musa_c4_small_c20938#chr10_16741768-16742084 musa_c4_clusters_pos_c445_1#chr10_16740410-16741197
GSMUA_Achr10G06360_001	Syntaxin-43 SYP43 complete	musa_c4_small_c14456#chr10_16746367-16747984
GSMUA_Achr10G06370_001	growth-regulating factor, putative, expressed SPBC31F10.10c complete	C4NIGN96RJG02H0OHR#chr10_16750853-16751207
GSMUA_Achr10G06380_001	Hypothetical protein unknown_gene missing_functional_completeness	musa_c4_small_c13753#chr10_16755203-16758594
GSMUA_Achr10G06390_001	expressed protein unknown_gene complete	musa_c4_small_rep_c3198#chr10_16758526-16759296 musa_c4_small_c13753#chr10_16755203-16758594
GSMUA_Achr10G06400_001	Hypothetical protein FLA19 missing_functional_completeness	musa_c4_small_c6177#chr10_16760396-16761054
GSMUA_Achr10G06430_001	Putative Whole genome shotgun sequence of line PN40024, scaffold_39.assembly12x (Fragment) At1g14600 complete	musa_c4_small_rep_c2826#chr10_16779034-16779393 musa_c4_small_c19570#chr10_16782489-16782883
GSMUA_Achr10G06460_001	Putative Eyes absent homolog 2 EYA2 fragment	musa_c4_small_c24993#chr10_16812575-16814530 musa_c4_small_c24050#chr10_16808808-16809384
GSMUA_Achr10G06470_001	Hypothetical protein unknown_gene missing_functional_completeness	musa_c4_small_c24993#chr10_16812575-16814530
GSMUA_Achr10G06510_001	WD domain, G-beta repeat domain containing protein, expressed SWD1 modules	musa_c4_small_c7286#chr10_16863490-16863896 musa_c4_small_c24374#chr10_16846266-16851325 musa_c4_small_c10633#chr10_16866449-16867020
GSMUA_Achr10G06520_001	Putative Pentatricopeptide repeat-containing protein At4g02750 PCMP-H24 complete	C4IGN96RJG01CJA2N#chr10_16867086-16867454
GSMUA_Achr10G06550_001	Putative Protein LHY LHY complete	C4NIGN96RJG01AIG8Y#chr10_16880223-16880386
GSMUA_Achr10G06570_001	Putative zinc finger, C3HC4 type domain containing protein, expressed RHA1B complete	C4NIGN96RJG01AH43H#chr10_16907999-16908391
GSMUA_Achr10G06610_001	Hypothetical protein sol1 missing_functional_completeness	C4IGN96RJG02FPFJ5#chr10_16925386-16925765
GSMUA_Achr10G06630_001	Putative Auxin-responsive protein IAA10 IAA10 modules	musa_c4_small_c8926#chr10_16931442-16933174
GSMUA_Achr10G06640_001	Putative Probable FAD synthase SPCC1235.04c modules	musa_c4_small_c4607#chr10_16970080-16971611
GSMUA_Achr10G06650_001	ABC transporter F family member 1 ABCF1 complete	musa_c4_clusters_pos_c1769_1#chr10_16973335-16977757
GSMUA_Achr10G06660_001	LYK8, putative, expressed APK1B fragment	C4IGN96RJG01CL9T2#chr10_16978451-16978814
GSMUA_Achr10G06680_001	Putative Autophagy-related protein 9 atg9 fragment	musa_c4_small_c11568#chr10_16991457-16992007
GSMUA_Achr10G06690_001	autophagy protein 9, putative, expressed ATG9 fragment	musa_c4_small_rep_c3671#chr10_16998883-16999424
GSMUA_Achr10G06710_001	C2 domain containing protein, putative, expressed WWP1 complete	musa_c4_small_c7884#chr10_17004584-17004940
GSMUA_Achr10G06720_001	expressed protein At1g76660 complete	musa_c4_small_c5486#chr10_17006672-17007170
GSMUA_Achr10G06740_001	Superoxide dismutase [Cu-Zn], chloroplastic SODCP complete	musa_c4_small_rep_c16666#chr10_17019815-17020307 musa_c4_clusters_pos_c866_1#chr10_17019788-17023986
GSMUA_Achr10G06770_001	Probable aquaporin PIP1-2 PIP1-2 fragment	musa_c4_small_rep_c621#chr10_17046510-17048775
GSMUA_Achr10G06820_001	Hypothetical protein dxs missing_functional_completeness	musa_c4_small_c21863#chr10_17133697-17134049
GSMUA_Achr10G06830_001	expressed protein aplnrb complete	musa_c4_clusters_pos_c534_1#chr10_17135437-17139801
GSMUA_Achr10G06870_001	Putative Ectonucleoside triphosphate diphosphohydrolase 1 ENTPD1 modules	musa_c4_small_c16705#chr10_17158785-17159239
GSMUA_Achr10G06880_001	MYB_Al protein, putative, expressed mybJ fragment	musa_c4_small_c19338#chr10_17164170-17164898
GSMUA_Achr10G06890_001	GEM, putative, expressed At5g08350 complete	C4IGN96RJG02HQPQQ#chr10_17166575-17166942
GSMUA_Achr10G06900_001	Putative pentatricopeptide repeat-containing protein At5g59200, chloroplastic PCMP-E41 complete	C4NIGN96RJG01BXWSS#chr10_17168550-17168805
GSMUA_Achr10G06920_001	Probable metal-nicotianamine transporter YSL12 YSL12 complete	musa_c4_small_c9667#chr10_17181541-17182880
GSMUA_Achr10G06930_001	Anamorsin homolog 1 H0403D02.15 complete	musa_c4_small_c9667#chr10_17181541-17182880
GSMUA_Achr10G06960_001	tetratricopeptide repeat domain containing protein, expressed sti1 complete	musa_c4_small_rep_c1556#chr10_17190586-17193177
GSMUA_Achr10G07010_001	Putative Pentatricopeptide repeat-containing protein At3g50420 PCMP-E85 complete	musa_c4_small_c13468#chr10_17204176-17204493
GSMUA_Achr10G07020_001	Hypothetical protein unknown_gene missing_functional_completeness	C4IGN96RJG01AIP0H#chr10_17204538-17205071
GSMUA_Achr10G07030_001	Hypothetical protein unknown_gene missing_functional_completeness	C4IGN96RJG01AIP0H#chr10_17204538-17205071
GSMUA_Achr10G07040_001	expressed protein fry complete	C4NIGN96RJG01A353N#chr10_17243470-17243884
GSMUA_Achr10G07050_001	NBS-LRR disease resistance protein, putative RGA1 missing_completeness	musa_c4_small_c18312#chr10_17253426-17253858
GSMUA_Achr10G07070_001	Hypothetical protein unknown_gene missing_completeness	musa_c4_small_c6893#chr10_17286985-17327590
GSMUA_Achr10G07080_001	Putative disease resistance protein RGA1 RGA1 missing_completeness	musa_c4_small_c6893#chr10_17286985-17327590
GSMUA_Achr10G07090_001	Putative disease resistance protein RGA4 RGA1 missing_completeness	musa_c4_small_c6893#chr10_17286985-17327590
GSMUA_Achr10G07100_001	NBS-LRR disease resistance protein, putative RGA1 missing_completeness	musa_c4_small_c6893#chr10_17286985-17327590
GSMUA_Achr10G07150_001	Putative disease resistance protein RGA3 RGA1 missing_completeness	musa_c4_small_c13356#chr10_17441044-17441600
GSMUA_Achr10G07160_001	NBS-LRR class resistance protein (Fragment) RGA1 missing_completeness	C4IGN96RJG02HN155#chr10_17454267-17454526
GSMUA_Achr10G07190_001	SNF1-related protein kinase catalytic subunit alpha KIN10 KIN10 complete	musa_c4_small_c23989#chr10_17497060-17498502 musa_c4_small_c15700#chr10_17495267-17496677
GSMUA_Achr10G07220_001	Histone H4 SlH4 complete	musa_c4_small_rep_c10422#chr10_17519084-17519754
GSMUA_Achr10G07230_001	Nudix hydrolase 23, chloroplastic NUDT23 fragment	musa_c4_small_c4427#chr10_17520735-17521820
GSMUA_Achr10G07240_001	Hypothetical protein unknown_gene missing_functional_completeness	musa_c4_small_c8217#chr10_17525738-17526688
GSMUA_Achr10G07250_001	Alpha-1,3-mannosyl-glycoprotein 2-beta-N-acetylglucosaminyltransferase GNTI complete	musa_c4_small_c9905#chr10_17528473-17530371 musa_c4_small_c24746#chr10_17531662-17537620
GSMUA_Achr10G07260_001	WUSCHEL-related homeobox 8 WOX8 complete	musa_c4_small_c8663#chr10_17538117-17538867
GSMUA_Achr10G07270_001	HMG1/2-like protein MNB1B complete	musa_c4_clusters_pos_c486_1#chr10_17546980-17548384
GSMUA_Achr10G07280_001	Small nuclear ribonucleoprotein Sm D3 snrpd3 complete	musa_c4_small_c15086#chr10_17553002-17553608
GSMUA_Achr10G07290_001	expressed protein HAUS4 complete	musa_c4_small_c19992#chr10_17554221-17554524 musa_c4_small_c17684#chr10_17560433-17562052
GSMUA_Achr10G07300_001	Uncharacterized protein ycf39 ycf39 complete	musa_c4_small_rep_c860#chr10_17562802-17569094
GSMUA_Achr10G07310_001	conserved hypothetical protein gshA modules	musa_c4_small_c3522#chr10_17569088-17569553
GSMUA_Achr10G07360_001	hydrolase, acting on carbon-nitrogen, putative, expressed oxt complete	C4NIGN96RJG01DZ84X#chr10_17587917-17588837
GSMUA_Achr10G07370_001	histone-like transcription factor and archaeal histone, putative, expressed Drap1 complete	musa_c4_small_c6680#chr10_17589214-17589881 musa_c4_small_c19513#chr10_17590181-17597494
GSMUA_Achr10G07400_001	SKP1-like protein 1A SKP1A complete	musa_c4_small_rep_c3180#chr10_17618106-17621792 musa_c4_small_c18069#chr10_17618544-17618970
GSMUA_Achr10G07430_001	40S ribosomal protein S20-2 RPS20B complete	musa_c4_small_rep_c5542#chr10_17647025-17649224 musa_c4_small_rep_c2563#chr10_17649139-17649219
GSMUA_Achr10G07440_001	RNA recognition motif containing protein, putative, expressed SFRS12 complete	musa_c4_small_c25774#chr10_17659377-17659810 musa_c4_small_c21872#chr10_17651044-17654252
GSMUA_Achr10G07450_001	APOBEC1 complementation factor, putative, expressed Syncrip complete	musa_c4_small_rep_c12724#chr10_17661249-17661898 musa_c4_small_c3672#chr10_17662290-17669794
GSMUA_Achr10G07460_001	Putative expressed protein PF13_0198 complete	musa_c4_small_c8363#chr10_17679983-17680719 musa_c4_small_c5932#chr10_17678783-17679410 musa_c4_small_c16821#chr10_17678449-17679284 musa_c4_small_c13598#chr10_17683416-17687468
GSMUA_Achr10G07490_001	Putative Spastin SPAST complete	musa_c4_small_c8710#chr10_17699606-17699898
GSMUA_Achr10G07500_001	SSE1, putative, expressed unknown_gene fragment	musa_c4_small_c13855#chr10_17713420-17713997
GSMUA_Achr10G07520_001	TraB family protein, putative, expressed TRABD modules	musa_c4_small_rep_c12671#chr10_17717731-17720393 musa_c4_small_c21323#chr10_17719588-17720088 musa_c4_small_c20353#chr10_17716388-17717601
GSMUA_Achr10G07530_001	transcriptional corepressor SEUSS, putative, expressed SPBC30B4.03c complete	musa_c4_small_c9308#chr10_17735837-17737096 musa_c4_small_c21363#chr10_17723276-17725656
GSMUA_Achr10G07560_001	expressed protein unknown_gene complete	musa_c4_small_c14713#chr10_17751563-17753959
GSMUA_Achr10G07570_001	WD repeat-containing protein, putative, expressed cdc20 complete	C4IGN96RJG02HN3HC#chr10_17756718-17757223
GSMUA_Achr10G07600_001	transmembrane and coiled-coil domain-containing protein 4, putative, expressed Tmco4 complete	musa_c4_small_c21729#chr10_17772124-17772509
GSMUA_Achr10G07640_001	Putative Uncharacterized protein C119.09c SPBC119.09c fragment	musa_c4_small_c23756#chr10_17803296-17805363
GSMUA_Achr10G07660_001	UBX domain-containing protein, putative, expressed FAF1 complete	musa_c4_small_c5871#chr10_17826433-17828448
GSMUA_Achr10G07670_001	Putative transferase C1orf69 homolog, mitochondrial ch1073-162b20.1 complete	musa_c4_small_c19787#chr10_17838933-17839326
GSMUA_Achr10G07680_001	Protein cornichon homolog 4 At1g12390 complete	C4NIGN96RJG02FD4VC#chr10_17844293-17844757
GSMUA_Achr10G07700_001	plant-specific domain TIGR01589 family protein, putative, expressed TNFAIP8L2 complete	musa_c4_small_c19309#chr10_17853255-17854478
GSMUA_Achr10G07730_001	50S ribosomal protein L13 rplM modules	musa_c4_small_c8057#chr10_17873698-17876438
GSMUA_Achr10G07750_001	Frataxin, mitochondrial FH complete	musa_c4_small_rep_c1987#chr10_17884493-17888993
GSMUA_Achr10G07760_001	Hypothetical protein SPAC167.05 missing_functional_completeness	musa_c4_small_c5884#chr10_17892164-17896904
GSMUA_Achr10G07790_001	myosin-Vb, putative, expressed MYO5A fragment	C4IGN96RJG01BKQI6#chr10_17900585-17900978
GSMUA_Achr10G07840_001	Hypothetical protein unknown_gene missing_functional_completeness	musa_c4_small_c5400#chr10_17932920-17933803 musa_c4_small_c20486#chr10_17932087-17932537
GSMUA_Achr10G07850_001	Structural molecule, putative PAP6 complete	musa_c4_small_rep_c1553#chr10_17934153-17936426
GSMUA_Achr10G07890_001	ankyrin repeat domain containing protein, expressed ANKRD13B complete	C4NIGN96RJG01B8WQ6#chr10_17949156-17949439
GSMUA_Achr10G07910_001	RNA recognition motif containing protein, putative, expressed SPBC660.15 fragment	musa_c4_small_c5791#chr10_17962595-17963273 musa_c4_small_c21376#chr10_17964053-17969111 musa_c4_small_c13799#chr10_17963372-17963816
GSMUA_Achr10G07920_001	Protein PROTON GRADIENT REGULATION 5, chloroplastic PGR5 complete	musa_c4_small_rep_c392#chr10_17969968-17970763 musa_c4_small_rep_c15821#chr10_17970305-17970501 musa_c4_small_rep_c12088#chr10_17970300-17970699
GSMUA_Achr10G07930_001	Glutathione gamma-glutamylcysteinyltransferase 1 PCS1 complete	musa_c4_small_c17935#chr10_17979363-17981000
GSMUA_Achr10G07940_001	prenyltransferase, putative, expressed PTAR1 complete	musa_c4_small_c15566#chr10_17999365-17999901
GSMUA_Achr10G07950_001	Putative Pentatricopeptide repeat-containing protein At3g04760, chloroplastic At3g04760 complete	musa_c4_small_c22234#chr10_18002041-18003036 musa_c4_small_c19445#chr10_18001174-18001940 musa_c4_small_c13912#chr10_17999997-18000572
GSMUA_Achr10G08010_001	expressed protein MUS81 complete	musa_c4_small_rep_c3396#chr10_18024784-18036478 musa_c4_small_c10755#chr10_18030939-18031318
GSMUA_Achr10G08020_001	Caffeic acid 3-O-methyltransferase COMT complete	musa_c4_small_c22156#chr10_18050025-18053886
GSMUA_Achr10G08030_001	Putative uncharacterized hydrolase YOR131C YOR131C complete	musa_c4_small_rep_c2748#chr10_18051558-18056060 musa_c4_small_c22156#chr10_18050025-18053886
GSMUA_Achr10G08040_001	Chaperonin CPN60-2, mitochondrial CPN60-2 complete	musa_c4_small_c4113#chr10_18066456-18067927
GSMUA_Achr10G08050_001	Dihydrolipoyllysine-residue acetyltransferase component 3 of pyruvate dehydrogenase complex, mitochondrial At1g54220 complete	musa_c4_small_c8992#chr10_18085367-18086593 musa_c4_small_c7857#chr10_18075185-18081158 musa_c4_small_c22033#chr10_18070984-18071302
GSMUA_Achr10G08060_001	Hypothetical protein unknown_gene missing_functional_completeness	musa_c4_small_rep_c3142#chr10_18088779-18092932
GSMUA_Achr10G08070_001	myb-like DNA-binding domain containing protein, putative, expressed MYB86 fragment	musa_c4_small_rep_c3142#chr10_18088779-18092932
GSMUA_Achr10G08080_001	Whole genome shotgun sequence of line PN40024, scaffold_26.assembly12x (Fragment) HA complete	musa_c4_small_c9624#chr10_18110074-18110375
GSMUA_Achr10G08120_001	Putative uncharacterized protein FEZ modules	musa_c4_small_c20488#chr10_18151807-18155717
GSMUA_Achr10G08130_001	CDP-diacylglycerol--inositol 3-phosphatidyltransferase 1 PIS1 complete	musa_c4_small_c8421#chr10_18158470-18159826 musa_c4_small_c20488#chr10_18151807-18155717
GSMUA_Achr10G08140_001	tetratricopeptide repeat domain containing protein, putative, expressed cluA complete	musa_c4_small_rep_c4685#chr10_18162500-18163593 musa_c4_small_c7822#chr10_18169803-18170409 musa_c4_small_c3685#chr10_18163592-18167185
GSMUA_Achr10G08150_001	Putative CCR4-NOT transcription complex subunit 10 CNOT10 modules	musa_c4_small_c18619#chr10_18177487-18177918
GSMUA_Achr10G08170_001	Probable N(2),N(2)-dimethylguanosine tRNA methyltransferase 1 At5g15810 complete	musa_c4_small_c16544#chr10_18199060-18199531 musa_c4_small_c16134#chr10_18206534-18206733
GSMUA_Achr10G08180_001	Putative Probable E3 ubiquitin-protein ligase HERC4 Herc4 complete	musa_c4_small_c22194#chr10_18207636-18208406 musa_c4_small_c11357#chr10_18207503-18208214
GSMUA_Achr10G08200_001	Mitochondrial import inner membrane translocase subunit TIM50 TIM50 complete	musa_c4_small_c5545#chr10_18231514-18232852
GSMUA_Achr10G08210_001	TBC domain containing protein, expressed Tbc1d17 fragment	C4NIGN96RJG01EK6XW#chr10_18240065-18247014
GSMUA_Achr10G08220_001	Putative TBC1 domain family member 15 TBC1D15 fragment	musa_c4_small_c9871#chr10_18257407-18257872
GSMUA_Achr10G08230_001	Putative Probable LRR receptor-like serine/threonine-protein kinase At1g56140 At1g56140 fragment	C4NIGN96RJG01AICNL#chr10_18260228-18261738
GSMUA_Achr10G08240_001	Putative Probable LRR receptor-like serine/threonine-protein kinase At1g56140 At1g56140 fragment	C4NIGN96RJG01AICNL#chr10_18260228-18261738
GSMUA_Achr10G08260_001	Putative Probable LRR receptor-like serine/threonine-protein kinase At1g56130 At1g56130 fragment	musa_c4_small_c23635#chr10_18284507-18284889
GSMUA_Achr10G08300_001	Protein TRIGALACTOSYLDIACYLGLYCEROL 2, chloroplastic TGD2 complete	C4IGN96RJG01DO06H#chr10_18329623-18331024
GSMUA_Achr10G08330_001	Probable xyloglucan glycosyltransferase 12 CSLC12 complete	C4IGN96RJG02GIRD2#chr10_18339477-18339798
GSMUA_Achr10G08340_001	Putative Protein MAM3 MAM3 fragment	musa_c4_small_c10352#chr10_18349164-18349650
GSMUA_Achr10G08360_001	Putative Transmembrane protein 56 Tmem56 complete	musa_c4_small_c20328#chr10_18365350-18367614 musa_c4_small_c13679#chr10_18363114-18363657
GSMUA_Achr10G08380_001	Putative Receptor-like protein kinase HAIKU2 IKU2 complete	musa_c4_small_c8244#chr10_18394100-18394469
GSMUA_Achr10G08420_001	Hypothetical protein NAC042 missing_functional_completeness	musa_c4_small_c4577#chr10_18410495-18411741
GSMUA_Achr10G08430_001	heat shock protein DnaJ, putative, expressed Dnajc14 complete	musa_c4_small_rep_c2202#chr10_18416251-18416655
GSMUA_Achr10G08440_001	Cell differentiation protein RCD1 homolog Rqcd1 complete	musa_c4_small_c8128#chr10_18424121-18427079
GSMUA_Achr10G08450_001	Putative U3 small nucleolar RNA-interacting protein 2 Rrp9 complete	musa_c4_small_c18082#chr10_18432490-18433670 musa_c4_small_c14439#chr10_18436193-18437328
GSMUA_Achr10G08470_001	Probable glutathione S-transferase parA PARA complete	musa_c4_small_rep_c2421#chr10_18439783-18440849
GSMUA_Achr10G08480_001	Putative uncharacterized protein At3g44020/T15B3_160 dnaJ modules	musa_c4_small_c13021#chr10_18445583-18446484
GSMUA_Achr10G08490_001	Cytochrome b6-f complex iron-sulfur subunit, chloroplastic petC complete	musa_c4_small_c16461#chr10_18451079-18451864
GSMUA_Achr10G08510_001	Uncharacterized protein At3g03773 At3g03773 complete	musa_c4_small_rep_c3902#chr10_18470548-18474682
GSMUA_Achr10G08560_001	Proteasome subunit beta type-2-A PBD1 complete	musa_c4_small_c7943#chr10_18500430-18503188
GSMUA_Achr10G08590_001	KIP1, putative, expressed MYH8 complete	musa_c4_small_c8610#chr10_18518522-18518934
GSMUA_Achr10G08620_001	AGG2, putative, expressed serS fragment	musa_c4_small_c17619#chr10_18533792-18534025
GSMUA_Achr10G08630_001	Putative expressed protein HSV2 complete	C4NIGN96RJG02JUVY4#chr10_18537407-18537722
GSMUA_Achr10G08640_001	expressed protein unknown_gene complete	musa_c4_small_rep_c2095#chr10_18542912-18544667
GSMUA_Achr10G08670_001	bZIP transcription factor domain containing protein, expressed CPRF2 fragment	musa_c4_small_c25702#chr10_18556728-18557244
GSMUA_Achr10G08680_001	Indole-3-glycerol phosphate lyase, chloroplastic BX1 fragment	C4NIGN96RJG02I4JVL#chr10_18614695-18616069
GSMUA_Achr10G08720_001	Putative Probable WRKY transcription factor 39 WRKY39 complete	musa_c4_small_c4982#chr10_18636402-18638164
GSMUA_Achr10G08730_001	Putative Uncharacterized hydrolase HI_0588 HI_0588 complete	musa_c4_small_c20448#chr10_18639347-18641131 musa_c4_small_c15390#chr10_18643570-18644240
GSMUA_Achr10G08820_001	exostosin, putative, expressed Ext2 complete	musa_c4_small_c9962#chr10_18877954-18878829 musa_c4_small_c24045#chr10_18875945-18876179
GSMUA_Achr10G08830_001	Putative Uncharacterized protein C6C3.02c SPAC6C3.02c complete	musa_c4_small_c12143#chr10_18879497-18881936
GSMUA_Achr10G08840_001	Putative Pentatricopeptide repeat-containing protein At1g59720, mitochondrial PCMP-H51 complete	musa_c4_small_c9701#chr10_18884137-18884727 musa_c4_small_c15909#chr10_18882968-18883503
GSMUA_Achr10G08850_001	riboflavin biosynthesis protein-related, putative, expressed ribF complete	musa_c4_small_c9882#chr10_18885624-18886025
GSMUA_Achr10G08860_001	Phosphatidate cytidylyltransferase CDS1 complete	musa_c4_small_c16106#chr10_18907399-18911804
GSMUA_Achr10G08870_001	Hypothetical protein unknown_gene missing_functional_completeness	musa_c4_small_c16106#chr10_18907399-18911804
GSMUA_Achr10G08880_001	Putative Microfibrillar-associated protein 1 MFAP1 complete	musa_c4_small_rep_c11191#chr10_18916435-18916950 musa_c4_small_c6317#chr10_18915273-18916732 musa_c4_small_c20586#chr10_18916792-18917543
GSMUA_Achr10G08890_001	Putative OsAPRL5 adenosine 5'-phosphosulfate reductase-like OsAPRL5, expressed txndc15 complete	musa_c4_small_c19734#chr10_18921981-18924523 musa_c4_small_c18495#chr10_18925245-18925869
GSMUA_Achr10G08910_001	Adenylyl-sulfate kinase 1, chloroplastic AKN1 fragment	C4NIGN96RJG01ARO4C#chr10_18931622-18932011
GSMUA_Achr10G08920_001	Putative 5'-nucleotidase surE surE complete	musa_c4_small_c21277#chr10_18944838-18949688
GSMUA_Achr10G08950_001	Putative DNA repair protein rev1 rev1 fragment	musa_c4_small_c21629#chr10_18965295-18974627
GSMUA_Achr10G08960_001	REV1, putative, expressed REV1 fragment	musa_c4_small_c21629#chr10_18965295-18974627
GSMUA_Achr10G08970_001	Oryzain alpha chain Os04g0650000 complete	musa_c4_small_c23215#chr10_18992612-18992841 musa_c4_clusters_pos_c1375_1#chr10_18991910-18995254
GSMUA_Achr10G09000_001	RNA recognition motif containing protein, putative, expressed scw1 fragment	musa_c4_small_c22119#chr10_19010729-19011546
GSMUA_Achr10G09050_001	Probable protein NAP1 NAP1 complete	musa_c4_small_c21196#chr10_19045708-19046130 musa_c4_small_c20649#chr10_19046123-19048291
GSMUA_Achr10G09090_001	Putative expressed protein LECRKA4.2 fragment	musa_c4_small_c19180#chr10_19082717-19083170
GSMUA_Achr10G09130_001	Putative Myrosinase-binding protein-like At2g25980 At2g25980 complete	C4NIGN96RJG01EEHZJ#chr10_19106877-19107888
GSMUA_Achr10G09160_001	Hypothetical protein DDB_G0288629 missing_functional_completeness	musa_c4_small_c24618#chr10_19115807-19116309
GSMUA_Achr10G09170_001	Hypothetical protein CFTR missing_functional_completeness	musa_c4_small_c5964#chr10_19116567-19118884 musa_c4_small_c24618#chr10_19115807-19116309
GSMUA_Achr10G09180_001	Probable protein phosphatase 2C 62 Os07g0507000 complete	musa_c4_small_rep_c3101#chr10_19120283-19123857 musa_c4_small_c9875#chr10_19123122-19123479 musa_c4_small_c23228#chr10_19123777-19124857
GSMUA_Achr10G09200_001	Autophagy-related protein 8C ATG8C complete	musa_c4_small_rep_c9753#chr10_19133983-19136526
GSMUA_Achr10G09210_001	Putative Subtilisin-like protease ARA12 complete	musa_c4_small_c21380#chr10_19140878-19141329
GSMUA_Achr10G09220_001	Whole genome shotgun sequence of line PN40024, scaffold_59.assembly12x (Fragment) CPC complete	musa_c4_small_c12636#chr10_19142370-19142874
GSMUA_Achr10G09240_001	Putative Uncharacterized RNA-binding protein C23E6.01c SPBC23E6.01c complete	musa_c4_small_rep_c2169#chr10_19156887-19157445 musa_c4_small_c3892#chr10_19153788-19156749
GSMUA_Achr10G09250_001	B2 protein aroK fragment	musa_c4_small_c4010#chr10_19157802-19164540 musa_c4_small_c24137#chr10_19164617-19166421
GSMUA_Achr10G09260_001	Putative Whole genome shotgun sequence of line PN40024, scaffold_90.assembly12x (Fragment) yfiP complete	C4IGN96RJG02JAX0W#chr10_19168927-19169244
GSMUA_Achr10G09270_001	expressed protein yueC complete	musa_c4_small_rep_c1103#chr10_19173467-19181049
GSMUA_Achr10G09280_001	tobamovirus multiplication protein, putative, expressed ACSF2 complete	musa_c4_small_c6345#chr10_19181524-19182219
GSMUA_Achr10G09290_001	Putative tRNA (guanine-N(1)-)-methyltransferase trm5 modules	musa_c4_small_c11897#chr10_19196622-19197082
GSMUA_Achr10G09300_001	Putative Pentatricopeptide repeat-containing protein At1g55890, mitochondrial At1g55890 complete	musa_c4_small_c7551#chr10_19198429-19198819
GSMUA_Achr10G09310_001	Putative 22.3 kDa class VI heat shock protein HSP22.3 fragment	musa_c4_small_c17113#chr10_19200199-19200752
GSMUA_Achr10G09320_001	Beta-amylase BMY1 complete	musa_c4_small_c17113#chr10_19200199-19200752 musa_c4_small_c13557#chr10_19200762-19201347
GSMUA_Achr10G09340_001	Putative Aspartic proteinase nepenthesin-1 nep1 complete	C4NIGN96RJG01DABWS#chr10_19210797-19211219
GSMUA_Achr10G09350_001	Putative membrane-bound O-acyltransferase C24H6.01c SPAC24H6.01c complete	musa_c4_small_c15260#chr10_19227392-19227802
GSMUA_Achr10G09360_001	glycosyl transferase, group 1 domain containing protein, expressed lpsB complete	musa_c4_small_c23155#chr10_19244461-19244841
GSMUA_Achr10G09380_001	Digalactosyldiacylglycerol synthase 1, chloroplastic DGD1 complete	musa_c4_small_c4072#chr10_19255563-19257160
GSMUA_Achr10G09400_001	Putative expressed protein At1g06150 complete	musa_c4_small_c24439#chr10_19265968-19266492 musa_c4_small_c12305#chr10_19265276-19265648
GSMUA_Achr10G09410_001	BEL1-like homeodomain protein 1 BLH1 fragment	musa_c4_small_rep_c2417#chr10_19267792-19269650 musa_c4_small_rep_c2387#chr10_19269781-19271590 musa_c4_small_c4224#chr10_19267453-19267760
GSMUA_Achr10G09430_001	VQ domain containing protein, putative MKS1 complete	musa_c4_small_rep_c15851#chr10_19284309-19284628
GSMUA_Achr10G09440_001	Hypothetical protein glo-4 missing_functional_completeness	musa_c4_small_c21573#chr10_19291087-19291680
GSMUA_Achr10G09450_001	Putative U-box domain-containing protein 27 PUB27 complete	musa_c4_small_c21573#chr10_19291087-19291680
GSMUA_Achr10G09470_001	Putative Probable transcription factor PosF21 POSF21 fragment	musa_c4_small_c7040#chr10_19304406-19307615
GSMUA_Achr10G09490_001	homeodomain, putative, expressed KIAA1826 complete	musa_c4_small_c20148#chr10_19314829-19315162 musa_c4_small_c16969#chr10_19314034-19314387
GSMUA_Achr10G09510_001	Putative uncharacterized protein Os10g0513300 modules	musa_c4_clusters_pos_c1345_1#chr10_19329161-19329650
GSMUA_Achr10G09520_001	expressed protein SGMS1 complete	musa_c4_small_c23912#chr10_19335659-19337405 musa_c4_small_c23711#chr10_19337570-19337893
GSMUA_Achr10G09530_001	Mak16 protein domain containing protein, expressed mak16-a complete	musa_c4_small_c5448#chr10_19342990-19344179
GSMUA_Achr10G09560_001	Hypothetical protein ERF114 missing_functional_completeness	C4IGN96RJG02I7VW1#chr10_19349939-19350406
GSMUA_Achr10G09580_001	expressed protein Scfd2 complete	musa_c4_small_c21210#chr10_19366553-19366989
GSMUA_Achr10G09590_001	expressed protein Tmem106a complete	C4NIGN96RJG01B1CKP#chr10_19366978-19367965
GSMUA_Achr10G09600_001	Ubiquitin-fold modifier 1 At1g77710 complete	musa_c4_small_rep_c14844#chr10_19383733-19386317 musa_c4_small_c24998#chr10_19384510-19384843
GSMUA_Achr10G09610_001	Serine/threonine-protein kinase SAPK7 SAPK7 complete	musa_c4_small_rep_c6874#chr10_19388929-19389729
GSMUA_Achr10G09620_001	Hypothetical protein unknown_gene missing_functional_completeness	musa_c4_small_rep_c6874#chr10_19388929-19389729
GSMUA_Achr10G09660_001	Putative Uncharacterized sodium-dependent transporter yocS yocS modules	musa_c4_small_c5543#chr10_19390597-19391964
GSMUA_Achr10G09740_001	expressed protein SDR2 complete	musa_c4_small_c20311#chr10_19415788-19417010
GSMUA_Achr10G09750_001	RNA recognition motif containing protein, putative, expressed CSTF2 fragment	musa_c4_small_c12510#chr10_19428116-19431360
GSMUA_Achr10G09760_001	RNA recognition motif containing protein, putative, expressed ctf1 fragment	musa_c4_small_c24733#chr10_19431295-19432963
GSMUA_Achr10G09840_001	Hypothetical protein NIFU2 missing_functional_completeness	musa_c4_small_c12267#chr10_19507367-19509074
GSMUA_Achr10G09870_001	Aldehyde dehydrogenase family 3 member H1 ALDH3H1 complete	musa_c4_small_rep_c1933#chr10_19523737-19524711 musa_c4_small_rep_c17132#chr10_19520254-19522665
GSMUA_Achr10G09880_001	E3 ubiquitin-protein ligase RGLG1 RGLG1 fragment	musa_c4_small_c8404#chr10_19525444-19527453 musa_c4_small_c4311#chr10_19530407-19532206
GSMUA_Achr10G09890_001	Isocitrate dehydrogenase [NAD] catalytic subunit 5, mitochondrial IDH5 complete	musa_c4_small_c21767#chr10_19533677-19534328
GSMUA_Achr10G09910_001	Hypothetical protein unknown_gene missing_functional_completeness	musa_c4_small_c14764#chr10_19537073-19539181
GSMUA_Achr10G09920_001	Putative expressed protein ATG2 complete	musa_c4_small_c21455#chr10_19539985-19541134 musa_c4_small_c14764#chr10_19537073-19539181
GSMUA_Achr10G09930_001	Putative Acyl-coenzyme A thioesterase 13 ACOT13 modules	musa_c4_small_c11219#chr10_19567123-19569391
GSMUA_Achr10G09940_001	40S ribosomal protein S12 RPS12 fragment	musa_c4_small_rep_c1400#chr10_19576704-19577097
GSMUA_Achr10G09950_001	Probable beta-1,3-galactosyltransferase 20 B3GALT20 complete	C4IGN96RJG01EJ8EJ#chr10_19582947-19583553
GSMUA_Achr10G09970_001	Hypothetical protein unknown_gene missing_functional_completeness	musa_c4_small_c23891#chr10_19643079-19643997 musa_c4_small_c13038#chr10_19645045-19648111
GSMUA_Achr10G09980_001	nucleolin, putative, expressed gar2 fragment	musa_c4_small_c5475#chr10_19648796-19649667 musa_c4_small_c13038#chr10_19645045-19648111
GSMUA_Achr10G09990_001	Putative Heat shock 70 kDa protein 4L HSPH1 missing_completeness	C4NIGN96RJG02GH9DF#chr10_19658535-19658906
GSMUA_Achr10G10010_001	Glucose-6-phosphate/phosphate translocator 2, chloroplastic GPT2 modules	musa_c4_small_rep_c11951#chr10_19667042-19667399 musa_c4_small_c13955#chr10_19667385-19667891
GSMUA_Achr10G10050_001	Protein H2A.7 H2A-4 complete	musa_c4_clusters_pos_c723_1#chr10_19684708-19686025
GSMUA_Achr10G10070_001	Calmodulin-related protein CAM53 complete	musa_c4_small_rep_c4432#chr10_19694490-19698515
GSMUA_Achr10G10090_001	Hypothetical protein At3g58590 missing_functional_completeness	C4NIGN96RJG01C9KRU#chr10_19719468-19719863
GSMUA_Achr10G10100_001	Putative ribonucleases P/MRP protein subunit POP1 containing protein, expressed POP1 complete	musa_c4_small_c17423#chr10_19724257-19725480 musa_c4_small_c12435#chr10_19721495-19721925
GSMUA_Achr10G10110_001	Putative Probable NADH-ubiquinone oxidoreductase C3A11.07, mitochondrial SPAC3A11.07 modules	musa_c4_small_c4191#chr10_19743319-19743935
GSMUA_Achr10G10120_001	Hypothetical protein unknown_gene missing_functional_completeness	musa_c4_small_rep_c2253#chr10_19750562-19754350
GSMUA_Achr10G10130_001	expressed protein unknown_gene fragment	musa_c4_small_rep_c2253#chr10_19750562-19754350
GSMUA_Achr10G10140_001	Isoleucyl-tRNA synthetase, cytoplasmic Iars complete	musa_c4_small_c22578#chr10_19763317-19764128 musa_c4_small_c19481#chr10_19772185-19772841 musa_c4_small_c17336#chr10_19757742-19758014 musa_c4_small_c11829#chr10_19756983-19757422
GSMUA_Achr10G10150_001	Putative expressed protein nhaA2 complete	musa_c4_small_c9293#chr10_19776247-19776797 musa_c4_small_c13479#chr10_19776975-19778320
GSMUA_Achr10G10160_001	Putative Lysine histidine transporter 1 LHT1 complete	musa_c4_small_c24334#chr10_19792025-19792460
GSMUA_Achr10G10180_001	Nucleobase-ascorbate transporter 12 NAT12 complete	musa_c4_small_c4850#chr10_19827513-19828121
GSMUA_Achr10G10190_001	Hypothetical protein div-1 missing_functional_completeness	musa_c4_small_c4395#chr10_19829550-19831170
GSMUA_Achr10G10200_001	Putative Whole genome shotgun sequence of line PN40024, scaffold_7.assembly12x (Fragment) PCF11 fragment	musa_c4_small_c4395#chr10_19829550-19831170
GSMUA_Achr10G10240_001	Putative low molecular weight protein-tyrosine-phosphatase slr0328 slr0328 complete	musa_c4_small_c6800#chr10_19846142-19848594
GSMUA_Achr10G10260_001	Putative glycosyltransferase 5 GT5 complete	musa_c4_small_c16159#chr10_19853909-19854516
GSMUA_Achr10G10270_001	Histidine-containing phosphotransfer protein 1 HP1 complete	musa_c4_small_c22919#chr10_19855922-19858404
GSMUA_Achr10G10280_001	Putative Transcription initiation factor TFIID subunit 12 Taf12 modules	musa_c4_small_c21258#chr10_19862617-19865439 musa_c4_small_c17552#chr10_19862612-19864754 musa_c4_small_c17185#chr10_19867157-19868759
GSMUA_Achr10G10310_001	Hypothetical protein RPL10AA missing_functional_completeness	musa_c4_small_rep_c9719#chr10_19897114-19898530
GSMUA_Achr10G10320_001	60S ribosomal protein L10a-2 RPL10AB fragment	musa_c4_small_rep_c9719#chr10_19897114-19898530
GSMUA_Achr10G10340_001	Ribonuclease H2 subunit A At2g25100 complete	musa_c4_small_c17361#chr10_19928014-19928606
GSMUA_Achr10G10360_001	DUF584 domain containing protein, putative, expressed unknown_gene complete	musa_c4_small_c22727#chr10_19937573-19937930 musa_c4_small_c10118#chr10_19938522-19942887
GSMUA_Achr10G10370_001	Hypothetical protein atpD missing_functional_completeness	musa_c4_small_c10118#chr10_19938522-19942887
GSMUA_Achr10G10380_001	Putative Cytochrome c oxidase subunit 3 MT-CO3 fragment	musa_c4_small_c6954#chr10_19943295-19943656 musa_c4_small_c10118#chr10_19938522-19942887
GSMUA_Achr10G10390_001	Momilactone A synthase Os04g0179200 complete	musa_c4_small_c6954#chr10_19943295-19943656
GSMUA_Achr10G10410_001	VAMP-like protein YKT61 YKT61 complete	musa_c4_clusters_pos_c1155_1#chr10_19962079-19970742
GSMUA_Achr10G10420_001	Hypothetical protein unknown_gene missing_functional_completeness	musa_c4_clusters_pos_c1155_1#chr10_19962079-19970742
GSMUA_Achr10G10430_001	Putative OsWAK95 - OsWAK receptor-like protein kinase lpxH fragment	musa_c4_small_c14306#chr10_19971661-19971922
GSMUA_Achr10G10440_001	Putative uncharacterized protein GBF4 complete	musa_c4_small_c23594#chr10_19975121-19975883 musa_c4_small_c14306#chr10_19971661-19971922
GSMUA_Achr10G10480_001	Putative receptor protein kinase ZmPK1 PK1 complete	musa_c4_small_c6530#chr10_20025200-20025742 musa_c4_small_c5405#chr10_20027407-20028164
GSMUA_Achr10G10490_001	Putative 3-phosphoinositide-dependent protein kinase 1 Pdpk1 complete	C4NIGN96RJG02F81SZ#chr10_20030747-20031624
GSMUA_Achr10G10500_001	Hypothetical protein mnmA missing_functional_completeness	musa_c4_small_c14984#chr10_20040566-20041300
GSMUA_Achr10G10510_001	expressed protein pyrD fragment	musa_c4_small_c14984#chr10_20040566-20041300
GSMUA_Achr10G10530_001	deoxynucleoside kinase family, putative, expressed DCK complete	musa_c4_small_c20359#chr10_20070228-20070610 musa_c4_small_c10311#chr10_20071087-20071624 musa_c4_clusters_pos_c1437_1#chr10_20068659-20070797
GSMUA_Achr10G10540_001	Putative C2 and GRAM domain-containing protein At1g03375 At1g03375 fragment	C4IGN96RJG01EHD2U#chr10_20127244-20127611
GSMUA_Achr10G10550_001	F-box protein SKP2A SKP2A complete	musa_c4_small_c9287#chr10_20158515-20160819
GSMUA_Achr10G10560_001	GTP-binding protein yptV3 YPTV3 complete	musa_c4_small_c8605#chr10_20164646-20168073 musa_c4_small_c21888#chr10_20167565-20168048 musa_c4_small_c10255#chr10_20163369-20164628
GSMUA_Achr10G10580_001	SGR2, putative, expressed DDHD1 complete	C4NIGN96RJG02FDZRL#chr10_20206554-20209050
GSMUA_Achr10G10590_001	Pentatricopeptide repeat-containing protein At1g10270 GRP23 fragment	musa_c4_small_rep_c500#chr10_20235725-20236545 musa_c4_small_rep_c2683#chr10_20234670-20235045
GSMUA_Achr10G10600_001	Hypothetical protein unknown_gene missing_functional_completeness	musa_c4_small_rep_c500#chr10_20235725-20236545
GSMUA_Achr10G10610_001	snRK1-interacting protein 1, putative, expressed RAD52 complete	C4IGN96RJG01AH1VA#chr10_20247525-20247756
GSMUA_Achr10G10650_001	Hypothetical protein At1g54610 missing_functional_completeness	musa_c4_small_c9778#chr10_20293488-20293781
GSMUA_Achr10G10660_001	protein kinase family protein, putative, expressed At1g54610 fragment	musa_c4_small_c9209#chr10_20311844-20312331
GSMUA_Achr10G10680_001	O-sialoglycoprotein endopeptidase, putative, expressed gcp fragment	musa_c4_small_c24366#chr10_20325600-20328286
GSMUA_Achr10G10690_001	NAC domain protein, IPR003441 ANAC094 complete	C4IGN96RJG01A939D#chr10_20341979-20342315
GSMUA_Achr10G10700_001	Protease Do-like 10, mitochondrial DEGP10 complete	musa_c4_small_c8968#chr10_20349074-20349444
GSMUA_Achr10G10710_001	(+)-pulegone reductase P2 complete	musa_c4_small_rep_c2945#chr10_20384255-20384835
GSMUA_Achr10G10730_001	Beta-glucosidase 4 BGLU4 fragment	musa_c4_small_c11773#chr10_20409677-20410730
GSMUA_Achr10G10750_001	Putative Dedicator of cytokinesis protein 8 Dock8 fragment	musa_c4_small_c9584#chr10_20437340-20437840 musa_c4_small_c12801#chr10_20441370-20441831
GSMUA_Achr10G10780_001	VHS and GAT domain containing protein, expressed Tom1l2 complete	musa_c4_small_c23631#chr10_20469960-20470151 musa_c4_small_c23078#chr10_20470179-20474256 musa_c4_small_c11143#chr10_20476643-20479062
GSMUA_Achr10G10810_001	phosphatidylserine decarboxylase, putative, expressed SPAC31G5.15 complete	musa_c4_small_c7230#chr10_20505496-20508732 musa_c4_small_c26269#chr10_20491244-20498208
GSMUA_Achr10G10830_001	Putative UPF0580 protein C15orf58 homolog C15orf58 complete	musa_c4_small_rep_c573#chr10_20510888-20512370 musa_c4_small_rep_c1309#chr10_20513356-20513965 musa_c4_small_c17075#chr10_20512449-20513132
GSMUA_Achr10G10860_001	Phosphoribosylamine--glycine ligase, chloroplastic PUR2 fragment	C4IGN96RJG02FVJY9#chr10_20523534-20524240
GSMUA_Achr10G10870_001	nonsense-mediated decay UPF3, putative, expressed unknown_gene fragment	C4IGN96RJG02HBTKQ#chr10_20530575-20532721
GSMUA_Achr10G10890_001	Cullin-associated NEDD8-dissociated protein 1 CAND1 complete	musa_c4_small_c19382#chr10_20558725-20559213 musa_c4_small_c14567#chr10_20560043-20560679 musa_c4_small_c10611#chr10_20562606-20564390
GSMUA_Achr10G10900_001	Putative PHD finger protein At1g33420 At1g33420 complete	musa_c4_small_c20219#chr10_20569108-20569443
GSMUA_Achr10G10910_001	Putative Peptide transporter PTR1 PTR1 complete	musa_c4_small_c4237#chr10_20572984-20573637 musa_c4_small_c13332#chr10_20573661-20574894
GSMUA_Achr10G10950_001	Hypothetical protein Tg missing_functional_completeness	musa_c4_small_rep_c7199#chr10_20597838-20598549 musa_c4_small_rep_c381#chr10_20595559-20598594
GSMUA_Achr10G10960_001	Hypothetical protein unknown_gene missing_functional_completeness	musa_c4_small_rep_c7199#chr10_20597838-20598549 musa_c4_small_rep_c5733#chr10_20598172-20598547 musa_c4_small_rep_c381#chr10_20595559-20598594
GSMUA_Achr10G10970_001	Ras-related protein RABD1 RABD1 complete	musa_c4_small_c5514#chr10_20600478-20604089
GSMUA_Achr10G11000_001	Putative General transcription factor 3C polypeptide 3 GTF3C3 complete	musa_c4_small_c10509#chr10_20633158-20634295
GSMUA_Achr10G11010_001	ATP-dependent Clp protease ATP-binding subunit ClpX clpX modules	musa_c4_small_c19503#chr10_20637456-20637964
GSMUA_Achr10G11020_001	Putative ZF-HD protein dimerisation region containing protein, expressed At4g24660 complete	musa_c4_small_rep_c13678#chr10_20650042-20650494
GSMUA_Achr10G11030_001	Putative 22.7 kDa class IV heat shock protein HSP22.7 complete	musa_c4_small_c20375#chr10_20657978-20658549
GSMUA_Achr10G11070_001	Hypothetical protein unknown_gene missing_functional_completeness	musa_c4_small_c24183#chr10_20669635-20669807
GSMUA_Achr10G11080_001	expressed protein Cherp modules	C4NIGN96RJG02FT5ZA#chr10_20675855-20676139
GSMUA_Achr10G11120_001	60S acidic ribosomal protein P2B RPP2B complete	musa_c4_small_c20354#chr10_20696061-20698728
GSMUA_Achr10G11140_001	Putative phytosulfokines 6 PSK6 complete	C4IGN96RJG02I3VE6#chr10_20718460-20718726
GSMUA_Achr10G11160_001	Hypothetical protein ROS1 missing_functional_completeness	musa_c4_small_rep_c7123#chr10_20734321-20736994 musa_c4_small_c24259#chr10_20743247-20743803
GSMUA_Achr10G11170_001	Peroxiredoxin-2E, chloroplastic PRXIIE complete	musa_c4_small_rep_c4730#chr10_20755285-20756556 musa_c4_small_rep_c193#chr10_20754761-20755740
GSMUA_Achr10G11190_001	Putative Peptidyl-prolyl cis-trans isomerase CYP21-3, mitochondrial CYP21-3 complete	musa_c4_small_rep_c3501#chr10_20772080-20776002 musa_c4_small_rep_c21710#chr10_20774516-20775695 musa_c4_small_rep_c11700#chr10_20774734-20776036
GSMUA_Achr10G11200_001	Putative Bifunctional polymyxin resistance protein ArnA arnA fragment	C4NIGN96RJG01AI6S7#chr10_20776377-20776639
GSMUA_Achr10G11220_001	Putative Phosphomannomutase/phosphoglucomutase algC modules	musa_c4_small_rep_c14790#chr10_20788645-20789705 musa_c4_clusters_pos_c720_1#chr10_20786802-20789829
GSMUA_Achr10G11320_001	Putative uncharacterized protein Sb01g043650 fadB fragment	musa_c4_small_c18343#chr10_20827064-20827388
GSMUA_Achr10G11330_001	Hypothetical protein unknown_gene missing_functional_completeness	C4NIGN96RJG02FIAOO#chr10_20827618-20830860
GSMUA_Achr10G11340_001	glucan endo-1,3-beta-glucosidase-related, putative, expressed At1g11820 complete	C4NIGN96RJG02FIAOO#chr10_20827618-20830860
GSMUA_Achr10G11400_001	40S ribosomal protein S29 RPS29 complete	musa_c4_small_rep_c1129#chr10_20881705-20884003
GSMUA_Achr10G11420_001	Putative expressed protein RPGRIP1 complete	musa_c4_small_c21081#chr10_20890637-20891032
GSMUA_Achr10G11440_001	Casein kinase II subunit alpha-2 CKA2 complete	musa_c4_small_c17803#chr10_20900155-20909201
GSMUA_Achr10G11460_001	Hypothetical protein unknown_gene missing_functional_completeness	musa_c4_small_c23796#chr10_20914337-20915118
GSMUA_Achr10G11480_001	Putative Sigma factor sigB regulation protein rsbQ rsbQ complete	musa_c4_small_rep_c1517#chr10_20916666-20919258
GSMUA_Achr10G11490_001	Putative Cytochrome b5 At2g32720 complete	musa_c4_small_c25967#chr10_20919988-20920328
GSMUA_Achr10G11510_001	Putative ZOS12-08 - C2H2 zinc finger protein, expressed ZFP4 complete	musa_c4_small_c12295#chr10_20937065-20937538
GSMUA_Achr10G11520_001	Hypothetical protein unknown_gene missing_functional_completeness	musa_c4_small_c4588#chr10_20940831-20943549
GSMUA_Achr10G11530_001	Putative Zinc finger SWIM domain-containing protein 7 zswim7 complete	musa_c4_small_c4588#chr10_20940831-20943549
GSMUA_Achr10G11560_001	Whole genome shotgun sequence of line PN40024, scaffold_113.assembly12x (Fragment) nuoG complete	musa_c4_small_c17713#chr10_20968600-20969052
GSMUA_Achr10G11580_001	Probable WRKY transcription factor 4 WRKY4 complete	musa_c4_small_c21583#chr10_20982906-20983220
GSMUA_Achr10G11590_001	Hypothetical protein unknown_gene missing_functional_completeness	musa_c4_small_c9133#chr10_20989787-20998822
GSMUA_Achr10G11600_001	Hypothetical protein unknown_gene missing_functional_completeness	musa_c4_small_c9133#chr10_20989787-20998822
GSMUA_Achr10G11610_001	HNH endonuclease domain-containing protein, putative, expressed BGAL17 complete	musa_c4_small_c9133#chr10_20989787-20998822
GSMUA_Achr10G11620_001	Probable mitochondrial saccharopine dehydrogenase At5g39410 At5g39410 modules	musa_c4_small_rep_c1580#chr10_20999519-21003749 musa_c4_small_c8168#chr10_21010039-21010462 musa_c4_small_c16732#chr10_21007846-21008117 musa_c4_small_c13785#chr10_21008122-21008460
GSMUA_Achr10G11640_001	Putative Cell division topological specificity factor minE modules	musa_c4_small_c15543#chr10_21027444-21028139
GSMUA_Achr10G11650_001	nucleotidyltransferase, putative, expressed cid14 complete	C4NIGN96RJG01A3QC1#chr10_21034262-21034579
GSMUA_Achr10G11670_001	Probable ubiquitin conjugation factor E4 PUB1 complete	musa_c4_small_c15620#chr10_21050285-21050727 musa_c4_small_c11446#chr10_21041078-21043818
GSMUA_Achr10G11690_001	RING zinc finger protein-like, putative, expressed TRIM32 complete	musa_c4_small_c13744#chr10_21054896-21055252
GSMUA_Achr10G11700_001	Putative uncharacterized protein unknown_gene complete	musa_c4_small_c19605#chr10_21061679-21061863
GSMUA_Achr10G11710_001	Putative expressed protein SCAPER modules	musa_c4_small_c6066#chr10_21068601-21068971 musa_c4_small_c19605#chr10_21061679-21061863 musa_c4_small_c14102#chr10_21067142-21067396 musa_c4_small_c13802#chr10_21063135-21063626
GSMUA_Achr10G11730_001	Hypothetical protein plcC missing_functional_completeness	musa_c4_small_c20226#chr10_21076383-21076789 musa_c4_small_c12996#chr10_21079976-21080387
GSMUA_Achr10G11740_001	Nuclear transport factor 2 NTF2 fragment	musa_c4_small_rep_c8822#chr10_21083495-21085547 musa_c4_small_rep_c10473#chr10_21085205-21085547
GSMUA_Achr10G11750_001	Nuclear transcription factor Y subunit C-4 NFYC4 fragment	musa_c4_small_rep_c5946#chr10_21087524-21088039 musa_c4_small_c3096#chr10_21086673-21087395
GSMUA_Achr10G11760_001	Acetolactate synthase 1, chloroplastic ALS1 complete	musa_c4_small_rep_c5896#chr10_21091213-21091760 musa_c4_small_rep_c1752#chr10_21092494-21093300
GSMUA_Achr10G11770_001	Glucose-6-phosphate 1-dehydrogenase, chloroplastic At5g13110 complete	musa_c4_small_c13198#chr10_21095757-21097388 musa_c4_small_c11950#chr10_21098244-21098808
GSMUA_Achr10G11780_001	Putative Whole genome shotgun sequence of line PN40024, scaffold_0.assembly12x (Fragment) RMI1 complete	musa_c4_small_rep_c22317#chr10_21107113-21107138
GSMUA_Achr10G11790_001	TCP family transcription factor, putative, expressed TCP20 fragment	musa_c4_small_c23191#chr10_21109951-21110332
GSMUA_Achr10G11820_001	Putative [Protein-PII] uridylyltransferase glnD fragment	musa_c4_small_rep_c5184#chr10_21128793-21129348 musa_c4_small_c19528#chr10_21126655-21127936
GSMUA_Achr10G11830_001	LGC1, putative At1g05835 fragment	musa_c4_small_c25837#chr10_21131450-21131930
GSMUA_Achr10G11890_001	glycerophosphoryl diester phosphodiesterase family protein, putative, expressed GDE1 complete	musa_c4_small_c8608#chr10_21155230-21156500
GSMUA_Achr10G11910_001	ANAC083 transcription factor NAC029 complete	musa_c4_small_rep_c5730#chr10_21162524-21164086
GSMUA_Achr10G11920_001	Hypothetical protein unknown_gene missing_functional_completeness	musa_c4_small_rep_c5730#chr10_21162524-21164086
GSMUA_Achr10G11980_001	expressed protein BROX complete	musa_c4_small_c11425#chr10_21170549-21170999
GSMUA_Achr10G12000_001	Transport inhibitor response 1-like protein Os04g0395600 Os04g0395600 complete	C4IGN96RJG01A6TAU#chr10_21185589-21185991
GSMUA_Achr10G12010_001	Serine palmitoyltransferase 2 Sptlc2 complete	C4NIGN96RJG02J4DAL#chr10_21195128-21195556
GSMUA_Achr10G12020_001	BEE 1, putative, expressed BHLH137 fragment	C4IGN96RJG01ERGR7#chr10_21197597-21198025
GSMUA_Achr10G12030_001	Putative RNA polymerase II C-terminal domain phosphatase-like 3 CPL3 complete	musa_c4_small_c10927#chr10_21209296-21210135
GSMUA_Achr10G12060_001	Transcription factor ICE1 SCRM complete	musa_c4_small_c18202#chr10_21218770-21219227
GSMUA_Achr10G12070_001	Auxin response factor 24 ARF24 complete	musa_c4_small_rep_c1138#chr10_21224899-21227488 musa_c4_small_c23952#chr10_21227758-21228204 musa_c4_small_c10715#chr10_21228529-21230130
GSMUA_Achr10G12120_001	transcription factor, putative SPEF2 complete	musa_c4_small_c16072#chr10_21249252-21249845
GSMUA_Achr10G12130_001	AML1, putative, expressed mei2 complete	musa_c4_small_rep_c1786#chr10_21276576-21278816 musa_c4_small_c25395#chr10_21271694-21272138 musa_c4_small_c19573#chr10_21272659-21275351
GSMUA_Achr10G12170_001	Hypothetical protein rbsK missing_functional_completeness	musa_c4_small_c3412#chr10_21287329-21287906 musa_c4_small_c3412#chr10_21289370-21289692
GSMUA_Achr10G12180_001	Putative Rubredoxin rub modules	musa_c4_small_rep_c1506#chr10_21290082-21291211
GSMUA_Achr10G12190_001	Uncharacterized protein At4g14100 At4g14100 modules	musa_c4_small_c23405#chr10_21291219-21293142
GSMUA_Achr10G12200_001	Chalcone synthase CHS complete	musa_c4_small_c5708#chr10_21295536-21296642
GSMUA_Achr10G12220_001	Nudix hydrolase 13, mitochondrial NUDT13 complete	musa_c4_small_c16881#chr10_21307308-21307611
GSMUA_Achr10G12230_001	DAG protein, chloroplast precursor, putative, expressed At3g15000 complete	musa_c4_small_rep_c752#chr10_21308102-21311204 musa_c4_small_rep_c20559#chr10_21308704-21308952
GSMUA_Achr10G12290_001	DUF803 domain containing, putative, expressed NIPAL3 complete	C4NIGN96RJG02IUZ1I#chr10_21329487-21329928
GSMUA_Achr10G12310_001	Putative Predicted protein ASB5 complete	musa_c4_small_rep_c20591#chr10_21333720-21334065
GSMUA_Achr10G12330_001	Putative TVP38/TMEM64 family membrane protein slr0305 slr0305 modules	musa_c4_small_rep_c11574#chr10_21350995-21351446
GSMUA_Achr10G12340_001	Respiratory burst oxidase homolog protein C RBOHC complete	musa_c4_small_rep_c2319#chr10_21356004-21358424 musa_c4_small_c24451#chr10_21361236-21361471 musa_c4_small_c17524#chr10_21358651-21359234
GSMUA_Achr10G12350_001	Putative uncharacterized protein XIAP fragment	C4NIGN96RJG01EKT5N#chr10_21395343-21395634
GSMUA_Achr10G12360_001	Glyceraldehyde-3-phosphate dehydrogenase A, chloroplastic GAPA fragment	musa_c4_small_c19092#chr10_21402692-21403113 musa_c4_clusters_pos_c10_1#chr10_21400716-21404493
GSMUA_Achr10G12380_001	transcription factor BTF3, putative, expressed BTF3 modules	musa_c4_small_rep_c20444#chr10_21421635-21422839 musa_c4_small_rep_c18801#chr10_21421798-21422203
GSMUA_Achr10G12390_001	Probable protein phosphatase 2C 39 Os04g0403701 complete	musa_c4_small_c8524#chr10_21424612-21424632 musa_c4_small_c12352#chr10_21423347-21423679
GSMUA_Achr10G12420_001	Putative Heparan-alpha-glucosaminide N-acetyltransferase Hgsnat fragment	musa_c4_small_c10294#chr10_21439216-21440119
GSMUA_Achr10G12430_001	Putative Chaperone protein ClpB 1 clpB1 complete	musa_c4_small_c7165#chr10_21449871-21450344 musa_c4_small_c13315#chr10_21456458-21457193
GSMUA_Achr10G12440_001	Putative PWWP domain containing protein, expressed unknown_gene fragment	musa_c4_small_c19165#chr10_21459510-21459997 musa_c4_small_c15511#chr10_21458345-21459070
GSMUA_Achr10G12450_001	Putative PWWP domain containing protein, expressed Psip1 fragment	musa_c4_small_c8951#chr10_21473286-21474730
GSMUA_Achr10G12460_001	PAC, putative, expressed unknown_gene complete	musa_c4_small_c8951#chr10_21473286-21474730
GSMUA_Achr10G12480_001	Putative cation-transporting ATPase At5g23630 modules	musa_c4_small_c8614#chr10_21489670-21493810 musa_c4_small_c22450#chr10_21484704-21485265 musa_c4_small_c10685#chr10_21507277-21507763 musa_c4_small_c10238#chr10_21497616-21497874
GSMUA_Achr10G12490_001	Probable protein phosphatase 2C 35 At3g06270 complete	C4IGN96RJG02HKEZP#chr10_21519102-21519472
GSMUA_Achr10G12500_001	Putative Os05g0404300 protein CHCHD8 fragment	musa_c4_small_c15028#chr10_21523526-21526276
GSMUA_Achr10G12510_001	expressed protein BCAS3 complete	C4NIGN96RJG01DDIRL#chr10_21531842-21532220
GSMUA_Achr10G12520_001	Hypothetical protein L1 missing_functional_completeness	C4IGN96RJG02G83O3#chr10_21522841-21546302
GSMUA_Achr10G12530_001	inosine-uridine preferring nucleoside hydrolase family protein, putative, expressed iunH fragment	musa_c4_small_c9620#chr10_21553294-21553619
GSMUA_Achr10G12540_001	inosine-uridine preferring nucleoside hydrolase family protein, putative, expressed rihC fragment	musa_c4_small_c22961#chr10_21556655-21556954
GSMUA_Achr10G12560_001	LEC14B homolog Dcaf11 complete	musa_c4_small_c17323#chr10_21560140-21560515 musa_c4_small_c15836#chr10_21560516-21562964
GSMUA_Achr10G12580_001	Probable gibberellin receptor GID1L3 GID1L3 complete	C4IGN96RJG01B5LD3#chr10_21574661-21575091
GSMUA_Achr10G12590_001	Putative uncharacterized protein ARR1 complete	musa_c4_small_c17402#chr10_21581446-21582850
GSMUA_Achr10G12600_001	Putative Glycosylphosphatidylinositol anchor attachment 1 protein Gpaa1 complete	musa_c4_small_c9330#chr10_21594992-21595390 musa_c4_small_c5634#chr10_21593631-21594851
GSMUA_Achr10G12610_001	Putative ATP synthase mitochondrial F1 complex assembly factor 2 ATPAF2 complete	C4IGN96RJG01COROL#chr10_21599548-21599999
GSMUA_Achr10G12650_001	Hypothetical protein unknown_gene missing_functional_completeness	musa_c4_small_rep_c1355#chr10_21623897-21626074
GSMUA_Achr10G12660_001	F-box protein At2g32560 At2g32560 complete	musa_c4_small_rep_c1355#chr10_21623897-21626074 musa_c4_small_c17200#chr10_21626835-21627711
GSMUA_Achr10G12690_001	DNA gyrase subunit B, chloroplastic/mitochondrial GYRB complete	musa_c4_small_rep_c3573#chr10_21632706-21633971 musa_c4_small_rep_c13671#chr10_21632876-21633941 musa_c4_small_c17426#chr10_21642755-21644968
GSMUA_Achr10G12720_001	Probable serine/threonine-protein kinase NAK NAK complete	musa_c4_small_c6010#chr10_21653135-21653932 musa_c4_small_c19232#chr10_21655700-21656048 musa_c4_small_c14521#chr10_21655211-21655676
GSMUA_Achr10G12730_001	F-box protein At4g18380 At4g18380 complete	musa_c4_small_c17993#chr10_21662263-21662700 musa_c4_small_c16377#chr10_21663238-21663750
GSMUA_Achr10G12740_001	UDP-sulfoquinovose synthase, chloroplastic SQD1 complete	musa_c4_clusters_pos_c1361_1#chr10_21666712-21671046
GSMUA_Achr10G12750_001	Hypothetical protein unknown_gene missing_functional_completeness	musa_c4_small_rep_c691#chr10_21672947-21677872 musa_c4_small_rep_c5644#chr10_21672527-21674573
GSMUA_Achr10G12760_001	ADP-ribosylation factor 1 ARF1 complete	musa_c4_small_rep_c691#chr10_21672947-21677872 musa_c4_small_rep_c5644#chr10_21672527-21674573
GSMUA_Achr10G12780_001	Putative (+)-neomenthol dehydrogenase SDR1 complete	musa_c4_small_c5981#chr10_21684099-21684420
GSMUA_Achr10G12790_001	Hypothetical protein mdm34 missing_functional_completeness	musa_c4_small_c7928#chr10_21691796-21694765 musa_c4_small_c23819#chr10_21692309-21692833
GSMUA_Achr10G12800_001	ETHYLENE INSENSITIVE 3-like 1 protein EIL3 missing_completeness	musa_c4_small_rep_c2048#chr10_21694924-21696399 musa_c4_small_c7928#chr10_21691796-21694765
GSMUA_Achr10G12830_001	Predicted protein MYB44 complete	musa_c4_small_c21115#chr10_21711685-21712104
GSMUA_Achr10G12870_001	Putative uncharacterized protein DOCK10 fragment	musa_c4_small_rep_c5971#chr10_21738838-21780113
GSMUA_Achr10G12880_001	Seed maturation protein RTNLB1 fragment	musa_c4_small_rep_c5971#chr10_21738838-21780113
GSMUA_Achr10G12890_001	zinc finger, C3HC4 type family protein, expressed RNFT2 complete	musa_c4_small_rep_c5971#chr10_21738838-21780113 musa_c4_small_c9609#chr10_21759409-21764193
GSMUA_Achr10G12900_001	60S ribosomal protein L10 RPL10 complete	musa_c4_small_rep_c5971#chr10_21738838-21780113 musa_c4_small_rep_c391#chr10_21769851-21773231 musa_c4_small_rep_c18220#chr10_21769988-21770435
GSMUA_Achr10G12910_001	Putative Ocs element-binding factor 1 OBF1 complete	musa_c4_small_rep_c8990#chr10_21778686-21779414 musa_c4_small_rep_c5971#chr10_21738838-21780113
GSMUA_Achr10G12920_001	Trans-cinnamate 4-monooxygenase CYP73A16 fragment	musa_c4_small_rep_c12642#chr10_21785390-21785858
GSMUA_Achr10G12940_001	Adenine/guanine permease AZG1 AZG1 complete	musa_c4_small_c23462#chr10_21796528-21796922 musa_c4_small_c21803#chr10_21796085-21796559
GSMUA_Achr10G12950_001	basic helix-loop-helix domain containing protein, expressed SCRM2 complete	musa_c4_small_c11849#chr10_21801384-21801721
GSMUA_Achr10G12970_001	Putative Wound-induced protein 1 WUN1 complete	musa_c4_small_rep_c4007#chr10_21822188-21823042
GSMUA_Achr10G12990_001	expressed protein MIMI_L18 modules	musa_c4_small_rep_c9058#chr10_21833463-21836328
GSMUA_Achr10G13000_001	Uncharacterized 38.1 kDa protein L7003 complete	musa_c4_small_c18121#chr10_21839481-21840200
GSMUA_Achr10G13010_001	Hypothetical protein nrdE missing_functional_completeness	musa_c4_small_rep_c6810#chr10_21840289-21843136 musa_c4_small_rep_c12841#chr10_21840429-21843145 musa_c4_clusters_pos_c261_1#chr10_21840233-21842237 musa_c4_clusters_pos_c261_1#chr10_21842168-21843098
GSMUA_Achr10G13020_001	40S ribosomal protein S7 RPS7 complete	musa_c4_small_rep_c661#chr10_21852495-21855655
GSMUA_Achr10G13030_001	Uncharacterized protein At5g01610 At5g01610 complete	musa_c4_small_c4721#chr10_21856319-21860124 musa_c4_small_c14395#chr10_21856114-21859828
GSMUA_Achr10G13040_001	Putative Mitoferrin mcfF complete	musa_c4_small_rep_c2056#chr10_21860276-21861938 musa_c4_small_c8801#chr10_21862220-21862962 musa_c4_small_c16497#chr10_21861217-21861546
GSMUA_Achr10G13070_001	Chlorophyll synthase, chloroplastic CHLG complete	musa_c4_small_rep_c1068#chr10_21872863-21875114 musa_c4_small_c15867#chr10_21875106-21876999
GSMUA_Achr10G13080_001	AMP deaminase AMPD complete	musa_c4_small_c20046#chr10_21893710-21893881 musa_c4_small_c10394#chr10_21896287-21897214
GSMUA_Achr10G13090_001	Putative Gibberellin 2-beta-dioxygenase 8 GA2OX7 complete	musa_c4_small_c22702#chr10_21898636-21898992
GSMUA_Achr10G13100_001	Putative Phosphatidylinositide phosphatase SAC1 sacm1l complete	musa_c4_small_c7315#chr10_21910562-21914623 musa_c4_small_c16575#chr10_21912724-21914390
GSMUA_Achr10G13110_001	60S ribosomal protein L13a-4 RPL13AD complete	musa_c4_small_rep_c980#chr10_21915368-21917550
GSMUA_Achr10G13120_001	DNA-binding protein S1FA2 S1FA2 complete	musa_c4_small_c17860#chr10_21918032-21920324
GSMUA_Achr10G13130_001	Importin subunit alpha-2 Os01g0158000 complete	musa_c4_small_c11176#chr10_21921338-21922651
GSMUA_Achr10G13150_001	40S ribosomal protein S26-1 RPS26A modules	musa_c4_small_rep_c973#chr10_21932037-21935243
GSMUA_Achr10G13160_001	Putative Cornifelin homolog cnfn modules	musa_c4_small_rep_c3474#chr10_21936208-21938056
GSMUA_Achr10G13170_001	E3 SUMO-protein ligase SIZ1 SIZ1 complete	musa_c4_small_rep_c16229#chr10_21941269-21941861 musa_c4_small_c24231#chr10_21943223-21943755 musa_c4_small_c19722#chr10_21953962-21956662 musa_c4_small_c14853#chr10_21946060-21952066
GSMUA_Achr10G13180_001	expressed protein TMEM70 complete	musa_c4_small_c12063#chr10_21958642-21960395
GSMUA_Achr10G13190_001	Hypothetical protein unknown_gene missing_functional_completeness	musa_c4_small_c23504#chr10_21961731-21961839 musa_c4_small_c18505#chr10_21962852-21963303
GSMUA_Achr10G13200_001	Hypothetical protein unknown_gene missing_functional_completeness	musa_c4_small_c18505#chr10_21962852-21963303 musa_c4_small_c12865#chr10_21963541-21964068
GSMUA_Achr10G13210_001	Putative Thioredoxin domain-containing protein 5 Txndc5 fragment	musa_c4_small_c7093#chr10_21966793-21968760 musa_c4_small_c19152#chr10_21965457-21965855
GSMUA_Achr10G13220_001	Elongation factor 1-alpha BLT63 fragment	musa_c4_clusters_pos_c825_1#chr10_21969389-21971646
GSMUA_Achr10G13230_001	Elongation factor 1-alpha TEF1 fragment	musa_c4_small_c16194#chr10_21970577-21970926 musa_c4_clusters_pos_c825_1#chr10_21969389-21971646
GSMUA_Achr10G13240_001	Hypothetical protein CNPY3 missing_functional_completeness	musa_c4_small_c25421#chr10_21972889-21973419 musa_c4_clusters_pos_c825_1#chr10_21969389-21971646
GSMUA_Achr10G13260_001	tetraspanin family protein, putative, expressed Cd82 complete	musa_c4_small_rep_c3714#chr10_21980580-21981243 musa_c4_small_rep_c19078#chr10_21980725-21981108 musa_c4_small_c19706#chr10_21981499-21982023
GSMUA_Achr10G13270_001	Putative DDB1- and CUL4-associated factor 8 Dcaf8 fragment	musa_c4_small_c17445#chr10_21985431-21985790
GSMUA_Achr10G13280_001	Arogenate dehydratase/prephenate dehydratase 2, chloroplastic ADT2 complete	musa_c4_small_c17637#chr10_21993631-21994456
GSMUA_Achr10G13290_001	expressed protein pcp complete	musa_c4_small_rep_c10499#chr10_21999816-22000206
GSMUA_Achr10G13310_001	protein kinase APK1B, chloroplast precursor, putative, expressed PBS1 complete	musa_c4_small_c4068#chr10_22007184-22008612 musa_c4_small_c10542#chr10_22006298-22006708
GSMUA_Achr10G13320_001	Probable protein phosphatase 2C 28 Os03g0137200 complete	C4IGN96RJG01BE8AK#chr10_22014884-22015224
GSMUA_Achr10G13340_001	Protein ALUMINUM SENSITIVE 3 ALS3 complete	musa_c4_small_c5595#chr10_22034333-22035029
GSMUA_Achr10G13350_001	Hypothetical protein unknown_gene missing_functional_completeness	musa_c4_small_c5595#chr10_22034333-22035029
GSMUA_Achr10G13370_001	splicing factor, arginine/serine-rich, putative, expressed Srsf4 complete	musa_c4_small_rep_c10716#chr10_22044493-22046297 musa_c4_small_c24786#chr10_22040579-22040915 musa_c4_small_c11250#chr10_22042585-22042887
GSMUA_Achr10G13380_001	Hypothetical protein unknown_gene missing_functional_completeness	musa_c4_small_c19361#chr10_22053081-22053528 musa_c4_small_c12895#chr10_22049398-22049688
GSMUA_Achr10G13390_001	Putative expressed protein GTF3C1 complete	C4NIGN96RJG01BDPN3#chr10_22054903-22055090
GSMUA_Achr10G13400_001	Calcium-transporting ATPase 1, endoplasmic reticulum-type ECA1 complete	musa_c4_small_c9982#chr10_22061519-22063139 musa_c4_small_c6785#chr10_22063638-22076311
GSMUA_Achr10G13410_001	Putative Cucumisin XSP1 fragment	musa_c4_small_c6785#chr10_22063638-22076311
GSMUA_Achr10G13420_001	Hypothetical protein NUDT9 missing_functional_completeness	musa_c4_small_c6785#chr10_22063638-22076311 musa_c4_small_c22416#chr10_22069525-22069621 musa_c4_small_c22416#chr10_22069665-22069857
GSMUA_Achr10G13430_001	Hypothetical protein ECA4 missing_functional_completeness	musa_c4_small_c6785#chr10_22063638-22076311
GSMUA_Achr10G13440_001	Calcium-transporting ATPase 4, endoplasmic reticulum-type ECA4 fragment	musa_c4_small_c6785#chr10_22063638-22076311
GSMUA_Achr10G13470_001	NAD dependent epimerase/dehydratase family domain containing protein, expressed UXS1 complete	musa_c4_small_c24425#chr10_22090801-22093062
GSMUA_Achr10G13480_001	dual specificity protein phosphatase, putative, expressed DDB_G0273199 complete	musa_c4_small_c19461#chr10_22094514-22094896
GSMUA_Achr10G13490_001	Hypothetical protein unknown_gene missing_functional_completeness	C4NIGN96RJG02GKZVZ#chr10_22098238-22098808
GSMUA_Achr10G13500_001	vacuolar fusion protein MON1 homolog A, putative, expressed MON1A complete	musa_c4_small_c22632#chr10_22106001-22106904 musa_c4_small_c16443#chr10_22105466-22106335 musa_c4_small_c13610#chr10_22103726-22104162
GSMUA_Achr10G13510_001	Aquaporin TIP1-3 TIP1-3 complete	C4IGN96RJG01DK0G4#chr10_22108760-22109230
GSMUA_Achr10G13530_001	Hypothetical protein ZNF335 missing_functional_completeness	musa_c4_small_rep_c2943#chr10_22123590-22123930
GSMUA_Achr10G13550_001	Soluble inorganic pyrophosphatase PPA complete	musa_c4_small_c8764#chr10_22130688-22134849
GSMUA_Achr10G13560_001	Arginine biosynthesis bifunctional protein ArgJ, chloroplastic SORBIDRAFT_01g039230 complete	musa_c4_small_c5132#chr10_22146829-22149003
GSMUA_Achr10G13570_001	Actin-depolymerizing factor 1 ADF1 modules	musa_c4_small_rep_c8167#chr10_22158557-22160285 musa_c4_small_rep_c12991#chr10_22159670-22160176 musa_c4_small_c22009#chr10_22159606-22159842 musa_c4_small_c22009#chr10_22159872-22160078
GSMUA_Achr10G13580_001	Putative RNA and export factor-binding protein 2 Refbp2 complete	musa_c4_small_rep_c1056#chr10_22161450-22164185
GSMUA_Achr10G13590_001	Putative F-box only protein 34 Fbxo34 fragment	C4NIGN96RJG01B6A0F#chr10_22164246-22164789
GSMUA_Achr10G13600_001	ACT domain containing protein, expressed glnD complete	C4NIGN96RJG02IFODX#chr10_22166030-22166329
GSMUA_Achr10G13610_001	Cysteine-rich repeat secretory protein 55 CRRSP55 complete	C4IGN96RJG02JQJUZ#chr10_22169745-22170153
GSMUA_Achr10G13640_001	E3 ubiquitin-protein ligase SPL11 SPL11 complete	musa_c4_small_c7134#chr10_22181819-22182439 musa_c4_small_c4081#chr10_22183496-22183881
GSMUA_Achr10G13650_001	60S ribosomal protein L36-2 RPL36B complete	musa_c4_small_rep_c14314#chr10_22188298-22190973
GSMUA_Achr10G13660_001	Hypothetical protein unknown_gene missing_functional_completeness	C4NIGN96RJG02H427J#chr10_22192942-22193356
GSMUA_Achr10G13670_001	OsRhmbd18 - Putative Rhomboid homologue, expressed rhbdf1 modules	C4IGN96RJG01DMPGN#chr10_22201672-22202130
GSMUA_Achr10G13680_001	Putative Uncharacterized protein C20orf24 homolog C20orf24 complete	musa_c4_small_c25733#chr10_22205497-22209212
GSMUA_Achr10G13690_001	Putative expressed protein unknown_gene complete	musa_c4_small_c15592#chr10_22210314-22214642
GSMUA_Achr10G13700_001	Hypothetical protein unknown_gene missing_functional_completeness	musa_c4_small_c15592#chr10_22210314-22214642
GSMUA_Achr10G13720_001	Hypothetical protein RING1 missing_functional_completeness	musa_c4_small_c24683#chr10_22228235-22228786
GSMUA_Achr10G13730_001	Protein TOC75-3, chloroplastic TOC75-3 fragment	musa_c4_small_rep_c2952#chr10_22231120-22232694 musa_c4_small_c11289#chr10_22232743-22236039
GSMUA_Achr10G13740_001	Tropinone reductase homolog At1g07440 complete	musa_c4_small_c5339#chr10_22246073-22248834 musa_c4_small_c11530#chr10_22245409-22246015
GSMUA_Achr10G13750_001	Uncharacterized protein At3g49720 At3g49720 complete	musa_c4_small_c8831#chr10_22252117-22255390
GSMUA_Achr10G13790_001	Putative Pentatricopeptide repeat-containing protein At3g57430, chloroplastic PCMP-H81 complete	musa_c4_small_c22429#chr10_22272000-22272276
GSMUA_Achr10G13800_001	Putative Fructokinase-2 FRK2 modules	musa_c4_small_c5858#chr10_22279222-22279730
GSMUA_Achr10G13810_001	FG-GAP repeat-containing protein, putative, expressed Itga8 complete	musa_c4_small_c6992#chr10_22284730-22286190 musa_c4_small_c6142#chr10_22289027-22289684 musa_c4_small_c19669#chr10_22286170-22288206 musa_c4_small_c17198#chr10_22280182-22284009
GSMUA_Achr10G13820_001	Putative Mitochondrial import inner membrane translocase subunit TIM22 TIM22 modules	musa_c4_small_c24009#chr10_22295132-22295402
GSMUA_Achr10G13840_001	Putative C2 domain containing protein, expressed vps27 complete	musa_c4_small_rep_c2990#chr10_22307531-22308057 musa_c4_small_rep_c2706#chr10_22308365-22308974
GSMUA_Achr10G13850_001	Peptide transporter PTR1 PTR1 complete	musa_c4_small_c23803#chr10_22316662-22316844
GSMUA_Achr10G13860_001	Putative UPF0503 protein At3g09070, chloroplastic At3g09070 complete	C4NIGN96RJG01EAZ94#chr10_22319954-22320228
GSMUA_Achr10G13870_001	SH3 domain containing protein, expressed SLA1 complete	musa_c4_small_rep_c4016#chr10_22324050-22325232 musa_c4_small_c16418#chr10_22325283-22325600
GSMUA_Achr10G13890_001	expressed protein pyy complete	C4NIGN96RJG02JUI4O#chr10_22346045-22347578
GSMUA_Achr10G13930_001	Mitochondrial import inner membrane translocase subunit Tim10 TIM10 complete	musa_c4_small_c10517#chr10_22358881-22361539
GSMUA_Achr10G13940_001	Putative expressed protein lin-26 complete	C4NIGN96RJG02IUA0Z#chr10_22362193-22362677
GSMUA_Achr10G13970_001	glyoxal oxidase-related, putative, expressed GAOA complete	musa_c4_small_c25740#chr10_22377040-22377343 musa_c4_small_c16478#chr10_22375492-22375780
GSMUA_Achr10G14010_001	Hypothetical protein papA missing_functional_completeness	musa_c4_small_rep_c2084#chr10_22406775-22407569 musa_c4_small_c17203#chr10_22405518-22406504 musa_c4_small_c10124#chr10_22396372-22397706
GSMUA_Achr10G14040_001	myb-related transcription activator, putative, expressed mybJ complete	musa_c4_small_c12624#chr10_22437574-22440992
GSMUA_Achr10G14050_001	Histidine-containing phosphotransfer protein 4 AHP4 complete	musa_c4_small_c21463#chr10_22447290-22448178
GSMUA_Achr10G14060_001	Putative Protein phosphatase 1 regulatory subunit 7 PPP1R7 complete	C4NIGN96RJG01CQ6MP#chr10_22453753-22455303
GSMUA_Achr10G14080_001	Putative uncharacterized protein unknown_gene fragment	musa_c4_small_c8889#chr10_22464083-22464549
GSMUA_Achr10G14090_001	Mannan endo-1,4-beta-mannosidase 2 MAN2 complete	musa_c4_small_c8889#chr10_22464083-22464549 musa_c4_small_c22278#chr10_22466732-22467179
GSMUA_Achr10G14100_001	protein kinase family protein, putative, expressed At1g54610 complete	musa_c4_small_c25517#chr10_22480870-22482329
GSMUA_Achr10G14120_001	Whole genome shotgun sequence of line PN40024, scaffold_14.assembly12x (Fragment) dnaJ complete	musa_c4_small_rep_c1495#chr10_22485997-22499655 musa_c4_small_c14819#chr10_22487331-22487686
GSMUA_Achr10G14130_001	Putative Whole genome shotgun sequence of line PN40024, scaffold_28.assembly12x (Fragment) ENODL1 fragment	musa_c4_small_rep_c1495#chr10_22485997-22499655
GSMUA_Achr10G14140_001	Probable rhamnose biosynthetic enzyme 1 RHM1 complete	C4IGN96RJG01CBG89#chr10_22505432-22506077
GSMUA_Achr10G14170_001	Citrate synthase, glyoxysomal CSY3 complete	musa_c4_small_c11490#chr10_22529359-22530916
GSMUA_Achr10G14200_001	60S ribosomal protein L7a RPL7A complete	musa_c4_small_rep_c4885#chr10_22560674-22561461
GSMUA_Achr10G14210_001	60S ribosomal protein L34 RPL34 complete	musa_c4_small_rep_c24806#chr10_22563190-22563473
GSMUA_Achr10G14230_001	Putative mitochondrial 2-oxoglutarate/malate carrier protein NCU10732 complete	musa_c4_small_c8072#chr10_22577038-22577319 musa_c4_small_c26082#chr10_22575653-22576772
GSMUA_Achr10G14240_001	Whole genome shotgun sequence of line PN40024, scaffold_14.assembly12x (Fragment) unknown_gene complete	musa_c4_small_rep_c894#chr10_22577869-22578430
GSMUA_Achr10G14260_001	Peptide-N4-(N-acetyl-beta-glucosaminyl)asparagine amidase A yclG complete	musa_c4_small_c20053#chr10_22596135-22596548
GSMUA_Achr10G14280_001	expressed protein Tsen54 complete	musa_c4_small_c17265#chr10_22600809-22602461
GSMUA_Achr10G14350_001	Putative GDSL esterase/lipase At5g45910 At5g45910 complete	musa_c4_small_c6607#chr10_22657690-22658267
GSMUA_Achr10G14370_001	Putative Predicted protein BHLH30 complete	C4IGN96RJG01DDGI1#chr10_22666342-22666816
GSMUA_Achr10G14420_001	Protein ABCI7, chloroplastic ABCI7 complete	musa_c4_small_c6359#chr10_22688990-22691364
GSMUA_Achr10G14450_001	Probable protein phosphatase 2C 52 Os05g0587100 fragment	musa_c4_small_c7182#chr10_22706323-22709615
GSMUA_Achr10G14460_001	Abscisic acid receptor PYL8 PYL8 complete	musa_c4_small_rep_c5735#chr10_22713390-22713766
GSMUA_Achr10G14470_001	Hypothetical protein ispH missing_functional_completeness	musa_c4_small_rep_c5735#chr10_22713390-22713766
GSMUA_Achr10G14480_001	Uncharacterized protein At4g01050 At4g01050 complete	musa_c4_small_rep_c8574#chr10_22722141-22722283 musa_c4_small_rep_c8574#chr10_22722736-22722954 musa_c4_small_rep_c741#chr10_22718465-22723058
GSMUA_Achr10G14510_001	extra-large G-protein-related, putative, expressed Y-1 complete	C4IGN96RJG01DRZL9#chr10_22730022-22731427
GSMUA_Achr10G14520_001	Mur ligase family protein, putative, expressed MET7 fragment	C4IGN96RJG02HX81A#chr10_22743607-22744006
GSMUA_Achr10G14540_001	Putative uncharacterized protein tf fragment	musa_c4_small_c18044#chr10_22757795-22758232
GSMUA_Achr10G14570_001	Putative Ethylene-responsive transcription factor CRF2 CRF2 modules	C4IGN96RJG02IA31E#chr10_22769008-22769451
GSMUA_Achr10G14580_001	Putative Myosin heavy chain IB MIB fragment	musa_c4_small_rep_c24496#chr10_22778887-22782743 musa_c4_small_rep_c1939#chr10_22782391-22782745 musa_c4_small_c9497#chr10_22783132-22786978
GSMUA_Achr10G14590_001	Ubiquitin carboxyl-terminal hydrolase 13 UBP13 complete	musa_c4_small_c9716#chr10_22786973-22788970 musa_c4_small_c9497#chr10_22783132-22786978
GSMUA_Achr10G14600_001	DEAD-box ATP-dependent RNA helicase 38 Os03g0158200 complete	musa_c4_small_c9365#chr10_22813711-22815297 musa_c4_small_c25121#chr10_22813564-22813730
GSMUA_Achr10G14620_001	Putative ABC transporter C family member 8 ABCC8 complete	musa_c4_small_c10971#chr10_22833396-22834011
GSMUA_Achr10G14630_001	Putative Uncharacterized protein At5g41620 At5g41620 complete	musa_c4_small_c16799#chr10_22838206-22838434
GSMUA_Achr10G14650_001	Hypothetical protein unknown_gene missing_functional_completeness	musa_c4_small_c20720#chr10_22856065-22856444 musa_c4_small_c14084#chr10_22853619-22854252
GSMUA_Achr10G14660_001	Probable WRKY transcription factor 19 WRKY19 fragment	musa_c4_small_c16763#chr10_22869461-22870107
GSMUA_Achr10G14690_001	zinc finger protein, putative, expressed pli1 fragment	musa_c4_small_c5679#chr10_22889313-22889735 musa_c4_small_c4837#chr10_22887120-22887659 musa_c4_small_c20140#chr10_22888893-22889325
GSMUA_Achr10G14700_001	Whole genome shotgun sequence of line PN40024, scaffold_46.assembly12x (Fragment) panB modules	musa_c4_small_c17971#chr10_22893022-22893397
GSMUA_Achr10G14730_001	Probable purine permease 11 PUP11 complete	musa_c4_small_rep_c8702#chr10_22905958-22906514 musa_c4_small_rep_c13584#chr10_22905649-22906390 musa_c4_small_c11017#chr10_22907035-22907324
GSMUA_Achr10G14740_001	uncharacterized conserved membrane protein specific to cyanobacteria, putative, expressed unknown_gene complete	musa_c4_small_rep_c3116#chr10_22908349-22914953 musa_c4_small_c4019#chr10_22914360-22915594 musa_c4_small_c20193#chr10_22914363-22914970
GSMUA_Achr10G14760_001	Putative N-(5'-phosphoribosyl)anthranilate isomerase trpF complete	musa_c4_small_rep_c15954#chr10_22920266-22921881 musa_c4_small_c8042#chr10_22919061-22920199
GSMUA_Achr10G14770_001	cbxX, chromosomal, putative, expressed cfxQ fragment	musa_c4_small_rep_c18396#chr10_22924448-22926262 musa_c4_small_rep_c15954#chr10_22920266-22921881
GSMUA_Achr10G14780_001	Putative Ankyrin-1 Ank1 fragment	musa_c4_small_rep_c18396#chr10_22924448-22926262
GSMUA_Achr10G14790_001	Hypothetical protein At1g56140 missing_functional_completeness	C4NIGN96RJG02H7MA9#chr10_22928121-22928541
GSMUA_Achr10G14800_001	Pentatricopeptide repeat-containing protein At5g25630 At5g25630 complete	musa_c4_small_rep_c25124#chr10_22930373-22934577 musa_c4_small_rep_c1668#chr10_22930191-22930727 musa_c4_small_c14356#chr10_22935551-22935924 musa_c4_small_c11844#chr10_22936186-22936533
GSMUA_Achr10G14810_001	Putative Protein disulfide-isomerase P4HB complete	C4NIGN96RJG01CZ8FL#chr10_22937273-22939553
GSMUA_Achr10G14820_001	protein of unknown function DUF502 domain containing protein, expressed Cysltr1 complete	musa_c4_small_c17141#chr10_22946476-22948737
GSMUA_Achr10G14830_001	Putative Dynein light chain LC6, flagellar outer arm Dynll1 complete	C4IGN96RJG01AX895#chr10_22955651-22956097
GSMUA_Achr10G14850_001	Hypothetical protein unknown_gene missing_functional_completeness	musa_c4_small_c22260#chr10_22971350-22971870
GSMUA_Achr10G14860_001	expressed protein Os12g0591500 complete	musa_c4_small_c22260#chr10_22971350-22971870
GSMUA_Achr10G14890_001	Eukaryotic translation initiation factor 3 subunit, putative RPS7 fragment	musa_c4_small_rep_c2282#chr10_22998279-23000609 musa_c4_small_rep_c17329#chr10_22999592-22999985 musa_c4_small_rep_c1275#chr10_23000644-23001317 musa_c4_small_rep_c10091#chr10_22998426-23000082 musa_c4_small_c23390#chr10_22997412-22997694
GSMUA_Achr10G14920_001	VHS and GAT domain containing protein, expressed Hgs fragment	C4NIGN96RJG02G9637#chr10_23023838-23024123
GSMUA_Achr10G14930_001	Probable plastidic glucose transporter 2 At1g67300 complete	musa_c4_small_c16195#chr10_23024964-23027258
GSMUA_Achr10G14940_001	Cyclin-dependent kinase F-1 CDKF-1 complete	musa_c4_small_c6703#chr10_23030611-23033733
GSMUA_Achr10G14950_001	uncharacterized Cys-rich domain containing protein, putative, expressed At1g14870 modules	C4NIGN96RJG02GM70W#chr10_23035947-23036405
GSMUA_Achr10G14960_001	Peroxisome assembly protein 2 PEX2 complete	musa_c4_small_c23520#chr10_23043836-23046035 musa_c4_small_c21006#chr10_23040403-23040725 musa_c4_small_c14512#chr10_23037934-23038312
GSMUA_Achr10G14980_001	Auxin-responsive protein IAA27 IAA27 complete	musa_c4_small_rep_c320#chr10_23052260-23056545
GSMUA_Achr10G14990_001	Protein phosphatase 2C and cyclic nucleotide-binding/kinase domain-containing protein At2g20050 complete	musa_c4_small_c5498#chr10_23065697-23066841 musa_c4_small_c14612#chr10_23063813-23065004
GSMUA_Achr10G15000_001	Putative expressed protein DVU_0123 modules	musa_c4_small_rep_c1415#chr10_23069880-23070460 musa_c4_small_c17013#chr10_23068475-23068850
GSMUA_Achr10G15030_001	tetratricopeptide repeat domain containing protein, putative, expressed cluA complete	musa_c4_small_rep_c2282#chr10_23145453-23147796 musa_c4_small_rep_c17329#chr10_23146096-23146488 musa_c4_small_rep_c1275#chr10_23144740-23173874 musa_c4_small_rep_c10091#chr10_23145999-23147653 musa_c4_small_c23052#chr10_23142364-23142842 musa_c4_small_c11409#chr10_23134215-23135171 musa_c4_small_c11130#chr10_23137876-23141953
GSMUA_Achr10G15040_001	Probable pectinesterase/pectinesterase inhibitor 34 PME34 modules	musa_c4_small_rep_c1275#chr10_23144740-23173874
GSMUA_Achr10G15050_001	Putative Dipeptidyl peptidase 8 Dpp8 complete	musa_c4_small_rep_c1275#chr10_23144740-23173874
GSMUA_Achr10G15060_001	Putative KH domain-containing protein At4g18375 At4g18375 complete	musa_c4_small_rep_c1275#chr10_23144740-23173874
GSMUA_Achr10G15070_001	Hypothetical protein unknown_gene missing_functional_completeness	musa_c4_small_rep_c1275#chr10_23144740-23173874
GSMUA_Achr10G15080_001	Hypothetical protein unknown_gene missing_functional_completeness	musa_c4_small_rep_c1275#chr10_23144740-23173874
GSMUA_Achr10G15090_001	glutaredoxin, putative, expressed At5g39865 complete	musa_c4_small_rep_c2865#chr10_23179490-23180047 musa_c4_small_c10620#chr10_23178669-23179356
GSMUA_Achr10G15110_001	Putative Nephrocystin-3 nphp3 complete	musa_c4_small_rep_c3410#chr10_23189560-23193972 musa_c4_small_c11863#chr10_23194079-23195281
GSMUA_Achr10G15120_001	Putative Transmembrane protein 111 tmem111 complete	musa_c4_small_rep_c5121#chr10_23202287-23203293 musa_c4_small_rep_c5121#chr10_23202758-23202819 musa_c4_small_c22006#chr10_23200465-23200808 musa_c4_small_c17043#chr10_23198324-23202250
GSMUA_Achr10G15130_001	Triose phosphate/phosphate translocator, chloroplastic TPT complete	musa_c4_small_rep_c17689#chr10_23209747-23210408
GSMUA_Achr10G15140_001	Putative Receptor-like protein kinase HSL1 HSL1 complete	musa_c4_small_c12131#chr10_23217446-23218273
GSMUA_Achr10G15190_001	Putative Probable inorganic polyphosphate/ATP-NAD kinase ppnK fragment	C4NIGN96RJG01DV9WI#chr10_23237408-23238206
GSMUA_Achr10G15210_001	Putative Aspartic proteinase nepenthesin-2 nep2 modules	musa_c4_small_c15623#chr10_23245505-23246085
GSMUA_Achr10G15230_001	AML1, putative, expressed mei2 complete	musa_c4_small_c23086#chr10_23256294-23256811 musa_c4_small_c11733#chr10_23258513-23258970 musa_c4_small_c11071#chr10_23256756-23257520
GSMUA_Achr10G15240_001	RWP-RK domain-containing protein, putative, expressed Dsg2 modules	musa_c4_small_c20409#chr10_23270022-23270583
GSMUA_Achr10G15260_001	Uncharacterized protein yqjG yqjG complete	musa_c4_small_rep_c838#chr10_23273012-23277643
GSMUA_Achr10G15270_001	Chlorophyll a-b binding protein 40, chloroplastic CAB40 fragment	musa_c4_small_rep_c167#chr10_23279043-23280068 musa_c4_large_c180#chr10_23279063-23279433
GSMUA_Achr10G15280_001	Aspartic proteinase oryzasin-1 Os05g0567100 complete	musa_c4_small_rep_c496#chr10_23285094-23291999 musa_c4_small_rep_c4238#chr10_23284524-23285094 musa_c4_small_rep_c15960#chr10_23284324-23284903 musa_c4_small_rep_c15350#chr10_23290346-23290931
GSMUA_Achr10G15290_001	Putative WRKY transcription factor 6 WRKY6 complete	musa_c4_small_rep_c1130#chr10_23297682-23299068 musa_c4_small_c6661#chr10_23296673-23297469
GSMUA_Achr10G15360_001	Putative UPF0505 protein C16orf62 C16orf62 fragment	C4IGN96RJG02J33WV#chr10_23319109-23323088
GSMUA_Achr10G15370_001	Esophageal cancer associated protein, putative zgc:163107 fragment	musa_c4_small_c24559#chr10_23335377-23336437
GSMUA_Achr10G15380_001	Hypothetical protein DDB_G0273473 missing_functional_completeness	musa_c4_small_c5024#chr10_23343007-23343662
GSMUA_Achr10G15400_001	Putative Pyruvate kinase, cytosolic isozyme At4g26390 complete	musa_c4_small_c3728#chr10_23350045-23353025
GSMUA_Achr10G15430_001	Putative Uridylate kinase pyrH modules	musa_c4_small_c15184#chr10_23371031-23371543
GSMUA_Achr10G15460_001	Putative expressed protein At4g22760 complete	musa_c4_small_rep_c669#chr10_23386557-23387739
GSMUA_Achr10G15500_001	Hypothetical protein ATL6 missing_functional_completeness	musa_c4_small_c24238#chr10_23417503-23417925
GSMUA_Achr10G15530_001	Putative LRR and BTB/POZ domain-containing protein FBL11 FBL11 complete	musa_c4_small_c7815#chr10_23428339-23428722 musa_c4_small_c25471#chr10_23433111-23433338
GSMUA_Achr10G15540_001	Putative Protein kinase G11A OsI_021818 modules	C4IGN96RJG02JF5KD#chr10_23439081-23439372
GSMUA_Achr10G15550_001	Putative glycosyltransferase 5 GT5 complete	musa_c4_small_c10754#chr10_23451929-23452395
GSMUA_Achr10G15560_001	calmodulin-binding protein, putative, expressed addA modules	musa_c4_small_c16984#chr10_23455408-23459810
GSMUA_Achr10G15590_001	Putative expressed protein YKL214C complete	musa_c4_small_c6562#chr10_23470428-23471057
GSMUA_Achr10G15600_001	Putative expressed protein rpl2 complete	musa_c4_small_c21590#chr10_23484095-23486577
GSMUA_Achr10G15610_001	Hypothetical protein mutS missing_functional_completeness	musa_c4_small_c4323#chr10_23494767-23495499
GSMUA_Achr10G15620_001	Cytochrome b-c1 complex subunit 9 QCR9 complete	musa_c4_small_rep_c9513#chr10_23495728-23498718
GSMUA_Achr10G15640_001	Putative Glucan endo-1,3-beta-glucosidase 14 At2g27500/F10A12.18 modules	musa_c4_small_rep_c21184#chr10_23505091-23505624
GSMUA_Achr10G15650_001	Uncharacterized protein At5g03900 At5g03900 complete	musa_c4_small_rep_c3401#chr10_23505906-23507295 musa_c4_small_c23110#chr10_23510904-23512738
GSMUA_Achr10G15660_001	Heme-binding-like protein At3g10130, chloroplastic At3g10130 complete	musa_c4_clusters_pos_c846_1#chr10_23515073-23518042
GSMUA_Achr10G15670_001	phospholipid-transporting ATPase, putative, expressed CACNA1I fragment	musa_c4_small_c9296#chr10_23518764-23519342
GSMUA_Achr10G15690_001	40S ribosomal protein S25-4 RPS25E modules	musa_c4_small_rep_c639#chr10_23524750-23527192 musa_c4_small_rep_c460#chr10_23527519-23532364
GSMUA_Achr10G15700_001	Signal recognition particle 54 kDa protein, chloroplastic FFC complete	musa_c4_small_rep_c460#chr10_23527519-23532364 musa_c4_small_rep_c460#chr10_23532389-23532732 musa_c4_small_c19237#chr10_23531802-23532345
GSMUA_Achr10G15710_001	ATPase inhibitor, putative At2g27730 fragment	musa_c4_small_rep_c290#chr10_23533458-23535759
GSMUA_Achr10G15730_001	Beta-fructofuranosidase, insoluble isoenzyme MACINV1.1 missing_completeness	musa_c4_small_c7853#chr10_23556767-23557834
GSMUA_Achr10G15750_001	Whole genome shotgun sequence of line PN40024, scaffold_80.assembly12x (Fragment) Otud5 complete	musa_c4_small_c9749#chr10_23577706-23578068 musa_c4_small_c19880#chr10_23577366-23577698
GSMUA_Achr10G15780_001	E2F family transcription factor protein, putative, expressed E2F3 complete	musa_c4_small_c5152#chr10_23585415-23586733
GSMUA_Achr10G15790_001	growth inhibition and differentiation-related protein 88, putative, expressed Gidrp88 modules	musa_c4_small_c7456#chr10_23590897-23591381 musa_c4_small_c15753#chr10_23595443-23595834
GSMUA_Achr10G15810_001	PX domain containing protein, putative, expressed SNX13 fragment	musa_c4_small_c9080#chr10_23602511-23606756
GSMUA_Achr10G15820_001	PX domain containing protein, putative, expressed Snx16 complete	musa_c4_small_c13715#chr10_23615534-23617870
GSMUA_Achr10G15830_001	Uridylate kinase pyrH modules	musa_c4_small_rep_c1235#chr10_23619080-23624452 musa_c4_small_rep_c12152#chr10_23619395-23619739
GSMUA_Achr10G15850_001	expressed protein At1g47420 complete	C4NIGN96RJG02F2ZHR#chr10_23635555-23636511
GSMUA_Achr10G15860_001	Hypothetical protein At1g47730 missing_functional_completeness	musa_c4_small_c8826#chr10_23640362-23643996
GSMUA_Achr10G15870_001	Putative uncharacterized protein POSF21 complete	musa_c4_small_c8826#chr10_23640362-23643996
GSMUA_Achr10G15880_001	Putative expressed protein Os10g0513300 complete	C4NIGN96RJG01EBIUH#chr10_23650645-23650977
GSMUA_Achr10G15890_001	Putative Peroxidase 12 PER12 complete	musa_c4_small_rep_c5997#chr10_23654046-23655505
GSMUA_Achr10G15910_001	Histone-lysine N-methyltransferase ASHH1 ASHH1 complete	musa_c4_small_c11492#chr10_23667560-23668539
GSMUA_Achr10G15950_001	Calcium-dependent protein kinase SK5 CPK4 complete	musa_c4_small_rep_c10365#chr10_23680187-23680411 musa_c4_small_c7702#chr10_23675721-23676518 musa_c4_small_c13165#chr10_23676594-23678678
GSMUA_Achr10G15970_001	Protein SENSITIVE TO PROTON RHIZOTOXICITY 1 STOP1 complete	musa_c4_small_c7026#chr10_23685200-23685635
GSMUA_Achr10G15980_001	WD domain, G-beta repeat domain containing protein, expressed WDR20 complete	musa_c4_small_c10186#chr10_23689052-23693080
GSMUA_Achr10G16000_001	Uncharacterized zinc finger protein At4g06634 At4g06634 complete	musa_c4_small_rep_c3702#chr10_23711510-23711968
GSMUA_Achr10G16010_001	Transcription repressor MYB4 MYB4 fragment	musa_c4_small_c4936#chr10_23714770-23715406
GSMUA_Achr10G16020_001	Transmembrane 9 superfamily member 3 Tm9sf3 complete	musa_c4_small_c9563#chr10_23721254-23722436
GSMUA_Achr10G16040_001	OsAPx7 - Stromal Ascorbate Peroxidase encoding gene 5,8, expressed APXS complete	musa_c4_small_rep_c3819#chr10_23728614-23729455
GSMUA_Achr10G16050_001	Hypothetical protein mnmA missing_functional_completeness	musa_c4_clusters_pos_c1365_1#chr10_23734930-23736164
GSMUA_Achr10G16060_001	Putative Dynamin-like protein C dlpC fragment	musa_c4_small_c21795#chr10_23740424-23741134 musa_c4_small_c17063#chr10_23741450-23743068 musa_c4_clusters_pos_c1365_1#chr10_23734930-23736164
GSMUA_Achr10G16070_001	1-aminocyclopropane-1-carboxylate oxidase ACO2 missing_completeness	musa_c4_small_rep_c2964#chr10_23745912-23746638
GSMUA_Achr10G16090_001	Amino acid permease 4 AAP4 complete	C4NIGN96RJG02GDAWH#chr10_23753680-23754199
GSMUA_Achr10G16120_001	Transcriptional corepressor SEUSS SEU complete	musa_c4_small_c17456#chr10_23773370-23773804
GSMUA_Achr10G16150_001	Putative Transmembrane protein 184C tmem184c modules	musa_c4_small_c23784#chr10_23800597-23800998
GSMUA_Achr10G16170_001	Auxin response factor 7 ARF7 complete	musa_c4_small_c7764#chr10_23807013-23807856 musa_c4_small_c23932#chr10_23808236-23809249
GSMUA_Achr10G16190_001	Protein SUPPRESSOR OF GENE SILENCING 3 homolog SGS3 fragment	musa_c4_small_c14191#chr10_23821796-23823300
GSMUA_Achr10G16210_001	Uncharacterized protein At1g22800 At1g22800 complete	C4NIGN96RJG02GCQW9#chr10_23829245-23830401
GSMUA_Achr10G16220_001	Hypothetical protein atpF missing_functional_completeness	musa_c4_small_rep_c6367#chr10_23831287-23833810
GSMUA_Achr10G16230_001	Hypothetical protein FRS3 missing_functional_completeness	musa_c4_small_c11061#chr10_23835046-23835456
GSMUA_Achr10G16240_001	Chlorophyll a-b binding protein CP26, chloroplastic LHCB5 complete	C4NIGN96RJG01ENFTM#chr10_23840424-23841094
GSMUA_Achr10G16250_001	Putative ATP-dependent Clp protease ATP-binding subunit ClpX clpX modules	musa_c4_small_rep_c2478#chr10_23842219-23845950
GSMUA_Achr10G16310_001	expressed protein PRPF3 modules	musa_c4_small_c6826#chr10_23896127-23896753
GSMUA_Achr10G16320_001	Glutathione S-transferase zeta class GST18 modules	musa_c4_small_c6660#chr10_23903430-23906861
GSMUA_Achr10G16350_001	F-box/ankyrin repeat protein SKIP35 SKIP35 complete	musa_c4_small_c5558#chr10_23919222-23919909 musa_c4_small_c24164#chr10_23917313-23917656 musa_c4_small_c16431#chr10_23915747-23917164
GSMUA_Achr10G16360_001	6,7-dimethyl-8-ribityllumazine synthase, chloroplastic At2g44050 complete	musa_c4_small_c21831#chr10_23925633-23928505
GSMUA_Achr10G16390_001	Hypothetical protein FRS6 missing_functional_completeness	musa_c4_small_c19741#chr10_23946130-23946969 musa_c4_small_c17002#chr10_23942342-23943281 musa_c4_small_c14497#chr10_23947111-23948300
GSMUA_Achr10G16440_001	Hypothetical protein LEU1 missing_functional_completeness	musa_c4_small_c23674#chr10_23962501-23963530
GSMUA_Achr10G16490_001	Putative Uncharacterized HIT-like protein Rv1262c/MT1300 Rv1262c modules	musa_c4_small_rep_c2687#chr10_23984579-23986165
GSMUA_Achr10G16500_001	lipase, putative, expressed Dagla complete	C4NIGN96RJG02G706I#chr10_23994813-23999695
GSMUA_Achr10G16540_001	Protoporphyrinogen oxidase, chloroplastic/mitochondrial POX2 complete	musa_c4_small_c17293#chr10_24033021-24033842
GSMUA_Achr10G16560_001	Adenylate kinase B ADK-B complete	musa_c4_small_c11210#chr10_24040934-24043423
GSMUA_Achr10G16570_001	Aspartyl aminopeptidase DNPEP complete	musa_c4_small_c10626#chr10_24052216-24052907
GSMUA_Achr10G16600_001	Putative Bromodomain-containing protein GTE3, chloroplastic GTE3 modules	musa_c4_small_rep_c17367#chr10_24079997-24080784 musa_c4_small_c20155#chr10_24072791-24073181
GSMUA_Achr10G16620_001	Protein transport protein Sec61 subunit alpha sec61a complete	musa_c4_small_c13089#chr10_24090216-24091138 musa_c4_small_c10072#chr10_24091176-24091459
GSMUA_Achr10G16640_001	Putative Small heat shock protein, chloroplastic HSP21 fragment	musa_c4_small_c15019#chr10_24102222-24103720 musa_c4_clusters_pos_c1039_1#chr10_24101608-24102285
GSMUA_Achr10G16660_001	kelch repeat protein, putative, expressed Klhdc4 complete	musa_c4_small_c11514#chr10_24120493-24125615
GSMUA_Achr10G16690_001	Putative Cytochrome P450 86B1 CYP86B1 complete	musa_c4_small_c18904#chr10_24136215-24136693 musa_c4_small_c16033#chr10_24134753-24135438
GSMUA_Achr10G16740_001	dual specificity protein phosphatase, putative, expressed DUSP16 modules	musa_c4_small_c13279#chr10_24155013-24155307 musa_c4_small_c10636#chr10_24156185-24156715
GSMUA_Achr10G16770_001	Probable serine/threonine-protein kinase WNK2 WNK2 complete	C4NIGN96RJG02FMY2S#chr10_24168680-24169432
GSMUA_Achr10G16780_001	lysine ketoglutarate reductase trans-splicing related 1, putative, expressed unknown_gene complete	musa_c4_small_rep_c3365#chr10_24183174-24183814 musa_c4_small_c9695#chr10_24179757-24181909
GSMUA_Achr10G16790_001	glycosyl transferase family 17 protein, putative, expressed Mgat3 complete	musa_c4_small_rep_c3056#chr10_24190830-24191560 musa_c4_small_c10819#chr10_24192426-24192878
GSMUA_Achr10G16800_001	Putative Root phototropism protein 3 RPT3 fragment	musa_c4_small_c20967#chr10_24200628-24200973
GSMUA_Achr10G16810_001	SNF7 domain containing protein, putative, expressed VPS20.1 fragment	musa_c4_small_c21637#chr10_24205118-24207521
GSMUA_Achr10G16820_001	Vacuolar protein sorting-associated protein 20 homolog 2 VPS20.2 fragment	musa_c4_small_c21637#chr10_24205118-24207521
GSMUA_Achr10G16830_001	Hypothetical protein unknown_gene missing_functional_completeness	musa_c4_small_c8835#chr10_24212587-24215498
GSMUA_Achr10G16890_001	Putative Copper methylamine oxidase maoII complete	C4NIGN96RJG01B1FW9#chr10_24300843-24301296
GSMUA_Achr10G16930_001	Putative uncharacterized protein Sb08g014050 ODA4 complete	musa_c4_small_c5019#chr10_24324481-24326193
GSMUA_Achr10G16940_001	ANAC083 transcription factor NAC68 complete	musa_c4_small_c5439#chr10_24328581-24329068
GSMUA_Achr10G16960_001	Omega-hydroxypalmitate O-feruloyl transferase HHT1 complete	musa_c4_small_c25622#chr10_24335928-24336298
GSMUA_Achr10G16970_001	Uncharacterized protein At1g07170/At2g30000 At1g07170 complete	C4IGN96RJG02GR27F#chr10_24352224-24352587
GSMUA_Achr10G16990_001	expressed protein unknown_gene complete	C4IGN96RJG02HDHQC#chr10_24356215-24356640
GSMUA_Achr10G17000_001	Putative Predicted protein SPT5 complete	musa_c4_small_c17479#chr10_24359555-24360101
GSMUA_Achr10G17010_001	Putative E3 ubiquitin-protein ligase UPL1 UPL1 complete	musa_c4_small_c25830#chr10_24374809-24375176 musa_c4_small_c18127#chr10_24368153-24368811 musa_c4_small_c17246#chr10_24362663-24363085 musa_c4_small_c16078#chr10_24363149-24367384 musa_c4_small_c13556#chr10_24369427-24371630
GSMUA_Achr10G17030_001	expressed protein YLH47 complete	musa_c4_small_rep_c6595#chr10_24407983-24409179 musa_c4_small_c3772#chr10_24403294-24404760 musa_c4_small_c3550#chr10_24394754-24403121 musa_c4_small_c16703#chr10_24396289-24396675
GSMUA_Achr10G17050_001	Hypothetical protein unknown_gene missing_functional_completeness	musa_c4_small_c18316#chr10_24413728-24413957
GSMUA_Achr10G17090_001	Pirin-like protein At2g43120 complete	C4IGN96RJG01DED37#chr10_24424741-24425204
GSMUA_Achr10G17100_001	lipase, putative, expressed mdlA complete	musa_c4_small_c21790#chr10_24427937-24428468
GSMUA_Achr10G17110_001	60S ribosomal protein L32-1 RPL32A complete	musa_c4_small_rep_c2788#chr10_24443054-24445600
GSMUA_Achr10G17120_001	U-box domain-containing protein 9 PUB9 complete	C4NIGN96RJG02FZ1GS#chr10_24447538-24447725
GSMUA_Achr10G17130_001	BHLH transcription factor, putative, expressed BHLH62 modules	musa_c4_small_c24088#chr10_24458144-24458327
GSMUA_Achr10G17140_001	Putative Ras GTPase-activating protein-binding protein 1 G3bp1 complete	musa_c4_small_c25212#chr10_24466778-24472887 musa_c4_small_c25080#chr10_24466527-24466790
GSMUA_Achr10G17150_001	Galacturonosyltransferase 8 GAUT8 complete	C4IGN96RJG01CGJAE#chr10_24479087-24479369
GSMUA_Achr10G17160_001	nnrU, putative, expressed ORF807 complete	musa_c4_small_c8936#chr10_24482695-24483736 musa_c4_small_c17256#chr10_24485400-24485808
GSMUA_Achr10G17170_001	dolichyl-diphosphooligosaccharide--protein glycosyltransferase 63 kDasubunit precursor, putative, expressed Rpn2 complete	C4IGN96RJG02JJAVN#chr10_24489357-24489570
GSMUA_Achr10G17180_001	Putative uncharacterized protein ABHD11 fragment	C4NIGN96RJG01D5PHN#chr10_24501022-24501296
GSMUA_Achr10G17190_001	DNA-directed RNA polymerase II subunit RPB11 RPB13.6 complete	musa_c4_small_rep_c6928#chr10_24507278-24507868 musa_c4_small_rep_c13871#chr10_24505218-24507826 musa_c4_small_c14100#chr10_24505181-24507868
GSMUA_Achr10G17210_001	Putative Protein ALWAYS EARLY 3 ALY3 complete	musa_c4_small_rep_c16952#chr10_24513016-24514302 musa_c4_small_c25735#chr10_24519525-24520388
GSMUA_Achr10G17230_001	plant protein of unknown function domain containing protein, expressed At3g47200 fragment	musa_c4_small_rep_c4748#chr10_24541641-24541871 musa_c4_small_c25339#chr10_24544136-24544289 musa_c4_small_c16920#chr10_24543395-24543812
GSMUA_Achr10G17240_001	Acetyl-coenzyme A synthetase, cytoplasmic ACSS2 complete	musa_c4_small_rep_c2285#chr10_24546102-24547747 musa_c4_small_c25479#chr10_24547593-24547973
GSMUA_Achr10G17250_001	Hypothetical protein nuoN missing_functional_completeness	musa_c4_small_c22090#chr10_24558186-24558485
GSMUA_Achr10G17260_001	WD repeat-containing protein LWD1 LWD1 complete	musa_c4_small_c12509#chr10_24562532-24563120
GSMUA_Achr10G17270_001	Putative expressed protein BIRC3 complete	C4IGN96RJG01AWZE6#chr10_24572871-24573255
GSMUA_Achr10G17290_001	Scarecrow-like protein 1 SCL1 complete	musa_c4_small_c25835#chr10_24590005-24590711 musa_c4_small_c10855#chr10_24590517-24591239
GSMUA_Achr10G17320_001	Hypothetical protein dazl missing_functional_completeness	musa_c4_small_c9025#chr10_24606164-24607374
GSMUA_Achr10G17330_001	Calnexin homolog 1 CNX1 complete	musa_c4_small_c9025#chr10_24606164-24607374 musa_c4_small_c11098#chr10_24607948-24608324
GSMUA_Achr10G17380_001	SAC domain containing protein, putative, expressed Fig4 complete	musa_c4_small_rep_c16150#chr10_24629441-24631421 musa_c4_small_c7055#chr10_24621538-24624524 musa_c4_small_c5960#chr10_24624982-24627402 musa_c4_small_c5960#chr10_24625757-24627249
GSMUA_Achr10G17430_001	Hypothetical protein unknown_gene missing_functional_completeness	C4IGN96RJG02HFZI8#chr10_24652687-24653312
GSMUA_Achr10G17440_001	ubiquitin carboxyl-terminal hydrolase, family 1, putative, expressed trpF complete	C4IGN96RJG02HFZI8#chr10_24652687-24653312
GSMUA_Achr10G17460_001	Putative uncharacterized protein Sb01g033030 znf703 complete	musa_c4_small_c19676#chr10_24657588-24658358
GSMUA_Achr10G17470_001	Putative Nucleolysin TIAR TIAL1 complete	musa_c4_small_rep_c2736#chr10_24658668-24661064 musa_c4_small_rep_c16979#chr10_24667595-24667894
GSMUA_Achr10G17480_001	3beta-hydroxysteroid-dehydrogenase/decarboxylase isoform 2 3BETAHSD/D2 complete	musa_c4_small_c7633#chr10_24678680-24679244 musa_c4_small_c24804#chr10_24675980-24677419
GSMUA_Achr10G17490_001	LSM domain containing protein, expressed LSM1 complete	musa_c4_small_c6820#chr10_24679928-24683464
GSMUA_Achr10G17500_001	Proteasome subunit alpha type-6 PAA1 complete	musa_c4_small_rep_c7164#chr10_24690203-24694371 musa_c4_small_c22974#chr10_24687882-24688430
GSMUA_Achr10G17510_001	Hypothetical protein unknown_gene missing_functional_completeness	musa_c4_small_rep_c7164#chr10_24690203-24694371
GSMUA_Achr10G17520_001	Cation/calcium exchanger 4 CCX4 complete	musa_c4_small_c25405#chr10_24696702-24697135 musa_c4_small_c18101#chr10_24695973-24696403
GSMUA_Achr10G17530_001	Probable lipoxygenase 6 Os03g0179900 complete	C4NIGN96RJG01DGERJ#chr10_24700314-24700867
GSMUA_Achr10G17550_001	Putative Exportin-T Xpot complete	musa_c4_small_rep_c15294#chr10_24725806-24726240 musa_c4_small_c6775#chr10_24716085-24719096 musa_c4_small_c20711#chr10_24723725-24724430
GSMUA_Achr10G17570_001	Putative Nodulation-signaling pathway 1 protein NSP1 complete	C4IGN96RJG02FU8XU#chr10_24739577-24740011
GSMUA_Achr10G17590_001	acetyltransferase, GNAT family, putative, expressed yobR modules	musa_c4_small_c4801#chr10_24745937-24750840 musa_c4_small_c16646#chr10_24746057-24746373
GSMUA_Achr10G17600_001	Putative expressed protein gcvT complete	musa_c4_small_rep_c2888#chr10_24753660-24754298
GSMUA_Achr10G17620_001	Putative stress responsive A/B Barrel domain containing protein, expressed At3g17210 complete	musa_c4_small_c3737#chr10_24762309-24767055
GSMUA_Achr10G17630_001	EARLY flowering protein, putative, expressed hisS complete	musa_c4_small_rep_c3749#chr10_24768938-24770435
GSMUA_Achr10G17640_001	Hypothetical protein SEC31 missing_functional_completeness	musa_c4_small_rep_c3749#chr10_24768938-24770435 musa_c4_small_rep_c3319#chr10_24770698-24771976 musa_c4_small_c20247#chr10_24769775-24770114
GSMUA_Achr10G17650_001	expressed protein At2g37660 complete	musa_c4_small_rep_c3319#chr10_24770698-24771976 musa_c4_small_c9462#chr10_24773316-24775086 musa_c4_small_c16149#chr10_24771347-24771669
GSMUA_Achr10G17660_001	Putative Echinoderm microtubule-associated protein-like 1 Eml1 fragment	musa_c4_small_rep_c13805#chr10_24775481-24776308
GSMUA_Achr10G17670_001	Putative expressed protein unknown_gene complete	musa_c4_small_c7161#chr10_24787227-24787658
GSMUA_Achr10G17690_001	Putative ZOS3-05 - C2H2 zinc finger protein, expressed ZFP6 complete	musa_c4_small_c26222#chr10_24794341-24794761
GSMUA_Achr10G17710_001	EF hand family protein, expressed DDB_G0272130 complete	musa_c4_small_rep_c1721#chr10_24799220-24799998
GSMUA_Achr10G17720_001	Hypothetical protein Tmco1 missing_functional_completeness	musa_c4_small_rep_c1930#chr10_24802721-24803299
GSMUA_Achr10G17730_001	Putative metal tolerance protein C3 MTPC3 fragment	C4IGN96RJG02HKYBA#chr10_24807989-24808565
GSMUA_Achr10G17740_001	Putative metal tolerance protein C3 MTPC3 fragment	C4NIGN96RJG02FYPBV#chr10_24810460-24810884
GSMUA_Achr10G17760_001	Putative phagocytic receptor 1b phg1b complete	musa_c4_small_rep_c14076#chr10_24819247-24819676 musa_c4_small_c18837#chr10_24816128-24817092
GSMUA_Achr10G17830_001	hydroxyproline-rich glycoprotein family protein, putative, expressed DDB_G0269086 modules	musa_c4_small_c13448#chr10_24871404-24873530
GSMUA_Achr10G17860_001	Protein OBERON 3 OBE3 complete	C4NIGN96RJG01CMODH#chr10_24899748-24900004
GSMUA_Achr10G17930_001	receptor-like protein kinase, putative, expressed At1g56130 complete	musa_c4_small_c9327#chr10_24922588-24922966 musa_c4_small_c5065#chr10_24924451-24925146 musa_c4_small_c16432#chr10_24923510-24923799
GSMUA_Achr10G17950_001	ATMAP70 protein, putative, expressed sass6 complete	musa_c4_small_c10966#chr10_24928078-24931006
GSMUA_Achr10G18020_001	Putative Protein sel-1 homolog 2 SEL1L2 complete	musa_c4_small_c8726#chr10_24967651-24968985
GSMUA_Achr10G18030_001	Putative Microsomal glutathione S-transferase 3 MGST3 complete	musa_c4_small_c6727#chr10_24969190-24970133
GSMUA_Achr10G18060_001	Putative expressed protein aggC complete	C4NIGN96RJG01CNSVK#chr10_24982517-24982861
GSMUA_Achr10G18070_001	Putative Protein TRI1 TRI1 fragment	musa_c4_small_rep_c2643#chr10_24983390-24985930
GSMUA_Achr10G18100_001	Hypothetical protein unknown_gene missing_functional_completeness	musa_c4_small_c5419#chr10_24998304-25000480
GSMUA_Achr10G18110_001	Aspartate-semialdehyde dehydrogenase asd complete	musa_c4_small_c5419#chr10_24998304-25000480 musa_c4_small_c22367#chr10_25000413-25002089
GSMUA_Achr10G18150_001	Putative Mannose-1-phosphate guanyltransferase alpha-B gmppab complete	musa_c4_small_c22643#chr10_25015057-25015527
GSMUA_Achr10G18160_001	Putative Isoflavone 2'-hydroxylase CYP81E1 complete	musa_c4_small_rep_c1249#chr10_25021672-25022147 musa_c4_small_c15794#chr10_25022855-25023363
GSMUA_Achr10G18170_001	Hypothetical protein CYP81D1 missing_functional_completeness	musa_c4_small_rep_c17961#chr10_25028212-25028671
GSMUA_Achr10G18180_001	Putative Isoflavone 2'-hydroxylase CYP81E1 complete	musa_c4_small_rep_c17961#chr10_25028212-25028671
GSMUA_Achr10G18230_001	Hypothetical protein ALG11 missing_functional_completeness	C4NIGN96RJG02JJ7BB#chr10_25057505-25057911
GSMUA_Achr10G18250_001	Eukaryotic translation initiation factor 5A EIF-5A2 complete	musa_c4_small_rep_c1145#chr10_25063014-25065298
GSMUA_Achr10G18260_001	Eukaryotic translation initiation factor 6 Eif6 complete	musa_c4_small_rep_c3976#chr10_25066597-25069930 musa_c4_small_rep_c11358#chr10_25065806-25066269
GSMUA_Achr10G18280_001	UDP-glucose 6-dehydrogenase UGD1 complete	musa_c4_small_rep_c7620#chr10_25077228-25079250
GSMUA_Achr10G18290_001	40S ribosomal protein S19 RPS19A complete	musa_c4_small_rep_c6387#chr10_25081399-25084252 musa_c4_small_rep_c3191#chr10_25084241-25084326
GSMUA_Achr10G18300_001	Hypothetical protein hmw3 missing_functional_completeness	musa_c4_small_c5003#chr10_25086496-25089319 musa_c4_small_c4205#chr10_25085312-25086168
GSMUA_Achr10G18310_001	Hypothetical protein unknown_gene missing_functional_completeness	musa_c4_small_c5003#chr10_25086496-25089319
GSMUA_Achr10G18320_001	Hypothetical protein e(y)3 missing_functional_completeness	C4IGN96RJG02IXYW7#chr10_25089281-25089692
GSMUA_Achr10G18330_001	UPF0139 membrane protein At5g07960 At5g07960 complete	musa_c4_small_rep_c2774#chr10_25090490-25093172
GSMUA_Achr10G18340_001	AML1, putative, expressed mei2 complete	C4IGN96RJG02IZ24P#chr10_25094034-25094274
GSMUA_Achr10G18470_001	Hypothetical protein SSR2 missing_functional_completeness	musa_c4_small_rep_c6845#chr10_25158356-25159614
GSMUA_Achr10G18490_001	Hypothetical protein unknown_gene missing_functional_completeness	musa_c4_clusters_pos_c1462_1#chr10_25168968-25169266
GSMUA_Achr10G18500_001	Predicted protein (Fragment) TIM22 modules	musa_c4_small_rep_c3890#chr10_25171374-25172530 musa_c4_clusters_pos_c317_1#chr10_25172117-25175303
GSMUA_Achr10G18530_001	RNA recognition motif containing protein, putative, expressed Msi2 complete	musa_c4_small_c3029#chr10_25202619-25203000 musa_c4_small_c16738#chr10_25197326-25202295
GSMUA_Achr10G18540_001	Oligopeptide transporter 3 OPT3 complete	musa_c4_small_rep_c9766#chr10_25213169-25215172 musa_c4_small_c3610#chr10_25211156-25213001
GSMUA_Achr10G18550_001	Hypothetical protein SALL2 missing_functional_completeness	musa_c4_small_rep_c9766#chr10_25213169-25215172
GSMUA_Achr10G18600_001	Agamous-like MADS-box protein AGL8 homolog MADS14 complete	musa_c4_small_c21494#chr10_25251192-25251540
GSMUA_Achr10G18610_001	Putative uncharacterized protein ORF2 complete	musa_c4_small_rep_c16745#chr10_25252813-25253469
GSMUA_Achr10G18620_001	PI-PLC X domain-containing protein At5g67130 At5g67130 fragment	musa_c4_small_c12808#chr10_25254244-25255104
GSMUA_Achr10G18630_001	Mitochondrial import receptor subunit TOM5 homolog TOM5 complete	musa_c4_small_c11607#chr10_25265985-25269021
GSMUA_Achr10G18650_001	Hypothetical protein unknown_gene missing_functional_completeness	C4NIGN96RJG02GQJ15#chr10_25286941-25287301
GSMUA_Achr10G18670_001	Putative AP2 domain class transcription factor EREBP1 fragment	C4NIGN96RJG01BT9UL#chr10_25299045-25300081
GSMUA_Achr10G18680_001	AT-rich interaction region, putative, expressed Kdm5a complete	musa_c4_small_c13392#chr10_25303425-25304594
GSMUA_Achr10G18690_001	Hypothetical protein Stk36 missing_functional_completeness	musa_c4_small_c13080#chr10_25308899-25309400
GSMUA_Achr10G18720_001	Proteasome subunit alpha type-5 PAE1 complete	musa_c4_small_c4277#chr10_25317909-25320987
GSMUA_Achr10G18730_001	Alanine aminotransferase 2 gpt complete	musa_c4_small_c22664#chr10_25321152-25321478
GSMUA_Achr10G18750_001	Polypyrimidine tract-binding protein homolog 1 PTB modules	musa_c4_small_c11360#chr10_25344447-25345392
GSMUA_Achr10G18770_001	Putative Dof zinc finger protein DOF3.3 DOF3.3 complete	musa_c4_small_c21182#chr10_25356143-25356722
GSMUA_Achr10G18780_001	Probable mannan synthase 4 CSLA4 complete	C4NIGN96RJG02JZUZF#chr10_25362211-25362665
GSMUA_Achr10G18800_001	zinc finger, C3HC4 type, putative, expressed March2 complete	musa_c4_small_c24720#chr10_25371838-25372936 musa_c4_small_c21040#chr10_25373652-25376592
GSMUA_Achr10G18810_001	Probable methyltransferase PMT2 At1g26850 complete	musa_c4_small_rep_c1712#chr10_25384638-25384920
GSMUA_Achr10G18820_001	SET, putative, expressed SET complete	musa_c4_small_c8988#chr10_25393731-25395821 musa_c4_small_c13399#chr10_25386126-25393755
GSMUA_Achr10G18830_001	F-box/kelch-repeat protein SKIP11 SKIP11 complete	musa_c4_small_c24389#chr10_25400818-25401156 musa_c4_small_c17907#chr10_25399184-25399557
GSMUA_Achr10G18880_001	MYB family transcription factor, putative, expressed mybl2 complete	musa_c4_small_c20131#chr10_25442155-25442744
GSMUA_Achr10G18890_001	Protein kinase 2B, chloroplastic APK2B modules	musa_c4_small_c11466#chr10_25449059-25449783
GSMUA_Achr10G18900_001	Probable WRKY transcription factor 19 WRKY19 fragment	musa_c4_small_c9100#chr10_25452692-25453054
GSMUA_Achr10G18910_001	ABC transporter F family member 5 ABCF5 complete	musa_c4_small_c6225#chr10_25464105-25466385 musa_c4_small_c3546#chr10_25461850-25463656
GSMUA_Achr10G18920_001	expressed protein ppa modules	musa_c4_small_rep_c3411#chr10_25468251-25469788 musa_c4_small_c12419#chr10_25468251-25468744
GSMUA_Achr10G18930_001	Developmentally-regulated GTP-binding protein 1 DRG1 complete	musa_c4_small_c13625#chr10_25469951-25470700
GSMUA_Achr10G18960_001	Somatic embryogenesis receptor kinase 2 SERK2 complete	musa_c4_small_c7308#chr10_25496493-25496947 musa_c4_small_c12342#chr10_25484980-25490275
GSMUA_Achr10G18980_001	Alanine--glyoxylate aminotransferase 2 homolog 1, mitochondrial AGT2 complete	musa_c4_small_c23022#chr10_25511567-25512824 musa_c4_small_c14883#chr10_25509200-25509951
GSMUA_Achr10G18990_001	expressed protein Os03g0152900 complete	musa_c4_small_c24141#chr10_25514752-25516666
GSMUA_Achr10G19000_001	Putative Acetyl-CoA carboxylase cut6 complete	musa_c4_small_c6545#chr10_25531579-25532490
GSMUA_Achr10G19010_001	Putative Non-specific lipid-transfer protein-like protein At2g13820 At2g13820 complete	musa_c4_small_rep_c2858#chr10_25552320-25554186
GSMUA_Achr10G19020_001	Putative Uncharacterized WD repeat-containing protein C2A9.03 SPBC2A9.03 modules	musa_c4_small_c9986#chr10_25564221-25564651 musa_c4_small_c16266#chr10_25567925-25568511
GSMUA_Achr10G19060_001	Putative Pumilio domain-containing protein C6G9.14 SPAC6G9.14 fragment	musa_c4_clusters_pos_c1383_1#chr10_25590774-25591742
GSMUA_Achr10G19080_001	Putative expressed protein tagE fragment	musa_c4_small_c20166#chr10_25599923-25601433 musa_c4_clusters_pos_c697_1#chr10_25601513-25603700
GSMUA_Achr10G19100_001	ribosomal protein L23 family protein, putative, expressed rplW fragment	musa_c4_small_rep_c8657#chr10_25610008-25610362 musa_c4_small_rep_c2110#chr10_25613499-25614114 musa_c4_small_c8897#chr10_25609506-25609871
GSMUA_Achr10G19110_001	TRM112-like protein At1g78190 At1g78190 complete	musa_c4_small_rep_c2110#chr10_25613499-25614114
GSMUA_Achr10G19120_001	Ubiquitin carboxyl-terminal hydrolase 3 UBP3 complete	C4NIGN96RJG02FMTR6#chr10_25616506-25621143
GSMUA_Achr10G19140_001	hydrolase, putative, expressed lip1 complete	C4IGN96RJG01CJH5M#chr10_25633658-25635493
GSMUA_Achr10G19150_001	Putative Cytokinin-O-glucosyltransferase 2 UGT85A1 complete	musa_c4_small_rep_c3079#chr10_25641104-25641706 musa_c4_small_rep_c14423#chr10_25641363-25641835
GSMUA_Achr10G19160_001	40S ribosomal protein S6 rps6 complete	musa_c4_small_rep_c2779#chr10_25643245-25646529
GSMUA_Achr10G19170_001	14-3-3-like protein GRF2 complete	musa_c4_small_rep_c20943#chr10_25647529-25647917 musa_c4_small_rep_c2036#chr10_25647384-25650305 musa_c4_small_c14850#chr10_25648820-25649232
GSMUA_Achr10G19190_001	Hypothetical protein unknown_gene missing_functional_completeness	C4NIGN96RJG02FT306#chr10_25671143-25671313
GSMUA_Achr10G19210_001	Uncharacterized protein At5g50011.1 unknown_gene complete	musa_c4_small_rep_c3045#chr10_25678160-25680040
GSMUA_Achr10G19220_001	Hypothetical protein ispD1 missing_functional_completeness	musa_c4_small_rep_c6255#chr10_25680184-25681074 musa_c4_small_rep_c5757#chr10_25680705-25681074
GSMUA_Achr10G19260_001	Putative AP-1 complex subunit mu-1-I APM1 fragment	C4NIGN96RJG01C07YN#chr10_25696220-25698028
GSMUA_Achr10G19280_001	heat shock protein DnaJ, putative, expressed dnajb14 complete	musa_c4_small_c4522#chr10_25710052-25710636 musa_c4_small_c22092#chr10_25710951-25711210
GSMUA_Achr10G19290_001	MADS-box transcription factor 22 MADS22 complete	musa_c4_small_rep_c19115#chr10_25720429-25722829
GSMUA_Achr10G19300_001	Hypothetical protein Os10g0391300 missing_functional_completeness	musa_c4_small_c9797#chr10_25729304-25729656 musa_c4_small_c13078#chr10_25726537-25728829
GSMUA_Achr10G19310_001	Putative Uncharacterized RNA-binding protein C23E6.01c SPBC23E6.01c complete	musa_c4_small_c9397#chr10_25732517-25737621 musa_c4_small_c24554#chr10_25737680-25740093
GSMUA_Achr10G19330_001	Origin recognition complex subunit 2 ORC2 fragment	C4NIGN96RJG01B9Q56#chr10_25756651-25757101
GSMUA_Achr10G19350_001	paramyosin, putative, expressed PMI2 modules	musa_c4_small_rep_c9258#chr10_25775154-25775635 musa_c4_small_c13984#chr10_25776792-25777167
GSMUA_Achr10G19360_001	Putative Caltractin CML20 complete	C4IGN96RJG02JECJZ#chr10_25784464-25785036
GSMUA_Achr10G19370_001	Glycoprotein 3-alpha-L-fucosyltransferase A FUT11 complete	C4IGN96RJG02JECJZ#chr10_25784464-25785036
GSMUA_Achr10G19380_001	Putative expressed protein MIMI_L65 complete	musa_c4_small_rep_c2741#chr10_25793474-25795706 musa_c4_clusters_pos_c765_1#chr10_25795745-25799070
GSMUA_Achr10G19390_001	splicing factor, arginine/serine-rich 16, putative, expressed SFRS16 complete	musa_c4_small_rep_c4695#chr10_25800057-25801899 musa_c4_small_c9337#chr10_25800122-25800652 musa_c4_small_c6274#chr10_25803955-25804434
GSMUA_Achr10G19400_001	Hypothetical protein unknown_gene missing_functional_completeness	musa_c4_small_c18755#chr10_25806835-25807045
GSMUA_Achr10G19410_001	Putative Pentatricopeptide repeat-containing protein At4g33990 EMB2758 complete	musa_c4_small_c21582#chr10_25809350-25809636 musa_c4_small_c19151#chr10_25808546-25808947
GSMUA_Achr10G19420_001	Uncharacterized TPR repeat-containing protein At1g05150 At1g05150 complete	musa_c4_small_c26289#chr10_25813599-25814145 musa_c4_small_c20583#chr10_25814271-25814564
GSMUA_Achr10G19430_001	S-RNase-binding protein, putative, expressed rngB complete	musa_c4_small_rep_c8664#chr10_25818284-25818881 musa_c4_small_rep_c3885#chr10_25819810-25819830
GSMUA_Achr10G19440_001	expressed protein SELK complete	musa_c4_clusters_pos_c1723_1#chr10_25823021-25826084
GSMUA_Achr10G19450_001	Hypothetical protein unknown_gene missing_functional_completeness	musa_c4_clusters_pos_c1723_1#chr10_25823021-25826084
GSMUA_Achr10G19490_001	Hypothetical protein unknown_gene missing_functional_completeness	musa_c4_small_c12954#chr10_25841901-25846991
GSMUA_Achr10G19500_001	expressed protein unknown_gene complete	musa_c4_small_c12954#chr10_25841901-25846991
GSMUA_Achr10G19520_001	Uncharacterized protein At1g10890 At1g10890 complete	musa_c4_small_c6442#chr10_25863799-25864360 musa_c4_small_c23071#chr10_25863322-25864180 musa_c4_small_c20197#chr10_25861473-25861813 musa_c4_small_c18070#chr10_25860444-25860886
GSMUA_Achr10G19530_001	Eukaryotic peptide chain release factor subunit 1-1 ERF1-1 fragment	musa_c4_small_c25173#chr10_25866764-25870147
GSMUA_Achr10G19540_001	Hypothetical protein ERF1-3 missing_functional_completeness	musa_c4_small_c7777#chr10_25870851-25871202 musa_c4_small_c16939#chr10_25870527-25870851
GSMUA_Achr10G19550_001	Putative expressed protein unknown_gene complete	musa_c4_small_c17388#chr10_25880374-25880685
GSMUA_Achr10G19560_001	expressed protein mex-6 fragment	musa_c4_small_c3584#chr10_25895843-25896310
GSMUA_Achr10G19570_001	oxysterol-binding protein, putative, expressed SPBC2F12.05c complete	musa_c4_small_c23633#chr10_25913538-25913736
GSMUA_Achr10G19620_001	Putative expressed protein KRT8 complete	musa_c4_small_c11510#chr10_25935236-25935957
GSMUA_Achr10G19630_001	Hypothetical protein Ptpdc1 missing_functional_completeness	musa_c4_small_c12235#chr10_25941852-25942022
GSMUA_Achr10G19640_001	zinc finger, C3HC4 type domain containing protein, expressed th complete	musa_c4_small_c12885#chr10_25944971-25945822
GSMUA_Achr10G19650_001	DELLA protein DWARF8 D8 fragment	musa_c4_small_c20634#chr10_25967351-25967759
GSMUA_Achr10G19680_001	expressed protein Nsd1 fragment	musa_c4_small_c4379#chr10_25976768-25977389 musa_c4_small_c11252#chr10_25976835-25977389
GSMUA_Achr10G19710_001	Hypothetical protein surE missing_functional_completeness	musa_c4_small_rep_c3206#chr10_25986878-25987436
GSMUA_Achr10G19720_001	leucine-rich repeat protein-related, putative, expressed BAK1 fragment	C4NIGN96RJG01EGZLJ#chr10_25995375-25995838
GSMUA_Achr10G19730_001	60S ribosomal protein L26-2 RPL26B modules	musa_c4_small_rep_c6090#chr10_25996337-25997037
GSMUA_Achr10G19740_001	PB1 domain containing protein, expressed unknown_gene fragment	C4NIGN96RJG02G406J#chr10_25999128-25999643
GSMUA_Achr10G19750_001	Ser/Thr protein kinase, putative At5g39020 fragment	C4NIGN96RJG01B8G42#chr10_26002092-26002383
GSMUA_Achr10G19760_001	Putative Probable serine/threonine-protein kinase At1g18390 At1g18390 fragment	musa_c4_small_rep_c3514#chr10_26014870-26016028 musa_c4_small_c16074#chr10_26013335-26013749 musa_c4_small_c13703#chr10_26012317-26012734
GSMUA_Achr10G19770_001	Delta(7)-sterol-C5(6)-desaturase STE1 complete	musa_c4_small_rep_c3514#chr10_26014870-26016028 musa_c4_small_c7247#chr10_26016238-26018883 musa_c4_small_c23246#chr10_26017608-26018099
GSMUA_Achr10G19790_001	Hypothetical protein PACSIN2 missing_functional_completeness	C4NIGN96RJG01BQTND#chr10_26028224-26028431
GSMUA_Achr10G19820_001	Hypothetical protein unknown_gene missing_functional_completeness	C4NIGN96RJG01BJNXW#chr10_26035768-26036073
GSMUA_Achr10G19830_001	AMSH-like ubiquitin thiolesterase 1 AMSH1 complete	musa_c4_small_c19942#chr10_26036155-26038042
GSMUA_Achr10G19860_001	expressed protein tmem214-a complete	musa_c4_small_c9632#chr10_26072951-26073770
GSMUA_Achr10G19870_001	C2 domain containing protein, putative, expressed MCTP1 complete	musa_c4_small_rep_c617#chr10_26093029-26093282 musa_c4_small_rep_c2808#chr10_26089674-26093282 musa_c4_small_c24241#chr10_26082679-26083871 musa_c4_small_c14903#chr10_26089862-26091254
GSMUA_Achr10G19930_001	Ribulose bisphosphate carboxylase small chain, chloroplastic RBCS1 complete	musa_c4_small_rep_c4530#chr10_26118679-26119588
GSMUA_Achr10G19940_001	Putative LIM/homeobox protein Lhx5 Lhx5 fragment	musa_c4_small_rep_c5157#chr10_26121621-26122314
GSMUA_Achr10G19950_001	Hypothetical protein CRF4 missing_functional_completeness	musa_c4_small_c5705#chr10_26133714-26134192
GSMUA_Achr10G19980_001	Putative 66 kDa stress protein wdpA complete	musa_c4_small_c19865#chr10_26150914-26151475
GSMUA_Achr10G19990_001	Putative Uncharacterized protein C20orf4 C20orf4 complete	C4IGN96RJG02JLAV9#chr10_26162681-26163094
GSMUA_Achr10G20000_001	expressed protein unknown_gene complete	musa_c4_small_c25689#chr10_26164916-26165174 musa_c4_small_c14672#chr10_26164555-26164913
GSMUA_Achr10G20020_001	xylosyltransferase, putative, expressed Xylt1 complete	musa_c4_small_c19117#chr10_26169449-26169738
GSMUA_Achr10G20030_001	ABC transporter G family member 7 ABCG7 complete	musa_c4_small_rep_c2926#chr10_26175340-26177369 musa_c4_small_c24436#chr10_26171152-26173013 musa_c4_small_c20214#chr10_26170373-26171160 musa_c4_small_c19124#chr10_26175890-26176270
GSMUA_Achr10G20060_001	Putative Fruit protein pKIWI502 pKIWI502 complete	musa_c4_small_rep_c1941#chr10_26190271-26194897
GSMUA_Achr10G20070_001	Putative Alanyl-tRNA editing protein AlaX-L alaXL fragment	musa_c4_small_c22600#chr10_26198996-26203019
GSMUA_Achr10G20080_001	Probable protein phosphatase 2C 40 At3g16560 fragment	musa_c4_small_c17600#chr10_26207468-26209772 musa_c4_small_c14171#chr10_26206894-26207320
GSMUA_Achr10G20090_001	glycosyltransferase, putative, expressed ago61 fragment	musa_c4_small_c20269#chr10_26213010-26213359 musa_c4_small_c17600#chr10_26207468-26209772 musa_c4_small_c17251#chr10_26211049-26212044
GSMUA_Achr10G20100_001	glycosyltransferase, putative, expressed Ago61 complete	musa_c4_small_c22474#chr10_26218279-26219562 musa_c4_small_c10683#chr10_26219960-26220586
GSMUA_Achr10G20170_001	receptor kinase ORK10, putative, expressed At5g39030 complete	musa_c4_small_c18296#chr10_26268395-26268967
GSMUA_Achr10G20200_001	GTP binding protein, putative, expressed NOS1 fragment	musa_c4_small_rep_c1500#chr10_26289492-26291580
GSMUA_Achr10G20210_001	Putative uncharacterized protein yqeH fragment	musa_c4_small_rep_c1500#chr10_26289492-26291580 musa_c4_small_c22255#chr10_26291721-26292149 musa_c4_small_c20503#chr10_26292215-26292598
GSMUA_Achr10G20220_001	Putative Hypoxia up-regulated protein 1 Hyou1 complete	musa_c4_small_c6188#chr10_26293460-26295659 musa_c4_small_c15431#chr10_26303699-26304011
GSMUA_Achr10G20260_001	Probable ribosome biogenesis protein NEP1 CG3527 modules	musa_c4_small_c14786#chr10_26322389-26323419 musa_c4_clusters_pos_c914_1#chr10_26324121-26325244
GSMUA_Achr10G20270_001	Hypothetical protein TADA missing_functional_completeness	C4NIGN96RJG01C9QS5#chr10_26325437-26325724
GSMUA_Achr10G20280_001	Putative phospholipid-transporting ATPase 9 ALA9 complete	musa_c4_small_c5074#chr10_26345180-26345574 musa_c4_small_c20403#chr10_26341113-26341725 musa_c4_small_c13524#chr10_26340340-26340576 musa_c4_small_c13512#chr10_26342775-26343579
GSMUA_Achr10G20290_001	Hypothetical protein PBS1 missing_functional_completeness	C4IGN96RJG02H226K#chr10_26347756-26347978
GSMUA_Achr10G20310_001	Uncharacterized protein At4g28440 At4g28440 modules	musa_c4_small_c6268#chr10_26363747-26365679 musa_c4_small_c18470#chr10_26363269-26363643
GSMUA_Achr10G20320_001	Hypothetical protein EX1 missing_functional_completeness	C4NIGN96RJG02JU7R5#chr10_26367447-26367642
GSMUA_Achr10G20330_001	Hypothetical protein EX1 missing_functional_completeness	musa_c4_small_c7588#chr10_26370647-26371414
GSMUA_Achr10G20340_001	Hypothetical protein unknown_gene missing_functional_completeness	musa_c4_small_c21509#chr10_26371455-26373420
GSMUA_Achr10G20350_001	Protein EXECUTER 1, chloroplastic EX1 fragment	musa_c4_small_rep_c546#chr10_26373421-26376039 musa_c4_small_c21509#chr10_26371455-26373420
GSMUA_Achr10G20360_001	tetratricopeptide repeat domain containing protein, expressed NPHP3 complete	musa_c4_small_c26170#chr10_26384154-26384742 musa_c4_small_c15283#chr10_26385830-26386219
GSMUA_Achr10G20370_001	Putative L-aspartate oxidase 1 nadB1 complete	musa_c4_small_c22779#chr10_26386757-26387132
GSMUA_Achr10G20380_001	pex14, putative, expressed PEX14 modules	musa_c4_small_rep_c3247#chr10_26398847-26401661 musa_c4_small_c23480#chr10_26395805-26396989
GSMUA_Achr10G20410_001	RING-box protein 1a RBX1A complete	musa_c4_small_rep_c8583#chr10_26410310-26415549
GSMUA_Achr10G20430_001	40S ribosomal protein S23 RPS23 complete	musa_c4_small_rep_c3146#chr10_26424989-26427536
GSMUA_Achr10G20460_001	Iron-sulfur cluster assembly enzyme ISCU, mitochondrial Iscu fragment	musa_c4_small_rep_c805#chr10_26431521-26435710
GSMUA_Achr10G20470_001	ATHB22/MEE68 At4g24660 modules	musa_c4_small_rep_c7042#chr10_26437903-26438489
GSMUA_Achr10G20480_001	Putative ATPase family AAA domain-containing protein 3 atad3 complete	musa_c4_small_c3907#chr10_26439247-26439698
GSMUA_Achr10G20510_001	Putative Whole genome shotgun sequence of line PN40024, scaffold_38.assembly12x (Fragment) BHLH63 modules	musa_c4_small_c16485#chr10_26465710-26466339
GSMUA_Achr10G20540_001	Putative Polyphenol oxidase, chloroplastic co-1 complete	C4IGN96RJG02ISU6F#chr10_26476738-26477219
GSMUA_Achr10G20550_001	Isoflavone reductase homolog P3 At1g75280 complete	C4IGN96RJG02IQAN3#chr10_26484672-26485136
GSMUA_Achr10G20570_001	Protein RER1B RER1B complete	musa_c4_small_rep_c15677#chr10_26493358-26497320 musa_c4_small_c12871#chr10_26497340-26497880
GSMUA_Achr10G20580_001	Proteasome subunit alpha type-1-A PAF1 complete	musa_c4_small_rep_c11993#chr10_26501546-26501925 musa_c4_small_c23872#chr10_26498434-26498938
GSMUA_Achr10G20590_001	Chalcone synthase J CHSJ complete	musa_c4_small_c21178#chr10_26508219-26508901
GSMUA_Achr10G20600_001	Chalcone synthase 1 CHS1 complete	musa_c4_small_c18621#chr10_26512132-26512560
GSMUA_Achr10G20630_001	Chalcone synthase 1A CHS1A complete	musa_c4_small_c10574#chr10_26526936-26527278
GSMUA_Achr10G20640_001	phosphatase, putative, expressed dolpp1 complete	musa_c4_small_c4912#chr10_26528069-26533027
GSMUA_Achr10G20670_001	Iron-sulfur assembly protein IscA-like 1, mitochondrial At2g16710 complete	musa_c4_small_c13451#chr10_26545448-26546017
GSMUA_Achr10G20680_001	Vacuolar protein sorting-associated protein 45 homolog VPS45 complete	musa_c4_small_rep_c7368#chr10_26546439-26549200
GSMUA_Achr10G20740_001	Putative zinc finger, C3HC4 type domain containing protein, expressed Rnf128 complete	musa_c4_small_rep_c4717#chr10_26601195-26601679 musa_c4_small_c24097#chr10_26600776-26601121
GSMUA_Achr10G20750_001	Putative Transmembrane protein 136 TMEM136 complete	C4IGN96RJG02GRMO2#chr10_26605321-26605838
GSMUA_Achr10G20760_001	DUF260 domain containing protein, putative, expressed LOB fragment	musa_c4_small_c17906#chr10_26620704-26621998
GSMUA_Achr10G20770_001	alliin lyase precursor, putative, expressed hisC complete	musa_c4_small_c17906#chr10_26620704-26621998
GSMUA_Achr10G20780_001	endonuclease, putative, expressed unknown_gene modules	musa_c4_small_c8706#chr10_26635773-26638967 musa_c4_small_c21628#chr10_26636406-26638973 musa_c4_small_c13456#chr10_26640105-26640740
GSMUA_Achr10G20810_001	Putative Polyribonucleotide nucleotidyltransferase pnp modules	musa_c4_small_c7283#chr10_26660862-26661578
GSMUA_Achr10G20820_001	peptidyl-prolyl cis-trans isomerase-like 4, putative, expressed cyp13 complete	musa_c4_small_c8105#chr10_26681594-26682165 musa_c4_small_c24089#chr10_26687988-26688321 musa_c4_small_c20309#chr10_26682681-26684179 musa_c4_small_c15540#chr10_26682153-26682672 musa_c4_small_c11108#chr10_26690299-26692207
GSMUA_Achr10G20830_001	CBL-interacting protein kinase 24 CIPK24 complete	musa_c4_small_c15860#chr10_26713546-26721855
GSMUA_Achr10G20850_001	Putative Cytokinin-O-glucosyltransferase 3 UGT73C5 complete	musa_c4_small_rep_c1496#chr10_26729218-26730060 musa_c4_small_c11583#chr10_26731474-26732178 musa_c4_clusters_pos_c260_1#chr10_26732468-26733207
GSMUA_Achr10G20870_001	Hypothetical protein LYPLA2 missing_functional_completeness	C4NIGN96RJG02FN6MZ#chr10_26745103-26746669
GSMUA_Achr10G20880_001	acyl-protein thioesterase, putative, expressed AFUA_6G02780 fragment	C4NIGN96RJG02FN6MZ#chr10_26745103-26746669
GSMUA_Achr10G20890_001	NADH-cytochrome b5 reductase-like protein At5g20080 complete	musa_c4_small_c6150#chr10_26747526-26755642
GSMUA_Achr10G20950_001	Hypothetical protein ODZ1 missing_functional_completeness	musa_c4_small_c10642#chr10_26773201-26773654
GSMUA_Achr10G20960_001	ZOS9-19 - C2H2 zinc finger protein, expressed ZNF207 complete	musa_c4_small_rep_c2136#chr10_26775717-26777007 musa_c4_small_c24902#chr10_26776247-26776700 musa_c4_small_c23561#chr10_26775869-26776158 musa_c4_small_c15864#chr10_26775430-26775665 musa_c4_small_c11450#chr10_26778526-26781128
GSMUA_Achr10G20970_001	RuBisCO large subunit-binding protein subunit alpha, chloroplastic At2g28000 modules	musa_c4_small_c9148#chr10_26782135-26782667 musa_c4_small_c19948#chr10_26789115-26789511 musa_c4_small_c17700#chr10_26788091-26788523
GSMUA_Achr10G20980_001	frigida, putative, expressed FRI complete	musa_c4_small_rep_c3331#chr10_26794233-26795357
GSMUA_Achr10G21000_001	holocarboxylase synthetase, putative, expressed irp2 modules	musa_c4_small_c15801#chr10_26804472-26804849 musa_c4_small_c12107#chr10_26807411-26807835
GSMUA_Achr10G21010_001	Protein GIGANTEA GI fragment	musa_c4_small_rep_c1085#chr10_26808620-26809578 musa_c4_clusters_pos_c141_1#chr10_26809555-26812864
GSMUA_Achr10G21020_001	Protein GIGANTEA GI fragment	musa_c4_small_c6714#chr10_26813506-26821018 musa_c4_clusters_pos_c141_1#chr10_26809555-26812864
GSMUA_Achr10G21030_001	Putative Carboxypeptidase D Cpd complete	musa_c4_small_c25545#chr10_26834632-26835135
GSMUA_Achr10G21050_001	Dehydrogenase/reductase SDR family member 12 DHRS12 modules	musa_c4_small_rep_c1549#chr10_26836517-26838361 musa_c4_small_rep_c14887#chr10_26836646-26837044 musa_c4_small_c16896#chr10_26839523-26841412
GSMUA_Achr10G21060_001	Putative Type I inositol-1,4,5-trisphosphate 5-phosphatase 1 IP5P1 modules	C4NIGN96RJG02G9FU1#chr10_26842179-26842438
GSMUA_Achr10G21070_001	GTP-binding protein GUF1 homolog Guf1 complete	musa_c4_small_c5397#chr10_26852054-26855789
GSMUA_Achr10G21100_001	Putative uncharacterized protein Slc4a10 modules	musa_c4_small_rep_c939#chr10_26867145-26871176
GSMUA_Achr10G21120_001	17.2 kDa class II heat shock protein HSP17.9-D missing_completeness	musa_c4_small_c4452#chr10_26883784-26884555
GSMUA_Achr10G21130_001	Hypothetical protein Os08g0159900 missing_functional_completeness	musa_c4_small_c6234#chr10_26888184-26889049
GSMUA_Achr10G21140_001	Hypothetical protein unknown_gene missing_functional_completeness	musa_c4_small_c5843#chr10_26889907-26890491
GSMUA_Achr10G21160_001	Mitogen-activated protein kinase kinase 2 MKK2 complete	musa_c4_small_c8544#chr10_26898178-26899266 musa_c4_small_c22388#chr10_26898925-26899424
GSMUA_Achr10G21180_001	DEAD-box ATP-dependent RNA helicase 20 Os01g0197200 complete	musa_c4_small_c6003#chr10_26912195-26914494
GSMUA_Achr10G21190_001	ectonucleotide pyrophosphatase/phosphodiesterase family member 1, putative, expressed ENPP1 modules	musa_c4_small_rep_c20105#chr10_26915025-26915351
GSMUA_Achr10G21250_001	Hypothetical protein Hrb27C missing_functional_completeness	musa_c4_small_c9237#chr10_26941719-26942662
GSMUA_Achr10G21260_001	ZOS1-04 - C2H2 zinc finger protein, expressed MGP complete	musa_c4_small_rep_c21220#chr10_26951158-26952008 musa_c4_small_c6773#chr10_26950121-26950441 musa_c4_small_c22657#chr10_26951784-26952095
GSMUA_Achr10G21270_001	Putative phospholipid-transporting ATPase 4 ALA4 complete	musa_c4_small_rep_c5479#chr10_26955495-26955856
GSMUA_Achr10G21290_001	Putative Thromboxane-A synthase TBXAS1 complete	C4NIGN96RJG01BC8GH#chr10_26967075-26967428
GSMUA_Achr10G21300_001	Diacylglycerol O-acyltransferase 1 DGAT1 fragment	musa_c4_small_c11559#chr10_26969885-26978763
GSMUA_Achr10G21310_001	expressed protein TP_0022 fragment	musa_c4_small_rep_c3043#chr10_26984262-26986629
GSMUA_Achr10G21320_001	Whole genome shotgun sequence of line PN40024, scaffold_16.assembly12x (Fragment) DGAT1 fragment	C4NIGN96RJG01E3UVH#chr10_26988050-27000821
GSMUA_Achr10G21330_001	Hypothetical protein unknown_gene missing_functional_completeness	musa_c4_small_c20062#chr10_26994328-26994715
GSMUA_Achr10G21340_001	Serine hydroxymethyltransferase, mitochondrial SHM1 fragment	C4NIGN96RJG01E3UVH#chr10_26988050-27000821
GSMUA_Achr10G21350_001	Putative Zinc finger CCCH domain-containing protein 20 At2g19810 complete	musa_c4_small_c16218#chr10_27007043-27007498
GSMUA_Achr10G21360_001	Nudix hydrolase 8 NUDT8 fragment	musa_c4_small_c14368#chr10_27009439-27010947
GSMUA_Achr10G21400_001	Elongation factor 2 eft1 complete	musa_c4_small_rep_c608#chr10_27021661-27026920
GSMUA_Achr10G21410_001	Hypothetical protein unknown_gene missing_functional_completeness	musa_c4_small_rep_c608#chr10_27021661-27026920
GSMUA_Achr10G21420_001	NADP-dependent malic enzyme MODA complete	musa_c4_small_c20980#chr10_27034860-27035331
GSMUA_Achr10G21430_001	Hypothetical protein unknown_gene missing_functional_completeness	musa_c4_small_c3562#chr10_27043082-27043541
GSMUA_Achr10G21440_001	Putative Monoglyceride lipase MGLL complete	musa_c4_small_c21721#chr10_27043836-27044121
GSMUA_Achr10G21500_001	GIL1, putative, expressed rfcL complete	musa_c4_small_c8193#chr10_27099879-27100615 musa_c4_small_c17960#chr10_27101071-27101426
GSMUA_Achr10G21520_001	Putative Pentatricopeptide repeat-containing protein At2g37310 PCMP-E49 complete	musa_c4_small_c19381#chr10_27107752-27108141
GSMUA_Achr10G21550_001	Tubby-like F-box protein 1 TULP1 complete	musa_c4_small_c19717#chr10_27120391-27120786
GSMUA_Achr10G21560_001	serine esterase family protein, putative, expressed YOR059C fragment	musa_c4_small_c7478#chr10_27130837-27131517 musa_c4_small_c20956#chr10_27129889-27130572 musa_c4_small_c18928#chr10_27127154-27128380
GSMUA_Achr10G21570_001	CID11, putative, expressed SFRS12 complete	C4NIGN96RJG02IS64M#chr10_27131856-27132344
GSMUA_Achr10G21600_001	Gibberellin 2-beta-dioxygenase 1 GA2OX1 complete	musa_c4_small_c24591#chr10_27150834-27151292 musa_c4_small_c11975#chr10_27152350-27152702
GSMUA_Achr10G21620_001	calcium-binding EF hand family protein, putative, expressed CAX5 complete	musa_c4_small_c12976#chr10_27166715-27167586
GSMUA_Achr10G21640_001	uncharacterized protein HI0077, putative, expressed HI_0077 complete	musa_c4_small_c10912#chr10_27179044-27179705
GSMUA_Achr10G21650_001	Putative GDSL esterase/lipase At5g45910 At5g45910 complete	musa_c4_small_c4904#chr10_27180472-27183387
GSMUA_Achr10G21770_001	Hypothetical protein rpoC2 missing_functional_completeness	C4IGN96RJG02IR43P#chr10_27214199-27215092
GSMUA_Achr10G21790_001	Hypothetical protein unknown_gene missing_functional_completeness	musa_c4_small_c5293#chr10_27216867-27220300
GSMUA_Achr10G21800_001	Histone-lysine N-methyltransferase ATX4 ATX4 complete	musa_c4_small_c18146#chr10_27222470-27223446 musa_c4_small_c17145#chr10_27232547-27234615
GSMUA_Achr10G21810_001	Putative Vesicle transport protein SFT2B SFT2D2 complete	C4NIGN96RJG01AM0H0#chr10_27237116-27239373
GSMUA_Achr10G21830_001	plant-specific domain TIGR01589 family protein, putative, expressed helz complete	C4NIGN96RJG02GZG62#chr10_27246565-27246833
GSMUA_Achr10G21880_001	Hypothetical protein WRKY41 missing_functional_completeness	musa_c4_small_c18472#chr10_27269655-27271788 musa_c4_small_c14086#chr10_27269388-27271702
GSMUA_Achr10G21890_001	expressed protein unknown_gene modules	C4IGN96RJG01BDBA6#chr10_27272583-27272993
GSMUA_Achr10G21910_001	Putative Solute carrier family 25 member 39 SLC25A39 complete	musa_c4_small_c24096#chr10_27291787-27292133
GSMUA_Achr10G21920_001	Putative expressed protein fbp complete	musa_c4_small_c17081#chr10_27298109-27300415
GSMUA_Achr10G21930_001	Hypothetical protein adkA missing_functional_completeness	musa_c4_small_c17081#chr10_27298109-27300415
GSMUA_Achr10G21970_001	E1-BTB2 - Bric-a-Brac, Tramtrack, and Broad Complex domain with E1 subfamily conserved sequence, expressed KLHL17 complete	musa_c4_small_c4347#chr10_27324534-27325008 musa_c4_small_c10928#chr10_27325822-27329806
GSMUA_Achr10G21980_001	Putative Uncharacterized protein At5g41620 At5g41620 complete	C4NIGN96RJG01EJUCQ#chr10_27337051-27338098
GSMUA_Achr10G21990_001	expressed protein C6orf136 modules	musa_c4_small_rep_c1111#chr10_27343594-27344266 musa_c4_small_c11635#chr10_27345624-27346038
GSMUA_Achr10G22000_001	Reticulon-like protein B5 RTNLB5 complete	musa_c4_small_rep_c7890#chr10_27349130-27350186 musa_c4_small_c25296#chr10_27348229-27348811
GSMUA_Achr10G22030_001	expressed protein unknown_gene complete	musa_c4_small_c6840#chr10_27366253-27367753 musa_c4_small_c13487#chr10_27362929-27364113
GSMUA_Achr10G22040_001	Putative GTP-binding protein engA engA complete	musa_c4_small_c9081#chr10_27373861-27374662
GSMUA_Achr10G22050_001	Mitochondrial import inner membrane translocase subunit Tim17 TIM17 complete	musa_c4_small_c26076#chr10_27375881-27376256
GSMUA_Achr10G22070_001	Putative uncharacterized protein At1g01540 modules	C4IGN96RJG02I8COS#chr10_27394899-27395051
GSMUA_Achr10G22080_001	harpin-induced protein, putative, expressed FAM184B complete	musa_c4_small_c4454#chr10_27396554-27397084
GSMUA_Achr10G22130_001	Pentatricopeptide repeat-containing protein At2g32230, mitochondrial At2g32230 complete	musa_c4_small_rep_c1957#chr10_27409002-27411397 musa_c4_small_c14263#chr10_27412599-27412981 musa_c4_clusters_pos_c724_1#chr10_27411405-27412354
GSMUA_Achr10G22140_001	Probable ubiquitin-conjugating enzyme E2 21 UBC21 modules	musa_c4_small_c15001#chr10_27423021-27423718 musa_c4_small_c10135#chr10_27420388-27423834
GSMUA_Achr10G22150_001	Hypothetical protein Os04g0533700 missing_functional_completeness	C4NIGN96RJG02HZ5V2#chr10_27426578-27431714
GSMUA_Achr10G22160_001	Cyclin-dependent kinase F-1 CDKF-1 complete	musa_c4_small_c6144#chr10_27431652-27432053
GSMUA_Achr10G22170_001	Peroxiredoxin-2C PRXIIC fragment	musa_c4_clusters_pos_c1794_1#chr10_27436539-27438573
GSMUA_Achr10G22180_001	U-box domain containing protein, expressed PUB12 complete	musa_c4_small_c15112#chr10_27445847-27446472
GSMUA_Achr10G22190_001	Putative Transcription factor bHLH68 BHLH68 modules	musa_c4_small_rep_c5799#chr10_27451147-27451531 musa_c4_small_rep_c1096#chr10_27450338-27453091
GSMUA_Achr10G22200_001	Auxin-responsive protein IAA27 IAA27 complete	musa_c4_small_c18197#chr10_27464641-27464853
GSMUA_Achr10G22210_001	Methyltransferase-like protein 5 METTL5 complete	musa_c4_small_c24181#chr10_27467930-27468935 musa_c4_small_c17675#chr10_27471289-27471644
GSMUA_Achr10G22230_001	KH domain containing protein, putative, expressed Ascc1 modules	musa_c4_small_c14499#chr10_27490151-27490636
GSMUA_Achr10G22250_001	Hypothetical protein unknown_gene missing_functional_completeness	musa_c4_small_c4742#chr10_27493522-27496363
GSMUA_Achr10G22260_001	ABC transporter E family member 2 ABCE2 complete	musa_c4_small_c4742#chr10_27493522-27496363 musa_c4_small_c14892#chr10_27498673-27500164
GSMUA_Achr10G22270_001	Putative ubiquitin-conjugating enzyme domain containing protein, expressed UBC26 complete	musa_c4_small_c21232#chr10_27509775-27510073 musa_c4_small_c19317#chr10_27507352-27507768
GSMUA_Achr10G22310_001	Putative Transcription factor bHLH3 BHLH3 complete	musa_c4_small_c3864#chr10_27558465-27558722
GSMUA_Achr10G22320_001	Putative Predicted protein IQD1 complete	musa_c4_small_c13991#chr10_27564167-27564535
GSMUA_Achr10G22340_001	Elongation factor G, mitochondrial Os03g0565500 complete	musa_c4_small_c13892#chr10_27578401-27580250
GSMUA_Achr10G22380_001	Ras-related protein Rab11B RAB11B modules	musa_c4_small_rep_c3083#chr10_27588416-27591703
GSMUA_Achr10G22390_001	C2 domain-containing protein At1g53590 NTMC2T6.1 complete	musa_c4_small_rep_c3163#chr10_27595209-27595771
GSMUA_Achr10G22410_001	Zinc finger CCCH domain-containing protein 25 Os03g0826400 complete	C4IGN96RJG01CA7DI#chr10_27622146-27622422
GSMUA_Achr10G22420_001	Whole genome shotgun sequence of line PN40024, scaffold_7.assembly12x (Fragment) RPS31 complete	musa_c4_small_rep_c637#chr10_27623235-27623963
GSMUA_Achr10G22450_001	Whole genome shotgun sequence of line PN40024, scaffold_4.assembly12x (Fragment) PHT4.1 complete	musa_c4_small_rep_c1782#chr10_27634764-27638581
GSMUA_Achr10G22470_001	Putative Pentatricopeptide repeat-containing protein At2g41080 PCMP-H29 complete	musa_c4_small_c17565#chr10_27661663-27662207
GSMUA_Achr10G22480_001	RNA recognition motif containing protein, expressed SPAC25G10.01 modules	musa_c4_small_rep_c3515#chr10_27666290-27667635
GSMUA_Achr10G22490_001	zinc finger, C3HC4 type domain containing protein, expressed March1 fragment	musa_c4_small_rep_c20799#chr10_27673649-27673971
GSMUA_Achr10G22500_001	LTPL101 - Protease inhibitor/seed storage/LTP family protein precursor, expressed BORF2 complete	musa_c4_small_c6813#chr10_27674867-27675378
GSMUA_Achr10G22510_001	Putative expressed protein ZEB1 modules	musa_c4_small_c13413#chr10_27677888-27678575
GSMUA_Achr10G22520_001	Putative Peptide transporter PTR3-B PTR3-B modules	musa_c4_small_c24629#chr10_27698331-27698721
GSMUA_Achr10G22540_001	Putative Eukaryotic translation initiation factor 3 subunit G eif3g complete	musa_c4_small_rep_c8341#chr10_27708022-27708526
GSMUA_Achr10G22570_001	Putative Hsp70-binding protein 1 Hspbp1 modules	musa_c4_small_c22794#chr10_27723787-27724177 musa_c4_small_c18488#chr10_27725811-27726275
GSMUA_Achr10G22580_001	zinc finger, RING-type, putative, expressed At3g19950 fragment	musa_c4_small_c9289#chr10_27731230-27732929 musa_c4_small_c3647#chr10_27730986-27731536 musa_c4_small_c11269#chr10_27729792-27730275
GSMUA_Achr10G22590_001	Hypothetical protein unknown_gene missing_functional_completeness	musa_c4_small_c9289#chr10_27731230-27732929 musa_c4_small_c3647#chr10_27730986-27731536
GSMUA_Achr10G22600_001	Putative Predicted protein gpsA fragment	C4NIGN96RJG02JKHB5#chr10_27738046-27738485
GSMUA_Achr10G22610_001	Putative Scarecrow-like protein 14 SCL14 fragment	C4NIGN96RJG01D6KUB#chr10_27740532-27741494
GSMUA_Achr10G22620_001	Putative Telomere repeat-binding protein 5 TRP5 complete	musa_c4_small_c16561#chr10_27750023-27750837
GSMUA_Achr10G22640_001	adaptin, putative, expressed AP3BA fragment	C4NIGN96RJG01A3WE4#chr10_27758124-27758481
GSMUA_Achr10G22650_001	Putative AP3-complex subunit beta-A AP3BA fragment	musa_c4_small_c6784#chr10_27770466-27772069
GSMUA_Achr10G22660_001	Ribosomal RNA large subunit methyltransferase N rlmN complete	musa_c4_small_rep_c1125#chr10_27772845-27778692
GSMUA_Achr10G22700_001	mitochondrial import inner membrane translocase subunit Tim17, putative, expressed Timm22 complete	musa_c4_small_rep_c3454#chr10_27791099-27794123
GSMUA_Achr10G22730_001	metallothionein, putative, expressed MT1 fragment	musa_c4_small_rep_c21883#chr10_27795158-27795868 musa_c4_small_rep_c14653#chr10_27795202-27795649 musa_c4_clusters_pos_c706_1#chr10_27795065-27795888
GSMUA_Achr10G22740_001	Putative Pentatricopeptide repeat-containing protein At1g18485 PCMP-H8 complete	C4NIGN96RJG01D9MP3#chr10_27797323-27797706
GSMUA_Achr10G22750_001	Putative U-box domain-containing protein 33 PUB33 complete	musa_c4_small_c9829#chr10_27809264-27809883 musa_c4_small_c21499#chr10_27807233-27809130
GSMUA_Achr10G22760_001	E3 ubiquitin-protein ligase XB3 XB3 complete	musa_c4_small_c14159#chr10_27811855-27813000
GSMUA_Achr10G22770_001	60S ribosomal protein L36-2 RPL36B complete	C4IGN96RJG02HJJHJ#chr10_27816213-27818779
GSMUA_Achr10G22780_001	U-box domain-containing protein 13 PUB13 modules	C4NIGN96RJG01DK2BY#chr10_27824876-27825229
GSMUA_Achr10G22800_001	Heat shock cognate 70 kDa protein HSP70 fragment	musa_c4_small_c16602#chr10_27837009-27837479
GSMUA_Achr10G22830_001	Serine carboxypeptidase-like 49 SCPL49 complete	musa_c4_small_c26146#chr10_27844386-27845571 musa_c4_small_c13419#chr10_27847773-27849794
GSMUA_Achr10G22840_001	Hypothetical protein glnE missing_functional_completeness	musa_c4_small_c13419#chr10_27847773-27849794
GSMUA_Achr10G22850_001	Putative Histone H2B.11 H2B.11 fragment	musa_c4_small_rep_c2003#chr10_27851210-27851925
GSMUA_Achr10G22870_001	Putative 12S seed storage globulin 1 GLUA2 complete	musa_c4_small_rep_c6244#chr10_27855874-27856167 musa_c4_small_rep_c6244#chr10_27856205-27856747 musa_c4_small_rep_c21411#chr10_27856030-27856512
GSMUA_Achr10G22920_001	expressed protein SARNP fragment	musa_c4_small_c9704#chr10_27883554-27885795
GSMUA_Achr10G22960_001	tetraspanin family protein, putative, expressed Tspan33 complete	musa_c4_small_c6391#chr10_27901366-27901818 musa_c4_small_c5190#chr10_27901946-27903911
GSMUA_Achr10G22970_001	LOB domain-containing protein 1 LBD1 modules	musa_c4_small_c5240#chr10_27906688-27907104
GSMUA_Achr10G22980_001	Elongation factor 1-alpha EF1 fragment	musa_c4_small_rep_c511#chr10_27910910-27912710
GSMUA_Achr10G22990_001	Putative Dolichyldiphosphatase 1 Dolpp1 complete	musa_c4_small_rep_c6392#chr10_27919622-27920066
GSMUA_Achr10G23000_001	Phosphoinositide phospholipase C 6 PLC6 complete	musa_c4_small_c10995#chr10_27927135-27927525
GSMUA_Achr10G23010_001	Putative uncharacterized protein PLC2 fragment	musa_c4_small_c13963#chr10_27928807-27929136
GSMUA_Achr10G23020_001	Phosphoinositide phospholipase C 6 PLC6 fragment	musa_c4_small_c22780#chr10_27936322-27936642 musa_c4_small_c12385#chr10_27935964-27936949
GSMUA_Achr10G23030_001	rhodanese-like family protein, putative, expressed mocs3 complete	musa_c4_small_c24503#chr10_27937723-27938188
GSMUA_Achr10G23040_001	PHD finger protein At5g26210 At5g26210 complete	musa_c4_small_rep_c3630#chr10_27945241-27945878 musa_c4_small_rep_c24432#chr10_27938760-27939269
GSMUA_Achr10G23050_001	Zinc finger CCCH domain-containing protein 33 Os05g0128200 complete	musa_c4_small_c25292#chr10_27953010-27953603
GSMUA_Achr10G23060_001	Metal tolerance protein A2 MTPA2 complete	C4NIGN96RJG02GBZS0#chr10_27955566-27955937
GSMUA_Achr10G23080_001	Glutamate--cysteine ligase, chloroplastic GSH1 complete	musa_c4_small_c4851#chr10_27965645-27967762 musa_c4_small_c16276#chr10_27963501-27964037 musa_c4_small_c12389#chr10_27969308-27970607
GSMUA_Achr10G23090_001	proteins of unknown function domain containing protein, putative, expressed TOP6B complete	musa_c4_small_c12389#chr10_27969308-27970607
GSMUA_Achr10G23110_001	expressed protein C7orf58 complete	musa_c4_small_c21310#chr10_27983623-27983982
GSMUA_Achr10G23120_001	Putative Succinate/fumarate mitochondrial transporter SFC1 complete	musa_c4_small_c22754#chr10_27985145-27985394 musa_c4_small_c12580#chr10_27986930-27987383
GSMUA_Achr10G23130_001	Hypothetical protein unknown_gene missing_functional_completeness	C4IGN96RJG02FKU44#chr10_27988206-27988460
GSMUA_Achr10G23150_001	Putative Importin-11 IPO11 complete	musa_c4_small_c13375#chr10_28004457-28006988
GSMUA_Achr10G23160_001	Ubiquitin-conjugating enzyme E2 34 UBC34 complete	musa_c4_small_c9872#chr10_28016191-28019133 musa_c4_small_c9659#chr10_28023885-28024449 musa_c4_small_c22631#chr10_28019456-28019727 musa_c4_small_c17818#chr10_28022849-28023279
GSMUA_Achr10G23170_001	Alpha-aminoadipic semialdehyde synthase LKR/SDH complete	musa_c4_small_c8673#chr10_28043534-28045522
GSMUA_Achr10G23220_001	Whole genome shotgun sequence of line PN40024, scaffold_39.assembly12x (Fragment) PTRH2 complete	musa_c4_small_c24478#chr10_28072162-28072552 musa_c4_small_c12100#chr10_28070486-28072340 musa_c4_small_c12100#chr10_28072379-28072568
GSMUA_Achr10G23230_001	Hypothetical protein Os04g0281900 missing_functional_completeness	C4NIGN96RJG01DKKB3#chr10_28075550-28076076
GSMUA_Achr10G23250_001	Putative Zinc finger CCCH domain-containing protein 46 Os06g0704300 complete	musa_c4_small_c21108#chr10_28083870-28085501
GSMUA_Achr10G23260_001	Myb-like DNA-binding domain containing protein, putative, expressed APL complete	musa_c4_small_c5008#chr10_28093090-28095139 musa_c4_small_c24271#chr10_28090780-28091470 musa_c4_small_c12402#chr10_28090514-28092073
GSMUA_Achr10G23270_001	activator of 90 kDa heat shock protein ATPase homolog, putative, expressed Ahsa1 modules	C4IGN96RJG01D71UQ#chr10_28096767-28097188
GSMUA_Achr10G23280_001	Putative Squamosa promoter-binding-like protein 12 SPL12 complete	C4NIGN96RJG01BX1FO#chr10_28107570-28108035
GSMUA_Achr10G23290_001	serine/threonine-protein kinase HT1, putative, expressed HT1 complete	musa_c4_small_c19155#chr10_28114028-28114713
GSMUA_Achr10G23310_001	Putative Galactokinase galK modules	musa_c4_small_c18615#chr10_28122926-28127234 musa_c4_small_c13298#chr10_28118891-28121956
GSMUA_Achr10G23320_001	Putative expressed protein SERAC1 complete	musa_c4_small_c10874#chr10_28139323-28140689
GSMUA_Achr10G23330_001	DNA binding protein, putative, expressed glgB fragment	musa_c4_small_c4670#chr10_28153204-28158557
GSMUA_Achr10G23350_001	Hypothetical protein unknown_gene missing_functional_completeness	musa_c4_small_c24229#chr10_28159119-28160422
GSMUA_Achr10G23360_001	Hypothetical protein unknown_gene missing_functional_completeness	musa_c4_small_c24229#chr10_28159119-28160422
GSMUA_Achr10G23400_001	Coatomer subunit beta-1 Os11g0174000 complete	C4NIGN96RJG02HF5LZ#chr10_28180707-28181097
GSMUA_Achr10G23420_001	Probable WRKY transcription factor 11 WRKY11 complete	musa_c4_small_rep_c3110#chr10_28191013-28191599 musa_c4_small_c6712#chr10_28190021-28190410
GSMUA_Achr10G23470_001	Putative uncharacterized protein RRP1B complete	musa_c4_small_c4939#chr10_28206710-28207852
GSMUA_Achr10G23480_001	Probable xyloglucan endotransglucosylase/hydrolase protein 23 XTH23 fragment	musa_c4_small_c15866#chr10_28212762-28213257
GSMUA_Achr10G23490_001	Putative uncharacterized protein Sb02g027970 GTF3C5 complete	musa_c4_small_c8772#chr10_28214866-28215286
GSMUA_Achr10G23510_001	Putative zinc finger, C3HC4 type domain containing protein, expressed BBR complete	musa_c4_small_c9550#chr10_28233595-28235380 musa_c4_small_c20106#chr10_28232166-28233503
GSMUA_Achr10G23520_001	expressed protein VCAN complete	musa_c4_small_rep_c856#chr10_28236010-28238903 musa_c4_small_c7865#chr10_28236836-28237230
GSMUA_Achr10G23590_001	Probable small nuclear ribonucleoprotein F At4g30220 complete	musa_c4_small_rep_c8762#chr10_28271652-28274394
GSMUA_Achr10G23620_001	Histone H4 SlH4 modules	musa_c4_small_rep_c536#chr10_28281157-28281881
GSMUA_Achr10G23680_001	ADP,ATP carrier protein 1, chloroplastic AATP1 fragment	C4IGN96RJG02GL58M#chr10_28301711-28302901
GSMUA_Achr10G23690_001	zinc ion binding protein, putative, expressed WSS1 complete	C4IGN96RJG02GL58M#chr10_28301711-28302901
GSMUA_Achr10G23700_001	Putative Zinc finger protein CONSTANS-LIKE 3 COL3 complete	musa_c4_small_rep_c356#chr10_28305961-28306894 musa_c4_small_rep_c15170#chr10_28306359-28306723
GSMUA_Achr10G23720_001	diacylglycerol kinase catalytic domain family protein, expressed Dgke fragment	musa_c4_small_c13764#chr10_28312197-28315641
GSMUA_Achr10G23730_001	diacylglycerol kinase, putative, expressed dgk-5 fragment	musa_c4_small_c13764#chr10_28312197-28315641
GSMUA_Achr10G23760_001	Probable alpha,alpha-trehalose-phosphate synthase [UDP-forming] 9 TPS9 complete	C4NIGN96RJG01BDTPN#chr10_28335455-28335956
GSMUA_Achr10G23770_001	Vacuolar protein sorting-associated protein 22 homolog 1 VP22-1 complete	musa_c4_small_c19520#chr10_28342308-28345171
GSMUA_Achr10G23840_001	UDP-glucuronate 4-epimerase 1 GAE1 complete	C4NIGN96RJG01A6FZF#chr10_28380485-28380793
GSMUA_Achr10G23850_001	Hypothetical protein rbfA missing_functional_completeness	C4NIGN96RJG01BJ9DE#chr10_28386039-28386531
GSMUA_Achr10G23870_001	Hypothetical protein murB1 missing_functional_completeness	musa_c4_small_c10056#chr10_28389473-28389776
GSMUA_Achr10G23880_001	Putative Homeobox protein Nkx-2.5 Nkx2-5 fragment	C4NIGN96RJG01D42CN#chr10_28394350-28394758
GSMUA_Achr10G23890_001	Hypothetical protein unknown_gene missing_functional_completeness	musa_c4_small_c8262#chr10_28400644-28401748
GSMUA_Achr10G23900_001	STE_PAK_Ste20_STLK.2 - STE kinases include homologs to sterile 7, sterile 11 and sterile 20 from yeast, expressed fray2 complete	musa_c4_small_c24019#chr10_28413210-28413432
GSMUA_Achr10G23910_001	Nudix hydrolase 3 NUDT3 complete	musa_c4_small_c15541#chr10_28443797-28449463
GSMUA_Achr10G23920_001	Putative Probable LRR receptor-like serine/threonine-protein kinase At3g47570 At3g47570 complete	musa_c4_small_c10629#chr10_28455982-28476329
GSMUA_Achr10G23930_001	Hypothetical protein vpr2 missing_functional_completeness	musa_c4_small_c10629#chr10_28455982-28476329
GSMUA_Achr10G23970_001	Hypothetical protein unknown_gene missing_functional_completeness	musa_c4_small_c16723#chr10_28498672-28499046
GSMUA_Achr10G24010_001	Probable protein phosphatase 2C 60 At4g31860 complete	musa_c4_clusters_pos_c625_1#chr10_28509643-28511800
GSMUA_Achr10G24020_001	co-chaperone GrpE protein, putative, expressed grpE modules	musa_c4_small_rep_c846#chr10_28512705-28516708
GSMUA_Achr10G24040_001	Putative Phospholipase D alpha 2 PLDALPHA2 fragment	C4NIGN96RJG02FV4XR#chr10_28522141-28522487
GSMUA_Achr10G24070_001	CBL-interacting serine/threonine-protein kinase 25 CIPK25 complete	musa_c4_small_c13950#chr10_28540697-28541115
GSMUA_Achr10G24100_001	Putative AT hook motif family protein, expressed pds5b-b complete	musa_c4_small_c8133#chr10_28553533-28558816 musa_c4_small_c8131#chr10_28560293-28564304
GSMUA_Achr10G24110_001	Hypothetical protein tnsE missing_functional_completeness	musa_c4_small_rep_c5518#chr10_28565879-28569158 musa_c4_small_rep_c11892#chr10_28566280-28566606 musa_c4_small_c5755#chr10_28565318-28565734 musa_c4_small_c11578#chr10_28567974-28568321 musa_c4_clusters_pos_c6_2#chr10_28566385-28566455
GSMUA_Achr10G24120_001	Ser/Thr protein phosphatase family protein, putative, expressed rnhB complete	musa_c4_small_c6040#chr10_28570033-28571032
GSMUA_Achr10G24140_001	Golgi SNARE 11 protein GOS11 complete	C4NIGN96RJG02JIL6V#chr10_28595364-28595854
GSMUA_Achr10G24160_001	Putative DCN1-like protein 4 DCUN1D4 fragment	musa_c4_small_c17210#chr10_28600812-28601574
GSMUA_Achr10G24180_001	zinc finger family protein, putative, expressed At3g19950 complete	musa_c4_small_rep_c2938#chr10_28625303-28626025
GSMUA_Achr10G24190_001	1-(5-phosphoribosyl)-5-[(5-phosphoribosylamino)methylideneamino] imidazole-4-carboxamide isomerase, chloroplastic HIS6 fragment	musa_c4_small_c8236#chr10_28628387-28631289 musa_c4_small_c12794#chr10_28631897-28705360
GSMUA_Achr10G24200_001	Hypothetical protein PLXNA3 missing_functional_completeness	musa_c4_small_c12794#chr10_28631897-28705360
GSMUA_Achr10G24210_001	Putative mTERF domain containing protein, expressed unknown_gene fragment	musa_c4_small_c12794#chr10_28631897-28705360
GSMUA_Achr10G24220_001	Putative mTERF family protein, expressed glyS fragment	musa_c4_small_c12794#chr10_28631897-28705360
GSMUA_Achr10G24230_001	Putative mTERF family protein, expressed IDH3B fragment	musa_c4_small_c12794#chr10_28631897-28705360
GSMUA_Achr10G24240_001	Hypothetical protein Calcoco1 missing_functional_completeness	musa_c4_small_c23081#chr10_28673986-28687446 musa_c4_small_c13217#chr10_28674656-28674728 musa_c4_small_c12794#chr10_28631897-28705360 musa_c4_small_c10629#chr10_28666120-28747671
GSMUA_Achr10G24250_001	Putative zinc finger, C3HC4 type domain containing protein, expressed unknown_gene fragment	musa_c4_small_c13217#chr10_28695387-28771460 musa_c4_small_c12794#chr10_28631897-28705360 musa_c4_small_c10629#chr10_28666120-28747671
GSMUA_Achr10G24260_001	Putative Beta-1 adrenergic receptor adrb1 fragment	musa_c4_small_c13217#chr10_28695387-28771460 musa_c4_small_c12794#chr10_28631897-28705360 musa_c4_small_c10629#chr10_28666120-28747671
GSMUA_Achr10G24270_001	1-(5-phosphoribosyl)-5-[(5-phosphoribosylamino)methylideneamino] imidazole-4-carboxamide isomerase, chloroplastic HIS6 fragment	musa_c4_small_c13217#chr10_28695387-28771460 musa_c4_small_c12794#chr10_28631897-28705360 musa_c4_small_c10629#chr10_28666120-28747671
GSMUA_Achr10G24280_001	1-(5-phosphoribosyl)-5-[(5-phosphoribosylamino)methylideneamino] imidazole-4-carboxamide isomerase, chloroplastic HIS6 fragment	musa_c4_small_c13217#chr10_28695387-28771460 musa_c4_small_c12794#chr10_28631897-28705360 musa_c4_small_c10629#chr10_28666120-28747671
GSMUA_Achr10G24290_001	Hypothetical protein unknown_gene missing_functional_completeness	musa_c4_small_c13217#chr10_28695387-28771460 musa_c4_small_c10629#chr10_28666120-28747671
GSMUA_Achr10G24300_001	Putative mTERF family protein, expressed MTERFD1 modules	musa_c4_small_c13217#chr10_28695387-28771460 musa_c4_small_c10629#chr10_28666120-28747671
GSMUA_Achr10G24310_001	Hypothetical protein PLXNA3 missing_functional_completeness	musa_c4_small_c13217#chr10_28695387-28771460 musa_c4_small_c10629#chr10_28666120-28747671
GSMUA_Achr10G24320_001	Putative mTERF family protein, expressed rbfA complete	musa_c4_small_c13217#chr10_28695387-28771460
GSMUA_Achr10G24330_001	Hypothetical protein unknown_gene missing_functional_completeness	musa_c4_small_c14621#chr10_28762185-28887787 musa_c4_small_c13217#chr10_28695387-28771460
GSMUA_Achr10G24340_001	Hypothetical protein rfk missing_functional_completeness	musa_c4_small_c14621#chr10_28762185-28887787 musa_c4_small_c13217#chr10_28695387-28771460
GSMUA_Achr10G24350_001	Hypothetical protein unknown_gene missing_functional_completeness	musa_c4_small_c14621#chr10_28762185-28887787
GSMUA_Achr10G24360_001	Hypothetical protein Calcoco1 missing_functional_completeness	musa_c4_small_c14621#chr10_28762185-28887787
GSMUA_Achr10G24370_001	Hypothetical protein unknown_gene missing_functional_completeness	musa_c4_small_c14621#chr10_28762185-28887787
GSMUA_Achr10G24380_001	Putative mTERF family protein, expressed unknown_gene fragment	musa_c4_small_c14621#chr10_28762185-28887787
GSMUA_Achr10G24390_001	Putative CRISPR-associated protein, Cas1 family unknown_gene fragment	musa_c4_small_c14621#chr10_28762185-28887787
GSMUA_Achr10G24400_001	Putative mTERF family protein, expressed rbfA complete	musa_c4_small_c14621#chr10_28762185-28887787
GSMUA_Achr10G24410_001	ATP synthase delta chain, chloroplastic ATPD complete	musa_c4_small_rep_c561#chr10_28878189-28879377 musa_c4_small_c14621#chr10_28762185-28887787
GSMUA_Achr10G24420_001	Putative mTERF domain containing protein, expressed unknown_gene fragment	musa_c4_small_c14621#chr10_28762185-28887787
GSMUA_Achr10G24430_001	Hypothetical protein ARP7 missing_functional_completeness	musa_c4_small_c14621#chr10_28762185-28887787
GSMUA_Achr10G24440_001	Putative mTERF family protein, expressed MTERFD1 complete	musa_c4_small_c21743#chr10_28903815-28904124
GSMUA_Achr10G24450_001	Hypothetical protein unknown_gene missing_functional_completeness	musa_c4_small_c16845#chr10_28909143-28909694
GSMUA_Achr10G24460_001	F-box/kelch-repeat protein At1g22040 At1g22040 complete	musa_c4_small_c16845#chr10_28909143-28909694 musa_c4_small_c14659#chr10_28910778-28911623
GSMUA_Achr10G24480_001	Putative DUF581 domain containing protein, expressed MDC1 complete	musa_c4_small_rep_c862#chr10_28922093-28923804 musa_c4_small_c5372#chr10_28923116-28923465
GSMUA_Achr10G24490_001	CRAL/TRIO domain containing protein, expressed rsc5 fragment	musa_c4_small_c10640#chr10_28927495-28930796
GSMUA_Achr10G24500_001	expressed protein coaD fragment	C4NIGN96RJG02FC3CS#chr10_28932216-28934291
GSMUA_Achr10G24510_001	uncharacterized glycosyl hydrolase Rv2006/MT2062, putative, expressed Rv2006 complete	musa_c4_small_c7372#chr10_28945523-28946608 musa_c4_small_c22966#chr10_28944066-28944326
GSMUA_Achr10G24530_001	expressed protein unknown_gene complete	musa_c4_small_c7321#chr10_28955133-28955906
GSMUA_Achr10G24540_001	transporter, putative, expressed bmr complete	musa_c4_small_c24433#chr10_28960066-28960352
GSMUA_Achr10G24550_001	50S ribosomal protein L29, chloroplastic RPL29 modules	musa_c4_clusters_pos_c91_1#chr10_28965709-28967143
GSMUA_Achr10G24570_001	Probable protein phosphatase 2C 41 Os04g0452000 complete	musa_c4_small_rep_c2916#chr10_28976737-28978628
GSMUA_Achr10G24580_001	Probable pectin methyltransferase QUA2 QUA2 complete	musa_c4_small_c17958#chr10_28979106-28979427
GSMUA_Achr10G24590_001	Hypothetical protein Wdr91 missing_functional_completeness	musa_c4_small_rep_c633#chr10_28988784-28992318
GSMUA_Achr10G24600_001	Putative Protein CbbY cbbY fragment	musa_c4_small_rep_c633#chr10_28988784-28992318 musa_c4_small_rep_c5125#chr10_28990432-28990747
GSMUA_Achr10G24610_001	HAD-superfamily hydrolase subfamily IA, variant 3, putative, expressed cbbY fragment	musa_c4_small_rep_c633#chr10_28988784-28992318
GSMUA_Achr10G24620_001	Putative Probable nitronate monooxygenase yrpB complete	musa_c4_small_c17767#chr10_28992778-28993817
GSMUA_Achr10G24630_001	phosphate-induced protein 1 conserved region domain containing protein, expressed fprA complete	musa_c4_small_c8819#chr10_28998672-28998966 musa_c4_small_c20283#chr10_28999525-28999857
GSMUA_Achr10G24640_001	Hypothetical protein unknown_gene missing_functional_completeness	musa_c4_small_c20283#chr10_28999525-28999857
GSMUA_Achr10G24650_001	phosphate-induced protein 1 conserved region domain containing protein, expressed At1g63940 complete	C4IGN96RJG01BAYZN#chr10_29000181-29000470
GSMUA_Achr10G24660_001	phosphate-induced protein 1 conserved region domain containing protein, expressed Spt5 complete	C4IGN96RJG02IDQAI#chr10_29002914-29025889
GSMUA_Achr10G24670_001	phosphate-induced protein 1 conserved region domain containing protein, expressed glcB complete	C4IGN96RJG02IDQAI#chr10_29002914-29025889
GSMUA_Achr10G24680_001	serine/threonine-protein phosphatase 2A activator 2, putative, expressed ppp2r4B complete	C4IGN96RJG02IDQAI#chr10_29002914-29025889
GSMUA_Achr10G24690_001	expressed protein thiC fragment	musa_c4_small_c15403#chr10_29013089-29013998
GSMUA_Achr10G24700_001	Hypothetical protein PSMB8 missing_functional_completeness	musa_c4_small_c12600#chr10_29022367-29022780
GSMUA_Achr10G24710_001	Hypothetical protein THO2 missing_functional_completeness	musa_c4_small_c21142#chr10_29024745-29025342 musa_c4_small_c12600#chr10_29022367-29022780
GSMUA_Achr10G24720_001	Phospho-2-dehydro-3-deoxyheptonate aldolase 1, chloroplastic SHKA fragment	musa_c4_small_c9883#chr10_29031504-29032641 musa_c4_small_c3691#chr10_29034401-29034915
GSMUA_Achr10G24740_001	14-3-3 protein 6 TFT6 fragment	musa_c4_small_rep_c12938#chr10_29042961-29045330
GSMUA_Achr10G24750_001	Hypothetical protein unknown_gene missing_functional_completeness	C4IGN96RJG01AF914#chr10_29046646-29047102
GSMUA_Achr10G24760_001	Putative expressed protein odf2 complete	C4NIGN96RJG02J3SHY#chr10_29047637-29047989
GSMUA_Achr10G24770_001	Putative Protein SCAI SCAI complete	musa_c4_small_c14473#chr10_29049697-29050808
GSMUA_Achr10G24780_001	Putative expressed protein At3g09070 complete	musa_c4_small_rep_c20640#chr10_29060026-29060541
GSMUA_Achr10G24810_001	Homeobox-leucine zipper protein HOX20 HOX20 complete	musa_c4_small_rep_c325#chr10_29084415-29086022
GSMUA_Achr10G24820_001	Putative 2-oxoglutarate/malate translocator, chloroplastic SODIT1 fragment	musa_c4_small_c11662#chr10_29092372-29093264
GSMUA_Achr10G24830_001	Putative uncharacterized protein infB fragment	C4IGN96RJG01A5EV5#chr10_29095517-29096887
GSMUA_Achr10G24850_001	Riboflavin biosynthesis protein ribBA, chloroplastic RIBBA complete	musa_c4_small_c15671#chr10_29101212-29102385 musa_c4_small_c13013#chr10_29102415-29103414
GSMUA_Achr10G24890_001	Queuine tRNA-ribosyltransferase qtrt1 complete	musa_c4_small_c14196#chr10_29110488-29111084
GSMUA_Achr10G24910_001	Putative disease resistance RPP13-like protein 1 RGA1 missing_completeness	musa_c4_small_c17316#chr10_29131026-29135445
GSMUA_Achr10G24920_001	Putative disease resistance protein RGA3 RGA2 missing_completeness	musa_c4_small_c25375#chr10_29137584-29147763
GSMUA_Achr10G24940_001	Putative Disease resistance protein RGA2 RGA2 missing_completeness	musa_c4_small_c25375#chr10_29137584-29147763 musa_c4_small_c24485#chr10_29144970-29145128 musa_c4_small_c22030#chr10_29145724-29146081 musa_c4_small_c17316#chr10_29144376-29144486
GSMUA_Achr10G24980_001	Purine permease 3 PUP3 complete	musa_c4_small_c7712#chr10_29182501-29182940 musa_c4_small_c13686#chr10_29183270-29184091
GSMUA_Achr10G24990_001	Hypothetical protein YTM1 missing_functional_completeness	C4NIGN96RJG02GSPXU#chr10_29184097-29184377
GSMUA_Achr10G25000_001	Pentatricopeptide repeat-containing protein At5g09450, mitochondrial At5g09450 complete	musa_c4_small_c3779#chr10_29187002-29187405
GSMUA_Achr10G25010_001	Bet1-like protein At4g14600 At4g14600 complete	musa_c4_small_rep_c1461#chr10_29187977-29190921 musa_c4_small_c22442#chr10_29190193-29190468
GSMUA_Achr10G25020_001	serine hydrolase domain containing protein, expressed dfr1 complete	musa_c4_small_c18841#chr10_29195302-29195814 musa_c4_small_c14690#chr10_29191929-29192789
GSMUA_Achr10G25050_001	heat shock protein DnaJ, putative, expressed dnaJ complete	musa_c4_small_c21649#chr10_29203006-29205080
GSMUA_Achr10G25060_001	Glucose-6-phosphate isomerase pgi complete	C4IGN96RJG02F9UI3#chr10_29214626-29215391
GSMUA_Achr10G25070_001	Putative Mitochondrial 2-oxoglutarate/malate carrier protein Slc25a11 complete	musa_c4_small_rep_c622#chr10_29216444-29217049 musa_c4_small_rep_c173#chr10_29217228-29218089
GSMUA_Achr10G25080_001	Putative Whole genome shotgun sequence of line PN40024, scaffold_1.assembly12x (Fragment) ATX2 complete	musa_c4_small_c22393#chr10_29219633-29220154
GSMUA_Achr10G25110_001	Methionine aminopeptidase 1D, chloroplastic/mitochondrial MAP1D complete	musa_c4_small_c7360#chr10_29232847-29236339 musa_c4_small_c23160#chr10_29241576-29241748
GSMUA_Achr10G25120_001	Trafficking protein particle complex subunit 5 trappc5 complete	musa_c4_small_c18682#chr10_29244283-29247037
GSMUA_Achr10G25140_001	Whole genome shotgun sequence of line PN40024, scaffold_1.assembly12x (Fragment) PCS1 fragment	musa_c4_small_c20506#chr10_29256820-29257199
GSMUA_Achr10G25150_001	Putative expressed protein TSC1 fragment	musa_c4_small_c23059#chr10_29258658-29258972
GSMUA_Achr10G25200_001	Putative Protein DJ-1 PARK7 complete	musa_c4_small_c7331#chr10_29297446-29297891 musa_c4_small_c19134#chr10_29297444-29297833
GSMUA_Achr10G25210_001	Putative Multiple RNA-binding domain-containing protein 1 MRD1 complete	musa_c4_small_c9539#chr10_29304860-29305252 musa_c4_small_c6187#chr10_29307711-29312673 musa_c4_small_c25123#chr10_29317591-29318078 musa_c4_small_c20117#chr10_29313051-29313407 musa_c4_small_c13412#chr10_29318076-29318566
GSMUA_Achr10G25220_001	Putative Melibiose carrier protein melB fragment	musa_c4_small_c13412#chr10_29318076-29318566
GSMUA_Achr10G25240_001	Flavonol synthase/flavanone 3-hydroxylase FLS complete	C4NIGN96RJG02F1EHI#chr10_29327794-29328186
GSMUA_Achr10G25260_001	Phosphate carrier protein, mitochondrial Slc25a3 complete	musa_c4_small_c9175#chr10_29330987-29333322
GSMUA_Achr10G25280_001	OsRhmbd15 - Putative Rhomboid homologue, expressed gluP fragment	musa_c4_small_c7127#chr10_29343070-29344723
GSMUA_Achr10G25300_001	Putative uncharacterized protein unknown_gene fragment	musa_c4_small_c8839#chr10_29348673-29349226
GSMUA_Achr10G25310_001	Putative Signal recognition particle 72 kDa protein SRP72 complete	musa_c4_small_c6181#chr10_29350009-29350508
GSMUA_Achr10G25320_001	protein kinase domain containing protein, expressed CTR1 complete	musa_c4_small_c12648#chr10_29356351-29365573
GSMUA_Achr10G25340_001	Putative Protein SAMHD1 homolog DDB_G0272484 complete	musa_c4_small_rep_c4397#chr10_29415172-29415890 musa_c4_small_c21984#chr10_29415949-29416213 musa_c4_small_c13423#chr10_29408557-29410959
GSMUA_Achr10G25350_001	glycosyltransferase, putative, expressed ago61 modules	musa_c4_small_c21984#chr10_29415949-29416213
GSMUA_Achr10G25360_001	Putative Protein TRANSPARENT TESTA 12 TT12 complete	musa_c4_small_c9935#chr10_29425486-29425821 musa_c4_small_c16290#chr10_29423739-29424128
GSMUA_Achr10G25400_001	Putative mitochondrial 2-oxoglutarate/malate carrier protein NCU10732 complete	C4NIGN96RJG02I7P78#chr10_29435488-29436156
GSMUA_Achr10G25410_001	Phosphoenolpyruvate carboxylase, housekeeping isozyme PPC16 complete	musa_c4_small_rep_c1294#chr10_29447227-29448084 musa_c4_small_c24407#chr10_29446109-29446351
GSMUA_Achr10G25420_001	heavy metal-associated domain containing protein CCS1 complete	C4NIGN96RJG02HAZXK#chr10_29450022-29450519
GSMUA_Achr10G25440_001	Putative uncharacterized protein At2g16250 fragment	C4IGN96RJG01CF6BD#chr10_29457874-29459123
GSMUA_Achr10G25500_001	Putative Aspartic proteinase nepenthesin-2 nep2 modules	C4NIGN96RJG01A8DTL#chr10_29481661-29482318
GSMUA_Achr10G25540_001	Mitogen-activated protein kinase kinase kinase 1 MEKK1 fragment	musa_c4_small_c22123#chr10_29510964-29511231 musa_c4_small_c16543#chr10_29508913-29510909
GSMUA_Achr10G25550_001	Eukaryotic peptide chain release factor subunit 1-3 ERF1-3 fragment	musa_c4_small_rep_c2546#chr10_29512029-29512685
GSMUA_Achr10G25560_001	Eukaryotic peptide chain release factor subunit 1-3 ERF1-3 fragment	musa_c4_small_c16015#chr10_29513549-29514674 musa_c4_small_c14201#chr10_29514208-29514672
GSMUA_Achr10G25570_001	Putative Probable E3 ubiquitin-protein ligase HERC4 Herc4 fragment	musa_c4_small_c24159#chr10_29527879-29528042
GSMUA_Achr10G25600_001	expressed protein pks24 complete	musa_c4_clusters_pos_c1557_1#chr10_29537529-29538130
GSMUA_Achr10G25610_001	Whole genome shotgun sequence of line PN40024, scaffold_1.assembly12x (Fragment) hemE fragment	C4NIGN96RJG01AZ1BW#chr10_29541526-29541736
GSMUA_Achr10G25620_001	expressed protein SERAC1 fragment	musa_c4_small_c8781#chr10_29554696-29556187 musa_c4_small_c13006#chr10_29548044-29548368
GSMUA_Achr10G25630_001	Transcription initiation factor IIB TFIIB complete	musa_c4_small_c25883#chr10_29559344-29560488
GSMUA_Achr10G25650_001	4-diphosphocytidyl-2-C-methyl-D-erythritol kinase, chloroplastic/chromoplastic (Fragment) ISPE complete	musa_c4_small_c12858#chr10_29571500-29572077 musa_c4_clusters_pos_c1666_1#chr10_29567512-29569906
GSMUA_Achr10G25660_001	Bet1-like protein At4g14600 At4g14600 complete	C4IGN96RJG02I71CB#chr10_29575916-29576287
GSMUA_Achr10G25680_001	leucine rich repeat domain containing protein, putative, expressed dtr complete	musa_c4_small_c19701#chr10_29583577-29584065 musa_c4_small_c10638#chr10_29580612-29581275
GSMUA_Achr10G25690_001	Probable protein phosphatase 2C 10 At1g34750 complete	C4IGN96RJG02FZ7W5#chr10_29587426-29587780
GSMUA_Achr10G25740_001	Hypothetical protein Os03g0326500 missing_functional_completeness	C4NIGN96RJG01EV13Q#chr10_29616683-29617080
GSMUA_Achr10G25750_001	lactate/malate dehydrogenase, putative, expressed At3g47520 complete	musa_c4_small_c3680#chr10_29620445-29621398 musa_c4_small_c13517#chr10_29619437-29620475
GSMUA_Achr10G25790_001	CS domain containing protein, putative, expressed Os08g0359500 fragment	musa_c4_small_c10759#chr10_29636041-29636966
GSMUA_Achr10G25810_001	Somatic embryogenesis receptor kinase 2 SERK2 complete	musa_c4_small_c20263#chr10_29651011-29651997
GSMUA_Achr10G25820_001	zinc finger, C3HC4 type family protein, expressed SSM4 complete	musa_c4_small_c5345#chr10_29655162-29658084 musa_c4_small_c22529#chr10_29657201-29657453
GSMUA_Achr10G25850_001	Putative expressed protein TPR complete	C4IGN96RJG01E1QY7#chr10_29666510-29666905
GSMUA_Achr10G25870_001	Putative F-box/LRR-repeat protein 20 FBXL20 complete	C4NIGN96RJG02HHZCV#chr10_29681719-29684839
GSMUA_Achr10G25890_001	GAGA-binding protein, putative frr fragment	musa_c4_small_c14874#chr10_29698653-29699242
GSMUA_Achr10G25910_001	65-kDa microtubule-associated protein 7 MAP65-7 complete	musa_c4_small_c25623#chr10_29707388-29707861 musa_c4_small_c14610#chr10_29706851-29707382
GSMUA_Achr10G25950_001	Purple acid phosphatase 3 PAP3 complete	musa_c4_small_c17748#chr10_29727270-29727895
GSMUA_Achr10G25980_001	Probable inactive receptor kinase At1g48480 RKL1 complete	musa_c4_small_c12998#chr10_29746526-29746845
GSMUA_Achr10G25990_001	Ubiquitin-conjugating enzyme E2 variant 1A UEV1A complete	musa_c4_small_rep_c6122#chr10_29754412-29755384
GSMUA_Achr10G26010_001	leucine-rich repeat family protein, putative, expressed stk11ip complete	C4NIGN96RJG01E2BKT#chr10_29778474-29778874
GSMUA_Achr10G26030_001	Hypothetical protein dsbD missing_functional_completeness	musa_c4_small_rep_c25129#chr10_29779875-29780283 musa_c4_small_rep_c2096#chr10_29779850-29783207
GSMUA_Achr10G26040_001	coiled-coil domain-containing protein, putative, expressed CCDC130 fragment	musa_c4_small_rep_c2096#chr10_29779850-29783207
GSMUA_Achr10G26050_001	Putative Probable WRKY transcription factor 42 WRKY42 modules	C4IGN96RJG02F9SPV#chr10_29789536-29790156
GSMUA_Achr10G26060_001	Putative Survival of motor neuron protein-interacting protein 1 sip1 modules	musa_c4_small_c22057#chr10_29796610-29797020
GSMUA_Achr10G26090_001	Putative Apoptosis inhibitor 5 API5 complete	musa_c4_small_rep_c10987#chr10_29821157-29821688
GSMUA_Achr10G26100_001	SNI1, putative, expressed msrA complete	C4NIGN96RJG02J0IDA#chr10_29838518-29839246
GSMUA_Achr10G26110_001	Putative expressed protein gacS complete	musa_c4_small_rep_c18409#chr10_29845758-29845980 musa_c4_clusters_pos_c649_1#chr10_29839720-29843497
GSMUA_Achr10G26120_001	Putative uncharacterized protein Adcy6 modules	C4IGN96RJG02FO5Q4#chr10_29847008-29847294
GSMUA_Achr10G26140_001	Auxin response factor 2 ARF2 fragment	musa_c4_small_c20370#chr10_29856081-29856490
GSMUA_Achr10G26150_001	Conserved conserved hypothetical protein Cldn18 complete	musa_c4_small_c7772#chr10_29865594-29866073
GSMUA_Achr10G26160_001	myb-like DNA-binding domain containing protein, expressed APRR2 complete	musa_c4_small_c10044#chr10_29873943-29874579
GSMUA_Achr10G26190_001	Probable pre-mRNA-splicing factor ATP-dependent RNA helicase At3g26560 complete	musa_c4_small_c18957#chr10_29882155-29882825
GSMUA_Achr10G26210_001	ATP binding protein, putative, expressed serS1 complete	musa_c4_small_c23564#chr10_29897171-29897416
GSMUA_Achr10G26230_001	Putative Uncharacterized protein At4g37920, chloroplastic At4g37920 complete	musa_c4_small_rep_c1182#chr10_29905098-29905926 musa_c4_small_c12519#chr10_29902975-29904892
GSMUA_Achr10G26240_001	Hypothetical protein qcrB missing_functional_completeness	musa_c4_small_rep_c1182#chr10_29905098-29905926
GSMUA_Achr10G26280_001	Aquaporin TIP4-4 TIP4-4 complete	C4NIGN96RJG02H0U95#chr10_29916457-29917391
GSMUA_Achr10G26310_001	Auxin-responsive protein IAA27 IAA27 complete	musa_c4_small_rep_c1849#chr10_29929002-29930409 musa_c4_small_c22982#chr10_29932932-29933100
GSMUA_Achr10G26340_001	Putative Transcription factor bHLH68 BHLH68 complete	musa_c4_small_c20857#chr10_29953454-29954645 musa_c4_small_c16185#chr10_29952673-29953536
GSMUA_Achr10G26360_001	RNA-binding protein-related, putative, expressed TAF15 fragment	musa_c4_small_c23510#chr10_29961841-29963178
GSMUA_Achr10G26380_001	membrane protein, putative, expressed yrkJ complete	musa_c4_small_c7497#chr10_29968815-29969891 musa_c4_small_c13459#chr10_29971680-29972098
GSMUA_Achr10G26390_001	Probable chlorophyll(ide) b reductase NYC1, chloroplastic NYC1 complete	musa_c4_small_rep_c349#chr10_29975756-29981903 musa_c4_small_c17861#chr10_29977245-29978307
GSMUA_Achr10G26400_001	60S ribosomal protein L37-1 RPL37A complete	C4NIGN96RJG01BTR4J#chr10_29982624-29982850
GSMUA_Achr10G26410_001	transducin family protein, putative, expressed WDR7 modules	C4NIGN96RJG01CE32E#chr10_29986419-29987409
GSMUA_Achr10G26420_001	Serine/threonine-protein phosphatase PP1 PP1 complete	musa_c4_small_rep_c1614#chr10_29998988-30001181 musa_c4_small_c19582#chr10_29997916-29998564 musa_c4_clusters_pos_c1038_1#chr10_29996926-29999571
GSMUA_Achr10G26450_001	aluminum-activated malate transporter, putative, expressed YGL140C complete	musa_c4_small_c9331#chr10_30006418-30007026
GSMUA_Achr10G26470_001	peptidase C45, acyl-coenzyme A/6-aminopenicillanic acid acyl-transferase, putative, expressed penDE complete	musa_c4_small_c23624#chr10_30010546-30011142
GSMUA_Achr10G26490_001	DEAD-box ATP-dependent RNA helicase 31 Os06g0526600 modules	musa_c4_small_c9228#chr10_30018842-30019113
GSMUA_Achr10G26500_001	Probable O-sialoglycoprotein endopeptidase OSGEP complete	C4IGN96RJG01EOVWX#chr10_30027036-30027446
GSMUA_Achr10G26520_001	Putative Protein NEDD1 NEDD1 modules	C4IGN96RJG01DGBEW#chr10_30037976-30038242
GSMUA_Achr10G26530_001	Transcription factor bHLH115 BHLH115 fragment	musa_c4_small_c19090#chr10_30042834-30043573
GSMUA_Achr10G26550_001	Putative C-4 methylsterol oxidase DDB_G0270946 DDB_G0270946 complete	C4IGN96RJG01EAJZN#chr10_30058881-30059599
GSMUA_Achr10G26560_001	D-xylose-proton symporter-like 3 At5g59250 complete	musa_c4_small_c19441#chr10_30064936-30065462 musa_c4_clusters_pos_c1235_1#chr10_30065991-30070923
GSMUA_Achr10G26580_001	Putative Trans-2,3-enoyl-CoA reductase gpsn2 complete	C4NIGN96RJG02JB21M#chr10_30080523-30081070
GSMUA_Achr10G26590_001	Hypothetical protein TIM9 missing_functional_completeness	musa_c4_small_c11390#chr10_30086584-30089524
GSMUA_Achr10G26600_001	Mitochondrial import inner membrane translocase subunit Tim9 TIM9 fragment	musa_c4_small_c11390#chr10_30086584-30089524
GSMUA_Achr10G26630_001	IWS1 C-terminus family protein, putative, expressed Iws1 complete	musa_c4_small_rep_c1984#chr10_30103951-30106020 musa_c4_small_c23981#chr10_30106572-30107284
GSMUA_Achr10G26660_001	pumilio-family RNA binding protein, putative, expressed PUM2 complete	musa_c4_small_c25453#chr10_30127210-30129524 musa_c4_small_c23521#chr10_30121970-30122719 musa_c4_small_c19280#chr10_30123023-30123426
GSMUA_Achr10G26670_001	Putative Uncharacterized protein ycf17 ycf17 modules	musa_c4_small_rep_c209#chr10_30129888-30130742 musa_c4_small_c17237#chr10_30130642-30130699
GSMUA_Achr10G26680_001	SLT1 protein, putative, expressed infB complete	musa_c4_small_c9906#chr10_30133531-30134136 musa_c4_small_c14478#chr10_30132517-30132967
GSMUA_Achr10G26710_001	Hypothetical protein PCMP-E50 missing_functional_completeness	musa_c4_small_c17196#chr10_30139475-30139987
GSMUA_Achr10G26720_001	2-oxoglutarate dehydrogenase, mitochondrial ogdh complete	musa_c4_small_rep_c18732#chr10_30141348-30142465 musa_c4_small_c7455#chr10_30142763-30143502 musa_c4_small_c11107#chr10_30143495-30145414
GSMUA_Achr10G26740_001	50S ribosomal protein L17 rplQ fragment	musa_c4_small_rep_c1642#chr10_30153456-30157382
GSMUA_Achr10G26760_001	Hypothetical protein plsX missing_functional_completeness	C4IGN96RJG02F642A#chr10_30171060-30171472
GSMUA_Achr10G26790_001	60S ribosomal protein L35 RPL35 modules	musa_c4_small_rep_c5197#chr10_30175956-30178560
GSMUA_Achr10G26810_001	Hypothetical protein unknown_gene missing_functional_completeness	musa_c4_small_c25005#chr10_30184533-30184813
GSMUA_Achr10G26860_001	14-3-3 protein 4 TFT4 fragment	musa_c4_small_rep_c4865#chr10_30204131-30204764
GSMUA_Achr10G26880_001	Putative Zinc finger protein CONSTANS-LIKE 16 COL16 complete	musa_c4_small_rep_c1638#chr10_30215838-30216637
GSMUA_Achr10G26910_001	Probable ADP-ribosylation factor GTPase-activating protein AGD11 AGD11 fragment	musa_c4_small_rep_c2628#chr10_30234690-30240197
GSMUA_Achr10G26920_001	Hypothetical protein Trib3 missing_functional_completeness	musa_c4_small_c19089#chr10_30242994-30243647
GSMUA_Achr10G26930_001	Putative Heat shock protein 90 TP02_0244 complete	musa_c4_small_c5071#chr10_30255182-30258262
GSMUA_Achr10G26940_001	Putative L-ascorbate peroxidase 6 APX6 fragment	musa_c4_small_c23869#chr10_30263190-30263410 musa_c4_small_c14471#chr10_30258608-30260583 musa_c4_clusters_pos_c1399_1#chr10_30261409-30263983
GSMUA_Achr10G26950_001	Putative EIN3-binding F-box protein 1 EBF1 missing_completeness	musa_c4_small_c8111#chr10_30264781-30265437 musa_c4_small_c19249#chr10_30266053-30266491
GSMUA_Achr10G26960_001	Hypothetical protein Efcab5 missing_functional_completeness	musa_c4_small_c12425#chr10_30270533-30271066
GSMUA_Achr10G26970_001	Phospholipase D alpha 1 PLD1 fragment	musa_c4_small_rep_c2968#chr10_30271857-30272401
GSMUA_Achr10G26980_001	Phospholipase D alpha 1 PLD1 fragment	musa_c4_small_c21916#chr10_30274966-30277045
GSMUA_Achr10G27000_001	SPX domain-containing protein 1 SPX1 modules	musa_c4_small_rep_c3356#chr10_30296843-30297528
GSMUA_Achr10G27010_001	glycosyltransferase family protein, putative, expressed XYLT1 modules	musa_c4_small_c7412#chr10_30310433-30310886
GSMUA_Achr10G27030_001	Protein brittle-1, chloroplastic/amyloplastic BT1 complete	C4NIGN96RJG02ID8ZA#chr10_30323170-30323579
GSMUA_Achr10G27040_001	Uncharacterized protein At2g34160 At2g34160 complete	musa_c4_small_rep_c4786#chr10_30324262-30325935
GSMUA_Achr10G27050_001	Transcription factor HY5 HY5 fragment	musa_c4_small_rep_c7447#chr10_30326531-30328194
GSMUA_Achr10G27060_001	Hypothetical protein SGSM3 missing_functional_completeness	musa_c4_small_c17465#chr10_30331003-30331533
GSMUA_Achr10G27070_001	Nudix hydrolase 19, chloroplastic NUDT19 complete	musa_c4_small_c17465#chr10_30331003-30331533
GSMUA_Achr10G27090_001	cytochrome c oxidase subunit 5B, mitochondrial precursor, putative, expressed COX5B complete	musa_c4_small_c8164#chr10_30341818-30342738
GSMUA_Achr10G27100_001	Hypothetical protein PPID missing_functional_completeness	musa_c4_small_c5617#chr10_30347695-30348302 musa_c4_small_c5580#chr10_30346284-30347687 musa_c4_small_c20176#chr10_30350217-30351307
GSMUA_Achr10G27110_001	Probable protein arginine N-methyltransferase 4.2 PRMT4.2 complete	musa_c4_small_c9877#chr10_30366159-30366749
GSMUA_Achr10G27140_001	26S protease regulatory subunit 8 homolog A RPT6A complete	musa_c4_small_rep_c3592#chr10_30381042-30382300
GSMUA_Achr10G27150_001	SOUL heme-binding protein, putative, expressed At3g10130 complete	musa_c4_small_rep_c1512#chr10_30386107-30387304 musa_c4_small_c22307#chr10_30388499-30388884
GSMUA_Achr10G27160_001	Putative V-type proton ATPase 21 kDa proteolipid subunit ATP6V0B complete	musa_c4_small_c6424#chr10_30389073-30389388 musa_c4_small_c16278#chr10_30389561-30393163
GSMUA_Achr10G27170_001	integral membrane family protein, putative, expressed GMT2 complete	C4IGN96RJG02HN4UD#chr10_30397710-30398032
GSMUA_Achr10G27190_001	Superoxide dismutase [Fe], chloroplastic (Fragment) SODB complete	C4NIGN96RJG02ILDS0#chr10_30410921-30412204
GSMUA_Achr10G27250_001	zinc finger family protein, putative, expressed At4g11680 complete	musa_c4_small_c13496#chr10_30470103-30471461
GSMUA_Achr10G27260_001	Putative 3'-N-debenzoyl-2'-deoxytaxol N-benzoyltransferase TAX10 complete	musa_c4_small_c25409#chr10_30476898-30477506
GSMUA_Achr10G27270_001	early fruit mRNA, putative, expressed PF11_0240 complete	musa_c4_small_c9071#chr10_30482588-30483082
GSMUA_Achr10G27320_001	holocarboxylase synthetase, putative, expressed unknown_gene complete	musa_c4_small_c8860#chr10_30521199-30521854 musa_c4_small_c21683#chr10_30520479-30520881 musa_c4_small_c14598#chr10_30517934-30521525 musa_c4_small_c10554#chr10_30519687-30520148
GSMUA_Achr10G27330_001	Protein GIGANTEA GI complete	musa_c4_small_rep_c7241#chr10_30525107-30525731 musa_c4_small_rep_c10450#chr10_30525945-30526392 musa_c4_small_c4031#chr10_30521908-30525070 musa_c4_small_c12481#chr10_30537079-30537832
GSMUA_Achr10G27350_001	ATP synthase subunit d, mitochondrial At3g52300 complete	musa_c4_small_rep_c1123#chr10_30544778-30550632
GSMUA_Achr10G27360_001	sterol glucosyltransferase, putative, expressed ugt52 complete	musa_c4_small_c15798#chr10_30560663-30561292
GSMUA_Achr10G27370_001	Hypothetical protein unknown_gene missing_functional_completeness	C4IGN96RJG01DOXT8#chr10_30562022-30562396
GSMUA_Achr10G27420_001	Putative uncharacterized protein HAT5 modules	musa_c4_small_c19596#chr10_30592428-30592749 musa_c4_small_c16319#chr10_30591605-30592020
GSMUA_Achr10G27440_001	Putative TAF5-like RNA polymerase II p300/CBP-associated factor-associated factor 65 kDa subunit 5L TAF5L complete	musa_c4_small_c21378#chr10_30619103-30619460 musa_c4_small_c16223#chr10_30614962-30617449
GSMUA_Achr10G27450_001	Putative uncharacterized protein hemA complete	musa_c4_small_c16000#chr10_30621030-30625200
GSMUA_Achr10G27460_001	Mitogen-activated protein kinase kinase 2 MKK2 complete	musa_c4_small_c12561#chr10_30628745-30630537
GSMUA_Achr10G27470_001	Putative Uncharacterized protein ywkD ywkD modules	musa_c4_small_rep_c1644#chr10_30635613-30636804
GSMUA_Achr10G27490_001	Hypothetical protein unknown_gene missing_functional_completeness	musa_c4_small_c23026#chr10_30641374-30641769 musa_c4_small_c11697#chr10_30641965-30644509
GSMUA_Achr10G27540_001	Putative Mitochondrial substrate carrier family protein B mcfB complete	musa_c4_small_c14632#chr10_30668251-30668756
GSMUA_Achr10G27610_001	Stem 28 kDa glycoprotein VSPA fragment	musa_c4_small_c20681#chr10_30716544-30716865
GSMUA_Achr10G27620_001	Hypothetical protein addA missing_functional_completeness	C4IGN96RJG01DWWS5#chr10_30718315-30718698
GSMUA_Achr10G27630_001	Putative Receptor-like protein kinase HSL1 HSL1 complete	musa_c4_small_rep_c7966#chr10_30722090-30722622 musa_c4_small_rep_c2434#chr10_30722143-30722600 musa_c4_small_rep_c2073#chr10_30719285-30720133 musa_c4_small_c15636#chr10_30720955-30721421
GSMUA_Achr10G27650_001	Putative tRNA A64-2'-O-ribosylphosphate transferase RIT1 complete	musa_c4_small_c13251#chr10_30734829-30735795
GSMUA_Achr10G27660_001	Hypothetical protein unknown_gene missing_functional_completeness	musa_c4_small_c13251#chr10_30734829-30735795 musa_c4_small_c10163#chr10_30740106-30740710
GSMUA_Achr10G27670_001	Putative expressed protein clpX complete	musa_c4_small_c19547#chr10_30745379-30745834
GSMUA_Achr10G27710_001	Putative U-box domain-containing protein 17 PUB17 fragment	musa_c4_small_rep_c19845#chr10_30761589-30761983 musa_c4_small_c21111#chr10_30759867-30760399
GSMUA_Achr10G27730_001	GIL1, putative, expressed CEP250 complete	musa_c4_small_c15130#chr10_30773408-30773947
GSMUA_Achr10G27740_001	Putative uncharacterized protein Sb02g022810 IMP4 fragment	C4NIGN96RJG01BWP5L#chr10_30775704-30775989
GSMUA_Achr10G27770_001	BES1/BZR1 homolog protein 4 BEH4 complete	musa_c4_small_c14848#chr10_30784974-30785619
GSMUA_Achr10G27780_001	Hypothetical protein NIP1-3 missing_functional_completeness	musa_c4_small_c14848#chr10_30784974-30785619
GSMUA_Achr10G27790_001	Hypothetical protein unknown_gene missing_functional_completeness	musa_c4_small_rep_c330#chr10_30788292-30791174
GSMUA_Achr10G27800_001	Transcription elongation factor 1 homolog Os07g0631100 complete	musa_c4_small_rep_c330#chr10_30788292-30791174 musa_c4_small_rep_c13575#chr10_30790760-30791145
GSMUA_Achr10G27810_001	Putative uncharacterized protein HSFC2A modules	musa_c4_small_rep_c330#chr10_30788292-30791174 musa_c4_small_c7876#chr10_30791821-30792207
GSMUA_Achr10G27830_001	Complex I intermediate-associated protein 30 domain containing protein, putative, expressed At1g17350 complete	musa_c4_small_rep_c763#chr10_30797830-30805967 musa_c4_small_c18203#chr10_30802674-30803111
GSMUA_Achr10G27840_001	Peroxidase P7 PER52 complete	C4IGN96RJG02IHEFY#chr10_30809812-30810354
GSMUA_Achr10G27880_001	CID11, putative, expressed SFRS12 complete	musa_c4_small_c25822#chr10_30820857-30824762
GSMUA_Achr10G27900_001	Putative Bromodomain-containing protein GTE3, chloroplastic GTE3 modules	musa_c4_small_c15156#chr10_30853775-30858108
GSMUA_Achr10G27910_001	Zinc finger CCCH domain-containing protein 2 Os01g0192000 complete	musa_c4_small_c10734#chr10_30861875-30862390
GSMUA_Achr10G27920_001	K(+) efflux antiporter 4 KEA4 complete	musa_c4_small_c16618#chr10_30880290-30881805
GSMUA_Achr10G27930_001	ABC transporter C family member 8 ABCC8 complete	musa_c4_small_rep_c2866#chr10_30891781-30892797 musa_c4_small_c4743#chr10_30888857-30889299 musa_c4_small_c11086#chr10_30890588-30891302
GSMUA_Achr10G27950_001	Putative Graves disease carrier protein homolog Slc25a16 complete	C4NIGN96RJG01BCHI7#chr10_30898066-30898444
GSMUA_Achr10G27970_001	Putative Far upstream element-binding protein 2 Khsrp fragment	musa_c4_small_rep_c2867#chr10_30913597-30914119 musa_c4_small_c5455#chr10_30907954-30913028 musa_c4_small_c21356#chr10_30913144-30913485
GSMUA_Achr10G27990_001	Putative Protein misato homolog 1 Msto1 complete	musa_c4_small_c19221#chr10_30920444-30921593
GSMUA_Achr10G28020_001	Hypothetical protein unknown_gene missing_functional_completeness	C4IGN96RJG02H4K7P#chr10_30948141-30948363
GSMUA_Achr10G28030_001	L-ascorbate oxidase AAO complete	musa_c4_small_c10921#chr10_30961991-30962616
GSMUA_Achr10G28040_001	Putative Transmembrane 9 superfamily member 2 Tm9sf2 complete	musa_c4_small_c10921#chr10_30961991-30962616
GSMUA_Achr10G28050_001	Histone deacetylase 2 HDA2 modules	musa_c4_small_c8674#chr10_30975924-30977476 musa_c4_small_c6687#chr10_30970608-30975190
GSMUA_Achr10G28060_001	Putative expressed protein caf17 complete	musa_c4_small_c6334#chr10_30981540-30983478 musa_c4_small_c17047#chr10_30982713-30983103
GSMUA_Achr10G28070_001	NAP domain containing protein, putative, expressed Nap1l1 complete	musa_c4_small_rep_c2935#chr10_30985253-30985591 musa_c4_small_rep_c2935#chr10_30985816-30987159 musa_c4_small_c11630#chr10_30985856-30986860
GSMUA_Achr10G28110_001	Endoribonuclease Dicer homolog 3a DCL3A fragment	musa_c4_small_c25973#chr10_31024878-31026090
GSMUA_Achr10G28130_001	Hypothetical protein DCL3A missing_functional_completeness	C4NIGN96RJG01BHPO0#chr10_31049690-31049981
GSMUA_Achr10G28150_001	Hypothetical protein NPEPPS missing_functional_completeness	musa_c4_small_c14476#chr10_31077862-31078278
GSMUA_Achr10G28170_001	Putative Puromycin-sensitive aminopeptidase Npepps fragment	musa_c4_small_c4603#chr10_31090045-31092304 musa_c4_small_c11305#chr10_31092327-31093842 musa_c4_small_c10996#chr10_31093785-31097972
GSMUA_Achr10G28180_001	Puromycin-sensitive aminopeptidase NPEPPS fragment	musa_c4_small_c17473#chr10_31098554-31100334 musa_c4_small_c15545#chr10_31100526-31100924 musa_c4_small_c10996#chr10_31093785-31097972
GSMUA_Achr10G28260_001	Lysyl-tRNA synthetase Os03g0586800 complete	musa_c4_small_rep_c1507#chr10_31136245-31138580 musa_c4_small_c24908#chr10_31143631-31144494 musa_c4_small_c15952#chr10_31139391-31143684
GSMUA_Achr10G28290_001	Putative Anthocyanin 5-O-glucosyltransferase UGT75C1 complete	musa_c4_small_rep_c1900#chr10_31158251-31158864 musa_c4_small_c11996#chr10_31159599-31160064
GSMUA_Achr10G28300_001	Putative expressed protein ATX2 complete	musa_c4_small_c3982#chr10_31160246-31160868 musa_c4_small_c24095#chr10_31170026-31171571 musa_c4_small_c15935#chr10_31161226-31163185
GSMUA_Achr10G28310_001	Syntaxin-32 SYP32 complete	musa_c4_small_c9335#chr10_31174156-31174617 musa_c4_small_c24095#chr10_31170026-31171571 musa_c4_small_c23381#chr10_31172120-31174122
GSMUA_Achr10G28320_001	Probable protein phosphatase 2C 57 Os06g0597200 complete	musa_c4_small_c13539#chr10_31177823-31178227
GSMUA_Achr10G28330_001	RNA recognition motif containing protein, putative, expressed GRP8 complete	musa_c4_small_c5096#chr10_31184590-31188544
GSMUA_Achr10G28340_001	Putative Pentatricopeptide repeat-containing protein At5g06540 PCMP-H88 complete	musa_c4_small_c8944#chr10_31194079-31194570
GSMUA_Achr10G28350_001	Hypothetical protein unknown_gene missing_functional_completeness	musa_c4_clusters_pos_c1792_1#chr10_31194631-31198853
GSMUA_Achr10G28360_001	ADP,ATP carrier protein 1, chloroplastic AATP1 complete	musa_c4_small_c3696#chr10_31198990-31199697 musa_c4_clusters_pos_c1792_1#chr10_31194631-31198853
GSMUA_Achr10G28370_001	Putative Pentatricopeptide repeat-containing protein At5g48910 PCMP-H38 complete	musa_c4_small_c19135#chr10_31202349-31202746
GSMUA_Achr10G28440_001	Putative Possible cystathionine gamma-synthase fsn-1 fragment	musa_c4_small_rep_c6275#chr10_31229833-31230444
GSMUA_Achr10G28450_001	Putative Secologanin synthase CYP72A1 complete	musa_c4_small_c12247#chr10_31240904-31241151
GSMUA_Achr10G28460_001	Hypothetical protein unknown_gene missing_functional_completeness	C4NIGN96RJG02I9NMN#chr10_31251006-31252084
GSMUA_Achr10G28470_001	agenet domain containing protein, putative, expressed EMSY complete	musa_c4_small_c18194#chr10_31258584-31259285
GSMUA_Achr10G28480_001	Monothiol glutaredoxin-S4, mitochondrial GRXS4 complete	C4IGN96RJG01EMB12#chr10_31261345-31263304
GSMUA_Achr10G28500_001	Putative Uncharacterized protein At1g15400 At1g15400 complete	musa_c4_small_rep_c3240#chr10_31270077-31270542
GSMUA_Achr10G28510_001	ABC transporter C family member 3 ABCC3 complete	musa_c4_small_c9825#chr10_31276063-31276551 musa_c4_small_c15943#chr10_31272201-31272789
GSMUA_Achr10G28530_001	STE_MEKK_ste11_MAP3K.20 - STE kinases include homologs to sterile 7, sterile 11 and sterile 20 from yeast, expressed ANP2 fragment	musa_c4_small_c9264#chr10_31320020-31320824 musa_c4_small_c20798#chr10_31327129-31327952
GSMUA_Achr10G28570_001	Hypothetical protein unknown_gene missing_functional_completeness	musa_c4_small_c18324#chr10_31350430-31350727
GSMUA_Achr10G28580_001	Probable N-acetyl-gamma-glutamyl-phosphate reductase, chloroplastic Os03g0617900 complete	musa_c4_small_c22041#chr10_31351302-31351882 musa_c4_small_c21608#chr10_31357016-31358038 musa_c4_small_c18324#chr10_31350430-31350727 musa_c4_small_c11378#chr10_31351013-31354813
GSMUA_Achr10G28590_001	WD repeat-containing protein wat1 wat1 complete	musa_c4_small_c8356#chr10_31358713-31359468 musa_c4_small_c16421#chr10_31359791-31361405
GSMUA_Achr10G28600_001	Hypothetical protein unknown_gene missing_functional_completeness	musa_c4_small_c22262#chr10_31364361-31364668 musa_c4_small_c10018#chr10_31363685-31364342
GSMUA_Achr10G28610_001	Probable thylakoidal processing peptidase 2, chloroplastic TPP2 fragment	musa_c4_small_c7426#chr10_31366396-31366798 musa_c4_small_c22262#chr10_31364361-31364668
GSMUA_Achr10G28650_001	Guanine nucleotide-binding protein subunit beta GB1 complete	musa_c4_small_c3764#chr10_31408079-31409827 musa_c4_small_c22447#chr10_31403278-31404797
GSMUA_Achr10G28660_001	Putative Tenascin-R TNR fragment	musa_c4_small_rep_c3359#chr10_31410196-31413030 musa_c4_small_c11266#chr10_31410286-31410588
GSMUA_Achr10G28670_001	U1 small nuclear ribonucleoprotein 70 kDa RNU1 fragment	musa_c4_small_rep_c3359#chr10_31410196-31413030 musa_c4_small_c26324#chr10_31418138-31419300
GSMUA_Achr10G28680_001	expressed protein Mb2027c complete	C4IGN96RJG01C75ZD#chr10_31421378-31421742
GSMUA_Achr10G28760_001	Putative hydrolase C777.06c SPCC777.06c complete	C4NIGN96RJG01DDX5V#chr10_31465845-31467066
GSMUA_Achr10G28770_001	Hypothetical protein At5g26010 missing_functional_completeness	musa_c4_small_c5050#chr10_31480214-31481999
GSMUA_Achr10G28780_001	zinc ion binding protein, putative, expressed zc3hc1 complete	musa_c4_small_c5050#chr10_31480214-31481999 musa_c4_small_c14997#chr10_31481982-31484193
GSMUA_Achr10G28790_001	Hypothetical protein At5g46170 missing_functional_completeness	C4NIGN96RJG02IXMR3#chr10_31491382-31493407
GSMUA_Achr10G28800_001	Probable ornithine aminotransferase oatA complete	musa_c4_small_c11003#chr10_31495369-31497017
GSMUA_Achr10G28810_001	potasium efflux antiporter protein, putative, expressed KEA3 complete	musa_c4_small_c22854#chr10_31504909-31505219 musa_c4_small_c12665#chr10_31505385-31506816
GSMUA_Achr10G28820_001	Hypothetical protein KEA3 missing_functional_completeness	C4IGN96RJG02FHUGB#chr10_31519398-31522101
GSMUA_Achr10G28830_001	expp1 protein precursor, putative, expressed Art7 complete	musa_c4_small_c7544#chr10_31522607-31527797
GSMUA_Achr10G28850_001	Hypothetical protein unknown_gene missing_functional_completeness	musa_c4_small_c14291#chr10_31546777-31547455
GSMUA_Achr10G28860_001	Putative expressed protein hisS-1 fragment	musa_c4_small_c14291#chr10_31546777-31547455
GSMUA_Achr10G28870_001	tetratricopeptide repeat, putative, expressed cyp12 complete	musa_c4_small_c6083#chr10_31548753-31551195
GSMUA_Achr10G28880_001	ABC1 family domain containing protein, putative, expressed abkC complete	musa_c4_small_c20436#chr10_31561532-31563406 musa_c4_small_c14419#chr10_31561655-31562077 musa_c4_small_c14233#chr10_31567929-31568621
GSMUA_Achr10G28940_001	Putative expressed protein unknown_gene fragment	musa_c4_small_c21726#chr10_31606772-31607291
GSMUA_Achr10G28950_001	Putative Pentatricopeptide repeat-containing protein At4g37170 PCMP-H5 complete	C4IGN96RJG02GCGV0#chr10_31618533-31618867
GSMUA_Achr10G28980_001	TKL_IRAK_C-LEC.1 - TKL_IRAK_C-LEC has homology to C-type lectin receptors, expressed PSKR2 complete	musa_c4_small_c19777#chr10_31631489-31632970 musa_c4_small_c15716#chr10_31630532-31631083
GSMUA_Achr10G29030_001	CBS domain-containing protein, putative, expressed SDS23 complete	musa_c4_small_c10301#chr10_31659231-31660132
GSMUA_Achr10G29040_001	Putative expressed protein Y-2 complete	musa_c4_small_c4426#chr10_31668840-31669192
GSMUA_Achr10G29050_001	Dynamin-related protein 3A DRP3A complete	musa_c4_small_c14618#chr10_31671410-31672060
GSMUA_Achr10G29070_001	Hypothetical protein RAT1 missing_functional_completeness	musa_c4_small_c4823#chr10_31694504-31695359
GSMUA_Achr10G29130_001	Putative Secologanin synthase CYP72A1 complete	musa_c4_small_c20107#chr10_31753989-31755628 musa_c4_small_c10807#chr10_31757361-31757896
GSMUA_Achr10G29140_001	Putative expressed protein unknown_gene fragment	musa_c4_small_rep_c1107#chr10_31759028-31763167
GSMUA_Achr10G29150_001	2,3-bisphosphoglycerate-independent phosphoglycerate mutase PGM1 complete	musa_c4_small_rep_c1107#chr10_31759028-31763167 musa_c4_small_c6579#chr10_31762782-31765124
GSMUA_Achr10G29180_001	Ethanolamine-phosphate cytidylyltransferase pctA complete	musa_c4_small_c15398#chr10_31779221-31782512
GSMUA_Achr10G29190_001	Putative Protein KRTCAP2 homolog AAEL007634 modules	musa_c4_small_c6409#chr10_31791678-31791884
GSMUA_Achr10G29210_001	Putative Myb-related protein 306 MYB306 complete	C4NIGN96RJG02IUGYX#chr10_31806877-31807159
GSMUA_Achr10G29220_001	PTEN, putative, expressed pteN complete	musa_c4_small_c7256#chr10_31817701-31818359
GSMUA_Achr10G29230_001	ADP-ribosylation factor 1 ARF1 complete	musa_c4_small_rep_c2545#chr10_31832730-31841644 musa_c4_small_c23137#chr10_31841315-31841644 musa_c4_small_c17510#chr10_31838039-31838197
GSMUA_Achr10G29250_001	Putative F-box protein At4g18380 At4g18380 complete	C4IGN96RJG02HTF17#chr10_31857916-31858130
GSMUA_Achr10G29260_001	Putative expressed protein unknown_gene complete	C4IGN96RJG01B67HE#chr10_31863065-31863334
GSMUA_Achr10G29290_001	Putative uncharacterized protein S1 complete	musa_c4_small_c3839#chr10_31873269-31876439
GSMUA_Achr10G29300_001	Hypothetical protein unknown_gene missing_functional_completeness	musa_c4_small_c3839#chr10_31873269-31876439
GSMUA_Achr10G29310_001	Putative Trafficking protein particle complex subunit 2 TRAPPC2 fragment	musa_c4_small_c20860#chr10_31878369-31878694 musa_c4_small_c11934#chr10_31878712-31880696
GSMUA_Achr10G29320_001	Transport protein particle 20 kDa subunit trs20 fragment	musa_c4_small_c11934#chr10_31878712-31880696
GSMUA_Achr10G29330_001	Putative Disease resistance protein RGA2 RGA2 missing_completeness	musa_c4_small_c19292#chr10_31890908-31891330
GSMUA_Achr10G29340_001	Putative Ubiquitin-associated domain-containing protein 2 UBAC2 complete	musa_c4_small_c14732#chr10_31901135-31901529 musa_c4_small_c10401#chr10_31897785-31901743
GSMUA_Achr10G29360_001	expressed protein At2g30330 modules	musa_c4_small_c16735#chr10_31908564-31909815
GSMUA_Achr10G29370_001	heavy metal-associated domain containing protein, expressed CCS1 modules	musa_c4_small_c16735#chr10_31908564-31909815
GSMUA_Achr10G29380_001	F-box/LRR-repeat protein 3 FBL3 complete	C4IGN96RJG01AVYGC#chr10_31915834-31917341
GSMUA_Achr10G29390_001	PRA1 family protein B4 PRA1B4 complete	musa_c4_small_c9455#chr10_31923413-31923714
GSMUA_Achr10G29400_001	Ubiquitin-activating enzyme E1 2 UBA2 complete	musa_c4_small_c9519#chr10_31948420-31948898 musa_c4_small_c4643#chr10_31946663-31947711 musa_c4_small_c24076#chr10_31948964-31949184 musa_c4_small_c20083#chr10_31940778-31941419 musa_c4_small_c17939#chr10_31945463-31946056
GSMUA_Achr10G29420_001	Ubiquitin-conjugating enzyme E2 C ube2c fragment	musa_c4_small_c16270#chr10_31970739-31971145
GSMUA_Achr10G29500_001	Putative Universal stress protein A-like protein At3g01520 complete	musa_c4_small_c14146#chr10_31996117-31996847
GSMUA_Achr10G29520_001	Probable cyclic nucleotide-gated ion channel 20, chloroplastic CNGC20 complete	musa_c4_small_c5887#chr10_32012052-32012563 musa_c4_small_c3542#chr10_32025831-32028743 musa_c4_small_c15044#chr10_32005889-32008611 musa_c4_small_c12149#chr10_32017831-32025431
GSMUA_Achr10G29540_001	Formate--tetrahydrofolate ligase THFS complete	musa_c4_small_rep_c701#chr10_32034390-32036304 musa_c4_small_c6857#chr10_32036392-32037010 musa_c4_small_c24034#chr10_32041516-32041889
GSMUA_Achr10G29550_001	Thioredoxin-like 3-1, chloroplastic WCRKC1 fragment	musa_c4_small_c10130#chr10_32042359-32043450
GSMUA_Achr10G29580_001	40S ribosomal protein S3-3 RPS3C complete	musa_c4_small_c24218#chr10_32060680-32060875
GSMUA_Achr10G29690_001	Putative Uncharacterized endoplasmic reticulum membrane protein C16E8.02 SPAC16E8.02 fragment	musa_c4_small_c7188#chr10_32114822-32120364
GSMUA_Achr10G29720_001	Putative Pentatricopeptide repeat-containing protein At1g62260, mitochondrial PCMP-E10 complete	musa_c4_small_c20968#chr10_32127219-32127542
GSMUA_Achr10G29740_001	Aquaporin NIP2-1 NIP2-1 complete	musa_c4_small_c21261#chr10_32141849-32143003
GSMUA_Achr10G29760_001	Putative pentatricopeptide repeat-containing protein At1g74580 At1g74580 complete	musa_c4_small_rep_c8887#chr10_32157072-32160221 musa_c4_small_c24084#chr10_32152191-32152703
GSMUA_Achr10G29770_001	60S ribosomal protein L34 RPL34 complete	musa_c4_small_rep_c8887#chr10_32157072-32160221
GSMUA_Achr10G29800_001	Protease Do-like 8, chloroplastic DEGP8 complete	musa_c4_small_c3205#chr10_32176602-32179541 musa_c4_small_c22197#chr10_32168599-32173511 musa_c4_small_c15141#chr10_32178804-32179426 musa_c4_small_c14138#chr10_32173651-32175501
GSMUA_Achr10G29810_001	Hypothetical protein Gp-9 missing_functional_completeness	musa_c4_small_c3205#chr10_32176602-32179541 musa_c4_small_c15141#chr10_32178804-32179426
GSMUA_Achr10G29830_001	Putative Pentatricopeptide repeat-containing protein At5g61800 PCMP-E8 fragment	C4IGN96RJG01ECLPV#chr10_32182041-32182293
GSMUA_Achr10G29840_001	helicase conserved C-terminal domain containing protein, expressed Supv3l1 complete	musa_c4_small_c9595#chr10_32185968-32189452 musa_c4_small_c6456#chr10_32183781-32184515 musa_c4_small_c21791#chr10_32188720-32189399
GSMUA_Achr10G29850_001	Probable galacturonosyltransferase 9 GAUT9 complete	musa_c4_small_c7076#chr10_32191495-32192150 musa_c4_small_c4917#chr10_32192522-32194971
GSMUA_Achr10G29860_001	AP2-like ethylene-responsive transcription factor PLT2 PLT2 fragment	musa_c4_small_c23003#chr10_32198220-32198579
GSMUA_Achr10G29870_001	Hypothetical protein AIL6 missing_functional_completeness	musa_c4_small_c7498#chr10_32199754-32200444
GSMUA_Achr10G29890_001	CCB4, putative, expressed nifV-ALPHA complete	musa_c4_small_c4787#chr10_32216776-32219529 musa_c4_small_c19970#chr10_32207882-32208167
GSMUA_Achr10G29900_001	DEAD-box ATP-dependent RNA helicase 27 Os03g0802700 complete	musa_c4_small_c8482#chr10_32228020-32228388
GSMUA_Achr10G29910_001	Hypothetical protein lia-1 missing_functional_completeness	musa_c4_small_c8482#chr10_32228020-32228388
GSMUA_Achr10G29930_001	Putative Pre-mRNA-splicing factor 18 PRPF18 complete	musa_c4_small_rep_c1790#chr10_32232711-32237946 musa_c4_small_rep_c14958#chr10_32237935-32238291 musa_c4_small_c21131#chr10_32236801-32237254
GSMUA_Achr10G29960_001	Probable RNA-dependent RNA polymerase 1 RDR1 modules	C4IGN96RJG02GXCQM#chr10_32261116-32261441
GSMUA_Achr10G29990_001	Putative Zinc finger protein CONSTANS-LIKE 16 COL16 complete	musa_c4_small_rep_c1772#chr10_32299489-32300418 musa_c4_small_rep_c13273#chr10_32298908-32299284
GSMUA_Achr10G30010_001	Uncharacterized protein At4g01150, chloroplastic At4g01150 modules	musa_c4_small_rep_c24120#chr10_32309615-32310002 musa_c4_clusters_pos_c1691_1#chr10_32309146-32310939
GSMUA_Achr10G30020_001	expressed protein Cacna1a complete	musa_c4_small_c20606#chr10_32312280-32314826
GSMUA_Achr10G30030_001	MADS-box transcription factor 27 MADS27 fragment	C4NIGN96RJG02H6NY8#chr10_32315951-32325531
GSMUA_Achr10G30040_001	MADS-box transcription factor 27 MADS27 fragment	musa_c4_small_c18991#chr10_32326360-32326668
GSMUA_Achr10G30060_001	Probable sulfate transporter 3.3 SULTR3.3 fragment	C4NIGN96RJG02IWLSQ#chr10_32345288-32345605
GSMUA_Achr10G30070_001	Probable sulfate transporter 3.3 SULTR3.3 fragment	C4NIGN96RJG01EXZWK#chr10_32350165-32350520
GSMUA_Achr10G30080_001	Putative Whole genome shotgun sequence of line PN40024, scaffold_55.assembly12x (Fragment) WRKY9 complete	C4IGN96RJG02GE5X5#chr10_32361097-32361362
GSMUA_Achr10G30110_001	Putative uncharacterized protein faeA modules	C4NIGN96RJG01CWEWW#chr10_32373906-32374179
GSMUA_Achr10G30120_001	Heat stress transcription factor B-1 HSFB1 complete	musa_c4_small_c12789#chr10_32381185-32381581
GSMUA_Achr10G30140_001	Putative Calcium-binding protein CML24 CML24 complete	C4NIGN96RJG02IM4UG#chr10_32409001-32409292
GSMUA_Achr10G30180_001	formin-binding protein-related, putative, expressed WBP4 complete	musa_c4_small_c5330#chr10_32423402-32428512
GSMUA_Achr10G30200_001	oxidoreductase, short chain dehydrogenase/reductase family domain containing protein, expressed yoxD complete	C4IGN96RJG02FFQGO#chr10_32434860-32435248
GSMUA_Achr10G30210_001	Putative uncharacterized protein ESC fragment	musa_c4_small_c8016#chr10_32447986-32448573
GSMUA_Achr10G30220_001	Putative ubiquitin carboxyl-terminal hydrolase domain containing protein, expressed UBP16 fragment	musa_c4_small_c6384#chr10_32460329-32460758
GSMUA_Achr10G30230_001	Putative Ubiquitin carboxyl-terminal hydrolase 17 UBP17 fragment	musa_c4_small_c14131#chr10_32464559-32465918
GSMUA_Achr10G30250_001	Cyclin-D3-1 CYCD3-1 complete	musa_c4_small_c15078#chr10_32487950-32488399
GSMUA_Achr10G30310_001	Putative KLTH0A01804p unknown_gene fragment	musa_c4_small_rep_c960#chr10_32544562-32545427 musa_c4_small_c16533#chr10_32538917-32539326
GSMUA_Achr10G30320_001	Putative 2-oxoglutarate/malate translocator, chloroplastic SODIT1 complete	musa_c4_small_c8176#chr10_32553201-32555651 musa_c4_small_c26244#chr10_32546489-32546751
GSMUA_Achr10G30330_001	Transcription factor (Fragment) HOX20 modules	musa_c4_small_c5438#chr10_32565844-32566443
GSMUA_Achr10G30340_001	Hypothetical protein DFM1 missing_functional_completeness	musa_c4_small_rep_c22306#chr10_32568055-32580633
GSMUA_Achr10G30350_001	exosome complex exonuclease rrp4, putative, expressed rrp4 modules	musa_c4_small_rep_c8432#chr10_32579434-32579592 musa_c4_small_rep_c8432#chr10_32581901-32582215 musa_c4_small_rep_c7394#chr10_32571229-32582345 musa_c4_small_rep_c2660#chr10_32580227-32580318 musa_c4_small_rep_c22306#chr10_32568055-32580633 musa_c4_small_c5913#chr10_32587692-32590678 musa_c4_small_c11518#chr10_32584244-32585367
GSMUA_Achr10G30360_001	14-3-3-like protein F TFT6 fragment	musa_c4_small_rep_c978#chr10_32593002-32594925 musa_c4_small_rep_c6439#chr10_32594827-32595412
GSMUA_Achr10G30370_001	Heat shock 22 kDa protein, mitochondrial HSP22 complete	musa_c4_small_c4999#chr10_32596211-32596687
GSMUA_Achr10G30380_001	Phospho-2-dehydro-3-deoxyheptonate aldolase 1, chloroplastic SHKA fragment	musa_c4_small_c10003#chr10_32598937-32599340
GSMUA_Achr10G30400_001	Predicted protein STOP1 complete	musa_c4_small_c9934#chr10_32616252-32619797
GSMUA_Achr10G30410_001	Ubiquitin carboxyl-terminal hydrolase 3 UBP3 complete	musa_c4_small_c17236#chr10_32622113-32622563
GSMUA_Achr10G30420_001	CD2-binding protein-related, putative, expressed CG5198 fragment	C4IGN96RJG01D6ZWJ#chr10_32637681-32639759
GSMUA_Achr10G30430_001	Hypothetical protein ligA missing_functional_completeness	musa_c4_small_c8032#chr10_32645121-32647157
GSMUA_Achr10G30440_001	Putative DRF-like transcription factor DRFL2a RAP2-4 complete	musa_c4_small_rep_c1418#chr10_32653549-32654190 musa_c4_small_rep_c1181#chr10_32654969-32655611 musa_c4_small_c20171#chr10_32654500-32654912
GSMUA_Achr10G30450_001	Elongation factor 1-alpha EF1 fragment	musa_c4_small_rep_c5198#chr10_32663638-32664370 musa_c4_small_rep_c11671#chr10_32660382-32662822
GSMUA_Achr10G30490_001	Putative mTERF family protein, expressed MTERFD1 complete	musa_c4_small_rep_c3998#chr10_32671011-32671761
GSMUA_Achr10G30510_001	RNA binding protein, putative, expressed rbm24 fragment	musa_c4_small_rep_c9771#chr10_32698559-32699047 musa_c4_small_c19814#chr10_32699121-32699469
GSMUA_Achr10G30520_001	Hypothetical protein atpD2 missing_functional_completeness	musa_c4_small_rep_c8556#chr10_32699688-32700336
GSMUA_Achr10G30530_001	Aspartic proteinase-like protein 1 At5g10080 complete	C4IGN96RJG02F1FSJ#chr10_32714348-32715489
GSMUA_Achr10G30540_001	Hypothetical protein unknown_gene missing_functional_completeness	C4IGN96RJG01BPF4U#chr10_32716922-32810273
GSMUA_Achr10G30550_001	Hypothetical protein unknown_gene missing_functional_completeness	C4IGN96RJG01BPF4U#chr10_32716922-32810273
GSMUA_Achr10G30560_001	Hypothetical protein unknown_gene missing_functional_completeness	C4IGN96RJG01BPF4U#chr10_32716922-32810273
GSMUA_Achr10G30570_001	Hypothetical protein unknown_gene missing_functional_completeness	C4NIGN96RJG02INDLS#chr10_32738587-32810232
GSMUA_Achr10G30580_001	Hypothetical protein unknown_gene missing_functional_completeness	musa_c4_small_rep_c7669#chr10_32777095-32847661 musa_c4_small_rep_c4928#chr10_32788032-32829219
GSMUA_Achr10G30590_001	retrotransposon protein, putative, unclassified speE fragment	musa_c4_small_rep_c7669#chr10_32777095-32847661 musa_c4_small_rep_c4928#chr10_32788032-32829219 musa_c4_small_rep_c3799#chr10_32797743-32811546
GSMUA_Achr10G30600_001	Putative mTERF family protein, expressed MTERFD1 fragment	musa_c4_small_rep_c7669#chr10_32777095-32847661 musa_c4_small_rep_c3034#chr10_32829618-32830346
GSMUA_Achr10G30610_001	Putative Adenylate and Guanylate cyclase catalytic domain containing protein mnmG fragment	musa_c4_small_rep_c7394#chr10_32847800-32882066 musa_c4_small_rep_c2280#chr10_32849084-32874652
GSMUA_Achr10G30640_001	Casein kinase I isoform delta-like At4g26100 complete	musa_c4_small_c24144#chr10_32927672-32928283
GSMUA_Achr10G30650_001	expressed protein Trappc9 fragment	musa_c4_small_c8365#chr10_32930693-32931953 musa_c4_small_c24144#chr10_32927672-32928283
GSMUA_Achr10G30660_001	expressed protein TRAPPC9 fragment	musa_c4_small_c23611#chr10_32945782-32946142
GSMUA_Achr10G30690_001	Putative expressed protein FABP7 complete	musa_c4_small_c17725#chr10_32970263-32971050
GSMUA_Achr10G30700_001	DEAD-box ATP-dependent RNA helicase 1 Os02g0795900 complete	musa_c4_small_c19073#chr10_32980323-32982234
GSMUA_Achr10G30720_001	Cytochrome c oxidase copper chaperone cox17 modules	musa_c4_small_c17661#chr10_32992986-32994663 musa_c4_clusters_pos_c559_1#chr10_32992986-32995367
GSMUA_Achr10G30730_001	Hypothetical protein nhr-23 missing_functional_completeness	C4IGN96RJG02FSQSM#chr10_32997601-32997781
GSMUA_Achr10G30750_001	Protein transport protein Sec61 subunit gamma Os02g0178400 complete	musa_c4_small_rep_c17399#chr10_33015580-33017866
GSMUA_Achr10G30760_001	Putative uncharacterized protein Sb06g014470 rplD fragment	musa_c4_small_rep_c17399#chr10_33015580-33017866 musa_c4_small_c18449#chr10_33020481-33020930
GSMUA_Achr10G30800_001	wiskott-Aldrich syndrome protein family member 2, putative, expressed FAM177B fragment	musa_c4_small_c19682#chr10_33036522-33036940 musa_c4_small_c10347#chr10_33034519-33036294
GSMUA_Achr10G30810_001	Plasma membrane ATPase Os04g0656100 complete	C4NIGN96RJG02FS70X#chr10_33048390-33048730
GSMUA_Achr10G30820_001	ELMO/CED-12 family protein, putative, expressed elmoA complete	musa_c4_small_c8161#chr10_33049851-33050716
GSMUA_Achr10G30830_001	Hypothetical protein GC missing_functional_completeness	musa_c4_small_c22179#chr10_33056316-33056718
GSMUA_Achr10G30850_001	Ribulose bisphosphate carboxylase/oxygenase activase, chloroplastic RCA1 fragment	musa_c4_small_rep_c20333#chr10_33084625-33084989 musa_c4_small_rep_c1289#chr10_33067557-33085171
GSMUA_Achr10G30870_001	Xyloglucan endotransglucosylase/hydrolase protein 22 XTH22 complete	musa_c4_small_rep_c20038#chr10_33089593-33090007
GSMUA_Achr10G30880_001	Hypothetical protein chl1 missing_functional_completeness	musa_c4_small_rep_c20038#chr10_33089593-33090007
GSMUA_Achr10G30900_001	Serrate RNA effector molecule SE complete	musa_c4_small_c18828#chr10_33101292-33101943
GSMUA_Achr10G30910_001	Putative KH domain-containing protein At4g18375 At4g18375 complete	musa_c4_small_c4795#chr10_33113517-33115723
GSMUA_Achr10G30920_001	xylosyltransferase, putative, expressed XYLT1 complete	musa_c4_small_c6548#chr10_33128542-33129068 musa_c4_small_c19157#chr10_33127081-33127572
GSMUA_Achr10G30930_001	Hypothetical protein nuoL missing_functional_completeness	musa_c4_small_c24535#chr10_33131730-33136167
GSMUA_Achr10G30940_001	Putative expressed protein OVT1 modules	musa_c4_small_c24535#chr10_33131730-33136167 musa_c4_small_c20750#chr10_33138206-33138615
GSMUA_Achr10G30950_001	Putative Protein CHLOROPLAST IMPORT APPARATUS 2 CIA2 complete	musa_c4_small_rep_c11473#chr10_33151819-33152307
GSMUA_Achr10G30970_001	DNA repair ATPase-related, putative, expressed unc-54 complete	musa_c4_small_c13263#chr10_33156519-33160009
GSMUA_Achr10G30990_001	Putative uncharacterized protein SEN1 complete	C4NIGN96RJG02FVJPZ#chr10_33193185-33193443
GSMUA_Achr10G31000_001	expressed protein unknown_gene complete	musa_c4_small_c15011#chr10_33210594-33211013
GSMUA_Achr10G31020_001	Whole genome shotgun sequence of line PN40024, scaffold_54.assembly12x (Fragment) Stard7 complete	musa_c4_small_c23690#chr10_33222696-33223021
GSMUA_Achr10G31030_001	RanBP2-type zinc finger protein At1g67325 At1g67325 complete	musa_c4_small_c4101#chr10_33238070-33238748 musa_c4_small_c22595#chr10_33235751-33238289
GSMUA_Achr10G31040_001	Histone acetyltransferase HAC1 HAC1 complete	musa_c4_small_c25268#chr10_33252052-33256135 musa_c4_small_c12408#chr10_33241536-33242037
GSMUA_Achr10G31130_001	exo70 exocyst complex subunit, putative, expressed Exoc7 complete	musa_c4_small_c21095#chr10_33308758-33309214 musa_c4_small_c13146#chr10_33306978-33307619
GSMUA_Achr10G31150_001	Putative Pentatricopeptide repeat-containing protein At3g18110, chloroplastic EMB1270 complete	C4NIGN96RJG01BTP27#chr10_33315031-33315274
GSMUA_Achr10G31160_001	cupin superfamily protein, putative, expressed FH12 complete	musa_c4_small_c8750#chr10_33326933-33327426 musa_c4_small_c8293#chr10_33324680-33326923
GSMUA_Achr10G31170_001	BRCA1 C Terminus domain containing protein, expressed TOPBP1 complete	musa_c4_small_c17727#chr10_33339003-33339297 musa_c4_small_c12523#chr10_33338130-33338554
GSMUA_Achr10G31200_001	Putative GPI ethanolamine phosphate transferase 1 mcd4 complete	C4IGN96RJG01D8LNJ#chr10_33376939-33377263
GSMUA_Achr10G31210_001	Putative U-box domain-containing protein 38 PUB38 complete	C4IGN96RJG02I19A0#chr10_33401518-33401886
GSMUA_Achr10G31220_001	SAM domain containing protein, putative, expressed Sec23ip complete	musa_c4_small_c22190#chr10_33403139-33407898
GSMUA_Achr10G31230_001	Cyclin-D2-1 CYCD2-1 modules	musa_c4_small_c25473#chr10_33428576-33428827
GSMUA_Achr10G31250_001	Ubiquitin-conjugating enzyme E2 5 UBC5 complete	musa_c4_small_c7094#chr10_33446951-33450149
GSMUA_Achr10G31260_001	Probable RNA-dependent RNA polymerase 2 RDR2 complete	musa_c4_small_c9113#chr10_33459920-33460354 musa_c4_small_c7094#chr10_33446951-33450149
GSMUA_Achr10G31270_001	Hypothetical protein HSBP1 missing_functional_completeness	musa_c4_small_rep_c4491#chr10_33461311-33469678
GSMUA_Achr10G31280_001	Hypothetical protein unknown_gene missing_functional_completeness	musa_c4_small_rep_c4491#chr10_33461311-33469678
GSMUA_Achr10G31290_001	Putative Uncharacterized RNA methyltransferase PF1172 PF1172 fragment	musa_c4_small_rep_c4491#chr10_33461311-33469678
GSMUA_Achr10G31300_001	Putative Protein FAM32A Fam32a complete	musa_c4_small_c5051#chr10_33471440-33472512 musa_c4_small_c17592#chr10_33470487-33471007
GSMUA_Achr10G31310_001	FHA domain protein SLC4A1AP fragment	C4NIGN96RJG01DEKGD#chr10_33489319-33492377
GSMUA_Achr10G31320_001	FHA domain containing protein, putative, expressed SLC4A1AP fragment	musa_c4_small_c6517#chr10_33493242-33493847
GSMUA_Achr10G31330_001	Putative Abhydrolase domain-containing protein FAM108B1 FAM108B1 modules	musa_c4_small_c24017#chr10_33495962-33496373
GSMUA_Achr10G31340_001	Probable phosphatidylinositol 4-kinase type 2-beta At1g26270 At1g26270 fragment	musa_c4_small_rep_c3147#chr10_33507639-33508558 musa_c4_small_c17790#chr10_33509649-33511394
GSMUA_Achr10G31360_001	Putative Zinc finger protein CONSTANS-LIKE 10 COL10 complete	musa_c4_small_c21763#chr10_33527401-33528605 musa_c4_clusters_pos_c1204_1#chr10_33523779-33525846
GSMUA_Achr10G31370_001	Putative Uncharacterized WD repeat-containing protein C2A9.03 SPBC2A9.03 complete	musa_c4_small_c7292#chr10_33537700-33539022
GSMUA_Achr10G31380_001	Hypothetical protein unknown_gene missing_functional_completeness	musa_c4_small_c7292#chr10_33537700-33539022
GSMUA_Achr10G31390_001	Hypothetical protein unknown_gene missing_functional_completeness	musa_c4_small_c7292#chr10_33537700-33539022
GSMUA_Achr10G31470_001	Putative Aspartic proteinase nepenthesin-2 nep2 modules	musa_c4_small_c7387#chr10_33562548-33564071 musa_c4_small_c24601#chr10_33561372-33561636 musa_c4_small_c17951#chr10_33561390-33561816
GSMUA_Achr10G31490_001	Chloride channel protein CLC-f CLC-F complete	musa_c4_small_c24557#chr10_33582599-33590665 musa_c4_small_c11744#chr10_33579520-33582583
GSMUA_Achr10G31500_001	Acetyl-coenzyme A carboxylase carboxyl transferase subunit beta, chloroplastic accD fragment	musa_c4_small_c24557#chr10_33582599-33590665
GSMUA_Achr10G31510_001	DNA-directed RNA polymerase subunit beta rpoB fragment	musa_c4_small_c24557#chr10_33582599-33590665
GSMUA_Achr10G31520_001	Hypothetical protein unknown_gene missing_functional_completeness	musa_c4_small_rep_c4758#chr10_33591810-33592204 musa_c4_small_c19327#chr10_33591565-33591768
GSMUA_Achr10G31530_001	Putative Predicted protein unknown_gene fragment	musa_c4_small_rep_c4758#chr10_33591810-33592204
GSMUA_Achr10G31540_001	Putative Benzoate carboxyl methyltransferase BAMT fragment	musa_c4_small_c22944#chr10_33613213-33613622
GSMUA_Achr10G31570_001	ADP,ATP carrier protein 1, mitochondrial ANT1 complete	musa_c4_small_rep_c4758#chr10_33639000-33640165 musa_c4_small_c20233#chr10_33641111-33646211 musa_c4_small_c17978#chr10_33645022-33645473
GSMUA_Achr11G00010_001	Hypothetical protein folD missing_functional_completeness	musa_c4_small_c5969#chr11_1546-1804
GSMUA_Achr11G00020_001	expressed protein panB fragment	musa_c4_small_rep_c559#chr11_4644-7653
GSMUA_Achr11G00030_001	Putative Acetylornithine deacetylase argE fragment	musa_c4_small_rep_c1914#chr11_7937-14666
GSMUA_Achr11G00040_001	Acetylornithine deacetylase argE fragment	musa_c4_small_rep_c1914#chr11_7937-14666 musa_c4_small_c17176#chr11_14869-15412
GSMUA_Achr11G00050_001	Pentatricopeptide repeat-containing protein At5g46580, chloroplastic At5g46580 complete	musa_c4_small_rep_c5023#chr11_15567-15846 musa_c4_small_rep_c1299#chr11_16549-18083 musa_c4_small_c9988#chr11_15977-16539
GSMUA_Achr11G00060_001	Putative uncharacterized protein Cttn modules	musa_c4_small_rep_c727#chr11_18717-27472
GSMUA_Achr11G00070_001	Hypothetical protein unknown_gene missing_functional_completeness	musa_c4_small_rep_c727#chr11_18717-27472
GSMUA_Achr11G00080_001	Eukaryotic translation initiation factor 3 subunit B TIF3B1 complete	musa_c4_small_rep_c1882#chr11_30019-31278 musa_c4_small_c9885#chr11_31357-31940
GSMUA_Achr11G00210_001	Hypothetical protein At1g11710 missing_functional_completeness	musa_c4_small_rep_c3060#chr11_79903-92442
GSMUA_Achr11G00220_001	Putative uncharacterized protein unknown_gene fragment	C4NIGN96RJG01CYQTH#chr11_101803-102743
GSMUA_Achr11G00230_001	Putative Eukaryotic translation initiation factor 4G EIF4G complete	musa_c4_small_rep_c9954#chr11_110708-111082
GSMUA_Achr11G00300_001	RNA methyltransferase, TrmH family protein, putative, expressed TARBP1 fragment	musa_c4_small_c6075#chr11_176647-178796
GSMUA_Achr11G00310_001	Putative Poly(rC)-binding protein 3 Pcbp3 modules	musa_c4_small_c8083#chr11_179430-180084
GSMUA_Achr11G00320_001	OR, putative, expressed dnaJ fragment	musa_c4_small_c23142#chr11_194143-196611 musa_c4_small_c18112#chr11_193354-193827
GSMUA_Achr11G00370_001	Uncharacterized protein At2g38710 At2g38710 complete	C4NIGN96RJG01DQE42#chr11_225325-225542
GSMUA_Achr11G00380_001	Hypothetical protein unknown_gene missing_functional_completeness	musa_c4_small_rep_c5699#chr11_227121-227811 musa_c4_small_rep_c2221#chr11_226928-229010 musa_c4_small_rep_c15632#chr11_227382-227812
GSMUA_Achr11G00390_001	Putative Uncharacterized sugar kinase slr0537 slr0537 modules	musa_c4_small_rep_c5699#chr11_227121-227811 musa_c4_small_rep_c4229#chr11_229326-232272 musa_c4_small_rep_c3418#chr11_229325-232282 musa_c4_small_rep_c2221#chr11_226928-229010 musa_c4_small_rep_c15632#chr11_227382-227812
GSMUA_Achr11G00400_001	Hypothetical protein unknown_gene missing_functional_completeness	C4NIGN96RJG02GV8CE#chr11_235455-235688
GSMUA_Achr11G00440_001	Putative Protein LTV1 homolog Ltv1 modules	musa_c4_small_rep_c3049#chr11_266443-270387 musa_c4_small_c21291#chr11_263913-266306
GSMUA_Achr11G00450_001	Putative Ferredoxin-2 petF2 modules	musa_c4_small_rep_c5315#chr11_271973-273541 musa_c4_small_rep_c3049#chr11_266443-270387 musa_c4_small_rep_c15204#chr11_271124-273342
GSMUA_Achr11G00460_001	Histone-lysine N-methyltransferase Su(var)3-9 Su(var)3-9 fragment	musa_c4_small_rep_c7986#chr11_274155-274738 musa_c4_small_c20635#chr11_276193-278804
GSMUA_Achr11G00500_001	Putative Chromatin accessibility complex protein 1 Chrac1 fragment	musa_c4_small_c16790#chr11_297141-301812
GSMUA_Achr11G00520_001	Chorismate synthase, chloroplastic EMB1144 complete	musa_c4_small_rep_c2331#chr11_311003-312890 musa_c4_small_c8629#chr11_313424-317386
GSMUA_Achr11G00550_001	Putative zinc finger, C3HC4 type, domain containing protein, expressed LAP fragment	C4NIGN96RJG02HRGYW#chr11_330619-330907
GSMUA_Achr11G00570_001	Putative Protein disulfide-isomerase P4HB complete	musa_c4_small_c11217#chr11_337641-338440
GSMUA_Achr11G00580_001	Putative zinc finger, C3HC4 type domain containing protein, expressed cnr1 fragment	musa_c4_small_c6131#chr11_343772-347384
GSMUA_Achr11G00590_001	Aquaporin PIP2-3 PIP2-3 fragment	musa_c4_small_rep_c6754#chr11_352860-353384 musa_c4_small_c19753#chr11_352118-352528
GSMUA_Achr11G00620_001	Putative Filamentous hemagglutinin fhaB fragment	musa_c4_small_c19330#chr11_366002-366386
GSMUA_Achr11G00630_001	Putative Phosphomannomutase/phosphoglucomutase algC modules	musa_c4_small_rep_c3936#chr11_375630-376089 musa_c4_small_c3367#chr11_371426-372604 musa_c4_small_c22245#chr11_380399-392485
GSMUA_Achr11G00640_001	Auxin response factor 18 ARF18 complete	C4NIGN96RJG01AWS1T#chr11_395322-396106
GSMUA_Achr11G00660_001	Predicted protein (Fragment) NAP57 modules	musa_c4_small_rep_c22813#chr11_411400-411969 musa_c4_small_c24907#chr11_411863-412012
GSMUA_Achr11G00680_001	GTP-binding protein YPTM2 YPTM2 modules	musa_c4_small_c11350#chr11_418583-419420
GSMUA_Achr11G00690_001	Peptide methionine sulfoxide reductase MSRA4 fragment	musa_c4_small_rep_c4594#chr11_424489-428514
GSMUA_Achr11G00700_001	Putative Probable dolichyl-P-Man:Man(7)GlcNAc(2)-PP-dolichyl-alpha-1,6-mannosyltransferase CG8412 fragment	C4NIGN96RJG02HSF1R#chr11_438221-447562
GSMUA_Achr11G00710_001	Alg9-like mannosyltransferase protein, putative, expressed CG8412 fragment	C4NIGN96RJG02HSF1R#chr11_438221-447562
GSMUA_Achr11G00720_001	Hypothetical protein unknown_gene missing_functional_completeness	C4NIGN96RJG01BUPQX#chr11_455525-455828
GSMUA_Achr11G00730_001	Putative uncharacterized protein UM00675 complete	musa_c4_small_rep_c1036#chr11_455976-456649
GSMUA_Achr11G00750_001	Conserved hypothetical protein SPAC6F6.13c complete	musa_c4_small_rep_c24153#chr11_461998-462126
GSMUA_Achr11G00770_001	Peptidyl-prolyl cis-trans isomerase Pin1 PIN1 complete	musa_c4_small_rep_c1690#chr11_468579-473613
GSMUA_Achr11G00780_001	protein kinase, putative, expressed At1g53430 complete	musa_c4_small_c26319#chr11_476607-477042
GSMUA_Achr11G00790_001	Putative Transcription initiation factor IIF subunit beta tfg2 fragment	musa_c4_small_c5606#chr11_481356-483272 musa_c4_small_c24462#chr11_490004-490260
GSMUA_Achr11G00800_001	Cytokinin riboside 5'-monophosphate phosphoribohydrolase LOG3 LOG3 complete	musa_c4_small_c8652#chr11_493428-493809
GSMUA_Achr11G00810_001	Putative tRNA (adenine-N(1)-)-methyltransferase non-catalytic subunit trm6 trmt6 fragment	musa_c4_small_c14085#chr11_508519-515066
GSMUA_Achr11G00830_001	At4g13670 PF13_0198 complete	musa_c4_small_rep_c709#chr11_530194-534262 musa_c4_small_rep_c709#chr11_530270-531776 musa_c4_small_c24363#chr11_534245-534406
GSMUA_Achr11G00850_001	serine/threonine-protein phosphatase 2A regulatory subunit B subunitbeta, putative, expressed PPP2R3A complete	musa_c4_small_c25058#chr11_554373-554700 musa_c4_small_c24915#chr11_547324-552920
GSMUA_Achr11G00870_001	60S ribosomal protein L14-2 RPL14B modules	C4IGN96RJG02I0763#chr11_566811-567143
GSMUA_Achr11G00890_001	membrane related protein CP5, putative, expressed Stard7 complete	musa_c4_small_rep_c3724#chr11_589709-590130 musa_c4_small_c20828#chr11_588148-588581 musa_c4_small_c15854#chr11_585779-589373
GSMUA_Achr11G00900_001	Putative Maspardin spg21 modules	musa_c4_small_c25721#chr11_591192-591471
GSMUA_Achr11G00930_001	FAD binding domain of DNA photolyase domain containing protein, expressed PHR modules	musa_c4_small_c7968#chr11_624653-625333 musa_c4_small_c21682#chr11_625502-627081 musa_c4_small_c20086#chr11_628500-629122
GSMUA_Achr11G00940_001	Putative Transducin beta-like protein 2 TBL2 complete	musa_c4_small_c9844#chr11_636663-639886 musa_c4_small_c25665#chr11_630879-633054
GSMUA_Achr11G00960_001	expressed protein gag modules	C4NIGN96RJG01ENBJA#chr11_653053-653490
GSMUA_Achr11G00970_001	Hypothetical protein unknown_gene missing_functional_completeness	C4NIGN96RJG02H5EBE#chr11_659320-659515
GSMUA_Achr11G00980_001	Clp protease-related protein At4g12060, chloroplastic At4g12060 fragment	musa_c4_small_c3061#chr11_659851-664204
GSMUA_Achr11G00990_001	avr9/Cf-9 rapidly elicited protein, putative, expressed unknown_gene fragment	musa_c4_small_c4119#chr11_669734-670179
GSMUA_Achr11G01000_001	Putative pentatricopeptide repeat-containing protein At3g49140 PCMP-H77 complete	C4NIGN96RJG01D36EV#chr11_671120-671444
GSMUA_Achr11G01020_001	glycosyl hydrolases family 17, putative, expressed At5g42100 complete	musa_c4_small_c10936#chr11_680341-680763
GSMUA_Achr11G01040_001	Putative expressed protein unknown_gene modules	musa_c4_small_c16794#chr11_724936-725394
GSMUA_Achr11G01060_001	Putative Pentatricopeptide repeat-containing protein At2g21090 PCMP-E48 complete	musa_c4_small_c20234#chr11_730393-730837
GSMUA_Achr11G01070_001	kinesin heavy chain isolog, putative, expressed NMA1049 fragment	musa_c4_small_c7591#chr11_732523-737352
GSMUA_Achr11G01080_001	Putative Thaumatin-like protein 1 TL1 modules	C4IGN96RJG02G0QYX#chr11_739418-739889
GSMUA_Achr11G01090_001	Serine carboxypeptidase-like 18 SCPL18 complete	musa_c4_small_rep_c1709#chr11_745745-747256 musa_c4_small_c2882#chr11_742053-745720
GSMUA_Achr11G01110_001	26S proteasome non-ATPase regulatory subunit 4 MBP1 complete	musa_c4_small_c18558#chr11_750837-752130 musa_c4_small_c14930#chr11_753637-756048
GSMUA_Achr11G01120_001	Actin-depolymerizing factor 5 ADF5 complete	musa_c4_small_c3608#chr11_759388-760723
GSMUA_Achr11G01140_001	Probable 26S proteasome non-ATPase regulatory subunit 3 21D7 complete	musa_c4_small_c26311#chr11_769336-770086
GSMUA_Achr11G01150_001	expressed protein pdxJ fragment	musa_c4_small_rep_c2002#chr11_779762-781969
GSMUA_Achr11G01160_001	NEP1-interacting protein 2 NIP2 complete	musa_c4_small_c13519#chr11_783339-783790
GSMUA_Achr11G01170_001	Aconitate hydratase 2, mitochondrial ACO2 complete	musa_c4_small_rep_c21769#chr11_789668-789946 musa_c4_small_c8640#chr11_798720-799366
GSMUA_Achr11G01180_001	Hypothetical protein Crat missing_functional_completeness	musa_c4_small_c5224#chr11_800158-801293
GSMUA_Achr11G01190_001	Putative Pentatricopeptide repeat-containing protein At4g35130, chloroplastic PCMP-H27 fragment	musa_c4_small_c25102#chr11_803323-803951
GSMUA_Achr11G01240_001	Hypothetical protein kup1 missing_functional_completeness	musa_c4_small_c3878#chr11_844232-850501
GSMUA_Achr11G01250_001	Thiosulfate sulfurtransferase, chloroplastic STR16 modules	musa_c4_small_c3878#chr11_844232-850501
GSMUA_Achr11G01260_001	Geranylgeranyl pyrophosphate synthase-related protein, chloroplastic GGR fragment	musa_c4_small_c2932#chr11_851282-855011
GSMUA_Achr11G01320_001	no apical meristem protein, putative, expressed ANAC094 complete	musa_c4_small_c7301#chr11_890884-892068
GSMUA_Achr11G01330_001	protein kinase domain containing protein, expressed CTR1 complete	musa_c4_small_c16238#chr11_898719-899148
GSMUA_Achr11G01350_001	Cyclin-B2-2 CYCB2-2 modules	C4IGN96RJG02F8U6J#chr11_917588-917995
GSMUA_Achr11G01410_001	Putative Pentatricopeptide repeat-containing protein At1g59720, mitochondrial PCMP-H51 complete	C4IGN96RJG01CEJS9#chr11_965513-965945
GSMUA_Achr11G01430_001	Ferredoxin--NADP reductase, leaf isozyme, chloroplastic PETH complete	musa_c4_small_rep_c8728#chr11_975490-976385 musa_c4_small_rep_c735#chr11_975112-977024 musa_c4_small_c17401#chr11_974460-974925
GSMUA_Achr11G01440_001	MLO-like protein 8 MLO8 complete	musa_c4_small_rep_c735#chr11_975112-977024
GSMUA_Achr11G01450_001	Glyceraldehyde-3-phosphate dehydrogenase B, chloroplastic GAPB complete	musa_c4_small_rep_c1281#chr11_987940-988905
GSMUA_Achr11G01480_001	Putative ZOS2-15 - C2H2 zinc finger protein, expressed MGP complete	musa_c4_small_rep_c17274#chr11_1015087-1017438
GSMUA_Achr11G01490_001	Whole genome shotgun sequence of line PN40024, scaffold_49.assembly12x (Fragment) unknown_gene fragment	musa_c4_small_c11903#chr11_1025807-1026159
GSMUA_Achr11G01540_001	nucleolar complex protein, putative, expressed SPBC1604.06c fragment	C4IGN96RJG02JWIOR#chr11_1051246-1051803
GSMUA_Achr11G01550_001	nucleolar complex protein, putative, expressed Noc4l fragment	musa_c4_small_c8987#chr11_1063880-1064898
GSMUA_Achr11G01560_001	Putative Uncharacterized protein P11E10.01 SPAP11E10.01 fragment	musa_c4_small_c15213#chr11_1068650-1072882
GSMUA_Achr11G01580_001	Hypothetical protein unknown_gene missing_functional_completeness	C4IGN96RJG01CHLFX#chr11_1075334-1075681
GSMUA_Achr11G01590_001	Probable adenylate kinase 1, chloroplastic At2g37250 complete	musa_c4_small_c3626#chr11_1077353-1079824
GSMUA_Achr11G01610_001	Auxin response factor 12 ARF12 complete	musa_c4_small_c18403#chr11_1091568-1092547 musa_c4_small_c14014#chr11_1093934-1094626
GSMUA_Achr11G01640_001	remorin family protein, putative, expressed At3g61260 complete	musa_c4_small_c24582#chr11_1106222-1107949 musa_c4_small_c23560#chr11_1105868-1106197 musa_c4_small_c13410#chr11_1108044-1109204
GSMUA_Achr11G01650_001	Flotillin-like protein 1 FLOT1 complete	musa_c4_small_c4032#chr11_1116908-1117874
GSMUA_Achr11G01660_001	RAN GTPase-activating protein 1 RANGAP1 complete	musa_c4_small_c21996#chr11_1126046-1126474 musa_c4_small_c17133#chr11_1124903-1125401
GSMUA_Achr11G01700_001	Putative expressed protein acsF1 complete	musa_c4_small_c23763#chr11_1147477-1147668
GSMUA_Achr11G01710_001	Putative expressed protein Myo9b modules	musa_c4_small_rep_c1403#chr11_1161800-1162714
GSMUA_Achr11G01740_001	lysM domain containing protein, putative, expressed lysmd2 complete	musa_c4_small_c18815#chr11_1172876-1173332 musa_c4_small_c12672#chr11_1174871-1175272 musa_c4_small_c11488#chr11_1175477-1176112
GSMUA_Achr11G01750_001	Putative Translation initiation factor IF-2 infB fragment	musa_c4_small_c15221#chr11_1181267-1185999
GSMUA_Achr11G01770_001	Hypothetical protein unknown_gene missing_functional_completeness	musa_c4_small_c8815#chr11_1196886-1201097
GSMUA_Achr11G01780_001	Hypothetical protein unknown_gene missing_functional_completeness	musa_c4_small_rep_c1911#chr11_1201415-1201824 musa_c4_small_c8815#chr11_1196886-1201097
GSMUA_Achr11G01790_001	Transcription factor TCP7 TCP7 complete	C4NIGN96RJG01C0JZO#chr11_1207923-1208089
GSMUA_Achr11G01800_001	Hypothetical protein SDE3 missing_functional_completeness	musa_c4_small_c5696#chr11_1214500-1215216 musa_c4_small_c17107#chr11_1213081-1214111
GSMUA_Achr11G01810_001	DNA-directed RNA polymerases I, II, and III subunit RPABC4 rpc10 complete	musa_c4_small_rep_c848#chr11_1225497-1228115
GSMUA_Achr11G01830_001	expressed protein Brox complete	musa_c4_small_c6863#chr11_1234505-1237738
GSMUA_Achr11G01840_001	ATTIC110/TIC110, putative, expressed bioD complete	musa_c4_small_rep_c1851#chr11_1239750-1242550 musa_c4_small_c9407#chr11_1242822-1255702
GSMUA_Achr11G01850_001	Putative Abietadienol/abietadienal oxidase CYP720B1 complete	C4NIGN96RJG02ICM4E#chr11_1261189-1261938
GSMUA_Achr11G01860_001	expressed protein unknown_gene complete	musa_c4_small_rep_c3851#chr11_1263966-1265195
GSMUA_Achr11G01870_001	expressed protein guaA complete	C4NIGN96RJG01CQFRW#chr11_1267385-1268386
GSMUA_Achr11G01880_001	Putative ALG-2 interacting protein X alxA complete	musa_c4_small_c7052#chr11_1272232-1272899
GSMUA_Achr11G01890_001	WD-40 repeat family protein, putative, expressed wdr44 complete	musa_c4_small_rep_c15275#chr11_1292563-1292908
GSMUA_Achr11G01900_001	Protochlorophyllide reductase B, chloroplastic PORB complete	musa_c4_small_rep_c463#chr11_1299846-1300788 musa_c4_small_rep_c1615#chr11_1298892-1299861
GSMUA_Achr11G01910_001	RNA polymerase II C-terminal domain phosphatase-like 1 CPL1 complete	musa_c4_small_c13880#chr11_1303100-1309075
GSMUA_Achr11G01940_001	expressed protein leuC fragment	C4IGN96RJG02IPNB4#chr11_1340534-1340886
GSMUA_Achr11G01950_001	Serine carboxypeptidase 3 CBP3 complete	musa_c4_small_rep_c2356#chr11_1346548-1348279 musa_c4_small_rep_c15963#chr11_1342330-1343022
GSMUA_Achr11G01960_001	Lactoylglutathione lyase GLXI modules	musa_c4_small_rep_c1121#chr11_1350525-1353580
GSMUA_Achr11G01990_001	ABC transporter G family member 28 ABCG28 complete	musa_c4_small_c19617#chr11_1375615-1377571
GSMUA_Achr11G02000_001	Putative Translin Tsn modules	musa_c4_small_c18745#chr11_1379690-1380030
GSMUA_Achr11G02020_001	Putative WD repeat-containing protein 3 Wdr3 complete	musa_c4_small_c6464#chr11_1405681-1406000 musa_c4_small_c18086#chr11_1395124-1396518
GSMUA_Achr11G02030_001	Putative Tyramine N-feruloyltransferase 4/11 THT4 complete	musa_c4_small_c12948#chr11_1407086-1407319
GSMUA_Achr11G02040_001	Putative ZOS1-20 - C2H2 zinc finger protein, expressed KDM5A modules	musa_c4_small_c8858#chr11_1407773-1408284
GSMUA_Achr11G02080_001	Putative uncharacterized protein Trip4 complete	C4NIGN96RJG01D8HU8#chr11_1434188-1435005
GSMUA_Achr11G02120_001	Predicted protein (Fragment) rpoC1 complete	musa_c4_small_c7567#chr11_1452785-1453251
GSMUA_Achr11G02140_001	Putative Ethylene receptor 2 ETR2 missing_completeness	C4NIGN96RJG01CPLG1#chr11_1465263-1465429
GSMUA_Achr11G02190_001	Putative uncharacterized protein hmu complete	musa_c4_small_c10247#chr11_1489934-1490595
GSMUA_Achr11G02220_001	Putative transporter arsB arsB complete	musa_c4_small_c8564#chr11_1508786-1510362
GSMUA_Achr11G02240_001	Probable aquaporin TIP1-1 TIP1-1 complete	musa_c4_small_c3708#chr11_1541885-1543018
GSMUA_Achr11G02260_001	Putative domain of unknown function DUF966 domain containing protein, expressed unknown_gene complete	C4IGN96RJG01BWRLT#chr11_1563283-1563890
GSMUA_Achr11G02280_001	Hypothetical protein C5orf40 missing_functional_completeness	musa_c4_small_rep_c2629#chr11_1574936-1578823
GSMUA_Achr11G02290_001	CBS domain containing membrane protein, putative, expressed MJ1232 fragment	musa_c4_small_rep_c2629#chr11_1574936-1578823
GSMUA_Achr11G02310_001	Auxin-responsive protein IAA10 IAA10 complete	musa_c4_small_c12732#chr11_1596553-1599008 musa_c4_small_c10404#chr11_1596385-1597976
GSMUA_Achr11G02340_001	Putative Cytokinin-O-glucosyltransferase 1 UGT73C1 complete	musa_c4_small_c6111#chr11_1613921-1614461 musa_c4_small_c5016#chr11_1614682-1615489
GSMUA_Achr11G02350_001	Putative Probable hydroquinone glucosyltransferase At4g01070 complete	musa_c4_small_c24677#chr11_1623157-1623310 musa_c4_small_c17412#chr11_1621768-1622302
GSMUA_Achr11G02370_001	Putative expressed protein unknown_gene complete	C4NIGN96RJG02ISX8E#chr11_1638940-1639306
GSMUA_Achr11G02380_001	Putative Uncharacterized protein sconB modules	C4NIGN96RJG01BJHS2#chr11_1652559-1652757
GSMUA_Achr11G02430_001	Ammonium transporter 1 member 1 AMT1-1 complete	C4NIGN96RJG02H4MUT#chr11_1698600-1699051
GSMUA_Achr11G02440_001	Hypothetical protein asnS missing_functional_completeness	musa_c4_small_c17972#chr11_1703113-1703493 musa_c4_small_c10845#chr11_1702418-1702754
GSMUA_Achr11G02470_001	Putative G3BP-like protein nxt3 complete	musa_c4_small_rep_c3172#chr11_1723233-1726546 musa_c4_small_c19805#chr11_1720010-1723006
GSMUA_Achr11G02480_001	Hypothetical protein unknown_gene missing_functional_completeness	musa_c4_small_rep_c3172#chr11_1723233-1726546
GSMUA_Achr11G02510_001	Putative uncharacterized protein oxr1 complete	musa_c4_small_c19468#chr11_1731770-1732433
GSMUA_Achr11G02520_001	Hypothetical protein ycf2 missing_functional_completeness	C4IGN96RJG02FGBVT#chr11_1736269-1736952
GSMUA_Achr11G02530_001	U-box domain-containing protein 72 PUB72 complete	musa_c4_small_c25362#chr11_1736317-1736640
GSMUA_Achr11G02540_001	CCT motif family protein, expressed COL4 fragment	musa_c4_small_c18315#chr11_1755064-1755848
GSMUA_Achr11G02550_001	Hypothetical protein unknown_gene missing_functional_completeness	C4IGN96RJG01BX3QK#chr11_1764569-1765630
GSMUA_Achr11G02560_001	myb-like DNA-binding domain containing protein, expressed APL complete	musa_c4_small_c21066#chr11_1768432-1770556
GSMUA_Achr11G02570_001	Peptide transporter PTR3-A PTR3-A complete	musa_c4_small_c13749#chr11_1783637-1784215 musa_c4_clusters_pos_c963_1#chr11_1780301-1783246
GSMUA_Achr11G02580_001	Putative expressed protein unknown_gene complete	musa_c4_small_c23260#chr11_1786421-1786870
GSMUA_Achr11G02590_001	Cyanate hydratase CYN complete	musa_c4_small_rep_c1648#chr11_1789442-1792539
GSMUA_Achr11G02600_001	Hypothetical protein U2af50 missing_functional_completeness	C4NIGN96RJG02HPEYT#chr11_1795182-1795713
GSMUA_Achr11G02610_001	RNA recognition motif containing protein, putative, expressed U2af50 fragment	musa_c4_small_c8362#chr11_1804974-1805431 musa_c4_small_c25946#chr11_1798309-1803657 musa_c4_small_c21344#chr11_1801704-1801994
GSMUA_Achr11G02630_001	Putative Cyclin-dependent kinase inhibitor 5 KRP5 complete	musa_c4_small_c7064#chr11_1826795-1827302
GSMUA_Achr11G02640_001	Putative Zinc finger, ZZ type domain containing protein, expressed PRT1 fragment	C4IGN96RJG02I84B8#chr11_1838399-1841704
GSMUA_Achr11G02670_001	Putative UNC93-like protein C922.05c SPAC922.05c complete	musa_c4_small_c8730#chr11_1861574-1862208
GSMUA_Achr11G02690_001	Putative uncharacterized protein Sb01g019076 March1 fragment	musa_c4_small_c11421#chr11_1872663-1875147
GSMUA_Achr11G02700_001	40S ribosomal protein S17 RPS17 complete	musa_c4_small_rep_c5631#chr11_1883317-1883961
GSMUA_Achr11G02710_001	Putative Copper transport protein ATOX1 homolog atox1 modules	musa_c4_small_c20015#chr11_1884235-1884614
GSMUA_Achr11G02800_001	Hypothetical protein SCL8 missing_functional_completeness	musa_c4_small_c24890#chr11_1998360-1998791
GSMUA_Achr11G02820_001	Putative Probable receptor-like protein kinase At5g24010 At5g24010 complete	musa_c4_small_rep_c1653#chr11_2008078-2008718 musa_c4_small_rep_c1402#chr11_2006018-2006801 musa_c4_small_c4891#chr11_2006952-2007815
GSMUA_Achr11G02830_001	TKL_IRAK_CrRLK1L-1.16 - The CrRLK1L-1 subfamily has homology to the CrRLK1L homolog, expressed rbm18 modules	musa_c4_small_c6467#chr11_2014776-2015692
GSMUA_Achr11G02840_001	ethylene-responsive element-binding protein, putative, expressed pppde1 complete	musa_c4_small_c22360#chr11_2022542-2022891
GSMUA_Achr11G02890_001	30S ribosomal protein S11, chloroplastic rps11 fragment	musa_c4_small_c17437#chr11_2098686-2098864
GSMUA_Achr11G02900_001	Probable polygalacturonase GSVIVT00026920001 fragment	musa_c4_small_c20578#chr11_2106901-2107219
GSMUA_Achr11G02910_001	Mitogen-activated protein kinase homolog MMK2 MMK2 complete	musa_c4_small_c7504#chr11_2110355-2113222 musa_c4_small_c19982#chr11_2108876-2109334 musa_c4_clusters_pos_c279_1#chr11_2107434-2109718
GSMUA_Achr11G02960_001	Putative Diacylglycerol kinase dagK complete	musa_c4_small_c18538#chr11_2142823-2144517
GSMUA_Achr11G02970_001	Probable serine/threonine-protein kinase At1g01540 At1g01540 complete	C4NIGN96RJG02JJSXC#chr11_2148047-2149341
GSMUA_Achr11G02980_001	Putative DUF623 domain containing protein, expressed DNHD1 fragment	musa_c4_small_rep_c294#chr11_2153102-2154628
GSMUA_Achr11G02990_001	Putative heavy metal-associated domain containing protein, expressed R1A-3 complete	musa_c4_small_rep_c13948#chr11_2162666-2163139
GSMUA_Achr11G03000_001	rhoGAP domain containing protein, expressed gacA fragment	musa_c4_small_c8690#chr11_2175231-2177218
GSMUA_Achr11G03060_001	Hypothetical protein DHPS1 missing_functional_completeness	musa_c4_small_c12264#chr11_2218544-2220624
GSMUA_Achr11G03070_001	Dihydrodipicolinate synthase, chloroplastic DAPA fragment	musa_c4_small_rep_c2716#chr11_2221287-2222067
GSMUA_Achr11G03130_001	Hypothetical protein PCF2 missing_functional_completeness	musa_c4_small_c17946#chr11_2258345-2258835
GSMUA_Achr11G03140_001	SPX domain-containing membrane protein Os04g0573000 Os04g0573000 complete	musa_c4_small_c24275#chr11_2263672-2265090 musa_c4_small_c18613#chr11_2260738-2262516
GSMUA_Achr11G03150_001	expressed protein rsmI complete	musa_c4_small_c6283#chr11_2278524-2278949 musa_c4_small_c23418#chr11_2277879-2278298
GSMUA_Achr11G03160_001	ranBP1 domain containing protein, expressed unknown_gene complete	musa_c4_small_c24134#chr11_2279362-2285799 musa_c4_small_c21024#chr11_2288655-2291796
GSMUA_Achr11G03170_001	Putative Post-GPI attachment to proteins factor 3 Pgap3 modules	musa_c4_small_c9499#chr11_2297474-2298653 musa_c4_small_c7651#chr11_2294647-2297795
GSMUA_Achr11G03180_001	Hypothetical protein CDC2 missing_functional_completeness	musa_c4_small_c12065#chr11_2299343-2305221
GSMUA_Achr11G03190_001	Cell division control protein 2 homolog CDC2 complete	musa_c4_small_c21096#chr11_2307127-2309497 musa_c4_small_c12065#chr11_2299343-2305221
GSMUA_Achr11G03200_001	Dehydration-responsive element-binding protein 1G DREB1G fragment	C4NIGN96RJG01B5LLE#chr11_2310869-2311088
GSMUA_Achr11G03230_001	Putative Multidrug and toxin extrusion protein 1 Slc47a1 complete	musa_c4_small_c11553#chr11_2331134-2331585
GSMUA_Achr11G03240_001	COP9 signalosome complex subunit 1 CSN1 complete	musa_c4_small_c17733#chr11_2338312-2344430 musa_c4_small_c13884#chr11_2335485-2335890
GSMUA_Achr11G03250_001	Hypothetical protein A39R missing_functional_completeness	musa_c4_small_c17733#chr11_2338312-2344430
GSMUA_Achr11G03270_001	IQ calmodulin-binding motif family protein, putative, expressed IQD31 complete	C4IGN96RJG01DDPZB#chr11_2352871-2353315
GSMUA_Achr11G03280_001	Probable methyltransferase PMT13 At4g00740 complete	musa_c4_small_c4036#chr11_2357112-2357475
GSMUA_Achr11G03290_001	Homeobox-leucine zipper protein ANTHOCYANINLESS 2 ANL2 complete	musa_c4_small_c6149#chr11_2369055-2370264 musa_c4_small_c18858#chr11_2368471-2368981
GSMUA_Achr11G03300_001	E3 ubiquitin-protein ligase At4g11680 At4g11680 complete	musa_c4_small_rep_c6119#chr11_2377067-2379973 musa_c4_small_c9524#chr11_2373776-2374163
GSMUA_Achr11G03310_001	Putative expressed protein FAM21D complete	musa_c4_small_c25615#chr11_2403891-2406407 musa_c4_small_c23552#chr11_2402872-2403935
GSMUA_Achr11G03320_001	Mitochondrial inner membrane protein OXA1-like OXA1L complete	musa_c4_small_c8462#chr11_2406616-2406939 musa_c4_small_c10805#chr11_2406616-2407277
GSMUA_Achr11G03370_001	Putative uncharacterized protein At1g64625 fragment	musa_c4_small_c18306#chr11_2452714-2453140 musa_c4_small_c14825#chr11_2451795-2452444
GSMUA_Achr11G03380_001	Putative L-fucose kinase FUK complete	musa_c4_small_c18306#chr11_2452714-2453140 musa_c4_small_c13334#chr11_2453408-2453836
GSMUA_Achr11G03390_001	Putative N6-adenosine-methyltransferase MT-A70-like MtrDRAFT_AC148918g15v1 complete	musa_c4_small_rep_c25731#chr11_2468653-2469022
GSMUA_Achr11G03440_001	serine/threonine-protein kinase receptor precursor, putative unknown_gene fragment	C4NIGN96RJG02GXID4#chr11_2488701-2492033
GSMUA_Achr11G03450_001	STE_PAK_Ste20_STLK.6 - STE kinases include homologs to sterile 7, sterile 11 and sterile 20 from yeast, expressed fray2 complete	musa_c4_small_c12028#chr11_2496427-2499296
GSMUA_Achr11G03570_001	Putative UPF0496 protein 4 OsI_033149 complete	musa_c4_small_c7098#chr11_2562560-2563114 musa_c4_small_c21481#chr11_2563438-2565562
GSMUA_Achr11G03580_001	Monothiol glutaredoxin-S6 GRXS6 modules	musa_c4_small_c5297#chr11_2567982-2570527
GSMUA_Achr11G03610_001	Putative Probable salt tolerance-like protein At1g75540 At1g75540 fragment	musa_c4_small_c8701#chr11_2605070-2605609
GSMUA_Achr11G03640_001	integral membrane protein, putative, expressed pcl1 complete	C4IGN96RJG01EL1QX#chr11_2622071-2622479
GSMUA_Achr11G03660_001	Hypothetical protein GLU12 missing_functional_completeness	musa_c4_small_rep_c15630#chr11_2631014-2633209 musa_c4_small_rep_c13570#chr11_2634145-2642428 musa_c4_small_c14966#chr11_2631946-2632316 musa_c4_clusters_pos_c791_2#chr11_2631778-2633214 musa_c4_clusters_pos_c791_1#chr11_2630621-2633207
GSMUA_Achr11G03670_001	Endoglucanase 4 At1g23210 fragment	musa_c4_small_rep_c13570#chr11_2634145-2642428 musa_c4_small_c23348#chr11_2638470-2638685
GSMUA_Achr11G03680_001	Probable ribonuclease P/MRP protein subunit POP5 EMB1687 complete	musa_c4_small_rep_c2980#chr11_2643392-2644682 musa_c4_small_c8636#chr11_2643026-2650206 musa_c4_small_c21970#chr11_2644287-2650270
GSMUA_Achr11G03690_001	Endoglucanase 8 CEL1 complete	musa_c4_small_c8636#chr11_2643026-2650206 musa_c4_small_c21970#chr11_2644287-2650270
GSMUA_Achr11G03720_001	Putative Heat shock protein STI STI complete	musa_c4_small_c5844#chr11_2673109-2677445
GSMUA_Achr11G03730_001	Putative Tubulin-specific chaperone D TBCD complete	musa_c4_small_c13200#chr11_2693939-2697324
GSMUA_Achr11G03740_001	Methionine aminopeptidase 1A MAP1A complete	musa_c4_small_c13783#chr11_2700065-2705506 musa_c4_clusters_pos_c1265_1#chr11_2698367-2699876
GSMUA_Achr11G03750_001	Hypothetical protein unknown_gene missing_functional_completeness	C4IGN96RJG01ARYZ9#chr11_2715077-2715447
GSMUA_Achr11G03760_001	Vacuolar-processing enzyme At1g62710 complete	C4NIGN96RJG01BWYQM#chr11_2719439-2719974
GSMUA_Achr11G03790_001	Whole genome shotgun sequence of line PN40024, scaffold_154.assembly12x (Fragment) At1g12250 complete	musa_c4_small_rep_c855#chr11_2727907-2733328 musa_c4_small_rep_c2563#chr11_2728002-2728519 musa_c4_small_c17721#chr11_2730733-2731209
GSMUA_Achr11G03810_001	GIL1, putative, expressed trmD complete	C4IGN96RJG01EXXFE#chr11_2754724-2755106
GSMUA_Achr11G03850_001	Putative Transaldolase tal modules	musa_c4_clusters_pos_c1433_1#chr11_2761227-2764707
GSMUA_Achr11G03870_001	Putative expressed protein Znf687 complete	musa_c4_small_c9937#chr11_2787596-2788452 musa_c4_small_c5218#chr11_2788613-2789185 musa_c4_small_c20747#chr11_2786853-2787446 musa_c4_small_c18325#chr11_2782373-2786258
GSMUA_Achr11G03950_001	Whole genome shotgun sequence of line PN40024, scaffold_25.assembly12x (Fragment) DDB_G0284127 complete	musa_c4_small_c16289#chr11_2820315-2827602
GSMUA_Achr11G03970_001	Putative pectinacetylesterase domain containing protein, expressed Notum complete	musa_c4_small_c23588#chr11_2840136-2841859
GSMUA_Achr11G03980_001	Putative Tripeptidyl-peptidase 2 TPP2 complete	musa_c4_small_c11241#chr11_2865230-2872084 musa_c4_clusters_pos_c1630_1#chr11_2861959-2861980
GSMUA_Achr11G04000_001	Putative AT hook motif domain containing protein, expressed ESC complete	musa_c4_small_c7430#chr11_2913045-2913835
GSMUA_Achr11G04010_001	Probable phospholipid hydroperoxide glutathione peroxidase 6, mitochondrial GPX6 fragment	musa_c4_small_rep_c410#chr11_2914828-2916635
GSMUA_Achr11G04020_001	Hypothetical protein GRAP missing_functional_completeness	musa_c4_small_c5761#chr11_2918097-2920097
GSMUA_Achr11G04030_001	Hypothetical protein ispH missing_functional_completeness	musa_c4_small_c5761#chr11_2918097-2920097
GSMUA_Achr11G04050_001	beige/BEACH domain containing protein, expressed lvsC complete	C4NIGN96RJG02JE9OE#chr11_2955801-2958890
GSMUA_Achr11G04060_001	Putative Signal recognition particle receptor subunit alpha homolog Gtp-bp complete	musa_c4_small_c9417#chr11_2973769-2974380 musa_c4_small_c5447#chr11_2970931-2971444 musa_c4_small_c22680#chr11_2970439-2970884 musa_c4_small_c20252#chr11_2971503-2972786
GSMUA_Achr11G04070_001	protein transport protein-related, putative, expressed Ccdc88a complete	musa_c4_small_c9483#chr11_2978902-2979421 musa_c4_small_c13924#chr11_2977580-2978730
GSMUA_Achr11G04080_001	Remorin At3g61260 complete	musa_c4_small_c16837#chr11_2992832-2993789
GSMUA_Achr11G04110_001	Putative uncharacterized protein MSBP2 complete	musa_c4_small_c4835#chr11_3012673-3013301
GSMUA_Achr11G04120_001	Sphingolipid delta(4)-desaturase DES1 DEGS1 complete	musa_c4_small_c17615#chr11_3026945-3027356
GSMUA_Achr11G04130_001	Hypothetical protein rpl32-A missing_functional_completeness	musa_c4_small_c12532#chr11_3033025-3037573
GSMUA_Achr11G04140_001	expressed protein Gtf3c6 fragment	musa_c4_small_c12532#chr11_3033025-3037573
GSMUA_Achr11G04150_001	Hypothetical protein unknown_gene missing_functional_completeness	musa_c4_small_rep_c9415#chr11_3038924-3039585 musa_c4_small_c22620#chr11_3037689-3038101 musa_c4_small_c13061#chr11_3038384-3038605
GSMUA_Achr11G04170_001	Putative uncharacterized protein CLTB complete	musa_c4_small_c26095#chr11_3050115-3050316
GSMUA_Achr11G04180_001	Putative Probable allantoin permease pucI modules	musa_c4_small_c5374#chr11_3063444-3063929 musa_c4_small_c23630#chr11_3062107-3062468
GSMUA_Achr11G04190_001	Putative Cytochrome P450 97B2 CYP97B2 complete	musa_c4_small_rep_c3523#chr11_3064293-3064730 musa_c4_small_c11398#chr11_3070372-3073814
GSMUA_Achr11G04220_001	Putative Predicted protein At3g12360 complete	C4NIGN96RJG01C5KIX#chr11_3089100-3089602
GSMUA_Achr11G04240_001	Hypothetical protein unknown_gene missing_functional_completeness	C4NIGN96RJG02GQJS0#chr11_3107424-3107863
GSMUA_Achr11G04250_001	Putative Ankyrin repeat-containing protein At3g12360 At3g12360 fragment	C4IGN96RJG02GXKZ3#chr11_3118690-3118867
[truncated: 17,965 more rows]

## Sheet: All mapped CAV unigene contigs
M. acuminata DH-Pahang gene model	Gene annotation	Mapped Cavendish Grande Naine unigene contig members
GSMUA_Achr10G00050_001	Putative Probable protein ABIL3 Os01g0236400 fragment	musa_cav_c22252#chr10_463443-464171
GSMUA_Achr10G00060_001	Protein kish-A tmem167a fragment	musa_cav_rep_c1212#chr10_481727-484940
GSMUA_Achr10G00070_001	Signal recognition particle 19 kDa protein SRP19 complete	CAVNIGN96RJG01BUYNE#chr10_486266-488699
GSMUA_Achr10G00080_001	Branched-chain-amino-acid aminotransferase-like protein 3, chloroplastic At5g57850 complete	musa_cav_c22683#chr10_490952-491142
GSMUA_Achr10G00140_001	Homogentisate 1,2-dioxygenase HGO fragment	musa_cav_c10148#chr10_506676-519530
GSMUA_Achr10G00150_001	Homogentisate 1,2-dioxygenase HGO fragment	musa_cav_c16240#chr10_520714-521456 musa_cav_c10148#chr10_506676-519530
GSMUA_Achr10G00160_001	Putative Cobalamin synthesis protein/P47K:Cobalamin synthesis protein/P47K SPBC15D4.05 modules	musa_cav_rep_c2667#chr10_528117-543878
GSMUA_Achr10G00180_001	phosphoesterase family protein, putative, expressed plcD fragment	musa_cav_rep_c15562#chr10_547462-548541
GSMUA_Achr10G00240_001	Putative uncharacterized protein unknown_gene complete	musa_cav_c12829#chr10_747971-751959
GSMUA_Achr10G00320_001	Putative Phosphorylated carbohydrates phosphatase TM_1254 TM_1254 modules	musa_cav_c15251#chr10_854766-859203
GSMUA_Achr10G00330_001	exonuclease, putative, expressed eri2 modules	musa_cav_rep_c3466#chr10_882009-882477 musa_cav_rep_c3370#chr10_871024-878987 musa_cav_rep_c1731#chr10_878993-879243
GSMUA_Achr10G00340_001	Transcription factor HBP-1b(c1) (Fragment) TGA21 complete	CAVIGN96RJG02FU1NE#chr10_885482-886364
GSMUA_Achr10G00350_001	Calcium-dependent protein kinase 17 CPK17 complete	musa_cav_rep_c10441#chr10_894094-894632
GSMUA_Achr10G00360_001	Calmodulin CCM1 complete	CAVIGN96RJG01D1JYT#chr10_900771-901180
GSMUA_Achr10G00370_001	Magnesium-protoporphyrin IX monomethyl ester [oxidative] cyclase, chloroplastic CRD1 complete	musa_cav_rep_c335#chr10_902064-904523
GSMUA_Achr10G00380_001	Putative Uncharacterized membrane protein At1g06890 At1g06890 complete	CAVIGN96RJG02GYEBL#chr10_909284-909719
GSMUA_Achr10G00390_001	Putative Endoplasmic reticulum-Golgi intermediate compartment protein 3 ergic3 modules	CAVIGN96RJG01CZNFO#chr10_911683-912003
GSMUA_Achr10G00400_001	PQ loop repeat domain containing protein, expressed YOL092W complete	musa_cav_c10330#chr10_953702-954657
GSMUA_Achr10G00430_001	transposon protein, putative, unclassified, expressed porA fragment	musa_cav_rep_c1921#chr10_983501-1005446
GSMUA_Achr10G00440_001	Putative Heterogeneous nuclear ribonucleoprotein A/B Hnrnpab modules	musa_cav_rep_c1921#chr10_983501-1005446 musa_cav_c23565#chr10_1005734-1006175
GSMUA_Achr10G00450_001	NDP1, putative, expressed Klc3 complete	musa_cav_rep_c8465#chr10_1030365-1030973 musa_cav_c19835#chr10_1032064-1032437
GSMUA_Achr10G00460_001	Putative Whole genome shotgun sequence of line PN40024, scaffold_7.assembly12x (Fragment) CYCD7-1 fragment	musa_cav_c19835#chr10_1032064-1032437
GSMUA_Achr10G00490_001	Tropinone reductase homolog At1g07440 At1g07440 complete	musa_cav_rep_c628#chr10_1050573-1051949 musa_cav_rep_c1215#chr10_1053537-1055110
GSMUA_Achr10G00500_001	Uracil phosphoribosyltransferase UPP complete	musa_cav_c16961#chr10_1061290-1061966 musa_cav_c12810#chr10_1061022-1061832
GSMUA_Achr10G00510_001	Hypothetical protein PRA1A2 missing_functional_completeness	CAVNIGN96RJG01AGL3S#chr10_1065817-1066613
GSMUA_Achr10G00540_001	Delta-1-pyrroline-5-carboxylate synthase P5CS fragment	musa_cav_c16417#chr10_1138979-1140312
GSMUA_Achr10G00550_001	Transcription factor ILR3 ILR3 fragment	musa_cav_c13612#chr10_1141196-1141576
GSMUA_Achr10G00570_001	Digalactosyldiacylglycerol synthase 2, chloroplastic DGD2 complete	musa_cav_rep_c8449#chr10_1177744-1181915 musa_cav_c23631#chr10_1182191-1182455
GSMUA_Achr10G00610_001	Putative expressed protein unknown_gene complete	musa_cav_rep_c3058#chr10_1199190-1202348
GSMUA_Achr10G00620_001	Hypothetical protein unknown_gene missing_functional_completeness	musa_cav_rep_c3058#chr10_1199190-1202348
GSMUA_Achr10G00650_001	Fructose-1,6-bisphosphatase, chloroplastic Os03g0267300 modules	musa_cav_rep_c197#chr10_1216784-1218525
GSMUA_Achr10G00670_001	Putative Mitochondrial substrate carrier family protein Q mcfQ complete	CAVIGN96RJG01BG3Q8#chr10_1232175-1232686
GSMUA_Achr10G00680_001	hs1, putative, expressed kynA complete	musa_cav_rep_c7045#chr10_1232758-1233020 musa_cav_c16973#chr10_1234247-1234479
GSMUA_Achr10G00690_001	retrotransposon protein, putative, unclassified, expressed unknown_gene complete	CAVIGN96RJG01BYH5S#chr10_1235354-1235803
GSMUA_Achr10G00710_001	Protein yippee-like At3g11230 fragment	CAVNIGN96RJG02IJSPH#chr10_1283253-1283670
GSMUA_Achr10G00720_001	RNA polymerase II C-terminal domain phosphatase-like 2 CPL2 fragment	musa_cav_c20647#chr10_1286800-1289226 musa_cav_c13445#chr10_1293183-1293866
GSMUA_Achr10G00790_001	reticulon domain containing protein, putative, expressed RTNLB12 complete	musa_cav_c8305#chr10_1416599-1418125
GSMUA_Achr10G00800_001	Hypothetical protein Srrm1 missing_functional_completeness	musa_cav_c15230#chr10_1441852-1442475
GSMUA_Achr10G00840_001	Putative Uncharacterized protein C24B11.05 SPAC24B11.05 complete	musa_cav_c14962#chr10_1473777-1474335
GSMUA_Achr10G00850_001	Putative expressed protein spc25 complete	musa_cav_c16558#chr10_1478548-1479776
GSMUA_Achr10G00870_001	Protein kinase APK1A, chloroplastic APK1A complete	CAVIGN96RJG01ER4WS#chr10_1487245-1487868
GSMUA_Achr10G00890_001	Glucan endo-1,3-beta-glucosidase GLC1 complete	musa_cav_c24756#chr10_1495607-1495992
GSMUA_Achr10G00900_001	Heat shock cognate 70 kDa protein HSP70 complete	CAVNIGN96RJG01CJRM0#chr10_1503432-1503696
GSMUA_Achr10G00920_001	Hypothetical protein argS missing_functional_completeness	musa_cav_c17732#chr10_1547880-1548421
GSMUA_Achr10G00940_001	expressed protein secA fragment	musa_cav_c9916#chr10_1595793-1596177
GSMUA_Achr10G00950_001	Hypothetical protein march2 missing_functional_completeness	musa_cav_c24206#chr10_1596885-1599651
GSMUA_Achr10G00960_001	enoyl-CoA hydratase/isomerase family protein, putative, expressed caiD complete	CAVNIGN96RJG02FUNPM#chr10_1623300-1623590
GSMUA_Achr10G00970_001	Putative SCAR-like protein 2 Os01g0208600 complete	musa_cav_c11950#chr10_1658324-1658699
GSMUA_Achr10G00980_001	Mitogen-activated protein kinase 1 MPK1 complete	musa_cav_rep_c12291#chr10_1660286-1660894
GSMUA_Achr10G00990_001	DUF538 domain containing protein, putative, expressed yaeQ complete	CAVIGN96RJG01DOBOX#chr10_1675098-1675381
GSMUA_Achr10G01020_001	Predicted protein TCP4 complete	musa_cav_c20184#chr10_1712287-1712582
GSMUA_Achr10G01070_001	Putative Hydroquinone glucosyltransferase AS complete	CAVIGN96RJG02GHH0B#chr10_1868043-1868458
GSMUA_Achr10G01120_001	Ubiquitin-conjugating enzyme E2 10 UBC10 complete	musa_cav_rep_c1559#chr10_1955558-1959297
GSMUA_Achr10G01130_001	E1-BTB2 - Bric-a-Brac, Tramtrack, and Broad Complex domain with E1 subfamily conserved sequence, expressed Klhl13 modules	musa_cav_c3584#chr10_1963849-1964495 musa_cav_c19528#chr10_1963227-1963794
GSMUA_Achr10G01140_001	expressed protein Trerf1 complete	musa_cav_c8590#chr10_1978876-1979215 musa_cav_c13982#chr10_1979368-1979534
GSMUA_Achr10G01160_001	Hypothetical protein At1g01540 missing_functional_completeness	CAVIGN96RJG01ER04Q#chr10_2067864-2071716
GSMUA_Achr10G01190_001	Putative Eukaryotic translation initiation factor 3 subunit L v1g169424 complete	musa_cav_rep_c4577#chr10_2088156-2089830 musa_cav_c24112#chr10_2088020-2088804 musa_cav_c21980#chr10_2094725-2095339
GSMUA_Achr10G01210_001	Putative Adenosine deaminase-like protein ADAL fragment	musa_cav_rep_c24778#chr10_2248914-2250941 musa_cav_c18346#chr10_2251332-2252013
GSMUA_Achr10G01220_001	Putative Adenosine deaminase-like protein adal fragment	musa_cav_c18346#chr10_2251332-2252013
GSMUA_Achr10G01260_001	Nascent polypeptide-associated complex subunit alpha-like protein At3g12390 complete	musa_cav_rep_c1781#chr10_2525214-2531383
GSMUA_Achr10G01270_001	expressed protein unknown_gene complete	musa_cav_rep_c7942#chr10_2652982-2654509 musa_cav_rep_c7120#chr10_2655147-2655408
GSMUA_Achr10G01280_001	Putative Serine/threonine-protein phosphatase 2A 65 kDa regulatory subunit A beta isoform PP2AA2 complete	musa_cav_c12952#chr10_2870241-2872186
GSMUA_Achr10G01300_001	Hypothetical protein PHRF1 missing_functional_completeness	CAVNIGN96RJG01D9WKM#chr10_2896489-2896726
GSMUA_Achr10G01350_001	lipase class 3 family protein, putative, expressed hisA fragment	CAVIGN96RJG02JHUCL#chr10_3208366-3208578
GSMUA_Achr10G01360_001	Hypothetical protein BAHCC1 missing_functional_completeness	CAVIGN96RJG02GGGCZ#chr10_3267739-3290003
GSMUA_Achr10G01390_001	BI1-like protein At4g15470 complete	musa_cav_rep_c5466#chr10_3380812-3386925
GSMUA_Achr10G01430_001	Putative Exodeoxyribonuclease III xthA fragment	CAVNIGN96RJG02JS14G#chr10_3471513-3471855
GSMUA_Achr10G01460_001	Putative Protein WIR1A WIR1A complete	musa_cav_c21483#chr10_3506693-3506927
GSMUA_Achr10G01470_001	Hypothetical protein unknown_gene missing_functional_completeness	musa_cav_rep_c6797#chr10_3538941-3539389
GSMUA_Achr10G01490_001	Putative uncharacterized protein L4R complete	musa_cav_rep_c3294#chr10_3649357-3650035
GSMUA_Achr10G01500_001	Somatic embryogenesis receptor kinase 1 SERK1 fragment	musa_cav_rep_c11279#chr10_3668115-3669709
GSMUA_Achr10G01510_001	Calmodulin CAM complete	musa_cav_rep_c16647#chr10_3685726-3686223
GSMUA_Achr10G01520_001	serine hydrolase domain containing protein, expressed dfr1 complete	musa_cav_c19237#chr10_3689939-3690906
GSMUA_Achr10G01540_001	Putative uncharacterized protein polC complete	musa_cav_rep_c21164#chr10_3692330-3692572
GSMUA_Achr10G01550_001	Sad1 / UNC-like C-terminal domain containing protein, putative, expressed Sun2 complete	musa_cav_c16705#chr10_3699642-3704322
GSMUA_Achr10G01600_001	Putative ABSCISIC ACID-INSENSITIVE 5-like protein 3 DPBF4 complete	musa_cav_c12538#chr10_3748951-3756102
GSMUA_Achr10G01670_001	Hypothetical protein Amz1 missing_functional_completeness	CAVIGN96RJG02J1MAY#chr10_3945921-3946222
GSMUA_Achr10G01680_001	Putative Zinc finger CCCH domain-containing protein 23 Os03g0329200 complete	musa_cav_rep_c14434#chr10_3948097-3948516
GSMUA_Achr10G01710_001	Putative WD repeat domain phosphoinositide-interacting protein 3 wdr45l complete	musa_cav_c16736#chr10_3966182-3969405
GSMUA_Achr10G01720_001	Hypothetical protein Gart missing_functional_completeness	musa_cav_c11688#chr10_3981580-3985259
GSMUA_Achr10G01750_001	Putative Receptor-like protein kinase FERONIA FER fragment	musa_cav_rep_c8238#chr10_4022774-4023390 musa_cav_rep_c7501#chr10_4024391-4024901 musa_cav_rep_c4166#chr10_4023644-4024801 musa_cav_rep_c17534#chr10_4022884-4023363 musa_cav_c18291#chr10_4012486-4012815
GSMUA_Achr10G01760_001	Receptor-like protein kinase FERONIA FER fragment	musa_cav_rep_c5144#chr10_4071192-4071690
GSMUA_Achr10G01770_001	Hypothetical protein unknown_gene missing_functional_completeness	musa_cav_c18291#chr10_4077454-4095405
GSMUA_Achr10G01780_001	Receptor-like protein kinase FERONIA FER fragment	musa_cav_c18291#chr10_4077454-4095405 musa_cav_c11322#chr10_4095686-4096133 musa_cav_c11322#chr10_4096145-4096219
GSMUA_Achr10G01790_001	Developmentally-regulated GTP-binding protein 2 DRG2 complete	musa_cav_c15046#chr10_4106855-4107722
GSMUA_Achr10G01800_001	Uncharacterized aarF domain-containing protein kinase At1g79600, chloroplastic At1g79600 complete	musa_cav_c8802#chr10_4128491-4133296
GSMUA_Achr10G01820_001	Uncharacterized membrane protein At1g06890 At1g06890 complete	CAVIGN96RJG01AGFMD#chr10_4196124-4203024
GSMUA_Achr10G01830_001	Putative Proactivator polypeptide-like 1 Psapl1 fragment	musa_cav_rep_c1466#chr10_4222092-4226542
GSMUA_Achr10G01850_001	U2 small nuclear ribonucleoprotein B'' SNRPB2 complete	CAVNIGN96RJG02ILKUR#chr10_4276924-4278633
GSMUA_Achr10G01930_001	expressed protein At1g06150 complete	musa_cav_c7199#chr10_4600378-4703673
GSMUA_Achr10G01940_001	Putative Cobalamin synthase cobS fragment	musa_cav_c7199#chr10_4600378-4703673
GSMUA_Achr10G01950_001	Probable alpha-mannosidase I MNS5 MNS5 fragment	musa_cav_c7199#chr10_4600378-4703673
GSMUA_Achr10G01960_001	Hypothetical protein MNS5 missing_functional_completeness	musa_cav_c7199#chr10_4600378-4703673
GSMUA_Achr10G01980_001	Putative Chloroplastic group IIA intron splicing facilitator CRS1, chloroplastic Os08g0360100 modules	musa_cav_rep_c12855#chr10_4833033-4833129 musa_cav_c9940#chr10_4832250-4832680 musa_cav_c14482#chr10_4823546-4824589
GSMUA_Achr10G02020_001	Hypothetical protein unknown_gene missing_functional_completeness	CAVIGN96RJG02FWMU9#chr10_5054254-5054468
GSMUA_Achr10G02030_001	exo70 exocyst complex subunit, putative, expressed Exoc7 complete	musa_cav_c19040#chr10_5066814-5067164 musa_cav_c18990#chr10_5065572-5066030
GSMUA_Achr10G02050_001	Hypothetical protein MPK8 missing_functional_completeness	musa_cav_c14606#chr10_5257150-5257544
GSMUA_Achr10G02060_001	Hypothetical protein WRKY6 missing_functional_completeness	CAVNIGN96RJG02G45HO#chr10_5264492-5264934
GSMUA_Achr10G02080_001	Probable protein phosphatase 2C 2 Os01g0295700 complete	musa_cav_rep_c19273#chr10_5389699-5390048 musa_cav_c6715#chr10_5389309-5389746
GSMUA_Achr10G02090_001	DNA methyltransferase protein, putative, expressed DRM2 fragment	CAVIGN96RJG01CBJZJ#chr10_5488812-5489079
GSMUA_Achr10G02120_001	Hypothetical protein UL88 missing_functional_completeness	CAVNIGN96RJG02GK0OK#chr10_5524650-5543841
GSMUA_Achr10G02140_001	Putative Mitogen-activated protein kinase kinase kinase 1 MEKK1 fragment	musa_cav_c15239#chr10_5670080-5673706 musa_cav_c12039#chr10_5665021-5665487
GSMUA_Achr10G02150_001	Putative Villin-3 VLN3 fragment	musa_cav_c21522#chr10_5751869-5752789
GSMUA_Achr10G02180_001	Hypothetical protein bel1 missing_functional_completeness	musa_cav_c6039#chr10_5865533-5865870
GSMUA_Achr10G02200_001	DNA-directed RNA polymerase II subunit RPB9 POLR2I complete	musa_cav_c10180#chr10_5998451-6025260
GSMUA_Achr10G02210_001	Putative Mitochondrial thiamine pyrophosphate carrier 1 TPC1 complete	musa_cav_c14899#chr10_6285747-6292228
GSMUA_Achr10G02240_001	Putative Lipoamide acyltransferase component of branched-chain alpha-keto acid dehydrogenase complex, mitochondrial DBT complete	musa_cav_c18445#chr10_6608665-6641713
GSMUA_Achr10G02250_001	expressed protein 1a fragment	musa_cav_c22606#chr10_6738172-6753488 musa_cav_c20486#chr10_6737439-6738187
GSMUA_Achr10G02260_001	expressed protein INP54 fragment	musa_cav_c22606#chr10_6738172-6753488
GSMUA_Achr10G02320_001	Putative Peptide transporter PTR1 PTR1 complete	musa_cav_c22372#chr10_6961209-6961741
GSMUA_Achr10G02350_001	Protein DA1-related 2 DAR2 complete	CAVIGN96RJG02IDJB0#chr10_7018850-7019188
GSMUA_Achr10G02360_001	Putative Eukaryotic translation initiation factor 3 subunit G tif35 fragment	musa_cav_rep_c5946#chr10_7049983-7071906
GSMUA_Achr10G02370_001	RNA recognition motif containing protein, putative, expressed eif3g-b fragment	musa_cav_rep_c5946#chr10_7049983-7071906
GSMUA_Achr10G02400_001	Hypothetical protein ESC missing_functional_completeness	musa_cav_rep_c14570#chr10_7108546-7109116
GSMUA_Achr10G02410_001	PTAC16, putative, expressed At2g34460 complete	musa_cav_rep_c1013#chr10_7129007-7131700 musa_cav_c12359#chr10_7131783-7132240
GSMUA_Achr10G02420_001	MYB family transcription factor, putative, expressed ARR1 complete	musa_cav_rep_c8164#chr10_7137922-7138505 musa_cav_c4153#chr10_7137233-7137730
GSMUA_Achr10G02430_001	zinc finger, RING-type, putative, expressed RING1 complete	musa_cav_rep_c13401#chr10_7156208-7156527 musa_cav_c17284#chr10_7155161-7155658 musa_cav_c15879#chr10_7155427-7155728
GSMUA_Achr10G02440_001	Putative Scarecrow-like protein 9 SCL9 fragment	musa_cav_c10485#chr10_7181933-7182985
GSMUA_Achr10G02460_001	plant-specific domain TIGR01615 family protein, expressed rpoC1 complete	musa_cav_c13706#chr10_7222503-7223114
GSMUA_Achr10G02480_001	60S ribosomal protein L36-3 RPL36C modules	musa_cav_rep_c1821#chr10_7251455-7253542
GSMUA_Achr10G02490_001	DHHC zinc finger domain containing protein, expressed Zdhhc17 complete	CAVIGN96RJG02JCMQX#chr10_7258218-7259559
GSMUA_Achr10G02510_001	Putative Geranylgeranyl transferase type-1 subunit beta PGGT1B complete	CAVNIGN96RJG02H4N2T#chr10_7274492-7275416
GSMUA_Achr10G02520_001	N-acetylglucosaminyltransferase, putative, expressed Xylt1 complete	musa_cav_c14914#chr10_7310136-7311754
GSMUA_Achr10G02540_001	SLT1 protein, putative, expressed ORF1 complete	CAVNIGN96RJG01EPVF3#chr10_7354548-7354864
GSMUA_Achr10G02570_001	Actin-depolymerizing factor 4 ADF4 complete	musa_cav_rep_c3228#chr10_7414251-7415720
GSMUA_Achr10G02580_001	Probable histone H2A.1 MtrDRAFT_AC149210g1v1 complete	musa_cav_rep_c5001#chr10_7430830-7431453
GSMUA_Achr10G02620_001	Putative Meiotically up-regulated gene 71 protein mug71 complete	musa_cav_c22710#chr10_7607828-7608085
GSMUA_Achr10G02670_001	Putative protein kinase domain containing protein, expressed CTR1 complete	CAVIGN96RJG02JRMZJ#chr10_8065084-8065402
GSMUA_Achr10G02690_001	Putative pentatricopeptide repeat-containing protein At1g56570 PCMP-E64 complete	musa_cav_c20869#chr10_8405387-8405670
GSMUA_Achr10G02700_001	Putative DNA topoisomerase (Fragment) topA fragment	musa_cav_c13186#chr10_8610053-8611004
GSMUA_Achr10G02710_001	Putative DNA topoisomerase 1 topA complete	musa_cav_rep_c2592#chr10_8660992-8675982
GSMUA_Achr10G02720_001	Putative RRP12-like protein RRP12 complete	musa_cav_c22024#chr10_8721292-8721816 musa_cav_c16324#chr10_8721883-8724672
GSMUA_Achr10G02750_001	Whole genome shotgun sequence of line PN40024, scaffold_15.assembly12x (Fragment) v1g180167 fragment	musa_cav_c20653#chr10_9010545-9026759
GSMUA_Achr10G02760_001	Putative Whole genome shotgun sequence of line PN40024, scaffold_15.assembly12x (Fragment) CPIJ010681 fragment	CAVNIGN96RJG01AN3VD#chr10_9035398-9036584
GSMUA_Achr10G02790_001	Endoplasmic reticulum-Golgi intermediate compartment protein 3 ergic3 complete	musa_cav_rep_c7260#chr10_9203819-9204178 musa_cav_c13614#chr10_9198208-9201735
GSMUA_Achr10G02820_001	PolI-like DNA polymerase, putative, expressed polA complete	musa_cav_c9226#chr10_9465475-9480848 musa_cav_c23199#chr10_9487568-9488110 musa_cav_c22438#chr10_9484139-9487532
GSMUA_Achr10G02830_001	rabGAP/TBC domain-containing protein, putative, expressed Tbc1d5 complete	musa_cav_c14252#chr10_9596319-9597505
GSMUA_Achr10G02840_001	30S ribosomal protein S16, putative, expressed rpsP complete	musa_cav_c3941#chr10_9611187-9614954
GSMUA_Achr10G02860_001	Putative Subtilisin-like protease ARA12 fragment	CAVIGN96RJG01EPPIY#chr10_9656865-9658773
GSMUA_Achr10G02880_001	Putative Splicing factor 3B subunit 1 sf3b1 complete	musa_cav_c6998#chr10_9674441-9675367 musa_cav_c4499#chr10_9672177-9673937 musa_cav_c23110#chr10_9673882-9674369 musa_cav_c17570#chr10_9672119-9673597
GSMUA_Achr10G02900_001	Putative Pentatricopeptide repeat-containing protein At3g42630 At3g42630 complete	musa_cav_c20099#chr10_9874967-9875699
GSMUA_Achr10G02910_001	60S ribosomal protein L12 RPL12 complete	musa_cav_rep_c8174#chr10_9878391-9879156
GSMUA_Achr10G02920_001	Putative Probable LRR receptor-like serine/threonine-protein kinase RLK RLK complete	CAVIGN96RJG01DH7OP#chr10_9882090-9882490
GSMUA_Achr10G02990_001	Protein arginine N-methyltransferase 5 PRMT5 complete	musa_cav_rep_c4500#chr10_9995342-9997095
GSMUA_Achr10G03010_001	mitochondrial transcription termination factor family protein, putative, expressed MTERFD1 complete	musa_cav_rep_c2582#chr10_10111383-10111824 musa_cav_c13775#chr10_10107184-10107588
GSMUA_Achr10G03020_001	Hypothetical protein SPO23 missing_functional_completeness	musa_cav_rep_c683#chr10_10138395-10138502
GSMUA_Achr10G03030_001	Putative Whole genome shotgun sequence of line PN40024, scaffold_4.assembly12x (Fragment) DOF2.1 complete	musa_cav_rep_c1439#chr10_10139777-10140337 musa_cav_c15534#chr10_10140444-10140788
GSMUA_Achr10G03040_001	Putative IBR domain containing protein PAN1 fragment	musa_cav_rep_c21481#chr10_10218516-10218871
GSMUA_Achr10G03050_001	Putative IBR domain containing protein rbrA fragment	musa_cav_c12400#chr10_10222763-10226883
GSMUA_Achr10G03070_001	protein kinase family protein, putative, expressed dyrk2 complete	CAVNIGN96RJG01CKFD4#chr10_10255200-10255540
GSMUA_Achr10G03090_001	Hypothetical protein At2g47680 missing_functional_completeness	CAVIGN96RJG01E1K47#chr10_10402824-10405371
GSMUA_Achr10G03100_001	Hypothetical protein SLC38A10 missing_functional_completeness	musa_cav_c20281#chr10_10405473-10405752
GSMUA_Achr10G03110_001	Putative mRNA turnover protein 4 homolog MRTO4 complete	musa_cav_c7504#chr10_10560663-10563308
GSMUA_Achr10G03120_001	Probable phytol kinase 2, chloroplastic Os01g0832000 complete	musa_cav_c12856#chr10_10564198-10567155
GSMUA_Achr10G03170_001	Putative Protein SENSITIVITY TO RED LIGHT REDUCED 1 SRR1 complete	CAVNIGN96RJG01DSGJP#chr10_10652517-10652772
GSMUA_Achr10G03180_001	nuclear factor related to kappa-B-binding protein, related, putative, expressed Nfrkb complete	musa_cav_c15692#chr10_10664224-10664634
GSMUA_Achr10G03200_001	Protein IN2-1 homolog B GSTZ5 complete	musa_cav_rep_c1826#chr10_10707671-10711251
GSMUA_Achr10G03220_001	Putative UPF0405 protein C3orf75 homolog Tmem103 complete	musa_cav_rep_c4121#chr10_10721615-10728645
GSMUA_Achr10G03250_001	Elongation factor 1-alpha EF1 fragment	musa_cav_rep_c1614#chr10_10896498-10898565 musa_cav_rep_c11486#chr10_10894641-10897478
GSMUA_Achr10G03260_001	Hypothetical protein unknown_gene missing_functional_completeness	musa_cav_c17433#chr10_10900010-10903345
GSMUA_Achr10G03280_001	Putative Protein split ends spen fragment	musa_cav_c18904#chr10_10926811-10930202
GSMUA_Achr10G03300_001	Hypothetical protein unknown_gene missing_functional_completeness	musa_cav_c14691#chr10_10934865-10935308
GSMUA_Achr10G03360_001	Hypothetical protein unknown_gene missing_functional_completeness	musa_cav_c7065#chr10_11146200-11151650
GSMUA_Achr10G03370_001	Probable U6 snRNA-associated Sm-like protein LSm7 lsm7 complete	musa_cav_c7065#chr10_11146200-11151650
GSMUA_Achr10G03510_001	Putative expressed protein ycf1 complete	musa_cav_c24454#chr10_11442085-11442734
GSMUA_Achr10G03520_001	Heat shock protein 81-2 HSP81-2 complete	musa_cav_rep_c1705#chr10_11527075-11528685 musa_cav_c9740#chr10_11528313-11530503
GSMUA_Achr10G03550_001	Putative Trigger factor tig modules	musa_cav_rep_c2206#chr10_11552886-11556584 musa_cav_c8627#chr10_11547204-11550208 musa_cav_c21740#chr10_11546971-11548765
GSMUA_Achr10G03580_001	Elicitor-responsive protein 1 ERG1 complete	musa_cav_rep_c3321#chr10_11833967-11835505
GSMUA_Achr10G03590_001	Mitochondrial import inner membrane translocase subunit Tim9 TIM9 complete	musa_cav_rep_c835#chr10_11841012-11844038
GSMUA_Achr10G03600_001	Putative Dolichyl-phosphate beta-glucosyltransferase ALG5 complete	CAVIGN96RJG01AVRA2#chr10_11847698-11848119
GSMUA_Achr10G03630_001	Probable protein phosphatase 2C 4 PLL5 complete	musa_cav_c17436#chr10_11890291-11890506
GSMUA_Achr10G03640_001	Hypothetical protein unknown_gene missing_functional_completeness	musa_cav_c17436#chr10_11890291-11890506
GSMUA_Achr10G03650_001	60S ribosomal protein L36-2 RPL36B complete	musa_cav_rep_c2262#chr10_11893662-11897702
GSMUA_Achr10G03660_001	Putative Dof zinc finger protein DOF3.6 DOF3.6 complete	CAVIGN96RJG02HNSO4#chr10_11901687-11902054
GSMUA_Achr10G03670_001	Actin-depolymerizing factor 1 ADF1 modules	musa_cav_rep_c7027#chr10_11927626-11928669 musa_cav_rep_c5494#chr10_11927398-11927786
GSMUA_Achr10G03680_001	40S ribosomal protein S15a RPS15A complete	musa_cav_rep_c2828#chr10_12000232-12002248 musa_cav_rep_c13277#chr10_12001314-12001601
GSMUA_Achr10G03690_001	Ras-related protein ARA-3 ARA-3 complete	musa_cav_rep_c7591#chr10_12003214-12006726
GSMUA_Achr10G03730_001	Actin-2 ACT2 complete	musa_cav_rep_c6612#chr10_12134618-12134754 musa_cav_pos_c138_1#chr10_12131570-12132931
GSMUA_Achr10G03740_001	plant-specific domain TIGR01589 family protein, expressed CYP51A1 complete	musa_cav_rep_c3700#chr10_12141756-12142544
GSMUA_Achr10G03750_001	Putative Monoglyceride lipase Mgll complete	CAVIGN96RJG01ANC2V#chr10_12144920-12146930
GSMUA_Achr10G03760_001	60S ribosomal protein L35 RPL35 modules	musa_cav_rep_c3075#chr10_12149033-12153672
GSMUA_Achr10G03780_001	Lung seven transmembrane receptor domain containing protein, putative, expressed Gpr107 modules	musa_cav_rep_c7157#chr10_12187481-12190562 musa_cav_rep_c3705#chr10_12186416-12187245
GSMUA_Achr10G03790_001	Putative Uncharacterized lipoprotein PYRAB04520 PYRAB04520 fragment	musa_cav_c14673#chr10_12191076-12194114
GSMUA_Achr10G03800_001	Putative respiratory burst oxidase homolog protein H RBOHH complete	musa_cav_rep_c6094#chr10_12195063-12195701 musa_cav_c7353#chr10_12197050-12197686 musa_cav_c18085#chr10_12198356-12198813
GSMUA_Achr10G03810_001	protein kinase PKN/PRK1, effector, putative, expressed Clec4f complete	CAVIGN96RJG02HPJD1#chr10_12543576-12550750
GSMUA_Achr10G03840_001	Putative transcription termination factor nusG family protein, expressed nusG complete	musa_cav_c4175#chr10_13082345-13088840
GSMUA_Achr10G03850_001	Ras-related protein ARA-3 ARA-3 complete	musa_cav_rep_c7428#chr10_13117024-13117409
GSMUA_Achr10G03870_001	Elongation factor P efp modules	musa_cav_c12332#chr10_13390260-13391731
GSMUA_Achr10G03880_001	protein kinase domain containing protein, expressed HT1 complete	musa_cav_rep_c18141#chr10_13394581-13394974 musa_cav_c6358#chr10_13401940-13402676
GSMUA_Achr10G03900_001	ABC1 family domain containing protein, putative, expressed abkC complete	musa_cav_c4206#chr10_13419429-13422037
GSMUA_Achr10G03930_001	Putative Programmed cell death protein 4 PDCD4 complete	musa_cav_c6653#chr10_13460766-13461569
GSMUA_Achr10G03960_001	Putative Whole genome shotgun sequence of line PN40024, scaffold_219.assembly12x (Fragment) COL7 complete	musa_cav_c22230#chr10_13482751-13483042
GSMUA_Achr10G03970_001	Putative Inactive hydroxysteroid dehydrogenase-like protein 1 HSDL1 fragment	musa_cav_c4149#chr10_13485133-13485885
GSMUA_Achr10G03980_001	ZOS1-20 - C2H2 zinc finger protein, expressed lid modules	musa_cav_c24578#chr10_13532399-13532851
GSMUA_Achr10G04020_001	Hypothetical protein purA missing_functional_completeness	musa_cav_c20205#chr10_13550517-13553773
GSMUA_Achr10G04050_001	Putative Probable adenylate kinase 1, chloroplastic At2g37250 modules	musa_cav_c12020#chr10_13593526-13595911 musa_cav_c11689#chr10_13595919-13598924
GSMUA_Achr10G04110_001	Hypothetical protein gatB missing_functional_completeness	musa_cav_rep_c8667#chr10_13693425-13694931 musa_cav_c15388#chr10_13693570-13702150
GSMUA_Achr10G04120_001	Aspartyl/glutamyl-tRNA(Asn/Gln) amidotransferase subunit B gatB fragment	musa_cav_c15388#chr10_13693570-13702150
GSMUA_Achr10G04140_001	Aspartyl/glutamyl-tRNA(Asn/Gln) amidotransferase subunit B gatB fragment	musa_cav_rep_c3160#chr10_13704847-13705272
GSMUA_Achr10G04150_001	Hypothetical protein unknown_gene missing_functional_completeness	musa_cav_rep_c3160#chr10_13704847-13705272
GSMUA_Achr10G04170_001	Probable thiol methyltransferase 2 HOL3 modules	musa_cav_c4809#chr10_13748564-13751722 musa_cav_c18287#chr10_13751138-13751440
GSMUA_Achr10G04190_001	acyl-coenzyme A thioesterase 10, mitochondrial precursor, putative, expressed ACOT9 modules	musa_cav_c9537#chr10_13759762-13760216 musa_cav_c7829#chr10_13756606-13757159
GSMUA_Achr10G04210_001	acyl-coenzyme A thioesterase 10, mitochondrial precursor, putative, expressed unknown_gene fragment	musa_cav_c11383#chr10_13766918-13767331
GSMUA_Achr10G04230_001	60S ribosomal protein L5 RPL5 complete	musa_cav_rep_c6152#chr10_13774924-13779586
GSMUA_Achr10G04240_001	Putative expressed protein CHAF1A complete	CAVIGN96RJG01A724Q#chr10_13782965-13783534
GSMUA_Achr10G04250_001	60S ribosomal protein L38 RPL38A modules	musa_cav_rep_c2492#chr10_13797262-13799325
GSMUA_Achr10G04260_001	bromodomain protein 103, putative, expressed ATAD2B complete	musa_cav_c20679#chr10_13813024-13813289
GSMUA_Achr10G04280_001	Putative Uncharacterized protein C2orf64 homolog TGas128e22.1 complete	musa_cav_c15936#chr10_13959679-13970052 musa_cav_c15163#chr10_13968729-13969057
GSMUA_Achr10G04290_001	Putative Whole genome shotgun sequence assembly, scaffold_319, strain Mel28 CASP3 fragment	CAVNIGN96RJG01DM39K#chr10_13971095-13972113
GSMUA_Achr10G04300_001	late embryogenesis abundant protein, putative, expressed LEA14-A complete	musa_cav_rep_c10478#chr10_13972250-13973890
GSMUA_Achr10G04320_001	NAC domain protein, IPR003441 ANAC094 complete	musa_cav_rep_c10455#chr10_13989512-13991532
GSMUA_Achr10G04360_001	PHD finger protein, putative, expressed At5g26210 fragment	musa_cav_c16251#chr10_14039960-14043774
GSMUA_Achr10G04370_001	expressed protein prfA fragment	musa_cav_rep_c1496#chr10_14045908-14050598
GSMUA_Achr10G04410_001	expressed protein prfA fragment	musa_cav_c9509#chr10_14067378-14067984
GSMUA_Achr10G04420_001	AAA family ATPase, putative, expressed clpX complete	musa_cav_rep_c1388#chr10_14089137-14091906 musa_cav_c23826#chr10_14085866-14087843 musa_cav_c20795#chr10_14088774-14088796
GSMUA_Achr10G04430_001	rickettsia 17 kDa surface antigen family protein, expressed NIP2 complete	musa_cav_rep_c1388#chr10_14089137-14091906
GSMUA_Achr10G04450_001	Hypothetical protein ERF020 missing_functional_completeness	CAVIGN96RJG01AOZRY#chr10_14096047-14096361
GSMUA_Achr10G04460_001	uridine kinase, putative, expressed PF07_0086 fragment	CAVIGN96RJG02HF4I1#chr10_14097793-14098049
GSMUA_Achr10G04480_001	expressed protein Snapc3 fragment	musa_cav_c8725#chr10_14141539-14142635
GSMUA_Achr10G04490_001	Hypothetical protein unknown_gene missing_functional_completeness	musa_cav_rep_c14181#chr10_14155128-14158187
GSMUA_Achr10G04500_001	Putative Peroxiredoxin Q, chloroplastic Os06g0196300 modules	musa_cav_rep_c14181#chr10_14155128-14158187
GSMUA_Achr10G04510_001	glycosyl transferase, putative, expressed GYG2 complete	CAVIGN96RJG02F7NMO#chr10_14163779-14164129
GSMUA_Achr10G04530_001	Transcription factor NAC078 fragment	musa_cav_rep_c8700#chr10_14178970-14179450
GSMUA_Achr10G04540_001	Hypothetical protein MED4 missing_functional_completeness	musa_cav_rep_c8700#chr10_14178970-14179450
GSMUA_Achr10G04560_001	H-BTB2 - Bric-a-Brac, Tramtrack, Broad Complex BTB domain with H family conserved sequence, expressed COPRO5265_1289 complete	musa_cav_c22530#chr10_14189070-14189465
GSMUA_Achr10G04570_001	NAC domain-containing protein 2 NAC002 complete	musa_cav_rep_c2056#chr10_14197093-14197682 musa_cav_rep_c1624#chr10_14196108-14196827
GSMUA_Achr10G04610_001	Predicted protein At5g66675 fragment	musa_cav_c7644#chr10_14236457-14237016
GSMUA_Achr10G04620_001	Conserved hypothetical protein DOCK9 complete	CAVIGN96RJG02FN21T#chr10_14238665-14238857
GSMUA_Achr10G04690_001	mRNA-decapping enzyme-like protein At1g08370 complete	musa_cav_rep_c2084#chr10_14329679-14334197
GSMUA_Achr10G04710_001	Vesicle-associated membrane protein 714 VAMP714 complete	musa_cav_c20397#chr10_14336791-14340102
GSMUA_Achr10G04720_001	NAC-domain protein NAC090 modules	musa_cav_c21000#chr10_14358551-14358921
GSMUA_Achr10G04730_001	Putative Sorting nexin-1 SNX1 fragment	musa_cav_c15564#chr10_14367553-14367859
GSMUA_Achr10G04740_001	F-box/LRR-repeat protein At1g67190 At1g67190 complete	musa_cav_c14003#chr10_14392961-14393339
GSMUA_Achr10G04770_001	Putative Uncharacterized oxidoreductase At1g06690, chloroplastic At1g06690 fragment	musa_cav_rep_c590#chr10_14405959-14408911
GSMUA_Achr10G04780_001	Putative Histone deacetylase HDT1 HDT1 complete	musa_cav_c10013#chr10_14417139-14418527
GSMUA_Achr10G04790_001	Alpha-soluble NSF attachment protein ASNAP2 complete	musa_cav_rep_c1397#chr10_14419203-14422513 musa_cav_c15032#chr10_14422485-14426957
GSMUA_Achr10G04800_001	Putative Protocadherin alpha-3 PCDHA3 fragment	musa_cav_c9374#chr10_14446066-14446986
GSMUA_Achr10G04820_001	Putative Uncharacterized protein ynbB ynbB complete	musa_cav_c20795#chr10_14453227-14453247
GSMUA_Achr10G04850_001	Putative U-box domain-containing protein 8 PUB8 complete	musa_cav_c12347#chr10_14480947-14481334
GSMUA_Achr10G04860_001	ethylene-responsive protein related, putative, expressed BHLH112 complete	CAVNIGN96RJG02GZ0WT#chr10_14502619-14502925
GSMUA_Achr10G04890_001	Hypothetical protein Kdm4d missing_functional_completeness	CAVIGN96RJG01ERSGA#chr10_14536022-14536426
GSMUA_Achr10G04900_001	Homeobox-leucine zipper protein ROC2 ROC2 complete	CAVNIGN96RJG02J2ZAL#chr10_14544115-14544673
GSMUA_Achr10G04910_001	Hypothetical protein DDL missing_functional_completeness	CAVIGN96RJG02HO6ZJ#chr10_14545484-14545797
GSMUA_Achr10G04930_001	Putative expressed protein At5g41620 complete	musa_cav_c16524#chr10_14587860-14588638
GSMUA_Achr10G04940_001	Cysteine-rich PDZ-binding protein Cript complete	musa_cav_rep_c20778#chr10_14589379-14592487 musa_cav_c13485#chr10_14589496-14592626
GSMUA_Achr10G04950_001	Putative Protein transport protein SEC23 SEC23 complete	musa_cav_c23120#chr10_14603272-14603746 musa_cav_c18353#chr10_14602114-14603056 musa_cav_c10345#chr10_14592933-14598380
GSMUA_Achr10G04960_001	Putative Protein gufA gufA modules	musa_cav_c8240#chr10_14608941-14609619
GSMUA_Achr10G04970_001	Hypothetical protein unknown_gene missing_functional_completeness	musa_cav_rep_c420#chr10_14621393-14622490
GSMUA_Achr10G04990_001	structural constituent of ribosome, putative, expressed argG fragment	musa_cav_c12846#chr10_14628188-14629608
GSMUA_Achr10G05000_001	structural constituent of ribosome, putative, expressed folE2 fragment	CAVIGN96RJG01B006Y#chr10_14643669-14644052
GSMUA_Achr10G05030_001	CCR4-NOT transcription factor, putative, expressed CNOT2 complete	musa_cav_rep_c9995#chr10_14672443-14672970
GSMUA_Achr10G05060_001	expressed protein bmi1a complete	musa_cav_rep_c318#chr10_14687697-14693865 musa_cav_rep_c16258#chr10_14687803-14688252 musa_cav_c17529#chr10_14692854-14693278
GSMUA_Achr10G05110_001	glucosidase II beta subunit-like domain containing protein, expressed Prkcsh fragment	musa_cav_rep_c7380#chr10_14728929-14729438 musa_cav_c11863#chr10_14731449-14731957
GSMUA_Achr10G05150_001	CRAL/TRIO domain containing protein, expressed rsc5 modules	musa_cav_c24571#chr10_14838933-14839225 musa_cav_c24571#chr10_14844652-14844942
GSMUA_Achr10G05160_001	Mitochondrial import receptor subunit TOM40 homolog 1 TOM40-1 fragment	musa_cav_c11692#chr10_14852059-14855145
GSMUA_Achr10G05170_001	Mitochondrial import receptor subunit TOM40 TOM40-1 fragment	CAVIGN96RJG01CA07Q#chr10_14862367-14864032
GSMUA_Achr10G05240_001	Putative expressed protein dxs2 modules	musa_cav_c5858#chr10_14930536-14931390
GSMUA_Achr10G05250_001	Putative uncharacterized protein Sb01g043560 UVH3 fragment	musa_cav_c21582#chr10_14935652-14939966
GSMUA_Achr10G05350_001	Potassium transporter 7 HAK7 fragment	musa_cav_c9153#chr10_15087040-15117499 musa_cav_c19554#chr10_15082473-15086753
GSMUA_Achr10G05360_001	Potassium transporter 7 HAK7 fragment	musa_cav_rep_c3825#chr10_15118217-15118745 musa_cav_c9153#chr10_15087040-15117499 musa_cav_c14558#chr10_15108001-15117324
GSMUA_Achr10G05390_001	MSP domain containing protein, putative, expressed VAPA fragment	musa_cav_c9896#chr10_15145651-15146729 musa_cav_c8730#chr10_15152353-15152829
GSMUA_Achr10G05400_001	Putative Xanthoxin dehydrogenase ABA2 fragment	musa_cav_c20932#chr10_15158968-15159264
GSMUA_Achr10G05420_001	Putative 1-aminocyclopropane-1-carboxylate oxidase homolog 4 At1g06650 complete	musa_cav_rep_c2621#chr10_15162797-15166990
GSMUA_Achr10G05440_001	Putative SET domain-containing protein 3 SETD3 fragment	musa_cav_c16394#chr10_15204582-15204993
GSMUA_Achr10G05460_001	Hypothetical protein C14orf102 missing_functional_completeness	musa_cav_c22416#chr10_15225151-15232376
GSMUA_Achr10G05470_001	Putative UPF0614 protein C14orf102 homolog C14orf102 fragment	musa_cav_c22416#chr10_15225151-15232376 musa_cav_c16432#chr10_15248380-15248700
GSMUA_Achr10G05500_001	Hypothetical protein unknown_gene missing_functional_completeness	musa_cav_c13700#chr10_15263548-15264168
GSMUA_Achr10G05510_001	Putative Gamma-tubulin complex component 3 homolog tubgcp3 fragment	musa_cav_rep_c2243#chr10_15266161-15266604 musa_cav_c13700#chr10_15263548-15264168 musa_cav_c11447#chr10_15264790-15265171
GSMUA_Achr10G05580_001	Putative expressed protein ATF2 complete	musa_cav_rep_c2981#chr10_15598268-15599118
GSMUA_Achr10G05610_001	Hypothetical protein APC4 missing_functional_completeness	musa_cav_rep_c19627#chr10_15882840-15883694
GSMUA_Achr10G05620_001	Anaphase-promoting complex subunit 4 APC4 fragment	musa_cav_c23777#chr10_15896685-15930579
GSMUA_Achr10G05640_001	COP9 signalosome complex subunit 5a CSN5A complete	musa_cav_c4280#chr10_16091853-16100268
GSMUA_Achr10G05650_001	70 kDa peptidyl-prolyl isomerase FKBP70 complete	musa_cav_rep_c2340#chr10_16136681-16137907 musa_cav_c12478#chr10_16135633-16136393
GSMUA_Achr10G05660_001	Hypothetical protein rep missing_functional_completeness	musa_cav_c14636#chr10_16138515-16138843
GSMUA_Achr10G05670_001	Putative Whole genome shotgun sequence of line PN40024, scaffold_29.assembly12x (Fragment) unknown_gene complete	musa_cav_rep_c20982#chr10_16154246-16154801
GSMUA_Achr10G05680_001	UPF0414 transmembrane protein C20orf30 homolog RCJMB04_6c24 fragment	musa_cav_rep_c1853#chr10_16162516-16165328 musa_cav_rep_c14059#chr10_16162519-16162851 musa_cav_rep_c10435#chr10_16162517-16162629 musa_cav_rep_c10435#chr10_16163655-16165361 musa_cav_c21622#chr10_16165383-16165607
GSMUA_Achr10G05690_001	Zinc finger CCCH domain-containing protein ZFN-like Os11g0472000 complete	musa_cav_c11062#chr10_16166756-16168873
GSMUA_Achr10G05700_001	Hypothetical protein Usp29 missing_functional_completeness	musa_cav_c15559#chr10_16178228-16178582
GSMUA_Achr10G05710_001	Putative zinc finger, C3HC4 type domain containing protein, expressed HIR3 complete	CAVIGN96RJG02HMMOQ#chr10_16180870-16181210
GSMUA_Achr10G05720_001	Actin-related protein 2/3 complex subunit 4 arcD complete	musa_cav_c16298#chr10_16191840-16200807
GSMUA_Achr10G05730_001	Putative nitrate-induced NOI protein, expressed RIN4 complete	musa_cav_c12693#chr10_16205291-16206748
GSMUA_Achr10G05740_001	Putative Haloalkane dehalogenase 2 dhmA2 modules	musa_cav_rep_c4255#chr10_16212629-16216471 musa_cav_rep_c10606#chr10_16215998-16216303 musa_cav_c14780#chr10_16208163-16212613
GSMUA_Achr10G05750_001	SAP domain containing protein, expressed ku70 complete	musa_cav_c14935#chr10_16224809-16227409
GSMUA_Achr10G05770_001	Putative dnaJ domain containing protein, expressed Dnajb12 complete	musa_cav_c6135#chr10_16244726-16245220
GSMUA_Achr10G05790_001	Putative DEK C terminal domain containing protein, expressed Dek complete	musa_cav_rep_c6446#chr10_16255261-16256826
GSMUA_Achr10G05800_001	Putative uncharacterized protein Rprd1b complete	musa_cav_rep_c6895#chr10_16257999-16262415
GSMUA_Achr10G05820_001	Putative Zinc finger protein CONSTANS-LIKE 15 COL15 complete	musa_cav_c10739#chr10_16268045-16268722
GSMUA_Achr10G05860_001	TBC domain containing protein, expressed Tbc1d8b complete	musa_cav_rep_c3768#chr10_16353488-16354351 musa_cav_c20240#chr10_16353867-16354847
GSMUA_Achr10G05870_001	tonneau 1b, putative, expressed FGFR1OP complete	musa_cav_rep_c5099#chr10_16355446-16356636 musa_cav_c12916#chr10_16358733-16361952
GSMUA_Achr10G05880_001	expressed protein CNOT4 fragment	musa_cav_c8035#chr10_16374542-16375390
GSMUA_Achr10G05920_001	Hypothetical protein HCF152 missing_functional_completeness	musa_cav_c22947#chr10_16416548-16417023
GSMUA_Achr10G05930_001	Putative expressed protein clpB complete	musa_cav_rep_c2472#chr10_16432823-16433614 musa_cav_c10027#chr10_16431487-16431904
GSMUA_Achr10G05940_001	PHD finger protein At5g26210 At5g26210 complete	musa_cav_rep_c24249#chr10_16437946-16438382
GSMUA_Achr10G05950_001	Ran-binding protein 1 homolog c RANBP1C complete	musa_cav_rep_c3146#chr10_16439593-16442371
GSMUA_Achr10G05960_001	Ubiquitin-activating enzyme E1 2 UBA2 complete	musa_cav_rep_c2108#chr10_16450114-16451546 musa_cav_c7800#chr10_16446367-16446687
GSMUA_Achr10G06000_001	homeobox protein knotted-1, putative, expressed KNAT3 modules	musa_cav_rep_c22693#chr10_16486351-16490964
GSMUA_Achr10G06030_001	Putative Uncharacterized protein At2g39795, mitochondrial At2g39795 complete	musa_cav_c14540#chr10_16515269-16515823
GSMUA_Achr10G06040_001	two-component response regulator, putative, expressed ARR12 complete	musa_cav_c13381#chr10_16526920-16527320
GSMUA_Achr10G06050_001	Putative Probable WRKY transcription factor 40 WRKY40 complete	musa_cav_c19866#chr10_16529925-16530633
GSMUA_Achr10G06060_001	Putative Probable WRKY transcription factor 4 WRKY4 modules	musa_cav_c13623#chr10_16539815-16542344
GSMUA_Achr10G06070_001	methyladenine glycosylase, putative, expressed guaA complete	CAVIGN96RJG02GVI44#chr10_16546627-16547026
GSMUA_Achr10G06080_001	Putative Transmembrane 9 superfamily member 4 TM9SF4 complete	musa_cav_c4539#chr10_16554699-16555175
GSMUA_Achr10G06090_001	Hypothetical protein unknown_gene missing_functional_completeness	musa_cav_rep_c19693#chr10_16556246-16556625 musa_cav_c4539#chr10_16554699-16555175
GSMUA_Achr10G06120_001	expressed protein TYR1 complete	musa_cav_rep_c9743#chr10_16567229-16567705 musa_cav_rep_c805#chr10_16567232-16568948
GSMUA_Achr10G06130_001	expressed protein mug111 complete	musa_cav_c22974#chr10_16569997-16573009
GSMUA_Achr10G06190_001	ADP-ribosylation factor 1 ARF1 complete	musa_cav_rep_c8536#chr10_16635142-16637516
GSMUA_Achr10G06200_001	D-3-phosphoglycerate dehydrogenase, chloroplastic At1g17745 complete	musa_cav_rep_c4046#chr10_16642559-16643238
GSMUA_Achr10G06250_001	60S ribosomal protein L7-4 RPL7D complete	musa_cav_rep_c1767#chr10_16686191-16687067
GSMUA_Achr10G06260_001	GATA transcription factor 24 GATA24 modules	musa_cav_rep_c9558#chr10_16688272-16691725 musa_cav_rep_c4645#chr10_16691872-16692292
GSMUA_Achr10G06270_001	Reticulon-like protein B22 RTNLB22 complete	musa_cav_c23038#chr10_16693177-16699008
GSMUA_Achr10G06280_001	Putative Chloroplast envelope membrane protein cemA modules	musa_cav_c7589#chr10_16700012-16700465
GSMUA_Achr10G06290_001	Putative endonuclease FLJ39025 SPAC1F12.06c complete	musa_cav_c20346#chr10_16714349-16715884
GSMUA_Achr10G06300_001	Peptidyl-prolyl cis-trans isomerase CYP20-1 CYP20-1 complete	musa_cav_rep_c7409#chr10_16716525-16719149
GSMUA_Achr10G06310_001	Two-component response regulator-like PRR1 PRR1 complete	musa_cav_c21282#chr10_16722674-16723178
GSMUA_Achr10G06320_001	Hypothetical protein LHP1 missing_functional_completeness	CAVIGN96RJG02JNXOZ#chr10_16723915-16735719
GSMUA_Achr10G06330_001	Putative Probable chromo domain-containing protein LHP1 LHP1 fragment	CAVIGN96RJG02JNXOZ#chr10_16723915-16735719
GSMUA_Achr10G06350_001	UDP-glucoronosyl and UDP-glucosyl transferase, putative, expressed ZOX1 complete	musa_cav_rep_c9401#chr10_16741056-16741899 musa_cav_c8253#chr10_16742322-16742908
GSMUA_Achr10G06360_001	Syntaxin-43 SYP43 complete	musa_cav_c15119#chr10_16745230-16746163 musa_cav_c13392#chr10_16746137-16747723
GSMUA_Achr10G06380_001	Hypothetical protein unknown_gene missing_functional_completeness	musa_cav_c14016#chr10_16755211-16757931
GSMUA_Achr10G06390_001	expressed protein unknown_gene complete	musa_cav_rep_c1931#chr10_16758380-16759278 musa_cav_c14016#chr10_16755211-16757931
GSMUA_Achr10G06400_001	Hypothetical protein FLA19 missing_functional_completeness	musa_cav_c16433#chr10_16760637-16761086
GSMUA_Achr10G06430_001	Putative Whole genome shotgun sequence of line PN40024, scaffold_39.assembly12x (Fragment) At1g14600 complete	CAVIGN96RJG02FNOX8#chr10_16782604-16783051
GSMUA_Achr10G06460_001	Putative Eyes absent homolog 2 EYA2 fragment	musa_cav_rep_c4866#chr10_16808936-16810674 musa_cav_c21290#chr10_16812549-16814529
GSMUA_Achr10G06470_001	Hypothetical protein unknown_gene missing_functional_completeness	musa_cav_c21290#chr10_16812549-16814529
GSMUA_Achr10G06510_001	WD domain, G-beta repeat domain containing protein, expressed SWD1 modules	musa_cav_c9744#chr10_16863733-16867024
GSMUA_Achr10G06540_001	transposon protein, putative, unclassified, expressed TNRC6B complete	CAVNIGN96RJG01C8X7H#chr10_16876814-16876984
GSMUA_Achr10G06550_001	Putative Protein LHY LHY complete	musa_cav_c9952#chr10_16879589-16880069 musa_cav_c14118#chr10_16880738-16881171
GSMUA_Achr10G06570_001	Putative zinc finger, C3HC4 type domain containing protein, expressed RHA1B complete	musa_cav_rep_c6539#chr10_16908184-16908495 musa_cav_c22496#chr10_16907648-16907972
GSMUA_Achr10G06630_001	Putative Auxin-responsive protein IAA10 IAA10 modules	CAVNIGN96RJG01AXQ9V#chr10_16931750-16933183
GSMUA_Achr10G06640_001	Putative Probable FAD synthase SPCC1235.04c modules	musa_cav_c8136#chr10_16971284-16971782 musa_cav_c6845#chr10_16961069-16963526 musa_cav_c20562#chr10_16963358-16963728 musa_cav_c15386#chr10_16956601-16959983
GSMUA_Achr10G06650_001	ABC transporter F family member 1 ABCF1 complete	musa_cav_rep_c229#chr10_16973015-16977690
GSMUA_Achr10G06660_001	LYK8, putative, expressed APK1B fragment	musa_cav_c13405#chr10_16979512-16980025
GSMUA_Achr10G06670_001	Putative uncharacterized protein BLH8 modules	musa_cav_c13405#chr10_16979512-16980025
GSMUA_Achr10G06690_001	autophagy protein 9, putative, expressed ATG9 fragment	musa_cav_c12442#chr10_16998764-16999397
GSMUA_Achr10G06710_001	C2 domain containing protein, putative, expressed WWP1 complete	musa_cav_c22061#chr10_17004712-17004957
GSMUA_Achr10G06720_001	expressed protein At1g76660 complete	musa_cav_c9732#chr10_17006688-17007402
GSMUA_Achr10G06740_001	Superoxide dismutase [Cu-Zn], chloroplastic SODCP complete	musa_cav_rep_c4135#chr10_17019874-17021761 musa_cav_rep_c361#chr10_17019774-17024002
GSMUA_Achr10G06770_001	Probable aquaporin PIP1-2 PIP1-2 fragment	musa_cav_rep_c933#chr10_17046472-17048903 musa_cav_rep_c12410#chr10_17047575-17048046
GSMUA_Achr10G06820_001	Hypothetical protein dxs missing_functional_completeness	musa_cav_c8071#chr10_17133545-17134198
GSMUA_Achr10G06830_001	expressed protein aplnrb complete	musa_cav_rep_c6270#chr10_17135479-17138454
GSMUA_Achr10G06850_001	Putative Probable N-acetylglucosaminyl-phosphatidylinositol de-N-acetylase pigl complete	musa_cav_c13596#chr10_17146926-17149625
GSMUA_Achr10G06860_001	Putative N-acetylglucosaminyl-phosphatidylinositol de-N-acetylase Pigl fragment	musa_cav_c13596#chr10_17146926-17149625
GSMUA_Achr10G06880_001	MYB_Al protein, putative, expressed mybJ fragment	musa_cav_c5747#chr10_17162140-17164906
GSMUA_Achr10G06890_001	GEM, putative, expressed At5g08350 complete	CAVIGN96RJG02GBQ6D#chr10_17166154-17166556
GSMUA_Achr10G06910_001	ubiquitin carboxyl-terminal hydrolase, family 1, putative, expressed lgrC complete	CAVIGN96RJG02G7RG7#chr10_17172844-17173200
GSMUA_Achr10G06920_001	Probable metal-nicotianamine transporter YSL12 YSL12 complete	musa_cav_c10759#chr10_17181978-17183051
GSMUA_Achr10G06930_001	Anamorsin homolog 1 H0403D02.15 complete	musa_cav_c10759#chr10_17181978-17183051
GSMUA_Achr10G06940_001	Hypothetical protein unknown_gene missing_functional_completeness	CAVIGN96RJG02J4QOT#chr10_17183284-17183854
GSMUA_Achr10G06960_001	tetratricopeptide repeat domain containing protein, expressed sti1 complete	musa_cav_rep_c6093#chr10_17190009-17193170
GSMUA_Achr10G07040_001	expressed protein fry complete	CAVNIGN96RJG01AP73F#chr10_17233866-17238320
GSMUA_Achr10G07080_001	Putative disease resistance protein RGA1 RGA1 missing_completeness	musa_cav_rep_c11257#chr10_17294342-17294770
GSMUA_Achr10G07090_001	Putative disease resistance protein RGA4 RGA1 missing_completeness	CAVIGN96RJG01CIZWO#chr10_17309937-17310157
GSMUA_Achr10G07120_001	Putative disease resistance protein RGA3 RGA1 missing_completeness	musa_cav_rep_c11257#chr10_17358823-17413616
GSMUA_Achr10G07130_001	Putative NB-ARC domain containing protein, expressed RPP8L2 missing_completeness	musa_cav_rep_c11257#chr10_17358823-17413616
GSMUA_Achr10G07140_001	Putative disease resistance protein RGA1 RGA1 missing_completeness	musa_cav_rep_c11257#chr10_17358823-17413616
GSMUA_Achr10G07150_001	Putative disease resistance protein RGA3 RGA1 missing_completeness	CAVIGN96RJG02GAXW8#chr10_17439582-17439940
GSMUA_Achr10G07190_001	SNF1-related protein kinase catalytic subunit alpha KIN10 KIN10 complete	musa_cav_c24252#chr10_17496321-17497056
GSMUA_Achr10G07220_001	Histone H4 SlH4 complete	musa_cav_rep_c5777#chr10_17519241-17519744
GSMUA_Achr10G07230_001	Nudix hydrolase 23, chloroplastic NUDT23 fragment	CAVNIGN96RJG02IREHA#chr10_17520733-17521561
GSMUA_Achr10G07240_001	Hypothetical protein unknown_gene missing_functional_completeness	musa_cav_rep_c12593#chr10_17525796-17526587
GSMUA_Achr10G07250_001	Alpha-1,3-mannosyl-glycoprotein 2-beta-N-acetylglucosaminyltransferase GNTI complete	musa_cav_c21998#chr10_17531002-17533085 musa_cav_c15857#chr10_17528386-17528829
GSMUA_Achr10G07260_001	WUSCHEL-related homeobox 8 WOX8 complete	CAVIGN96RJG01D8B6T#chr10_17538753-17540646
GSMUA_Achr10G07270_001	HMG1/2-like protein MNB1B complete	musa_cav_rep_c402#chr10_17546982-17548229
GSMUA_Achr10G07280_001	Small nuclear ribonucleoprotein Sm D3 snrpd3 complete	musa_cav_rep_c1504#chr10_17553002-17553610 musa_cav_rep_c14700#chr10_17552852-17553596
GSMUA_Achr10G07300_001	Uncharacterized protein ycf39 ycf39 complete	musa_cav_rep_c2704#chr10_17562806-17564123 musa_cav_c3375#chr10_17565827-17569094
GSMUA_Achr10G07320_001	Putative expressed protein Spata9 modules	musa_cav_c19992#chr10_17572023-17576463
GSMUA_Achr10G07360_001	hydrolase, acting on carbon-nitrogen, putative, expressed oxt complete	CAVNIGN96RJG01CIVB9#chr10_17587917-17588682
GSMUA_Achr10G07370_001	histone-like transcription factor and archaeal histone, putative, expressed Drap1 complete	musa_cav_rep_c6899#chr10_17589243-17589786
GSMUA_Achr10G07380_001	Putative Alba-like protein C9orf23 homolog C9orf23 modules	musa_cav_rep_c12929#chr10_17612658-17613439
GSMUA_Achr10G07400_001	SKP1-like protein 1A SKP1A complete	musa_cav_rep_c3715#chr10_17618164-17622016
GSMUA_Achr10G07430_001	40S ribosomal protein S20-2 RPS20B complete	musa_cav_rep_c2759#chr10_17647013-17649212
GSMUA_Achr10G07440_001	RNA recognition motif containing protein, putative, expressed SFRS12 complete	musa_cav_rep_c20947#chr10_17653851-17659656
GSMUA_Achr10G07450_001	APOBEC1 complementation factor, putative, expressed Syncrip complete	musa_cav_c23985#chr10_17661254-17661704 musa_cav_c16409#chr10_17669049-17669696 musa_cav_c16304#chr10_17662480-17669199
GSMUA_Achr10G07460_001	Putative expressed protein PF13_0198 complete	musa_cav_rep_c7499#chr10_17679068-17679370 musa_cav_c5715#chr10_17678485-17679455 musa_cav_c12869#chr10_17680708-17683147
GSMUA_Achr10G07500_001	SSE1, putative, expressed unknown_gene fragment	musa_cav_c22248#chr10_17714006-17714790 musa_cav_c13698#chr10_17713523-17714519
GSMUA_Achr10G07510_001	SSE1, putative, expressed pex16 complete	musa_cav_c22248#chr10_17714006-17714790 musa_cav_c13698#chr10_17713523-17714519
GSMUA_Achr10G07520_001	TraB family protein, putative, expressed TRABD modules	musa_cav_c10885#chr10_17717796-17720461
GSMUA_Achr10G07530_001	transcriptional corepressor SEUSS, putative, expressed SPBC30B4.03c complete	musa_cav_rep_c5253#chr10_17737083-17737543 musa_cav_c9897#chr10_17723271-17725773
GSMUA_Achr10G07560_001	expressed protein unknown_gene complete	musa_cav_c22138#chr10_17751594-17754067
GSMUA_Achr10G07580_001	Hypothetical protein unknown_gene missing_functional_completeness	CAVIGN96RJG02HPME4#chr10_17757418-17757801
GSMUA_Achr10G07590_001	Putative expressed protein Susd4 modules	CAVIGN96RJG01DDSP1#chr10_17757881-17762817
GSMUA_Achr10G07610_001	B-box zinc finger family protein, putative, expressed At1g78600 complete	musa_cav_c21016#chr10_17773907-17774289
GSMUA_Achr10G07620_001	Putative Cytochrome P450 78A3 CYP78A3 complete	CAVNIGN96RJG01BSGHN#chr10_17796401-17796878
GSMUA_Achr10G07640_001	Putative Uncharacterized protein C119.09c SPBC119.09c fragment	musa_cav_rep_c12248#chr10_17802189-17805345
GSMUA_Achr10G07660_001	UBX domain-containing protein, putative, expressed FAF1 complete	musa_cav_c14516#chr10_17826081-17828397 musa_cav_c14218#chr10_17824103-17826018
GSMUA_Achr10G07670_001	Putative transferase C1orf69 homolog, mitochondrial ch1073-162b20.1 complete	CAVIGN96RJG02ITS5W#chr10_17834503-17834869
GSMUA_Achr10G07690_001	DNA binding protein, putative, expressed ESC complete	CAVIGN96RJG01BYABS#chr10_17846732-17847068
GSMUA_Achr10G07700_001	plant-specific domain TIGR01589 family protein, putative, expressed TNFAIP8L2 complete	CAVIGN96RJG02JC9BT#chr10_17857322-17859705
GSMUA_Achr10G07730_001	50S ribosomal protein L13 rplM modules	musa_cav_c15216#chr10_17873698-17876496
GSMUA_Achr10G07750_001	Frataxin, mitochondrial FH complete	musa_cav_rep_c2134#chr10_17884522-17888935
GSMUA_Achr10G07760_001	Hypothetical protein SPAC167.05 missing_functional_completeness	musa_cav_c12095#chr10_17892139-17896856
GSMUA_Achr10G07820_001	BRASSINOSTEROID INSENSITIVE 1-associated receptor kinase 1, putative At2g17120 fragment	CAVIGN96RJG02HGRPV#chr10_17916438-17916902
GSMUA_Achr10G07840_001	Hypothetical protein unknown_gene missing_functional_completeness	musa_cav_c4217#chr10_17931383-17933803
GSMUA_Achr10G07850_001	Structural molecule, putative PAP6 complete	musa_cav_rep_c1696#chr10_17934219-17936426
GSMUA_Achr10G07890_001	ankyrin repeat domain containing protein, expressed ANKRD13B complete	musa_cav_c9974#chr10_17948745-17949169 musa_cav_c24453#chr10_17949613-17953477 musa_cav_c18158#chr10_17949147-17949592
GSMUA_Achr10G07910_001	RNA recognition motif containing protein, putative, expressed SPBC660.15 fragment	musa_cav_rep_c726#chr10_17962617-17963394 musa_cav_c6905#chr10_17963388-17964127 musa_cav_c21590#chr10_17964146-17969245
GSMUA_Achr10G07920_001	Protein PROTON GRADIENT REGULATION 5, chloroplastic PGR5 complete	musa_cav_rep_c282#chr10_17969980-17970773 musa_cav_rep_c14658#chr10_17970219-17970587
GSMUA_Achr10G07940_001	prenyltransferase, putative, expressed PTAR1 complete	CAVIGN96RJG01EP3M9#chr10_17996524-17999389
GSMUA_Achr10G07950_001	Putative Pentatricopeptide repeat-containing protein At3g04760, chloroplastic At3g04760 complete	musa_cav_c20421#chr10_18002128-18003178 musa_cav_c14594#chr10_18001507-18001938
GSMUA_Achr10G08010_001	expressed protein MUS81 complete	musa_cav_c8556#chr10_18024802-18029878 musa_cav_c22730#chr10_18035752-18038458 musa_cav_c10227#chr10_18031738-18035347
GSMUA_Achr10G08020_001	Caffeic acid 3-O-methyltransferase COMT complete	musa_cav_c19861#chr10_18047456-18048013
GSMUA_Achr10G08030_001	Putative uncharacterized hydrolase YOR131C YOR131C complete	musa_cav_c19278#chr10_18051830-18052052 musa_cav_c13004#chr10_18056105-18057882
GSMUA_Achr10G08040_001	Chaperonin CPN60-2, mitochondrial CPN60-2 complete	musa_cav_c6064#chr10_18066276-18068027
GSMUA_Achr10G08050_001	Dihydrolipoyllysine-residue acetyltransferase component 3 of pyruvate dehydrogenase complex, mitochondrial At1g54220 complete	musa_cav_c23011#chr10_18070541-18075378 musa_cav_c20337#chr10_18086249-18086543 musa_cav_c15813#chr10_18085561-18086233
GSMUA_Achr10G08060_001	Hypothetical protein unknown_gene missing_functional_completeness	musa_cav_rep_c24489#chr10_18089366-18089679 musa_cav_rep_c1319#chr10_18089287-18092998
GSMUA_Achr10G08070_001	myb-like DNA-binding domain containing protein, putative, expressed MYB86 fragment	musa_cav_rep_c1319#chr10_18089287-18092998
GSMUA_Achr10G08120_001	Putative uncharacterized protein FEZ modules	musa_cav_rep_c2542#chr10_18151887-18159825
GSMUA_Achr10G08130_001	CDP-diacylglycerol--inositol 3-phosphatidyltransferase 1 PIS1 complete	musa_cav_rep_c2542#chr10_18151887-18159825
GSMUA_Achr10G08140_001	tetratricopeptide repeat domain containing protein, putative, expressed cluA complete	musa_cav_rep_c2216#chr10_18162592-18163046 musa_cav_rep_c10271#chr10_18174127-18175978 musa_cav_c5070#chr10_18163894-18164426 musa_cav_c23945#chr10_18166882-18167562 musa_cav_c16655#chr10_18172678-18173926
GSMUA_Achr10G08150_001	Putative CCR4-NOT transcription complex subunit 10 CNOT10 modules	musa_cav_c15729#chr10_18178385-18178739
GSMUA_Achr10G08170_001	Probable N(2),N(2)-dimethylguanosine tRNA methyltransferase 1 At5g15810 complete	musa_cav_c12297#chr10_18201149-18201855
GSMUA_Achr10G08200_001	Mitochondrial import inner membrane translocase subunit TIM50 TIM50 complete	musa_cav_rep_c5431#chr10_18231785-18232795 musa_cav_rep_c3691#chr10_18228004-18232519
GSMUA_Achr10G08210_001	TBC domain containing protein, expressed Tbc1d17 fragment	musa_cav_c16101#chr10_18239732-18240088
GSMUA_Achr10G08220_001	Putative TBC1 domain family member 15 TBC1D15 fragment	musa_cav_c9841#chr10_18246835-18257867
GSMUA_Achr10G08240_001	Putative Probable LRR receptor-like serine/threonine-protein kinase At1g56140 At1g56140 fragment	CAVIGN96RJG01D1M6U#chr10_18263586-18263963
GSMUA_Achr10G08260_001	Putative Probable LRR receptor-like serine/threonine-protein kinase At1g56130 At1g56130 fragment	CAVIGN96RJG02G38N0#chr10_18284072-18284642
GSMUA_Achr10G08270_001	MYB family transcription factor, putative, expressed ARR1 complete	musa_cav_c13768#chr10_18287005-18287491
GSMUA_Achr10G08300_001	Protein TRIGALACTOSYLDIACYLGLYCEROL 2, chloroplastic TGD2 complete	CAVNIGN96RJG02FGOKJ#chr10_18330864-18331306
GSMUA_Achr10G08340_001	Putative Protein MAM3 MAM3 fragment	musa_cav_c16930#chr10_18349160-18349666
GSMUA_Achr10G08360_001	Putative Transmembrane protein 56 Tmem56 complete	musa_cav_c9256#chr10_18363077-18364558
GSMUA_Achr10G08380_001	Putative Receptor-like protein kinase HAIKU2 IKU2 complete	musa_cav_c7610#chr10_18394099-18394517 musa_cav_c5941#chr10_18395433-18395731
GSMUA_Achr10G08420_001	Hypothetical protein NAC042 missing_functional_completeness	CAVNIGN96RJG01CR3EM#chr10_18410243-18410847
GSMUA_Achr10G08430_001	heat shock protein DnaJ, putative, expressed Dnajc14 complete	musa_cav_c22414#chr10_18412360-18412539
GSMUA_Achr10G08440_001	Cell differentiation protein RCD1 homolog Rqcd1 complete	musa_cav_c13670#chr10_18424318-18425484
GSMUA_Achr10G08450_001	Putative U3 small nucleolar RNA-interacting protein 2 Rrp9 complete	musa_cav_c19742#chr10_18432689-18434608
GSMUA_Achr10G08470_001	Probable glutathione S-transferase parA PARA complete	musa_cav_rep_c5460#chr10_18439799-18440947 musa_cav_c20209#chr10_18440476-18440715
GSMUA_Achr10G08480_001	Putative uncharacterized protein At3g44020/T15B3_160 dnaJ modules	musa_cav_rep_c13270#chr10_18446375-18448471 musa_cav_c22863#chr10_18445632-18446377
GSMUA_Achr10G08500_001	gamma-tubulin complex component 6, putative, expressed TUBGCP6 modules	musa_cav_c19967#chr10_18464114-18464484 musa_cav_c16686#chr10_18461301-18461940
GSMUA_Achr10G08510_001	Uncharacterized protein At3g03773 At3g03773 complete	musa_cav_rep_c21130#chr10_18470548-18472983 musa_cav_rep_c1750#chr10_18470472-18475078
GSMUA_Achr10G08550_001	Conserved conserved hypothetical protein nudF complete	musa_cav_c11946#chr10_18498102-18498513
GSMUA_Achr10G08560_001	Proteasome subunit beta type-2-A PBD1 complete	musa_cav_c14651#chr10_18500572-18503214
GSMUA_Achr10G08620_001	AGG2, putative, expressed serS fragment	musa_cav_rep_c4012#chr10_18532845-18536026
GSMUA_Achr10G08630_001	Putative expressed protein HSV2 complete	musa_cav_c7178#chr10_18537689-18538115
GSMUA_Achr10G08640_001	expressed protein unknown_gene complete	musa_cav_rep_c1112#chr10_18542936-18544679
GSMUA_Achr10G08670_001	bZIP transcription factor domain containing protein, expressed CPRF2 fragment	CAVNIGN96RJG01DN0X4#chr10_18556555-18556860
GSMUA_Achr10G08680_001	Indole-3-glycerol phosphate lyase, chloroplastic BX1 fragment	musa_cav_c21649#chr10_18614712-18623732
GSMUA_Achr10G08720_001	Putative Probable WRKY transcription factor 39 WRKY39 complete	musa_cav_c16713#chr10_18636639-18638031 musa_cav_c13178#chr10_18637156-18637916
GSMUA_Achr10G08730_001	Putative Uncharacterized hydrolase HI_0588 HI_0588 complete	CAVNIGN96RJG01EZ5AD#chr10_18641348-18641738
GSMUA_Achr10G08740_001	GRF-interacting factor 1, putative, expressed Ss18 complete	musa_cav_rep_c4369#chr10_18645728-18651910 musa_cav_c15654#chr10_18645404-18645682
GSMUA_Achr10G08820_001	exostosin, putative, expressed Ext2 complete	musa_cav_c6927#chr10_18878223-18878747
GSMUA_Achr10G08830_001	Putative Uncharacterized protein C6C3.02c SPAC6C3.02c complete	musa_cav_rep_c6235#chr10_18879307-18881953
GSMUA_Achr10G08840_001	Putative Pentatricopeptide repeat-containing protein At1g59720, mitochondrial PCMP-H51 complete	musa_cav_rep_c5601#chr10_18884219-18884726 musa_cav_rep_c20087#chr10_18882883-18883060 musa_cav_rep_c1858#chr10_18882885-18883594
GSMUA_Achr10G08850_001	riboflavin biosynthesis protein-related, putative, expressed ribF complete	musa_cav_c6983#chr10_18885431-18886117 musa_cav_c16114#chr10_18891797-18891857
GSMUA_Achr10G08860_001	Phosphatidate cytidylyltransferase CDS1 complete	musa_cav_c14343#chr10_18891949-18894367
GSMUA_Achr10G08880_001	Putative Microfibrillar-associated protein 1 MFAP1 complete	musa_cav_rep_c19047#chr10_18915267-18915984 musa_cav_c13473#chr10_18915506-18916640
GSMUA_Achr10G08890_001	Putative OsAPRL5 adenosine 5'-phosphosulfate reductase-like OsAPRL5, expressed txndc15 complete	musa_cav_c13887#chr10_18921993-18925313
GSMUA_Achr10G08910_001	Adenylyl-sulfate kinase 1, chloroplastic AKN1 fragment	CAVIGN96RJG01AMUSI#chr10_18930459-18934634
GSMUA_Achr10G08920_001	Putative 5'-nucleotidase surE surE complete	musa_cav_c13839#chr10_18948277-18949836
GSMUA_Achr10G08930_001	Polygalacturonase PG2 fragment	CAVNIGN96RJG02F6EW6#chr10_18952040-18952489
GSMUA_Achr10G08970_001	Oryzain alpha chain Os04g0650000 complete	musa_cav_rep_c126#chr10_18991909-18995236
GSMUA_Achr10G09010_001	RNA recognition motif containing protein, putative, expressed Rbpms2 fragment	musa_cav_c22314#chr10_19018693-19018873
GSMUA_Achr10G09050_001	Probable protein NAP1 NAP1 complete	CAVIGN96RJG02G7E4I#chr10_19059498-19059868
GSMUA_Achr10G09090_001	Putative expressed protein LECRKA4.2 fragment	musa_cav_c18354#chr10_19081040-19081420 musa_cav_c13308#chr10_19081562-19082026
GSMUA_Achr10G09100_001	DNA-directed polymerase, putative, expressed POLH complete	musa_cav_c19111#chr10_19097092-19097402
GSMUA_Achr10G09110_001	Putative expressed protein EML5 fragment	CAVIGN96RJG01AUPHV#chr10_19100288-19100796
GSMUA_Achr10G09130_001	Putative Myrosinase-binding protein-like At2g25980 At2g25980 complete	CAVIGN96RJG01AK52M#chr10_19106581-19106785
GSMUA_Achr10G09170_001	Hypothetical protein CFTR missing_functional_completeness	musa_cav_c6584#chr10_19116576-19118817
GSMUA_Achr10G09180_001	Probable protein phosphatase 2C 62 Os07g0507000 complete	musa_cav_rep_c2238#chr10_19120323-19124802 musa_cav_c20352#chr10_19124413-19124747
GSMUA_Achr10G09200_001	Autophagy-related protein 8C ATG8C complete	musa_cav_rep_c4370#chr10_19133996-19136514
GSMUA_Achr10G09210_001	Putative Subtilisin-like protease ARA12 complete	musa_cav_c17565#chr10_19137473-19138295
GSMUA_Achr10G09220_001	Whole genome shotgun sequence of line PN40024, scaffold_59.assembly12x (Fragment) CPC complete	musa_cav_c11433#chr10_19142474-19143199
GSMUA_Achr10G09240_001	Putative Uncharacterized RNA-binding protein C23E6.01c SPBC23E6.01c complete	musa_cav_rep_c3773#chr10_19156885-19157472 musa_cav_c4976#chr10_19152857-19153212 musa_cav_c12611#chr10_19153839-19156540
GSMUA_Achr10G09250_001	B2 protein aroK fragment	musa_cav_rep_c4216#chr10_19157817-19164639
GSMUA_Achr10G09270_001	expressed protein yueC complete	musa_cav_rep_c6823#chr10_19173438-19175733 musa_cav_rep_c19772#chr10_19180645-19180984 musa_cav_rep_c1188#chr10_19176056-19181043
GSMUA_Achr10G09280_001	tobamovirus multiplication protein, putative, expressed ACSF2 complete	musa_cav_c7442#chr10_19181558-19182212
GSMUA_Achr10G09290_001	Putative tRNA (guanine-N(1)-)-methyltransferase trm5 modules	musa_cav_c20770#chr10_19190000-19190514 musa_cav_c14611#chr10_19196262-19197140
GSMUA_Achr10G09300_001	Putative Pentatricopeptide repeat-containing protein At1g55890, mitochondrial At1g55890 complete	musa_cav_c23659#chr10_19197629-19198027
GSMUA_Achr10G09310_001	Putative 22.3 kDa class VI heat shock protein HSP22.3 fragment	musa_cav_c5386#chr10_19200224-19200677
GSMUA_Achr10G09320_001	Beta-amylase BMY1 complete	musa_cav_c14127#chr10_19200737-19200810 musa_cav_c14127#chr10_19200838-19201335
GSMUA_Achr10G09350_001	Putative membrane-bound O-acyltransferase C24H6.01c SPAC24H6.01c complete	CAVIGN96RJG01C2WCQ#chr10_19227412-19227915
GSMUA_Achr10G09360_001	glycosyl transferase, group 1 domain containing protein, expressed lpsB complete	musa_cav_c23539#chr10_19243178-19243626
GSMUA_Achr10G09380_001	Digalactosyldiacylglycerol synthase 1, chloroplastic DGD1 complete	musa_cav_c9200#chr10_19256086-19257145
GSMUA_Achr10G09400_001	Putative expressed protein At1g06150 complete	musa_cav_rep_c8678#chr10_19264879-19266030 musa_cav_c15417#chr10_19264214-19264701
GSMUA_Achr10G09410_001	BEL1-like homeodomain protein 1 BLH1 fragment	musa_cav_rep_c7860#chr10_19269789-19270843 musa_cav_pos_c42_1#chr10_19267781-19269100 musa_cav_c19774#chr10_19269093-19269794 musa_cav_c18302#chr10_19267453-19267751
GSMUA_Achr10G09440_001	Hypothetical protein glo-4 missing_functional_completeness	musa_cav_c24217#chr10_19291178-19291702
GSMUA_Achr10G09450_001	Putative U-box domain-containing protein 27 PUB27 complete	musa_cav_c24217#chr10_19291178-19291702
GSMUA_Achr10G09470_001	Putative Probable transcription factor PosF21 POSF21 fragment	musa_cav_rep_c5888#chr10_19304388-19308216
GSMUA_Achr10G09490_001	homeodomain, putative, expressed KIAA1826 complete	musa_cav_c15993#chr10_19315183-19315683
GSMUA_Achr10G09500_001	Putative Auxin-induced protein 5NG4 yetK complete	CAVIGN96RJG01CNJAB#chr10_19320731-19321389
GSMUA_Achr10G09510_001	Putative uncharacterized protein Os10g0513300 modules	musa_cav_rep_c5876#chr10_19328840-19329536
GSMUA_Achr10G09520_001	expressed protein SGMS1 complete	musa_cav_c9274#chr10_19335683-19337323
GSMUA_Achr10G09530_001	Mak16 protein domain containing protein, expressed mak16-a complete	musa_cav_c9684#chr10_19343107-19344217 musa_cav_c15768#chr10_19340658-19342186
GSMUA_Achr10G09570_001	serine/threonine-protein kinase BRI1-like 1 precursor, putative, expressed EXS complete	musa_cav_c12995#chr10_19358693-19359049
GSMUA_Achr10G09580_001	expressed protein Scfd2 complete	CAVIGN96RJG02IIARS#chr10_19365041-19365646
GSMUA_Achr10G09590_001	expressed protein Tmem106a complete	musa_cav_rep_c13147#chr10_19370067-19370455 musa_cav_c10977#chr10_19368135-19368485
GSMUA_Achr10G09600_001	Ubiquitin-fold modifier 1 At1g77710 complete	musa_cav_rep_c21866#chr10_19383717-19386334
GSMUA_Achr10G09610_001	Serine/threonine-protein kinase SAPK7 SAPK7 complete	musa_cav_rep_c3852#chr10_19388975-19389731
GSMUA_Achr10G09620_001	Hypothetical protein unknown_gene missing_functional_completeness	musa_cav_rep_c3852#chr10_19388975-19389731
GSMUA_Achr10G09660_001	Putative Uncharacterized sodium-dependent transporter yocS yocS modules	musa_cav_rep_c4901#chr10_19390613-19391624 musa_cav_c8915#chr10_19391829-19393931 musa_cav_c18941#chr10_19390834-19391288
GSMUA_Achr10G09740_001	expressed protein SDR2 complete	musa_cav_rep_c21178#chr10_19425185-19425452 musa_cav_c21855#chr10_19425144-19425443 musa_cav_c21040#chr10_19416742-19418004
GSMUA_Achr10G09750_001	RNA recognition motif containing protein, putative, expressed CSTF2 fragment	musa_cav_c16092#chr10_19428347-19430530
GSMUA_Achr10G09760_001	RNA recognition motif containing protein, putative, expressed ctf1 fragment	musa_cav_c13555#chr10_19431506-19432839
GSMUA_Achr10G09840_001	Hypothetical protein NIFU2 missing_functional_completeness	musa_cav_c23509#chr10_19506090-19507343 musa_cav_c13891#chr10_19507367-19508992
GSMUA_Achr10G09870_001	Aldehyde dehydrogenase family 3 member H1 ALDH3H1 complete	musa_cav_rep_c2124#chr10_19520254-19522830 musa_cav_rep_c1426#chr10_19523136-19524702
GSMUA_Achr10G09880_001	E3 ubiquitin-protein ligase RGLG1 RGLG1 fragment	musa_cav_c24091#chr10_19525626-19525961 musa_cav_c18940#chr10_19528861-19530958
GSMUA_Achr10G09890_001	Isocitrate dehydrogenase [NAD] catalytic subunit 5, mitochondrial IDH5 complete	musa_cav_c10023#chr10_19533272-19534159
GSMUA_Achr10G09910_001	Hypothetical protein unknown_gene missing_functional_completeness	musa_cav_rep_c16316#chr10_19537416-19539956
GSMUA_Achr10G09920_001	Putative expressed protein ATG2 complete	musa_cav_rep_c16316#chr10_19537416-19539956 musa_cav_c12503#chr10_19559593-19559991
GSMUA_Achr10G09930_001	Putative Acyl-coenzyme A thioesterase 13 ACOT13 modules	musa_cav_c4174#chr10_19567407-19569392
GSMUA_Achr10G09940_001	40S ribosomal protein S12 RPS12 fragment	musa_cav_rep_c2460#chr10_19576704-19577020
GSMUA_Achr10G09950_001	Probable beta-1,3-galactosyltransferase 20 B3GALT20 complete	musa_cav_c14392#chr10_19582946-19584025
GSMUA_Achr10G09960_001	Hypothetical protein unknown_gene missing_functional_completeness	musa_cav_c13389#chr10_19640827-19641818
GSMUA_Achr10G09970_001	Hypothetical protein unknown_gene missing_functional_completeness	musa_cav_rep_c6096#chr10_19642588-19645116 musa_cav_c13389#chr10_19640827-19641818
GSMUA_Achr10G09980_001	nucleolin, putative, expressed gar2 fragment	musa_cav_rep_c3999#chr10_19648773-19649650
GSMUA_Achr10G09990_001	Putative Heat shock 70 kDa protein 4L HSPH1 missing_completeness	musa_cav_c23056#chr10_19650820-19651559
GSMUA_Achr10G10000_001	Hypothetical protein unknown_gene missing_functional_completeness	musa_cav_rep_c16393#chr10_19663525-19665023
GSMUA_Achr10G10010_001	Glucose-6-phosphate/phosphate translocator 2, chloroplastic GPT2 modules	musa_cav_rep_c16393#chr10_19663525-19665023 musa_cav_c24798#chr10_19667166-19667333
GSMUA_Achr10G10050_001	Protein H2A.7 H2A-4 complete	musa_cav_rep_c381#chr10_19684706-19685804
GSMUA_Achr10G10070_001	Calmodulin-related protein CAM53 complete	musa_cav_rep_c1919#chr10_19694490-19698513
GSMUA_Achr10G10080_001	Flavoprotein wrbA wrbA complete	musa_cav_c15378#chr10_19713906-19714619
GSMUA_Achr10G10110_001	Putative Probable NADH-ubiquinone oxidoreductase C3A11.07, mitochondrial SPAC3A11.07 modules	musa_cav_c9569#chr10_19744210-19744556 musa_cav_c5405#chr10_19743319-19744686 musa_cav_c18665#chr10_19746262-19746731
GSMUA_Achr10G10120_001	Hypothetical protein unknown_gene missing_functional_completeness	musa_cav_rep_c2107#chr10_19750571-19754160
GSMUA_Achr10G10130_001	expressed protein unknown_gene fragment	musa_cav_rep_c2107#chr10_19750571-19754160
GSMUA_Achr10G10140_001	Isoleucyl-tRNA synthetase, cytoplasmic Iars complete	musa_cav_rep_c5617#chr10_19757041-19757572 musa_cav_rep_c19844#chr10_19756912-19757230 musa_cav_c5532#chr10_19760564-19763389 musa_cav_c17133#chr10_19764189-19766994 musa_cav_c13281#chr10_19757741-19758013
GSMUA_Achr10G10150_001	Putative expressed protein nhaA2 complete	musa_cav_c20113#chr10_19776271-19776632
GSMUA_Achr10G10160_001	Putative Lysine histidine transporter 1 LHT1 complete	musa_cav_rep_c4361#chr10_19791987-19792649 musa_cav_c24154#chr10_19797519-19797721 musa_cav_c11200#chr10_19792759-19795412
GSMUA_Achr10G10180_001	Nucleobase-ascorbate transporter 12 NAT12 complete	musa_cav_c15579#chr10_19827567-19828264
GSMUA_Achr10G10190_001	Hypothetical protein div-1 missing_functional_completeness	CAVIGN96RJG02HR0TU#chr10_19829218-19830653
GSMUA_Achr10G10200_001	Putative Whole genome shotgun sequence of line PN40024, scaffold_7.assembly12x (Fragment) PCF11 fragment	musa_cav_c17071#chr10_19831681-19832296 musa_cav_c13811#chr10_19831117-19831697
GSMUA_Achr10G10240_001	Putative low molecular weight protein-tyrosine-phosphatase slr0328 slr0328 complete	musa_cav_c9299#chr10_19846115-19849162 musa_cav_c24602#chr10_19846749-19846954
GSMUA_Achr10G10260_001	Putative glycosyltransferase 5 GT5 complete	musa_cav_c24046#chr10_19855286-19855606
GSMUA_Achr10G10270_001	Histidine-containing phosphotransfer protein 1 HP1 complete	musa_cav_c14075#chr10_19855998-19861579
GSMUA_Achr10G10280_001	Putative Transcription initiation factor TFIID subunit 12 Taf12 modules	musa_cav_c23299#chr10_19867264-19869085
GSMUA_Achr10G10320_001	60S ribosomal protein L10a-2 RPL10AB fragment	musa_cav_rep_c16677#chr10_19898360-19898633 musa_cav_rep_c13318#chr10_19897850-19898563
GSMUA_Achr10G10340_001	Ribonuclease H2 subunit A At2g25100 complete	CAVIGN96RJG01E1YKT#chr10_19928362-19928439
GSMUA_Achr10G10400_001	Putative harpin-induced protein 1 domain containing protein, expressed SYP24 complete	musa_cav_c4780#chr10_19956386-19959842
GSMUA_Achr10G10410_001	VAMP-like protein YKT61 YKT61 complete	musa_cav_rep_c802#chr10_19962053-19970566
GSMUA_Achr10G10440_001	Putative uncharacterized protein GBF4 complete	musa_cav_rep_c9168#chr10_19975268-19976472
GSMUA_Achr10G10480_001	Putative receptor protein kinase ZmPK1 PK1 complete	musa_cav_rep_c7879#chr10_20027402-20028043 musa_cav_c5826#chr10_20025249-20025718
GSMUA_Achr10G10490_001	Putative 3-phosphoinositide-dependent protein kinase 1 Pdpk1 complete	CAVNIGN96RJG02I7TSD#chr10_20030452-20030953
GSMUA_Achr10G10500_001	Hypothetical protein mnmA missing_functional_completeness	musa_cav_c18539#chr10_20040704-20041023
GSMUA_Achr10G10510_001	expressed protein pyrD fragment	musa_cav_c18539#chr10_20040704-20041023
GSMUA_Achr10G10530_001	deoxynucleoside kinase family, putative, expressed DCK complete	musa_cav_rep_c2142#chr10_20068709-20070833 musa_cav_c23041#chr10_20071555-20072363
GSMUA_Achr10G10540_001	Putative C2 and GRAM domain-containing protein At1g03375 At1g03375 fragment	musa_cav_rep_c1790#chr10_20127142-20127698 musa_cav_rep_c12427#chr10_20124060-20124528
GSMUA_Achr10G10550_001	F-box protein SKP2A SKP2A complete	musa_cav_c9689#chr10_20161260-20163111 musa_cav_c16449#chr10_20158518-20160848
GSMUA_Achr10G10560_001	GTP-binding protein yptV3 YPTV3 complete	musa_cav_c9653#chr10_20163544-20166238
GSMUA_Achr10G10580_001	SGR2, putative, expressed DDHD1 complete	musa_cav_c12979#chr10_20217251-20218429
GSMUA_Achr10G10590_001	Pentatricopeptide repeat-containing protein At1g10270 GRP23 fragment	musa_cav_rep_c2242#chr10_20234318-20235601 musa_cav_rep_c16237#chr10_20234318-20234542 musa_cav_rep_c1193#chr10_20235534-20236553
GSMUA_Achr10G10600_001	Hypothetical protein unknown_gene missing_functional_completeness	musa_cav_rep_c1193#chr10_20235534-20236553
GSMUA_Achr10G10610_001	snRK1-interacting protein 1, putative, expressed RAD52 complete	musa_cav_c9876#chr10_20247689-20250538
GSMUA_Achr10G10650_001	Hypothetical protein At1g54610 missing_functional_completeness	musa_cav_c19196#chr10_20293819-20303669
GSMUA_Achr10G10660_001	protein kinase family protein, putative, expressed At1g54610 fragment	musa_cav_c5607#chr10_20311833-20312363 musa_cav_c19196#chr10_20293819-20303669
GSMUA_Achr10G10670_001	O-sialoglycoprotein endopeptidase, putative, expressed Osgepl1 fragment	musa_cav_c12820#chr10_20313386-20316323
GSMUA_Achr10G10680_001	O-sialoglycoprotein endopeptidase, putative, expressed gcp fragment	CAVIGN96RJG02F3JF0#chr10_20328822-20332954
GSMUA_Achr10G10690_001	NAC domain protein, IPR003441 ANAC094 complete	musa_cav_c20465#chr10_20340418-20340776
GSMUA_Achr10G10700_001	Protease Do-like 10, mitochondrial DEGP10 complete	musa_cav_c8941#chr10_20349080-20352813
GSMUA_Achr10G10710_001	(+)-pulegone reductase P2 complete	musa_cav_rep_c1233#chr10_20383312-20384842 musa_cav_c7957#chr10_20380167-20383322
GSMUA_Achr10G10730_001	Beta-glucosidase 4 BGLU4 fragment	musa_cav_c9359#chr10_20409837-20411684
GSMUA_Achr10G10750_001	Putative Dedicator of cytokinesis protein 8 Dock8 fragment	musa_cav_c24505#chr10_20441960-20441979
GSMUA_Achr10G10780_001	VHS and GAT domain containing protein, expressed Tom1l2 complete	musa_cav_c21919#chr10_20470211-20473013 musa_cav_c12727#chr10_20469423-20470188
GSMUA_Achr10G10810_001	phosphatidylserine decarboxylase, putative, expressed SPAC31G5.15 complete	musa_cav_rep_c2681#chr10_20506394-20508731 musa_cav_c22537#chr10_20494878-20496864
GSMUA_Achr10G10830_001	Putative UPF0580 protein C15orf58 homolog C15orf58 complete	musa_cav_rep_c9230#chr10_20513481-20513965 musa_cav_rep_c1623#chr10_20510912-20512469 musa_cav_c19520#chr10_20512593-20513344
GSMUA_Achr10G10860_001	Phosphoribosylamine--glycine ligase, chloroplastic PUR2 fragment	musa_cav_c9797#chr10_20523202-20523814 musa_cav_c7792#chr10_20525425-20527353
GSMUA_Achr10G10870_001	nonsense-mediated decay UPF3, putative, expressed unknown_gene fragment	CAVIGN96RJG01CFOYX#chr10_20532526-20532731
GSMUA_Achr10G10890_001	Cullin-associated NEDD8-dissociated protein 1 CAND1 complete	musa_cav_c9333#chr10_20563871-20564500 musa_cav_c23645#chr10_20544209-20546591
GSMUA_Achr10G10900_001	Putative PHD finger protein At1g33420 At1g33420 complete	musa_cav_c18554#chr10_20570421-20570535 musa_cav_c18554#chr10_20570819-20571035
GSMUA_Achr10G10910_001	Putative Peptide transporter PTR1 PTR1 complete	musa_cav_c6233#chr10_20572982-20574223 musa_cav_c12654#chr10_20575053-20575874
GSMUA_Achr10G10930_001	Putative RNA-binding protein 38 RBM38 modules	CAVIGN96RJG01APOGA#chr10_20582890-20584712
GSMUA_Achr10G10950_001	Hypothetical protein Tg missing_functional_completeness	musa_cav_rep_c796#chr10_20595570-20598579
GSMUA_Achr10G10960_001	Hypothetical protein unknown_gene missing_functional_completeness	musa_cav_rep_c796#chr10_20595570-20598579
GSMUA_Achr10G11000_001	Putative General transcription factor 3C polypeptide 3 GTF3C3 complete	musa_cav_c18608#chr10_20633735-20634100
GSMUA_Achr10G11010_001	ATP-dependent Clp protease ATP-binding subunit ClpX clpX modules	musa_cav_c16399#chr10_20645246-20647737 musa_cav_c11017#chr10_20637123-20638458
GSMUA_Achr10G11020_001	Putative ZF-HD protein dimerisation region containing protein, expressed At4g24660 complete	CAVNIGN96RJG02GQIL4#chr10_20650055-20650508
GSMUA_Achr10G11030_001	Putative 22.7 kDa class IV heat shock protein HSP22.7 complete	musa_cav_rep_c4542#chr10_20657859-20658584
GSMUA_Achr10G11040_001	dual specificity protein phosphatase, putative, expressed ynbD complete	musa_cav_c14428#chr10_20659571-20661481
GSMUA_Achr10G11110_001	Hypothetical protein ATX1 missing_functional_completeness	musa_cav_rep_c4089#chr10_20695105-20695496
GSMUA_Achr10G11120_001	60S acidic ribosomal protein P2B RPP2B complete	musa_cav_c5321#chr10_20696059-20698902 musa_cav_c15909#chr10_20697922-20698875
GSMUA_Achr10G11140_001	Putative phytosulfokines 6 PSK6 complete	musa_cav_c8487#chr10_20718475-20718813
GSMUA_Achr10G11150_001	Arogenate dehydratase/prephenate dehydratase 6, chloroplastic ADT6 fragment	musa_cav_rep_c4900#chr10_20724736-20725157
GSMUA_Achr10G11160_001	Hypothetical protein ROS1 missing_functional_completeness	CAVIGN96RJG01EONCQ#chr10_20742542-20742840
GSMUA_Achr10G11170_001	Peroxiredoxin-2E, chloroplastic PRXIIE complete	musa_cav_rep_c3115#chr10_20755263-20756764 musa_cav_rep_c230#chr10_20754761-20755758 musa_cav_rep_c20192#chr10_20755323-20757335 musa_cav_rep_c16599#chr10_20755016-20755700
GSMUA_Achr10G11190_001	Putative Peptidyl-prolyl cis-trans isomerase CYP21-3, mitochondrial CYP21-3 complete	musa_cav_rep_c9791#chr10_20769428-20772347 musa_cav_rep_c4060#chr10_20772367-20776071 musa_cav_c10584#chr10_20773675-20774124
GSMUA_Achr10G11200_001	Putative Bifunctional polymyxin resistance protein ArnA arnA fragment	musa_cav_c15815#chr10_20776473-20776944
GSMUA_Achr10G11220_001	Putative Phosphomannomutase/phosphoglucomutase algC modules	musa_cav_rep_c2756#chr10_20786817-20787955 musa_cav_rep_c210#chr10_20788015-20789830 musa_cav_rep_c14020#chr10_20789099-20789698 musa_cav_c21801#chr10_20788101-20788171 musa_cav_c21801#chr10_20788365-20788648
GSMUA_Achr10G11320_001	Putative uncharacterized protein Sb01g043650 fadB fragment	CAVIGN96RJG01A9GSJ#chr10_20827038-20827260
GSMUA_Achr10G11330_001	Hypothetical protein unknown_gene missing_functional_completeness	CAVIGN96RJG01EP6YF#chr10_20827637-20830815
GSMUA_Achr10G11340_001	glucan endo-1,3-beta-glucosidase-related, putative, expressed At1g11820 complete	CAVIGN96RJG01EP6YF#chr10_20827637-20830815
GSMUA_Achr10G11350_001	Vacuolar-sorting receptor 3 VSR3 complete	musa_cav_c17635#chr10_20840501-20843074
GSMUA_Achr10G11400_001	40S ribosomal protein S29 RPS29 complete	musa_cav_rep_c1092#chr10_20881743-20883996
GSMUA_Achr10G11420_001	Putative expressed protein RPGRIP1 complete	musa_cav_c11277#chr10_20890233-20890866
GSMUA_Achr10G11440_001	Casein kinase II subunit alpha-2 CKA2 complete	musa_cav_rep_c21412#chr10_20908926-20909186
GSMUA_Achr10G11480_001	Putative Sigma factor sigB regulation protein rsbQ rsbQ complete	musa_cav_rep_c1834#chr10_20916665-20919257
GSMUA_Achr10G11490_001	Putative Cytochrome b5 At2g32720 complete	musa_cav_c21186#chr10_20920213-20920630
GSMUA_Achr10G11510_001	Putative ZOS12-08 - C2H2 zinc finger protein, expressed ZFP4 complete	musa_cav_c23789#chr10_20936853-20937350
GSMUA_Achr10G11570_001	Probable S-acyltransferase At1g69420 At1g69420 fragment	musa_cav_c16438#chr10_20976355-20976727
GSMUA_Achr10G11580_001	Probable WRKY transcription factor 4 WRKY4 complete	musa_cav_c17144#chr10_20982844-20983308 musa_cav_c11505#chr10_20985893-20986353
GSMUA_Achr10G11590_001	Hypothetical protein unknown_gene missing_functional_completeness	musa_cav_c4033#chr10_20989830-20998995
GSMUA_Achr10G11600_001	Hypothetical protein unknown_gene missing_functional_completeness	musa_cav_c4033#chr10_20989830-20998995
GSMUA_Achr10G11610_001	HNH endonuclease domain-containing protein, putative, expressed BGAL17 complete	musa_cav_c4033#chr10_20989830-20998995
GSMUA_Achr10G11620_001	Probable mitochondrial saccharopine dehydrogenase At5g39410 At5g39410 modules	musa_cav_rep_c998#chr10_21003686-21003723 musa_cav_rep_c1213#chr10_20999641-21003553 musa_cav_c8208#chr10_21009459-21010168 musa_cav_c8134#chr10_21002431-21003052 musa_cav_c24500#chr10_21007754-21008186
GSMUA_Achr10G11640_001	Putative Cell division topological specificity factor minE modules	musa_cav_c5288#chr10_21023662-21028113 musa_cav_c16830#chr10_21024607-21024628
GSMUA_Achr10G11650_001	nucleotidyltransferase, putative, expressed cid14 complete	musa_cav_c17997#chr10_21034682-21035104
GSMUA_Achr10G11660_001	nucleotidyltransferase, putative, expressed Dmrta1 fragment	musa_cav_c21654#chr10_21038623-21038901
GSMUA_Achr10G11670_001	Probable ubiquitin conjugation factor E4 PUB1 complete	musa_cav_rep_c17091#chr10_21046034-21048186 musa_cav_c9300#chr10_21041078-21041507 musa_cav_c6412#chr10_21041619-21044076 musa_cav_c5702#chr10_21050170-21050647
GSMUA_Achr10G11700_001	Putative uncharacterized protein unknown_gene complete	CAVIGN96RJG01BTGV9#chr10_21060608-21060902
GSMUA_Achr10G11710_001	Putative expressed protein SCAPER modules	musa_cav_rep_c7462#chr10_21068780-21069165
GSMUA_Achr10G11730_001	Hypothetical protein plcC missing_functional_completeness	musa_cav_c16568#chr10_21079853-21080275
GSMUA_Achr10G11740_001	Nuclear transport factor 2 NTF2 fragment	musa_cav_rep_c5711#chr10_21083531-21085533
GSMUA_Achr10G11750_001	Nuclear transcription factor Y subunit C-4 NFYC4 fragment	musa_cav_rep_c17697#chr10_21086685-21087099 musa_cav_rep_c1744#chr10_21086673-21088045
GSMUA_Achr10G11760_001	Acetolactate synthase 1, chloroplastic ALS1 complete	musa_cav_rep_c6018#chr10_21092245-21093357 musa_cav_rep_c3070#chr10_21091222-21091856
GSMUA_Achr10G11770_001	Glucose-6-phosphate 1-dehydrogenase, chloroplastic At5g13110 complete	musa_cav_rep_c3450#chr10_21098378-21098753 musa_cav_c15915#chr10_21097354-21098225 musa_cav_c13125#chr10_21094836-21095769
GSMUA_Achr10G11790_001	TCP family transcription factor, putative, expressed TCP20 fragment	musa_cav_c8942#chr10_21110778-21111627
GSMUA_Achr10G11800_001	Hypothetical protein trpF missing_functional_completeness	CAVIGN96RJG02HBKEF#chr10_21113112-21113501
GSMUA_Achr10G11820_001	Putative [Protein-PII] uridylyltransferase glnD fragment	musa_cav_c16063#chr10_21128795-21129279
GSMUA_Achr10G11830_001	LGC1, putative At1g05835 fragment	musa_cav_rep_c20688#chr10_21131191-21131638
GSMUA_Achr10G11850_001	Hypothetical protein RPL7A missing_functional_completeness	musa_cav_c16585#chr10_21139125-21139381
GSMUA_Achr10G11890_001	glycerophosphoryl diester phosphodiesterase family protein, putative, expressed GDE1 complete	musa_cav_c6324#chr10_21155980-21156513 musa_cav_c13992#chr10_21154401-21155753
GSMUA_Achr10G11910_001	ANAC083 transcription factor NAC029 complete	musa_cav_rep_c3939#chr10_21163276-21164079
GSMUA_Achr10G11920_001	Hypothetical protein unknown_gene missing_functional_completeness	musa_cav_rep_c3939#chr10_21163276-21164079
GSMUA_Achr10G12000_001	Transport inhibitor response 1-like protein Os04g0395600 Os04g0395600 complete	musa_cav_rep_c7597#chr10_21184824-21185568
GSMUA_Achr10G12020_001	BEE 1, putative, expressed BHLH137 fragment	CAVIGN96RJG01BO0UA#chr10_21197274-21197964
GSMUA_Achr10G12030_001	Putative RNA polymerase II C-terminal domain phosphatase-like 3 CPL3 complete	musa_cav_c17132#chr10_21211780-21212516
GSMUA_Achr10G12070_001	Auxin response factor 24 ARF24 complete	musa_cav_rep_c1236#chr10_21228631-21230708 musa_cav_rep_c1075#chr10_21224890-21227561
GSMUA_Achr10G12100_001	SNF7 domain containing protein, putative, expressed chmp5 fragment	CAVNIGN96RJG01CTL61#chr10_21246390-21247423
GSMUA_Achr10G12130_001	AML1, putative, expressed mei2 complete	musa_cav_c21794#chr10_21278534-21278816 musa_cav_c17381#chr10_21272787-21275580 musa_cav_c15602#chr10_21278874-21279166
GSMUA_Achr10G12140_001	N-alpha-acetyltransferase 30, NatC catalytic subunit NAA30 fragment	CAVNIGN96RJG02GGGI5#chr10_21279595-21279763
GSMUA_Achr10G12170_001	Hypothetical protein rbsK missing_functional_completeness	musa_cav_rep_c2556#chr10_21287365-21287906 musa_cav_rep_c2556#chr10_21289370-21289553
GSMUA_Achr10G12180_001	Putative Rubredoxin rub modules	musa_cav_rep_c2510#chr10_21290163-21291142
GSMUA_Achr10G12190_001	Uncharacterized protein At4g14100 At4g14100 modules	musa_cav_c8082#chr10_21292427-21293659 musa_cav_c15929#chr10_21291144-21292602
GSMUA_Achr10G12200_001	Chalcone synthase CHS complete	musa_cav_rep_c1701#chr10_21295538-21296450 musa_cav_c6625#chr10_21296439-21297235
GSMUA_Achr10G12220_001	Nudix hydrolase 13, mitochondrial NUDT13 complete	musa_cav_c11911#chr10_21304692-21305153
GSMUA_Achr10G12230_001	DAG protein, chloroplast precursor, putative, expressed At3g15000 complete	musa_cav_rep_c1682#chr10_21308158-21310428 musa_cav_c15939#chr10_21311260-21311439
GSMUA_Achr10G12280_001	Putative expressed protein cbiD complete	CAVNIGN96RJG01A4PIA#chr10_21324172-21324743
GSMUA_Achr10G12290_001	DUF803 domain containing, putative, expressed NIPAL3 complete	CAVNIGN96RJG01AQWQF#chr10_21328038-21328732
GSMUA_Achr10G12310_001	Putative Predicted protein ASB5 complete	CAVIGN96RJG01AZ2RV#chr10_21333709-21333949
GSMUA_Achr10G12320_001	Putative Staphylococcal nuclease domain-containing protein 1 Snd1 complete	CAVNIGN96RJG02JB6WM#chr10_21340463-21340977
GSMUA_Achr10G12330_001	Putative TVP38/TMEM64 family membrane protein slr0305 slr0305 modules	musa_cav_c18512#chr10_21348673-21351330
GSMUA_Achr10G12340_001	Respiratory burst oxidase homolog protein C RBOHC complete	musa_cav_rep_c4453#chr10_21356021-21357628 musa_cav_c7173#chr10_21358169-21360755
GSMUA_Achr10G12350_001	Putative uncharacterized protein XIAP fragment	CAVNIGN96RJG01CJ1CN#chr10_21395188-21395648
GSMUA_Achr10G12360_001	Glyceraldehyde-3-phosphate dehydrogenase A, chloroplastic GAPA fragment	musa_cav_rep_c51#chr10_21400707-21404480
GSMUA_Achr10G12380_001	transcription factor BTF3, putative, expressed BTF3 modules	musa_cav_rep_c6305#chr10_21420403-21422874
GSMUA_Achr10G12390_001	Probable protein phosphatase 2C 39 Os04g0403701 complete	musa_cav_c22131#chr10_21423627-21424765 musa_cav_c16487#chr10_21423289-21424274
GSMUA_Achr10G12400_001	Hypothetical protein DOLK missing_functional_completeness	musa_cav_c7741#chr10_21426491-21426880
GSMUA_Achr10G12410_001	Acetyl-coenzyme A synthetase acsA complete	musa_cav_c14078#chr10_21435557-21435952
GSMUA_Achr10G12420_001	Putative Heparan-alpha-glucosaminide N-acetyltransferase Hgsnat fragment	musa_cav_c23073#chr10_21439546-21440332
GSMUA_Achr10G12430_001	Putative Chaperone protein ClpB 1 clpB1 complete	CAVNIGN96RJG02I545W#chr10_21450336-21450780
GSMUA_Achr10G12440_001	Putative PWWP domain containing protein, expressed unknown_gene fragment	musa_cav_c19487#chr10_21459920-21460277 musa_cav_c15745#chr10_21458467-21459103
GSMUA_Achr10G12450_001	Putative PWWP domain containing protein, expressed Psip1 fragment	musa_cav_c8760#chr10_21473197-21473783 musa_cav_c14852#chr10_21469788-21470095
GSMUA_Achr10G12460_001	PAC, putative, expressed unknown_gene complete	musa_cav_c8760#chr10_21473197-21473783
GSMUA_Achr10G12480_001	Putative cation-transporting ATPase At5g23630 modules	musa_cav_rep_c8592#chr10_21484708-21485240 musa_cav_rep_c4066#chr10_21485342-21485788 musa_cav_c19918#chr10_21487692-21488192
GSMUA_Achr10G12500_001	Putative Os05g0404300 protein CHCHD8 fragment	musa_cav_rep_c16904#chr10_21523336-21526141
GSMUA_Achr10G12510_001	expressed protein BCAS3 complete	musa_cav_c14162#chr10_21535376-21535761
GSMUA_Achr10G12560_001	LEC14B homolog Dcaf11 complete	CAVIGN96RJG01D6NCT#chr10_21569695-21569849
GSMUA_Achr10G12580_001	Probable gibberellin receptor GID1L3 GID1L3 complete	musa_cav_rep_c16306#chr10_21573250-21573808
GSMUA_Achr10G12590_001	Putative uncharacterized protein ARR1 complete	CAVIGN96RJG01B0IO7#chr10_21582908-21583296
GSMUA_Achr10G12600_001	Putative Glycosylphosphatidylinositol anchor attachment 1 protein Gpaa1 complete	CAVIGN96RJG02J1KIY#chr10_21594491-21594864
GSMUA_Achr10G12610_001	Putative ATP synthase mitochondrial F1 complex assembly factor 2 ATPAF2 complete	musa_cav_c14237#chr10_21599410-21599870
GSMUA_Achr10G12620_001	Tubulin beta-2 chain TUBB2 complete	musa_cav_rep_c2272#chr10_21604369-21607090
GSMUA_Achr10G12640_001	Calcium/calmodulin-dependent serine/threonine-protein kinase 1 CAMK1 complete	musa_cav_c22566#chr10_21622425-21623180
GSMUA_Achr10G12650_001	Hypothetical protein unknown_gene missing_functional_completeness	musa_cav_c5051#chr10_21623911-21626076
GSMUA_Achr10G12660_001	F-box protein At2g32560 At2g32560 complete	musa_cav_c5051#chr10_21623911-21626076 musa_cav_c14755#chr10_21626454-21627003
GSMUA_Achr10G12690_001	DNA gyrase subunit B, chloroplastic/mitochondrial GYRB complete	musa_cav_rep_c12642#chr10_21632777-21637837 musa_cav_c23482#chr10_21643595-21644553
GSMUA_Achr10G12720_001	Probable serine/threonine-protein kinase NAK NAK complete	musa_cav_rep_c3344#chr10_21653158-21655328 musa_cav_c15352#chr10_21655324-21657328
GSMUA_Achr10G12730_001	F-box protein At4g18380 At4g18380 complete	musa_cav_c4825#chr10_21663055-21663108 musa_cav_c4825#chr10_21663133-21663747
GSMUA_Achr10G12740_001	UDP-sulfoquinovose synthase, chloroplastic SQD1 complete	musa_cav_rep_c1595#chr10_21666725-21668161 musa_cav_rep_c1203#chr10_21668318-21671046
GSMUA_Achr10G12750_001	Hypothetical protein unknown_gene missing_functional_completeness	musa_cav_rep_c852#chr10_21672533-21677874
GSMUA_Achr10G12760_001	ADP-ribosylation factor 1 ARF1 complete	musa_cav_rep_c852#chr10_21672533-21677874
GSMUA_Achr10G12770_001	Mitochondrial import receptor subunit TOM40 homolog 1 TOM40-1 complete	musa_cav_c5485#chr10_21683778-21684375
GSMUA_Achr10G12780_001	Putative (+)-neomenthol dehydrogenase SDR1 complete	musa_cav_c17054#chr10_21685223-21685661
GSMUA_Achr10G12790_001	Hypothetical protein mdm34 missing_functional_completeness	musa_cav_c7886#chr10_21691809-21694654
GSMUA_Achr10G12800_001	ETHYLENE INSENSITIVE 3-like 1 protein EIL3 missing_completeness	musa_cav_rep_c6943#chr10_21694717-21695377 musa_cav_rep_c3005#chr10_21695692-21696399 musa_cav_c7886#chr10_21691809-21694654
GSMUA_Achr10G12830_001	Predicted protein MYB44 complete	CAVNIGN96RJG01CQ2RJ#chr10_21711789-21712190
GSMUA_Achr10G12840_001	Hypothetical protein unknown_gene missing_functional_completeness	musa_cav_c20447#chr10_21718031-21721232
GSMUA_Achr10G12850_001	Hypothetical protein unknown_gene missing_functional_completeness	musa_cav_c16309#chr10_21721295-21722013
GSMUA_Achr10G12890_001	zinc finger, C3HC4 type family protein, expressed RNFT2 complete	musa_cav_rep_c5976#chr10_21759451-21764121 musa_cav_c9211#chr10_21764093-21767949
GSMUA_Achr10G12900_001	60S ribosomal protein L10 RPL10 complete	musa_cav_rep_c482#chr10_21769852-21773263
GSMUA_Achr10G12910_001	Putative Ocs element-binding factor 1 OBF1 complete	musa_cav_rep_c3019#chr10_21778684-21779584
GSMUA_Achr10G12920_001	Trans-cinnamate 4-monooxygenase CYP73A16 fragment	musa_cav_c9303#chr10_21785698-21787265
GSMUA_Achr10G12940_001	Adenine/guanine permease AZG1 AZG1 complete	musa_cav_c17276#chr10_21796701-21797127
GSMUA_Achr10G12970_001	Putative Wound-induced protein 1 WUN1 complete	musa_cav_rep_c5008#chr10_21822266-21823027
GSMUA_Achr10G13000_001	Uncharacterized 38.1 kDa protein L7003 complete	musa_cav_c16245#chr10_21839111-21839934
GSMUA_Achr10G13010_001	Hypothetical protein nrdE missing_functional_completeness	CAVIGN96RJG02F5YF3#chr10_21841882-21843069
GSMUA_Achr10G13020_001	40S ribosomal protein S7 RPS7 complete	musa_cav_rep_c1277#chr10_21852515-21855647
GSMUA_Achr10G13030_001	Uncharacterized protein At5g01610 At5g01610 complete	musa_cav_rep_c569#chr10_21856066-21860126
GSMUA_Achr10G13040_001	Putative Mitoferrin mcfF complete	musa_cav_rep_c1264#chr10_21860301-21862106
GSMUA_Achr10G13070_001	Chlorophyll synthase, chloroplastic CHLG complete	musa_cav_rep_c2719#chr10_21872897-21880981
GSMUA_Achr10G13080_001	AMP deaminase AMPD complete	musa_cav_c11435#chr10_21894980-21896394
GSMUA_Achr10G13090_001	Putative Gibberellin 2-beta-dioxygenase 8 GA2OX7 complete	musa_cav_c10012#chr10_21898830-21899808
GSMUA_Achr10G13100_001	Putative Phosphatidylinositide phosphatase SAC1 sacm1l complete	musa_cav_c14245#chr10_21912572-21914591
GSMUA_Achr10G13110_001	60S ribosomal protein L13a-4 RPL13AD complete	musa_cav_rep_c2728#chr10_21915386-21917485
GSMUA_Achr10G13120_001	DNA-binding protein S1FA2 S1FA2 complete	musa_cav_c21236#chr10_21918023-21920623
GSMUA_Achr10G13130_001	Importin subunit alpha-2 Os01g0158000 complete	musa_cav_c20180#chr10_21923085-21924793 musa_cav_c12233#chr10_21921346-21922771
GSMUA_Achr10G13150_001	40S ribosomal protein S26-1 RPS26A modules	musa_cav_rep_c822#chr10_21932061-21935243
GSMUA_Achr10G13160_001	Putative Cornifelin homolog cnfn modules	musa_cav_rep_c13183#chr10_21936374-21936818 musa_cav_rep_c1147#chr10_21936173-21940261
GSMUA_Achr10G13170_001	E3 SUMO-protein ligase SIZ1 SIZ1 complete	musa_cav_c11050#chr10_21941282-21941684
GSMUA_Achr10G13180_001	expressed protein TMEM70 complete	musa_cav_rep_c16746#chr10_21957971-21958399
GSMUA_Achr10G13210_001	Putative Thioredoxin domain-containing protein 5 Txndc5 fragment	musa_cav_rep_c8446#chr10_21965290-21968783
GSMUA_Achr10G13220_001	Elongation factor 1-alpha BLT63 fragment	musa_cav_rep_c1082#chr10_21969388-21970208
GSMUA_Achr10G13230_001	Elongation factor 1-alpha TEF1 fragment	musa_cav_rep_c1082#chr10_21969388-21970208
GSMUA_Achr10G13240_001	Hypothetical protein CNPY3 missing_functional_completeness	CAVIGN96RJG02GTE9X#chr10_21971281-21973458
GSMUA_Achr10G13260_001	tetraspanin family protein, putative, expressed Cd82 complete	musa_cav_rep_c5329#chr10_21983314-21983862 musa_cav_c5731#chr10_21980627-21983167
GSMUA_Achr10G13270_001	Putative DDB1- and CUL4-associated factor 8 Dcaf8 fragment	musa_cav_c8033#chr10_21985184-21985912 musa_cav_c7510#chr10_21990581-21991768
GSMUA_Achr10G13280_001	Arogenate dehydratase/prephenate dehydratase 2, chloroplastic ADT2 complete	musa_cav_rep_c21276#chr10_21997026-21997437
GSMUA_Achr10G13310_001	protein kinase APK1B, chloroplast precursor, putative, expressed PBS1 complete	musa_cav_c7347#chr10_22008082-22008469
GSMUA_Achr10G13320_001	Probable protein phosphatase 2C 28 Os03g0137200 complete	musa_cav_c14752#chr10_22011770-22014625
GSMUA_Achr10G13340_001	Protein ALUMINUM SENSITIVE 3 ALS3 complete	musa_cav_c7003#chr10_22034345-22035009
GSMUA_Achr10G13350_001	Hypothetical protein unknown_gene missing_functional_completeness	musa_cav_c7003#chr10_22034345-22035009
GSMUA_Achr10G13370_001	splicing factor, arginine/serine-rich, putative, expressed Srsf4 complete	musa_cav_rep_c6682#chr10_22045703-22046280 musa_cav_c14047#chr10_22040177-22044352
GSMUA_Achr10G13380_001	Hypothetical protein unknown_gene missing_functional_completeness	musa_cav_c8573#chr10_22051129-22051458 musa_cav_c22193#chr10_22049451-22049807 musa_cav_c21480#chr10_22053179-22053654
GSMUA_Achr10G13400_001	Calcium-transporting ATPase 1, endoplasmic reticulum-type ECA1 complete	musa_cav_rep_c1950#chr10_22064472-22065198
GSMUA_Achr10G13420_001	Hypothetical protein NUDT9 missing_functional_completeness	CAVIGN96RJG02JYO9U#chr10_22069512-22069678
GSMUA_Achr10G13470_001	NAD dependent epimerase/dehydratase family domain containing protein, expressed UXS1 complete	CAVIGN96RJG02GUBRN#chr10_22092967-22093262
GSMUA_Achr10G13480_001	dual specificity protein phosphatase, putative, expressed DDB_G0273199 complete	musa_cav_rep_c5813#chr10_22096127-22098553
GSMUA_Achr10G13490_001	Hypothetical protein unknown_gene missing_functional_completeness	musa_cav_rep_c5813#chr10_22096127-22098553
GSMUA_Achr10G13500_001	vacuolar fusion protein MON1 homolog A, putative, expressed MON1A complete	musa_cav_rep_c21193#chr10_22106031-22106712
GSMUA_Achr10G13510_001	Aquaporin TIP1-3 TIP1-3 complete	musa_cav_rep_c8563#chr10_22109025-22109822
GSMUA_Achr10G13550_001	Soluble inorganic pyrophosphatase PPA complete	musa_cav_rep_c7175#chr10_22130688-22134851
GSMUA_Achr10G13560_001	Arginine biosynthesis bifunctional protein ArgJ, chloroplastic SORBIDRAFT_01g039230 complete	musa_cav_c6502#chr10_22146887-22149286
GSMUA_Achr10G13570_001	Actin-depolymerizing factor 1 ADF1 modules	musa_cav_rep_c3892#chr10_22158557-22160272
GSMUA_Achr10G13580_001	Putative RNA and export factor-binding protein 2 Refbp2 complete	musa_cav_rep_c2639#chr10_22161107-22164754
GSMUA_Achr10G13590_001	Putative F-box only protein 34 Fbxo34 fragment	musa_cav_rep_c2639#chr10_22161107-22164754
GSMUA_Achr10G13640_001	E3 ubiquitin-protein ligase SPL11 SPL11 complete	musa_cav_c6072#chr10_22183516-22184121 musa_cav_c5875#chr10_22181905-22182403
GSMUA_Achr10G13660_001	Hypothetical protein unknown_gene missing_functional_completeness	musa_cav_c8046#chr10_22193577-22197313
GSMUA_Achr10G13670_001	OsRhmbd18 - Putative Rhomboid homologue, expressed rhbdf1 modules	musa_cav_c22612#chr10_22200656-22201856
GSMUA_Achr10G13690_001	Putative expressed protein unknown_gene complete	musa_cav_c5259#chr10_22210165-22212439
GSMUA_Achr10G13710_001	Putative Aspartic proteinase nepenthesin-2 nep2 fragment	CAVIGN96RJG02F2925#chr10_22221897-22222285
GSMUA_Achr10G13720_001	Hypothetical protein RING1 missing_functional_completeness	CAVIGN96RJG01AOME4#chr10_22229438-22229875
GSMUA_Achr10G13730_001	Protein TOC75-3, chloroplastic TOC75-3 fragment	musa_cav_rep_c3169#chr10_22236529-22237232 musa_cav_rep_c1332#chr10_22231136-22233023 musa_cav_c7131#chr10_22233005-22236039
GSMUA_Achr10G13740_001	Tropinone reductase homolog At1g07440 complete	musa_cav_rep_c3140#chr10_22245402-22245982 musa_cav_c8978#chr10_22246130-22248828
GSMUA_Achr10G13750_001	Uncharacterized protein At3g49720 At3g49720 complete	musa_cav_c9441#chr10_22252229-22255355
GSMUA_Achr10G13760_001	Putative Non-specific lipid-transfer protein-like protein At2g13820 At2g13820 fragment	musa_cav_c13279#chr10_22258131-22258653
GSMUA_Achr10G13800_001	Putative Fructokinase-2 FRK2 modules	musa_cav_c14133#chr10_22276764-22277966 musa_cav_c10779#chr10_22278387-22278812
GSMUA_Achr10G13810_001	FG-GAP repeat-containing protein, putative, expressed Itga8 complete	musa_cav_rep_c4305#chr10_22288219-22290045
GSMUA_Achr10G13820_001	Putative Mitochondrial import inner membrane translocase subunit TIM22 TIM22 modules	CAVIGN96RJG02GEJBJ#chr10_22295302-22295877
GSMUA_Achr10G13840_001	Putative C2 domain containing protein, expressed vps27 complete	musa_cav_rep_c4284#chr10_22307570-22308091 musa_cav_rep_c2258#chr10_22308460-22308969
GSMUA_Achr10G13850_001	Peptide transporter PTR1 PTR1 complete	musa_cav_c18769#chr10_22317313-22317703
GSMUA_Achr10G13870_001	SH3 domain containing protein, expressed SLA1 complete	musa_cav_rep_c5686#chr10_22324059-22324941
GSMUA_Achr10G13930_001	Mitochondrial import inner membrane translocase subunit Tim10 TIM10 complete	musa_cav_c6247#chr10_22358708-22361583
GSMUA_Achr10G13960_001	Hypothetical protein unknown_gene missing_functional_completeness	CAVIGN96RJG02IKFIE#chr10_22372606-22372708
GSMUA_Achr10G13990_001	Profilin PRO1 complete	musa_cav_rep_c22430#chr10_22384133-22386340
GSMUA_Achr10G14010_001	Hypothetical protein papA missing_functional_completeness	musa_cav_c5860#chr10_22405733-22406400 musa_cav_c3696#chr10_22406686-22407540 musa_cav_c23765#chr10_22406425-22407042 musa_cav_c20386#chr10_22404898-22405313
GSMUA_Achr10G14050_001	Histidine-containing phosphotransfer protein 4 AHP4 complete	musa_cav_rep_c14984#chr10_22447183-22448071
GSMUA_Achr10G14080_001	Putative uncharacterized protein unknown_gene fragment	musa_cav_c8200#chr10_22463985-22466190
GSMUA_Achr10G14090_001	Mannan endo-1,4-beta-mannosidase 2 MAN2 complete	musa_cav_c8200#chr10_22463985-22466190
GSMUA_Achr10G14100_001	protein kinase family protein, putative, expressed At1g54610 complete	musa_cav_c6693#chr10_22474521-22475193 musa_cav_c18628#chr10_22477118-22480766 musa_cav_c10880#chr10_22480849-22482379
GSMUA_Achr10G14120_001	Whole genome shotgun sequence of line PN40024, scaffold_14.assembly12x (Fragment) dnaJ complete	musa_cav_rep_c2350#chr10_22488724-22499578 musa_cav_rep_c12026#chr10_22497770-22498106
GSMUA_Achr10G14130_001	Putative Whole genome shotgun sequence of line PN40024, scaffold_28.assembly12x (Fragment) ENODL1 fragment	musa_cav_rep_c2350#chr10_22488724-22499578
GSMUA_Achr10G14140_001	Probable rhamnose biosynthetic enzyme 1 RHM1 complete	CAVIGN96RJG02HSPZA#chr10_22491624-22507413
GSMUA_Achr10G14160_001	MADS-box transcription factor 3 MADS3 complete	CAVIGN96RJG02GV1PY#chr10_22509750-22510172
GSMUA_Achr10G14170_001	Citrate synthase, glyoxysomal CSY3 complete	musa_cav_c6898#chr10_22528243-22530821
GSMUA_Achr10G14200_001	60S ribosomal protein L7a RPL7A complete	musa_cav_rep_c4016#chr10_22560442-22561413 musa_cav_c12038#chr10_22557430-22560374
GSMUA_Achr10G14210_001	60S ribosomal protein L34 RPL34 complete	musa_cav_rep_c2830#chr10_22561791-22563407
GSMUA_Achr10G14220_001	Peroxidase 4 GSVIVT00023967001 complete	CAVIGN96RJG01C7YQX#chr10_22569147-22569534
GSMUA_Achr10G14230_001	Putative mitochondrial 2-oxoglutarate/malate carrier protein NCU10732 complete	musa_cav_rep_c11353#chr10_22573704-22577184
GSMUA_Achr10G14240_001	Whole genome shotgun sequence of line PN40024, scaffold_14.assembly12x (Fragment) unknown_gene complete	musa_cav_rep_c24038#chr10_22578000-22578340 musa_cav_rep_c1004#chr10_22577839-22578432
GSMUA_Achr10G14260_001	Peptide-N4-(N-acetyl-beta-glucosaminyl)asparagine amidase A yclG complete	CAVIGN96RJG02JA7B2#chr10_22596103-22596400
GSMUA_Achr10G14280_001	expressed protein Tsen54 complete	musa_cav_c23731#chr10_22600908-22603780
GSMUA_Achr10G14290_001	Putative Probable polyadenylate-binding protein At2g36660 At2g36660 fragment	CAVIGN96RJG01EU0F4#chr10_22605801-22606047
GSMUA_Achr10G14310_001	Mannosyl-oligosaccharide 1,2-alpha-mannosidase MNS3 MNS3 complete	CAVIGN96RJG02HJATN#chr10_22626900-22627539
GSMUA_Achr10G14330_001	Hypothetical protein cyp524A1 missing_functional_completeness	CAVNIGN96RJG01B9Q7X#chr10_22633363-22633835
GSMUA_Achr10G14340_001	Hypothetical protein PCF5 missing_functional_completeness	musa_cav_c17030#chr10_22646375-22647201
GSMUA_Achr10G14350_001	Putative GDSL esterase/lipase At5g45910 At5g45910 complete	musa_cav_c12078#chr10_22658845-22660975
GSMUA_Achr10G14370_001	Putative Predicted protein BHLH30 complete	CAVIGN96RJG01D0PQX#chr10_22665432-22666562
GSMUA_Achr10G14420_001	Protein ABCI7, chloroplastic ABCI7 complete	musa_cav_rep_c2570#chr10_22688895-22691340 musa_cav_c16520#chr10_22691839-22692144
GSMUA_Achr10G14460_001	Abscisic acid receptor PYL8 PYL8 complete	musa_cav_rep_c5559#chr10_22712537-22713814
GSMUA_Achr10G14470_001	Hypothetical protein ispH missing_functional_completeness	musa_cav_rep_c6989#chr10_22715310-22717915 musa_cav_rep_c5559#chr10_22712537-22713814
GSMUA_Achr10G14480_001	Uncharacterized protein At4g01050 At4g01050 complete	musa_cav_rep_c893#chr10_22719058-22723197 musa_cav_rep_c3128#chr10_22718512-22719071
GSMUA_Achr10G14490_001	Putative Hydroquinone glucosyltransferase AS complete	CAVNIGN96RJG01DBZ47#chr10_22724803-22725220
GSMUA_Achr10G14510_001	extra-large G-protein-related, putative, expressed Y-1 complete	musa_cav_c21311#chr10_22731341-22733005
GSMUA_Achr10G14530_001	Putative Folylpolyglutamate synthase folC fragment	CAVIGN96RJG02I0OHA#chr10_22752738-22753709
GSMUA_Achr10G14570_001	Putative Ethylene-responsive transcription factor CRF2 CRF2 modules	musa_cav_c12626#chr10_22768853-22769302
GSMUA_Achr10G14580_001	Putative Myosin heavy chain IB MIB fragment	musa_cav_c5420#chr10_22783188-22783623 musa_cav_c22737#chr10_22779012-22782731 musa_cav_c10116#chr10_22777406-22782749
GSMUA_Achr10G14590_001	Ubiquitin carboxyl-terminal hydrolase 13 UBP13 complete	musa_cav_c7310#chr10_22788687-22791486 musa_cav_c5420#chr10_22783188-22783623
GSMUA_Achr10G14600_001	DEAD-box ATP-dependent RNA helicase 38 Os03g0158200 complete	musa_cav_c10888#chr10_22813865-22815237
[truncated: 19,097 more rows]

## Sheet: Mapped C4 NBS-LRR contigs
Additional file X	Cytoplasmic nucleotide binding site-leucine-rich repeat proteins (NB-ARC domain, IPR002182)
[truncated: 41 more rows]

## Sheet: Mapped CAV NBS-LRR contigs
	Cytoplasmic nucleotide binding site-leucine-rich repeat proteins (NB-ARC domain, IPR002182)
[truncated: 41 more rows]

[truncated: 2 more sheets: C4_tblastx_x_estOthers, CAV_tblastx_x_estOthers]
