# Supplementary material for: Analysis of the leaf transcriptome of Musa acuminata during interaction with Mycosphaerella musicola: gene assembly, annotation and marker development
Source: BMC Genomics. 2013 Feb 5;14:78. doi: 10.1186/1471-2164-14-78 (PMC3635893; doi:10.1186/1471-2164-14-78)
Supplement: Additional file 4 — Consensus sequences and BLASTX analysis of assembled unigene contigs of M. acuminata Calcutta 4 and Cavendish Grande Naine. Data represent the consensus sequences of assembled contigs of M. acuminata Calcutta 4 and Cavendish Grande Naine generated through de novo assembly, together with the three best BLASTX scoring hits obtained by comparison against nr database of GenBank at an E value < e-5. [file 1471-2164-14-78-S4.xlsx]

## Sheet: Calcutta 4
Additional file 4				BLASTX classification (NCBI nr database)
				Best Hit			Second Best Hit			Third Best Hit
Contig	Unigene Sequence	Raw EST counts (C4NI)	Raw EST counts (C4I)	Genbank accession number	Description	E-value	Genbank accession number	Description	E-value	Genbank accession number	Description	E-value
musa_c4_clusters_pos_c865_1	AGGATCCTATTGCAAAGAGGAAGAAATCCAAACCAGAGCCTGTGGTGTTAACTAGGAAGGAACCCACCTTCACCTGCCCTGTCTGCTTGCATGCTTTGGTTGATGCATCATCAACTATTTGTGGCCATATTTTTTGCCTGCAATGCATAAAGTCTTCCATTCAGGCACAGAAGAAATGCCCAACCTGTCGGAGGAAGCTTACGATGAGCAGTTTTCATCGCGTGTACCTTCCAGCAACCCATTAACGTGACCACCCCAAGCAGATCTTTTGTGCATTTCGACGGGGGGCCTCCTATTGATTCCCATTGCCATGCTCTTGAATTCGTTCTCCATTCTGATACCAGTTTTTTAGTTTCTTTTCTACAGGTTTTGGAACATTCTCCAATTAAATTTTTAAGT…	688	0	gi|218189619|gb|EEC72046.1|	hypothetical protein OsI_04952 [Oryza sativa Indica Group]	2.11434e-25	gi|115441863|ref|NP_001045211.1|	Os01g0919500 [Oryza sativa Japonica Group] &gt;gi|57899845|dbj|BAD87629.1| unknown protein [Oryza sativa Japonica Group] &gt;gi|113534742|dbj|BAF07125.1| Os01g0919500 [Oryza sativa Japonica Group] &gt;gi|215740758|dbj|BAG97414.1| unnamed protein product [Oryza sativa Japonica Group] &gt;gi|215765198|dbj|BAG86895.1| unnamed protein product [Oryza sativa Japonica Group] &gt;gi|222619766|gb|EEE55898…	2.11434e-25	gi|242055393|ref|XP_002456842.1|	hypothetical protein SORBIDRAFT_03g043910 [Sorghum bicolor] &gt;gi|241928817|gb|EES01962.1| hypothetical protein SORBIDRAFT_03g043910 [Sorghum bicolor]	5.7579e-23
musa_c4_clusters_pos_c29_1	GGGTGTGTCTTTCTCCCTCACGAAGCATAGCAAGCAAACCACCTCCCAATTAAGATGCAGGCAGCAGCAGCTGTGTGTTTCGCTGGTTCATTGCCCCTCAGGAGCACCAAGGCAATCGCGCCCAGGTCATCCAAGCCACGCAGGACCTTCCACAAGTCCAGGGTGGTCGCCGTCACCGCACCAGAGTCCTCGACCATCGATTACAGCTCCTCCACCTCTGTGTTTCCGGTGGAGGCTTGTGATGTAGTTGGTGGAGAGGCGTGCAACGCGAAGATGTATCCTGAAGTGAAACTCGCCGCGGCGGCAGCGAGCAGCGCCGACTCCAGGGCGGCTTCGGAGGAGGCCGTCGACAGAGACTACCTCGAGTACAACGATCCCAAAACTGTGTTCCCTGGAGAG…	1298	545	gi|194698970|gb|ACF83569.1|	unknown [Zea mays]	8.35487e-24	gi|293331949|ref|NP_001167671.1|	light-induced protein 1-like [Zea mays] &gt;gi|195621028|gb|ACG32344.1| light-induced protein 1-like [Zea mays]	2.4309e-23	gi|225425246|ref|XP_002269300.1|	PREDICTED: hypothetical protein [Vitis vinifera] &gt;gi|296088179|emb|CBI35671.3| unnamed protein product [Vitis vinifera]	4.14648e-23
musa_c4_clusters_pos_c1756_1	AACAAATCCTCTCTTGAAGGCCATGATCAGACTCAACATCACAAAACTAAGGTATCACCTAAACGTGATCAGAAAGATTGTTCCTATTCTACTGATCACCAAATGATGCCAAGTATGGTCAATATGGAAGCTGATGCTTTGGTTGGAAAAAGTGGTTGCCATAGTCACAATGAATCAATGTCAAGTGTCATTTCAAGCATCGGGATCATGAGTAAGTTTGAAGACAACACTTGTTTGGTAGGAGACACTACATATCCAGCTTGTTCTCCCTTCAATAAAGAGCTCAGTTCTTCTCCGTGGTGTGGCCAGAACCAGCTTTTTGGCTCTGAAAATGGGCATGAAAAGAATGTCACAGGGAAATTCTTGCTTCACAGCTCAAATTTAGATGACCTTACCACT…	91	0		No hits found
musa_c4_small_rep_c2228	ACTAACCTCGTAGCATTTTATGTGATCGGCATGCCATTGGCACTTCTCTTCACCTTCAAGTTGGGTTTCCATGATAAGGTGAGCATCTCCTGCCATGAGTTCTATTCGGATTAGTAGAGCATTCAATCGATTCGACGTTGCTGTTCTTTGCAGGGATTATGGCTAGGATTGATTTGTGGCCTCTTCTGCCAGACCTGCACACTCATAGTTCTCACTCTTCGCACAAAATGGAACAGAGTGCAGCTCTCGGACAGGGATGGAGAGAGTAATGTGCTTGTTTAGATGACCAGCAATGAACTCAGAACAGTTCATGCTACATATTCATATCAGCGGAGTATTTTTCCCTTGTTTTTGGAGAAAGACTGTGGATTTATCTTCTTGCAACCTTGGAATATTTTT…	77	0	gi|222637096|gb|EEE67228.1|	hypothetical protein OsJ_24361 [Oryza sativa Japonica Group]	1.8857e-13	gi|115472251|ref|NP_001059724.1|	Os07g0502200 [Oryza sativa Japonica Group] &gt;gi|34394668|dbj|BAC83974.1| putative MATE efflux protein family protein [Oryza sativa Japonica Group] &gt;gi|113611260|dbj|BAF21638.1| Os07g0502200 [Oryza sativa Japonica Group]	1.8857e-13	gi|218199679|gb|EEC82106.1|	hypothetical protein OsI_26122 [Oryza sativa Indica Group]	3.21652e-13
musa_c4_clusters_pos_c1677_1	GTAAGATTAAACAGTATGTTCTCTCAATGTCTGCCCTTCTTCTCCCTTCTTCTCCCTTCTTCTTCGCCTTTGGTCTCTTCTAATTGGTTTCAGGCACTGAAACGGGTCCAAGTGAGATCTGGAATATGGCGCAACAACAGCGACAGAATCACAGCGATAAGCTTATCCTCCCAAGTCGCAACCAGAAGCCGCCACATGGGATCCGGTCGCTGACATGGCGGCTTGCATCCATTTCCAGCCTCTCGTCCACCTATCCCTTCTCACACCGCTACTTCTACTTCTGTTCCTCCCTTGTCCATCCGTTCTAAAAGCACGCCTCGGCTTCTTCTCTCCTCACCACCCTGCGATACAGCAAGCACAATCCGATGGCATCTGCTGTGGCGGCGCTCACCGTGGGCT…	416	185	gi|255546007|ref|XP_002514063.1|	conserved hypothetical protein [Ricinus communis] &gt;gi|223546519|gb|EEF48017.1| conserved hypothetical protein [Ricinus communis]	1.13188e-17	gi|224122446|ref|XP_002330483.1|	predicted protein [Populus trichocarpa] &gt;gi|222872417|gb|EEF09548.1| predicted protein [Populus trichocarpa]	1.9307e-17	gi|225444786|ref|XP_002279935.1|	PREDICTED: hypothetical protein [Vitis vinifera]	2.52157e-17
musa_c4_small_rep_c10	GTGGTGCATGACCGTCTTCTACTCCCTTAAACGACACCATAATACCCTCACAAGTACCACAGAGAAGCTCCACCCCCGAGGGAGAAGGCGGAAATAATGGCTACCATTGGTACCACAGCACCAACCTCAACCTTCGTCCGCACCGCCGTTCCCAGGCGGCCGACCGCCGTCTCCTCGCCAGCGATCGGTTTGCCTCGGCTGGGAGGCAGGGGCGGGAGGGTGAAGTGCTCGACGGAGGCGAAGCCGTCGGCCGGAGCGGGGGCGTCGATGCTTGCGGCGGCGAGCGTGATGGCGGTGTCGAACCCGGTCCTGGCGCTGGTGGACGACAGGATGAGCACGGAGGGGACGGGGCTGAGCTTGGGGATCAGCAACAACCTGCTGGGATGGATATTAGTGGGT…	508	251	gi|224062236|ref|XP_002300801.1|	hypothetical protein POPTRDRAFT_830089 [Populus trichocarpa] &gt;gi|222842527|gb|EEE80074.1| hypothetical protein POPTRDRAFT_830089 [Populus trichocarpa]	4.71713e-15	gi|118489315|gb|ABK96462.1|	unknown [Populus trichocarpa x Populus deltoides]	8.0462e-15	gi|255631268|gb|ACU16001.1|	unknown [Glycine max]	3.05755e-14
musa_c4_clusters_pos_c1687_1	CAAAGCAACGGAGTCGGCACTTCGGCAGCAACACAAGCGTCGCCACCATCACCAGCTGCCTGAGGAATCCATCAGGCGAAGATGGCCACAGTCGCAACTCAAGCGTCGGTCGCCGCCCTGCGGCCATGCAGCTCCAGGTCGAGATTCATGACCGGGTCTTCCGGCAAACTGGCGAGGGAATTCGCGGCCAGATCCTCGCCGTCCTCATCCTACAGGTCCCTCAAGGTGGAAGCCAAGAAGGGCGAATGGCTCCCGGGCCTCACTTCGCCTACCTACCTCGACGGCAGCCTGCCGGGCGACAATGGATTCGACCCTCTGGGGCTGGCGGAGGACCCCGAGAACCTCAGGTGGTACGTGCAGGCGGAGCTCGTGAACGGGCGCTGGGCCATGCTGGGGGTA…	387	170	gi|225457389|ref|XP_002284856.1|	PREDICTED: hypothetical protein [Vitis vinifera] &gt;gi|147843386|emb|CAN79984.1| hypothetical protein [Vitis vinifera]	8.4194e-124	gi|297733963|emb|CBI15210.3|	unnamed protein product [Vitis vinifera]	1.58783e-122	gi|33438474|emb|CAE30280.1|	chlorophyll a /b binding protein [Beta vulgaris]	6.67109e-121
musa_c4_clusters_pos_c1770_1	CGAGGAATATATCATATGCTTTCAACAGTTTTTACCAGAAGAACGACCAGGACGATGTGGCTTGTGGTTTCGAAAACCTCGCGACGACCACCAACAAGGATCCATCCACTGGTACTTGCAGGTTTGGTGTAATGATCATAGCTGATTCTGGAATCAGATACCAGGGAGCTGGTCTGATACTGTCTGTACTTCTTTCACTATTTCTTACCTTGTTTTGACATTATTATGCATGGTGTCTTCGAATTGCAGCCATACTTCCATGACTAGTGTGCATTCAGTGATCATGAGCTCTTAGCTATATAGAACAGAGTTAACACCTGTCATCTACAGTAGGAAGTTCCCCATTTATTTTT	0	62	gi|226505616|ref|NP_001151032.1|	glucan endo-1,3-beta-glucosidase 6 [Zea mays] &gt;gi|195643796|gb|ACG41366.1| glucan endo-1,3-beta-glucosidase 6 precursor [Zea mays]	6.22398e-17	gi|194701476|gb|ACF84822.1|	unknown [Zea mays]	6.22398e-17	gi|125538020|gb|EAY84415.1|	hypothetical protein OsI_05789 [Oryza sativa Indica Group]	6.22398e-17
musa_c4_clusters_pos_c1777_1	GGGCTGTGCTTTTATCAGCTCCACGTCCTGTTCGGCTATTTCATCTCTCTTCGATAACAGCAGGAGCAGCGGAGAAGGAAGAGTGAGGCGAAAAAATGGCATCCAGTGCTTTGAGAAGCTGCGCCGTCCTCTTCCCGAGCCTCCTCTCGTCTTCCAAGTCGCAGTTCGTTAGCTCGGTCGCCATCTCATGCACCAACGGCGCGTCCCGTTTCTCCATGTCCGCCGACTGGATGCCCGGCCAGCCACGTCCCCCGTACCTCGACGGCTCCGCCCCCGGTGACTTCGGGTTCGATCCGCTTCGCCTCGGGGAAGTTCCGGAGAACCTGGAGAGGTACAAGGAGTCGGAGCTGATCCACTGCAGATGGGCGATGCTTGCTGTGCCAGGGATCTTGGTGCCGG…	266	109	gi|255585090|ref|XP_002533251.1|	chlorophyll A/B binding protein, putative [Ricinus communis] &gt;gi|223526931|gb|EEF29136.1| chlorophyll A/B binding protein, putative [Ricinus communis]	1.09438e-113	gi|224100797|ref|XP_002312019.1|	light-harvesting complex I protein Lhca1 [Populus trichocarpa] &gt;gi|222851839|gb|EEE89386.1| light-harvesting complex I protein Lhca1 [Populus trichocarpa]	2.43803e-113	gi|225449078|ref|XP_002275552.1|	PREDICTED: hypothetical protein isoform 1 [Vitis vinifera] &gt;gi|147800947|emb|CAN75566.1| hypothetical protein [Vitis vinifera]	4.15865e-113
musa_c4_small_rep_c8	TAAACCCCAACCCCTCGCTCTACTCTCTCATCGAATCCATCTCCTACTCTTTCCTCCTTGCAGCGAGTCATTCTCCTATGGCTTCCACCATGGCCCTCTCCTCCCCATCCTTCGCCGGCCAGGCCGTCAAGCTCGCCCCCTCGGCCTCCGACGTCCTCGGCGGAGGCAGGGTCACCATGCGGAAGACGGGCGCCAAGCCGAAGCCCGTTGCATCCGGTAGTCCGTGGTACGGCCCCGACCGCGTCAAGTACCTCGGCCCGTTCTCCGGCGAGCCCCCGTCCTACCTCACCGGCGAGTTCCCGGGCGACTACGGGTGGGACACGGCTGGGCTCTCCGCCGACCCCGAGACCTTCGCCAAGAACCGGGAGCTGGAGGTCATCCACTGCCGGTGGGCCATGC…	337	159	gi|102139977|gb|ABF70112.1|	chlorophyll A-B binding protein (CAB), putative [Musa balbisiana]	6.17914e-148	gi|94404555|gb|ABF17940.1|	putative chloroplast chlorophyll a/b-binding protein [Carya cathayensis]	8.92265e-147	gi|102139745|gb|ABF69952.1|	chlorophyll A-B binding protein (CAB), putative [Musa acuminata]	1.52197e-146
musa_c4_clusters_pos_c152_1	GAGGCCTCACGGCGACGAGTCTTCTTCTTGATCTCGGGTCGAATTAGGTGAGTGTCAGAAAGAGGAATCAACGATGGTTTCCTCCATGATGGTCTCCTCGGCTGCCACCTTCACCCGGGCTTCCCCGGCTCAATCCAGCATGGTGGCGCCGTTCACCGGCCTCAAGTCCGCCTCCGCCTTCCCTGTCACCAGGAAGCCCAACGCCGACCTCTCCCACCTCCCCAGCAATGGCGGCCGAGTTCAGTGCATGAAGGTGTGGCCGATCGAGGGCATGAAGAAGTTTGAGACCCTGTCCTACCTTCCGACACTGAAGGACGAGGAGTTGCTGAAGCAGATCGAGTACCTTCTCCGCTCCAAATGGATTCCCTGCTTGGAGTTCTGCCCCAAAGGGTTCGTGTG…	1601	2218	gi|146724107|gb|ABQ42552.1|	chloroplast ribulose-1,5-bisphosphate carboxylase/oxygenase small subunit [Musa acuminata] &gt;gi|238801314|gb|ACR56377.1| chloroplast ribulose-1,5-bisphosphate carboxylase/oxygenase small subunit [Musa acuminata AAA Group]	1.39276e-96	gi|3914598|sp|O24045.1|RBS_MUSAC	RecName: Full=Ribulose bisphosphate carboxylase small chain, chloroplastic; Short=RuBisCO small subunit; Flags: Precursor &gt;gi|2258433|gb|AAB63287.1| ribulose-1,5-bisphosphate carboxylase small subunit [Musa acuminata]	6.91221e-96	gi|76574236|gb|ABA46899.1|	chloroplast ribulose-1,5-bisphosphate carboxylase/oxygenase small subunit [Musa acuminata AAA Group]	9.02763e-96
musa_c4_small_rep_c728	GGTCAGGCAAAAAAGCCTCGCCAAACATGGATGGAACTGGCGACATGGTGTCAGAAAAAGCTGCGTTTCCATGGTGGGCTTGGCTGGGGACAAAAGCAATGGAGATCTATGATCGTGTCATGTCGCAGAAGAAGAAGCCCAAGCAGTGCGTGCTTGAGACAATCAATCGAACAAATGAGAGGTGATTTGCGTCCCGTCCCAAATCGCAGATCCATGAAGTGACACGCGGAAGCCGGGAGATATGGTGACAACGGTGGAGGATCACGCTATCCTCCTCTCCTCGGCCAATCATCGACGTCTACTCCAAATGCGCGAGGTGGATACGCCCCGTTCGCAGTG	52	0		No hits found
musa_c4_small_rep_c44	TGCCCATCTATCCATCCTAACACACCTCACAAACACATATAGTTCATTCAAAGTTTGAAAGGGAGGGGGAGCAGAAGAGTAGTAGTAATTTGAAGAGAACCATGGCAGCCTCTAGCTTGGCCTCGGCTGCTTCAAGCTTCGTGCTCACCTCCAACATCTCCACCACCACCACCACCACATCCTCACGTATCAGCTTGCTCACCTTCTCCAAGCCAAGCAGGAAGCTGGTGGTCCGAGCTGGAGAGGCGTCAGCGCCGCCACCTGCTCCACCAGCAGCAGGAGGGGATCCTGCAAAAGCCACCAAGCCCCCTCCGCCGCCACCGATCGGTCCCAAGAGAGGTGCAAAGGTGAAGATCCTCCGTAGAGAATCCTACTGGTACAATGGCGTCGGATCAGTGG…	238	96	gi|297744262|emb|CBI37232.3|	unnamed protein product [Vitis vinifera]	7.98907e-22	gi|225437898|ref|XP_002266424.1|	PREDICTED: hypothetical protein [Vitis vinifera]	7.98907e-22	gi|226503797|ref|NP_001149700.1|	photosystem I reaction center subunit IV A [Zea mays] &gt;gi|195629594|gb|ACG36438.1| photosystem I reaction center subunit IV A [Zea mays]	1.0434e-21
musa_c4_small_rep_c806	AAGCAGCAAAAGAAAACTTAAAAAGACAAGATTACATTGCAGAAATGGTGATTTTTTTGCACAATATAGCAATGGGGCTAGATCCATTTCAATCCGTCCATTTTGTGGTCTGTCAACCGCTAATTGCTGGGCAGAGAATGATCAGCTGCAGGCTTGCAGTATGTCTGTATCAACAAGGAACAGTGATGATGAATTGCCTGTCTTCTGCGTAGCAGCTATTCTTATCATCAACCGCCAAAAGATTATGAGAGAAACTCACTCGATCGATGATGTGATTAAGATGTTTAATGACAACATGTTGAAAATTAATAGTAAAAAGATGCATACGCATGGCCGTTCAAACTAAGGAAGAAGTATTTTTACAAGTTGATAAAGCAAACAAGCTTGGGATGTTCAGAG…	64	3	gi|147794780|emb|CAN73504.1|	hypothetical protein [Vitis vinifera]	8.86408e-24	gi|296081348|emb|CBI17694.3|	unnamed protein product [Vitis vinifera]	8.89942e-24	gi|225434006|ref|XP_002271996.1|	PREDICTED: hypothetical protein [Vitis vinifera]	1.50739e-23
musa_c4_clusters_pos_c1208_1	ATAAGAAGATAAAGAGGAAAGCTCCGTGTCCGGTGGATTCCGCAGTGACCGGAGCAACAGACGGCGATCCATGGGCCGTGCCAACGGAGTGGGCGCTGAGGAGTGCGACCATCTCGTCGGGAAAGACGTCTTCCCGGGAATGGCTGGGTCGAAACCCACCAAAGCTTCTCCTCGCTCCGCTTCCGACTCGTCGATGGTGGCCAGCTGCGACAGCGGGACTCCTCTGTCTTTACGCCCTGTCTTCGAGCTCCCCCCTTCCGAGGAGGAGACCGAGGCGGCGTTATCCATCCTTAAGCAAGCATTTGTTCTGGGGACATTTGTTCATGCTTCTGAAATTGGACCTTCTTTGGACAAGAAAGCTGTGAATAATGTATCAATTTCATCTGAAATGACAAGCAA…	8	85	gi|224136296|ref|XP_002326826.1|	predicted protein [Populus trichocarpa] &gt;gi|222835141|gb|EEE73576.1| predicted protein [Populus trichocarpa]	9.70836e-15	gi|224139186|ref|XP_002326789.1|	predicted protein [Populus trichocarpa] &gt;gi|222834111|gb|EEE72588.1| predicted protein [Populus trichocarpa]	1.83092e-13	gi|255539827|ref|XP_002510978.1|	conserved hypothetical protein [Ricinus communis] &gt;gi|223550093|gb|EEF51580.1| conserved hypothetical protein [Ricinus communis]	2.23814e-11
musa_c4_clusters_pos_c596_1	CTTTTCTTCAGGGGACCGAATAATTTTTGATCAGGAAATACAAAGAAAATCTAATTATTATTATTTTATGAAGATAAAAATATACAAATTCTTAATATTTTATTTTTTTCTACAACATTCTTACCCAATTGGACCTCTTTTTTTTTGTGTTCATCCTAAGGTAAGTTGATGAAACCAATATTTTTGGATATATATATAACATATATAATTTTTTCGATAGTTTTCATTATTTTTACAAGCTTTGATGTGGTTTAAAACTCTTTTTTCATAGTTTTAGCTGGAAAATCTTTTGCAACTTTTGGTTTTTTCTAGTTCATAATATATCTTCTGGAATTTGTTCTTTCTAGTTCATGATTGCTAGTGAATGAGCAGAGATCCCTTGATCAGTGTGCCAAGTTC…	236	95		No hits found
musa_c4_small_rep_c501	GCCAATCAGGTATACATCATTGATTTTGGACTTGCAAAAAGATATCGGATTCTACCACCAATCGTCATATTCCATACAGAGAAAACAAAACTTGACTGGAACTGCTCGTTATGCAAGTTGCAATACTCATCTTGGTATTGAGCAAAGTCGCCGGGATGATTTGGAATCTCTTGGTTATGTTCTTCTCTATTTTCTCAGAGGGAGTCTTCCATGGCAAGGTCTAAAAGCTGCCACAAAGAAGCAGAAGTATGATAAGATATGTGAGAAGAAGCTTTCAACTCCTATTGAAGTTTTATGTAAATCTCATCCGGTGGAATTTGCTTCTTACTTCCATTATTGTCATTCTTTGACATTTGAGCAACGGCCTGATTATGGATTTCTGAAGCGCCTCTTTCGTGA…	4	71	gi|297738784|emb|CBI28029.3|	unnamed protein product [Vitis vinifera]	2.76523e-98	gi|225445156|ref|XP_002284044.1|	PREDICTED: hypothetical protein [Vitis vinifera]	2.49651e-96	gi|224142173|ref|XP_002324433.1|	predicted protein [Populus trichocarpa] &gt;gi|222865867|gb|EEF02998.1| predicted protein [Populus trichocarpa]	6.87516e-90
musa_c4_small_rep_c286	ACTCGAAAGGTTGCATTCTGCTGAGGCTTATGAGATGATCAAGAACCACCTGGCTCTTATACTGGGGCAGCGGACGAGTGACACAAACTTGGTGGCGCCTATCAGCAAGCTTAGAGTTGGTCAGGTGTATGCTGCTTCTGTAATGTATGGTTATTTCCTCAAGAGAGTGGACCAAAGGTTCCAGCTTGAGAAGTCCATGAAGACTCTCCCTTGGGGATCAGATGTAGAGGAGAGTGCCATTAAGCAAGCGATGATCGATGAATCAGTTCCATCTGCTCAACCGGAGATACCTCACCCTGAGGTGTCATCATGGTCTTCTCCAAGCTTTGGCCAGGGTGGGATGAAGCCCTGCCGCCTGCGGTCCTATGTCATGTCTTTTGATTCCGATACTCTTCAACA…	82	10	gi|226533550|ref|NP_001143815.1|	hypothetical protein LOC100276591 [Zea mays] &gt;gi|195627600|gb|ACG35630.1| hypothetical protein [Zea mays]	1.97723e-88	gi|194707436|gb|ACF87802.1|	unknown [Zea mays]	1.97723e-88	gi|115454967|ref|NP_001051084.1|	Os03g0717900 [Oryza sativa Japonica Group] &gt;gi|108710769|gb|ABF98564.1| expressed protein [Oryza sativa (japonica cultivar-group)] &gt;gi|113549555|dbj|BAF12998.1| Os03g0717900 [Oryza sativa Japonica Group] &gt;gi|215704521|dbj|BAG94154.1| unnamed protein product [Oryza sativa Japonica Group]	1.67383e-87
musa_c4_small_rep_c664	AAAGTGCAGCAAAACCCTTCTTCCTCTTCTCCGCCCCCCGCTCCGCAGGCGGATCCCGATGAGGAGTCCTTGGCCTCGGTGCTCGCCAAAAAGGGGCCGATGCCCTTCCTCGAGGCTGCCATCGACCTCGTCAGACGGCAGTCGGATTTCTTCACGGATGAGGCGGCGGTGACAAAGGTCGTACGAGCGGTGACCGCCGCCAAGGAGAAGGTCGACGCCGAGGAGAGGCTGAAGAAAAGGGCGGCCGATGAGGCTGCCAAGGCCGAGAAGCGGCTCAAGGAGGCGGCACAGAAGGCCGCTGAGAAGACGGAGGCCAAGGATCAGAAGACGGAGGCCGCTGCGGCGGCCAAGGATGAGGAGAAGGAGGGTGTCCGGAAGCCAAATTCTGGAAATGGTCTG…	5	73	gi|115467244|ref|NP_001057221.1|	Os06g0231300 [Oryza sativa Japonica Group] &gt;gi|51535412|dbj|BAD37282.1| putative salt tolerance protein 5 [Oryza sativa Japonica Group] &gt;gi|113595261|dbj|BAF19135.1| Os06g0231300 [Oryza sativa Japonica Group] &gt;gi|125554649|gb|EAZ00255.1| hypothetical protein OsI_22266 [Oryza sativa Indica Group] &gt;gi|125596588|gb|EAZ36368.1| hypothetical protein OsJ_20696 [Oryza sativa Japonica Group]	3.69604e-81	gi|223943113|gb|ACN25640.1|	unknown [Zea mays]	2.02808e-79	gi|226500966|ref|NP_001141133.1|	hypothetical protein LOC100273219 [Zea mays] &gt;gi|194702816|gb|ACF85492.1| unknown [Zea mays] &gt;gi|194702976|gb|ACF85572.1| unknown [Zea mays]	2.02808e-79
musa_c4_clusters_pos_c677_2	GCCCATTGTTCATCCTACGATACGATTGCATCAAAACAATCATAGATATGCTCCCTTTATATATGGAAGAGTAGTGCTGTGTTCCTATCACACCAAAACCTGTGCTGCTGCTCCAACAAAAAAGCGTTCTGAAGGGAGGAGAGATGTCGGGCCTCGTTGGAATATGGATGGCTAAGCTCGGGAGGAAGCAGCAAAGCACACCGAGTTGCAGCTTGGCGAGGCATGAGGAAGAGGAAGGCAAGATAAGAGGCGAGCTGCGTTCGAGGGAGGAAGAAACTGCACAGGTCAAGGCGAGGAGGAACAGCAGCGTGGCCCTCTCGGAAACCACGCTATGCCTTCTCATGGATCGGTTCGCACCCGCTTGATCCCTGACAGATCCTTTGTGGTTTCGTATCGTCG…	201	75		No hits found
musa_c4_clusters_pos_c1771_1	CTCCGCTGCCTGAGGCTCATCGCCAGGGACTACGCCGCCGTCGAGAGCACCGAGGCGTGGCGCTTCCTCCAGGACAACGACCCCTGGCTCGAGCTTGACATCCTCCAATCCCTCCAAGACGCCCATCTGAGGCAGAAGCGGCGGCGGCGGAAGAGGGAGGAGGAGAAAGTATACACGGAGCTGAGCGAGGCCATGGAGTGCCTGCAGCACATCTGCGCGGAGGGCTGCACCGAGGTCGGGCCATCCGGCCGCGGACCGCCGCCGCGTGACCCCACCCATTGCCCGAACCCCGCCACCTGCCGTGGCCTCCAGCAGCTCATCCACCACCTCGCCGCCTGCGACCGCAAGAAGAAGCCGCCGCAACAGCAGCAGCAGCAGCACGGCTGCCCTCGCTGCAAG…	138	38	gi|242055331|ref|XP_002456811.1|	hypothetical protein SORBIDRAFT_03g043250 [Sorghum bicolor] &gt;gi|241928786|gb|EES01931.1| hypothetical protein SORBIDRAFT_03g043250 [Sorghum bicolor]	6.14743e-50	gi|115441723|ref|NP_001045141.1|	Os01g0908200 [Oryza sativa Japonica Group] &gt;gi|20804890|dbj|BAB92571.1| P0497A05.15 [Oryza sativa Japonica Group] &gt;gi|20804925|dbj|BAB92604.1| putative BTB and TAZ domain protein [Oryza sativa Japonica Group] &gt;gi|56785116|dbj|BAD82754.1| putative BTB and TAZ domain protein [Oryza sativa Japonica Group] &gt;gi|113534672|dbj|BAF07055.1| Os01g0908200 [Oryza sativa Japonica Group] &gt;gi|125…	5.20412e-49	gi|194703222|gb|ACF85695.1|	unknown [Zea mays]	7.51473e-48
musa_c4_small_rep_c1005	AAGCACAAGAACTTTGACGATTGCTAAGAAGGGGCTAGAGAAGGTTTTGAGCATGGCCGTGCCTGATGAAGATGGTGGAGTGTATACTCTCATATCTGATTTGTATGCTCTGGGAGGCAAGTGGAACGATGTGGAGCGAGTGAGAAGATTGATGGATGAAAAGTTCGTGAAGAAGAAAAGAGGGTCTAGTTTCATCGAGGTCAAGGAACGAAGAACCCTAGTTGCAACAATGAAATGATTGTTTATTCCTAGATGATGGGTAAGAAGAGCATTAATGGCTGCAGAAGTAGATGATGATGATGGCTATAAATGCCAGCAAATTGTCTCACAATTATGCTCTTAATTTATTCTTCTTCATCTAAC	0	48	gi|115440507|ref|NP_001044533.1|	Os01g0800400 [Oryza sativa Japonica Group] &gt;gi|19570985|dbj|BAB86412.1| pentatricopeptide (PPR) repeat-containing protein-like [Oryza sativa Japonica Group] &gt;gi|20804737|dbj|BAB92423.1| pentatricopeptide (PPR) repeat-containing protein-like [Oryza sativa Japonica Group] &gt;gi|113534064|dbj|BAF06447.1| Os01g0800400 [Oryza sativa Japonica Group] &gt;gi|125572331|gb|EAZ13846.1| hypothetical p…	6.36583e-14	gi|218189222|gb|EEC71649.1|	hypothetical protein OsI_04090 [Oryza sativa Indica Group]	4.12621e-13	gi|297738046|emb|CBI27247.3|	unnamed protein product [Vitis vinifera]	1.46757e-10
musa_c4_clusters_pos_c1695_1	AGCCTCATATTTCTCTCTTCCTGCCGGCCTCCATTCGAACTCACTCCTCTCTGGTTTCATTTCCATTCCCCCCCCCTCAGCTACGACCGACAGGGAGAGGCAGGCAAAGAGCGGCAGCAAACACCGATGGCAACTCAGGCTTTTCTCTCCTCGGTGGACGCTGGAAGGCAGCTCCTCGGGGGAAGGCCCCTCCGGTCTGCTCCCTCGAGATCTCTTGGTTCTTCGAGGAAGGCTTCGTTCGCCGTCAGAGCAGCTTCCACGCCTCCCGTCAAGCAAGGAGCAGACAGACAGCTCTGGTTTGCCTCCAAGCAGTCCCTCACCTACTTGGACGGAAGCCTCCCCGGTGACTACGGCTTTGACCCCCTTGGCCTGTCGGACCCCGAAGGCACCGGAGGATTC…	325	168	gi|116519121|gb|ABJ99590.1|	type III chlorophyll a/b-binding protein [Lycoris aurea]	1.06253e-129	gi|116519125|gb|ABJ99591.1|	type III chlorophyll a/b-binding protein [Lycoris aurea]	5.27329e-129	gi|225436257|ref|XP_002273201.1|	PREDICTED: hypothetical protein [Vitis vinifera]	1.21569e-125
musa_c4_small_rep_c1700	TCGTGACGTCAACCACTTCGCTTCGGACATCCATTACCAGGGGTTGGAACTCAAAGATTCACCGGCACCGCTCGGTTACCACTAAATTGCTGCTCGTTGTCGACAGGTAGATAGTTCGCCGGCGGAATATGGGTCATAAATAAGTCTGATGGCATCGATTGCTATGTAGATGATCCTTGCACGAGGAACAAGGATTGCTATCTTCATGTTAGACCCCATCTCTGAAGCATCCTATTCGATCATGTGTATTACTCGCTATCTTGTGATAGGGTAAGCTTTTGCTTAGTAGATGGCTGTGATTTAACAATGTGTTTAAGAAGCTGAAACATGCTTCCAAGTTAGCAGAGGCGTGTTCAT	1	51	gi|111607217|dbj|BAF02775.1|	alternative oxidase [Lactuca sativa]	3.08409e-08	gi|225571959|gb|ABZ81227.2|	mitochondrial alternative oxidase 1a [Daucus carota]	1.17195e-07	gi|242077036|ref|XP_002448454.1|	hypothetical protein SORBIDRAFT_06g027420 [Sorghum bicolor] &gt;gi|241939637|gb|EES12782.1| hypothetical protein SORBIDRAFT_06g027420 [Sorghum bicolor]	1.99905e-07
musa_c4_small_rep_c549	AGTTGCGCAGCTGACTCTAAAATGTCTTGCCGGTGATCCTAGGAGCCGTCCATCTATGAAAGAAGTGGTGCAGACACTGGAGAAGATTGAAGCCTTGAAAAGCAGGTCGAGAGAGGCTAAAAATGTCTCCCATTAGGCCATTCCTTCCTGTCTTGGCCAGAGCTCCTCACAACACACCCACTAACTGCTTCATCCATGGCATGGAATTTCTTAGCAAACTCCGAAAGAAAGATGGTGATAGCAAGCTTCAGTCAGTGAGTTTTGCTTGTAAAAATCACTCCCCATTTTTGTACGTTCTAGTTTGCTTGTCATTTTTGGCAATGAATTGTTTGAGATAATGACTCTAATATGATAATGAGCTGAAAGTTCCAAAGTTTAAGT	50	2	gi|218198914|gb|EEC81341.1|	hypothetical protein OsI_24527 [Oryza sativa Indica Group]	3.30235e-10	gi|226497956|ref|NP_001147720.1|	serine/threonine-protein kinase Cx32 [Zea mays] &gt;gi|195613312|gb|ACG28486.1| serine/threonine-protein kinase Cx32 [Zea mays]	7.35686e-10	gi|115470076|ref|NP_001058637.1|	Os06g0727400 [Oryza sativa Japonica Group] &gt;gi|54291142|dbj|BAD61815.1| putative protein kinase [Oryza sativa Japonica Group] &gt;gi|113596677|dbj|BAF20551.1| Os06g0727400 [Oryza sativa Japonica Group] &gt;gi|215697495|dbj|BAG91489.1| unnamed protein product [Oryza sativa Japonica Group] &gt;gi|222636256|gb|EEE66388.1| hypothetical protein OsJ_22723 [Oryza sativa Japonica Group]	9.60836e-10
musa_c4_small_rep_c346	AACCAACCAAATCATGCGGGCACAAACCCTCACATCGTCTCCTATAAATCCGACGCCCTTCCCACACCGTCATTTCCGCCATTCTCCCCTACCCCTCGGAAGACTTCTTCCTCATCGTCCTTCTCCCCCTTTCCCTCTCCCGGTCCAGCATCTTCGCTTTACGATTCCGGCCCCGGCTGCTGTACCCATGGAGTCCGTGAGCGAATGGGGACTCTCGCCGCTCTCCGCCGTCGACCCGGAGATCCACGACCTCATCGAACACGAGAAGCGGCGCCAGTCTCACGGCATCGAGCTCATCGCCTCCGAGAACTTCACCTCCTTCGCCGTAATCGAGGCCCTCGGCAGCGCTCTCACTAACAAGTACTCCGAGGGCATGCCTGGCAACCGCTACTACGGCGG…	67	8	gi|211906466|gb|ACJ11726.1|	serine hydroxymethyltransferase [Gossypium hirsutum]	3.69376e-75	gi|217074304|gb|ACJ85512.1|	unknown [Medicago truncatula]	3.69376e-75	gi|255563608|ref|XP_002522806.1|	serine hydroxymethyltransferase, putative [Ricinus communis] &gt;gi|223538044|gb|EEF39657.1| serine hydroxymethyltransferase, putative [Ricinus communis]	6.3006e-75
musa_c4_clusters_pos_c1359_1	GGGAGAGAAGGATAGCCGTGTGTGTTTGTGGCCAACCAAAGGATAGGGTTCCACACACTTAATTGGTCGATCTCCTTCCTCGCGCCCCCCCCCAATTCCTCCCTCTCATCGAACTCCAGTGTGCAAGGCGTCGCCACAGCGGGCAGCTTCGATCCGATTTCCTACCTCGCCACCAGCAGACCATGTCGAGCACCGTCATGGCCTCGGCCCCTTCCTTCACCTCCACCTCCCAACAATTCCTCTCTCGAGTCGCCCCCCCGCGCCCTATCCGGCTGCCCACCGTCTCCGTTATCGCCAGAGCCGCTCACGAGAACGGCGGCAAACCGCGCCTTCCCTCCCGCCTCCTTAAACGCCTGGCCCTCTCGTCGCGGCCTGCTGCGATCGCCGCCGCCGCCGCCG…	178	362	gi|224141905|ref|XP_002324301.1|	predicted protein [Populus trichocarpa] &gt;gi|222865735|gb|EEF02866.1| predicted protein [Populus trichocarpa]	2.44696e-51	gi|118485650|gb|ABK94675.1|	unknown [Populus trichocarpa]	2.44696e-51	gi|242036133|ref|XP_002465461.1|	hypothetical protein SORBIDRAFT_01g039270 [Sorghum bicolor] &gt;gi|241919315|gb|EER92459.1| hypothetical protein SORBIDRAFT_01g039270 [Sorghum bicolor]	9.29845e-51
musa_c4_small_rep_c167	GCAGGCACTCTTCCAAGGCTTTTCCTTCTGCTTCACCACCCTCTCCCTGATCCAACCATGGCTGCCACAATGGCCCTCTCCTCCCCCTCCCTCGCTGGCAAGGCCGTCAAGCTCGCTCCCTCGGCCTCCGACATCCTCGGCGAAGGCCGCATCACCATGCGCAAGAGTGCCGCCAGGTCCAAGCCCGTCTCCTCCGGCAGCCCCTGGTACGGCCCCGACCGCGTCAAGTACCTCGGCCCCTTCTCCGGCGAGCCCCCCTCCTACCTGACCGGTGAGTTCCCTGGCGACTACGGCTGGGACACCGCCGGCCTCTCCGCCGACCCCGAGACCTTCGCCAAGAACCGGGAGCTGGAGGTCATCCACTGCCGCTGGGCCATGCTCGGCGCCCTCGGCTGCGTC…	176	68	gi|102139977|gb|ABF70112.1|	chlorophyll A-B binding protein (CAB), putative [Musa balbisiana]	6.27579e-150	gi|94404555|gb|ABF17940.1|	putative chloroplast chlorophyll a/b-binding protein [Carya cathayensis]	4.97261e-147	gi|225461832|ref|XP_002285646.1|	PREDICTED: hypothetical protein [Vitis vinifera] &gt;gi|147833686|emb|CAN73057.1| hypothetical protein [Vitis vinifera]	1.10778e-146
musa_c4_clusters_pos_c59_1	AGAGGAGCGTATTGTAGAGATTTCTTGATCACCATTATCAAGAGGGAGACGGAGAAAGAGAAGAGGATAATATTGGGGCGTGTTCGACTTCGGGTTTTGAAGCTTCGTAGTTCCATCATTTCGTCACGCACCGACGAAGAAAGGAGTTAAACGGTCAACGCCGTAGAATTTGAAGATTAATTTTGTGGGATCAGTTCGAAGATGTTGGCAGAGTACATAACCAGATTTCTTGTGGTGTTGTTTGGCTATGCTTATCCGGCTTTCGAATGCTTCAAGACATTGGAACAGCATCCGGGCAACACAAGGCAGCTTCAATTCTGGTGCCAATACTGGATCATCGTGGCGATACTGACGGTCATCGAGATGCTGGGCGAGTTTCTAGTCTCATTGTTGCCCATG…	69	9	gi|218186466|gb|EEC68893.1|	hypothetical protein OsI_37543 [Oryza sativa Indica Group] &gt;gi|222616671|gb|EEE52803.1| hypothetical protein OsJ_35292 [Oryza sativa Japonica Group]	2.08589e-52	gi|297612706|ref|NP_001066204.2|	Os12g0158600 [Oryza sativa Japonica Group] &gt;gi|255670068|dbj|BAF29223.2| Os12g0158600 [Oryza sativa Japonica Group]	3.55799e-52	gi|226495941|ref|NP_001140729.1|	hypothetical protein LOC100272804 [Zea mays] &gt;gi|194700798|gb|ACF84483.1| unknown [Zea mays]	1.76581e-51
musa_c4_small_rep_c932	GACAGATCTTTCGTTCTCCCGTTTGGATTTTGGTTGTACTTTGTGAAAGGAGTCATCTTTTTTCTCTTTAGCGGGACTCAAAAGCCTTTTGGGGGTGCGTAGGGGTGAAGTTTCTTCTTTTGATTCGTGCCCTACTTTCTCGTAAAAGGAACTTCGTTCGCTGACGACTGTTTGAATTGGGGCAAAAAGGGTGTTAAATTGGATGATTAACTTCAACTTCTAGTAGACTGTACTCGGTGCTGCTTGCCTTCACCTTTCCCATCCACCCTCCAAAAACAACTCTGAGGATGATTTGATGCGAGTTATTAGATGTAATTTAATCTACACTAATTTTGGGTGTCCTTCTGTGAATTTTAGTATGTTCTAGAAATATCTTTGCTATTGTTGATGGATTATTAT…	0	44		No hits found
musa_c4_small_rep_c1067	AAGAAAAAGATCAAAGTGGTGGACGACTTCGTGTACGAACTGATACATCTCAGGATTCAGCAAATTTCAAGCACAGCAAATGATTCAGCAAAGAATGAAGACATTTTGTCAAGATTTTAGGAGGAGAGCAAAAAGGATCCACAAAATATGAGCCTCAAGTATTTGAGGGACATAATGCTTAACCTTGTGCTTGCCGGAAAAGATAGCACCGCAAGTACGCTTTCATGGTTCTTCTTGATCTGCAAGAACCCCTCGGTGCAAGAAAAGATTTACCGGGAAGTCATGGAAGTGATTGAATCTAGCGAAGTTGATGCATTTTCGAGAAATATAAACGATGAGTCCCTCAACAACATGCACTACCTTCATGCCGCCCTTCAGAGACACTAAGATTGTATCCTG…	51	3	gi|115483036|ref|NP_001065111.1|	Os10g0525000 [Oryza sativa Japonica Group] &gt;gi|20146747|gb|AAM12483.1|AC074232_10 cytochrome P450-like protein [Oryza sativa Japonica Group] &gt;gi|31433167|gb|AAP54709.1| Cytochrome P450 family protein, expressed [Oryza sativa (japonica cultivar-group)] &gt;gi|113639720|dbj|BAF27025.1| Os10g0525000 [Oryza sativa Japonica Group] &gt;gi|125575458|gb|EAZ16742.1| hypothetical protein OsJ_32218 [O…	1.14744e-82	gi|110289452|gb|ABG66204.1|	Cytochrome P450 family protein, expressed [Oryza sativa (japonica cultivar-group)]	1.15069e-82	gi|125548931|gb|EAY94753.1|	hypothetical protein OsI_16533 [Oryza sativa Indica Group]	1.15128e-82
musa_c4_small_rep_c1227	ATTATAAATGGACGCAATGGATTTTTCTTCAGCTGTTCAAGAAAGGACTCGCATACCAGGCTGAAATACCTGTTAATTGGTGTCCTGCACTTGGCACTGTCTTGGCAAATGAAGAAGTGGTCAATGGTGTTAGTGAACGAGGGGGTCATCCTGTTGTAAGAAAGCCAATGCGACAATGGATTCTCAAGATAACTGCTTATGCTGATCGTCTTCTTGAAGATTTGGATGATCTTGATTGGCCTGAGAGCATCAAAGAAATGCAGAGAAATTGGATTGGCCGTTCAGAAGGTGCTGAACTAGAATTTGGTGTAGTTGATTCCCAGGGATATGAGCAAGGCCTAAAACTGTCTGTGTATACAACTAGACCAGACACTATATTTGGCGCAACATTTATTGTTG…	43	1	gi|242052287|ref|XP_002455289.1|	hypothetical protein SORBIDRAFT_03g007890 [Sorghum bicolor] &gt;gi|241927264|gb|EES00409.1| hypothetical protein SORBIDRAFT_03g007890 [Sorghum bicolor]	1.12045e-108	gi|222617646|gb|EEE53778.1|	hypothetical protein OsJ_00171 [Oryza sativa Japonica Group]	4.25772e-108	gi|218187412|gb|EEC69839.1|	hypothetical protein OsI_00164 [Oryza sativa Indica Group]	4.25772e-108
musa_c4_small_rep_c634	CTCTCCTGTCAGTGTCAACAAAAGAAAAAGAAAGAAGGAGAGAAGACACCACAACCATCTCACACCCTCTTCTTTCTGCAGTACTCAGCCTCAATTAGCTCTCCCTGATCTGCTCACGGCCACAGGCCACCATGGCAGCTGCCGCCTCCGATTTCATGGGCGTCCTCCAGATCCTGTGGGAAGCACTCCATCTCCCTGTGAAGGCAGGAACCCTCTTCCTCTACCTCCTCCTCCTCACCCTCCTCTCCTCCTCTCTCCTCTTCCTCTCCGCCTTACTCCATCTCCCCTCTCGTCCTTGACCTGGTCTCCAAGCTTTCTCCCCTGTTCAGGAACCCCATCGGCCCGGAGCCCCCTAACCTCTTCCACGAAATAGAGAAGGACCTCCGTGACATCGCCAGC…	18	93		No hits found
musa_c4_small_rep_c202	GCAACACAACCGCTTACATCGACCAGAAAGTTCTCTGCCTCAAAGTGCTCCATGGCATCTCCAACAACGCAGTGGGTAAACTCGCTACTCGGCTCGAGAGGGAGCGTCTCCGCCGGCGACGGGAAGCCCCAAGGATGGCTGTCGGGCGCCTGGTTCGGGAACAAGAAAGACGAGGAGGCGGAGAACAAAGGCGCCGGCGGCAAGTCCAACCTGCAGCAGCAGAAGAGGAGGCTGCCCCGCTTTGCTGTGGAATTGGACGGGCTCAATTGCTTCGAGACGATTGTTCCTCAGTGACTTCCATAGTCGATTTCCGTTCCTCTACAGATTGTTTAATTGATTGAATTATTTATGCTCTGAGATATAGGCAGCAACTATTAATTGATTAGATTATTTATGCTA…	101	26		No hits found
musa_c4_small_rep_c1045	AGTCGACATAAATGAAGAAGACAGTCTAAACAACAGATTCAAAGAAATCATGGATATAAAGACAGATGCTATCTTTTCGATTGACGATGATGTTCTATTTCCCTGCACATCTGTAGAGTTGGCTTTCAGTGTGTGGCAAAGTGCCCCTACCGCAATGGTAGGGTTTGTACCTCGCATGCATTGGCCGGATAAAATGAAAGAAACAAGGAACGTTACAGGTATGGAGGCTGGTGGTCTGTTTGGTGGACGGGCACTTACAGTATGGTGCTCTCGAAGGCAGCATTTTTCCACAAGAAGTATCTTCATCTCTATACAAATCACATGCCTGTATCTATCCGTCATTACGTAACCGAGCACAGGAATTGTGAAGATATTGCGATGTCGTTCCTTGTTGCAAAC…	46	2	gi|297736640|emb|CBI25511.3|	unnamed protein product [Vitis vinifera]	1.11992e-71	gi|225448359|ref|XP_002267908.1|	PREDICTED: hypothetical protein [Vitis vinifera]	1.12029e-71	gi|224098525|ref|XP_002311207.1|	predicted protein [Populus trichocarpa] &gt;gi|222851027|gb|EEE88574.1| predicted protein [Populus trichocarpa]	2.2696e-69
musa_c4_small_rep_c1367	GTCAATGAAAACCAGCACCTTGATCATGCAAGAACTCCTGCTGCGGCAACATTAGAGGAAGTAAACCAAAAGAACTGTTACCCAACCATTCAAAACCTGAGAAAAAAAGACAAGTCATGTGTGCTCCACCATTGTTATGATTGTTACAAGTATCTTGTGATGTCCCAGGAGAGATCAGAAACTACATCAGTAGATGCGCGACAAACAGGCTATTTTAGCAATGTTGATCATAGTCGCAGGCCTCTGGTCGCTAAGTGGAGTGAAAAAGAAGGCCAGGTTGTTTATATTATGGATTATACTGGCACTACCCCATGTATGTCAAGTGGAACTAATTCAACTTTGAGTAGTGGATGTGATGAGGCTTCTAAAAACTGTTGGTGGTCGTGTGGACGGCAAACC…	38	0		No hits found
musa_c4_clusters_pos_c111_1	GATTACACCAGAGTCTTGGCCCCTCTTCAGTTGTTCTAAACACAATGGTGGAGAAAGATGCCTCTTATTTGGTGCCGAAACTCCGTGACTTATCCTTTTCAGTTGATATTGGGTATTCATCTTTAGGAGCAGCTCAGAGTACACTATCAGAAGGACTATGGCGACGGGCATCAGCAGCTGGGGCTTTTACTCCTTTGGAGAAACGAGCTTATGGAATAGCTGATGACATTTATGAAGCTGGACTTTTTTTTGCGTACTTAGCATTTATTCCATTTTGTGAGGCGGGCATTATGGATAGCATTTCCTTGCAAAGGCTTTTTGAAAATACATTTCAGCTTGACCTTCAAGCTGTAAGAGAATATTGTTTAGCGGATGACCGTTTATTGGAAGCTGTCAAGT…	49	3	gi|225454753|ref|XP_002273880.1|	PREDICTED: hypothetical protein [Vitis vinifera] &gt;gi|297737299|emb|CBI26500.3| unnamed protein product [Vitis vinifera]	2.63316e-75	gi|255558051|ref|XP_002520054.1|	ATP binding protein, putative [Ricinus communis] &gt;gi|223540818|gb|EEF42378.1| ATP binding protein, putative [Ricinus communis]	6.71166e-71	gi|224144712|ref|XP_002325386.1|	predicted protein [Populus trichocarpa] &gt;gi|222862261|gb|EEE99767.1| predicted protein [Populus trichocarpa]	1.4952e-70
musa_c4_clusters_pos_c770_1	ATTCTGACTCGAGCGTGGTGATTTTGTTGCTCGTTTTCGCTTTTGTTGCTGTTTTTGCCGTGAAATCGATCGGTCGAGCAGGCGTGACATCGACATGGGTCAGATCCAGTATTCGGAGAAGTACTTCGACGACACATACGAGTATAGGCATGTGGTGCTCCCTCCGGAGGTCGCCAAACTGCTCCCCAAGAACCGTCTCCTCTCCGAGAACGAGTGGCGGGCGATCGGGGTGCAGCAGAGCAGGGGTTGGGTGCACTATGCGATCCATCGCCCGGAGCCGCACATCATGCTCTTCCGGCGGCCGCTCAACTACCAGCAGCAGCAGGTGAATCACGCCGCCGCTGTCCAAGCCACCCAAATGCTTGCGAAATGATGTTGCTGTAGTAACAGCGAAAGAAG…	4	56	gi|90856236|gb|ABE01245.1|	cyclin-dependent kinases regulatory subunit [Camellia sinensis]	2.95152e-37	gi|42362268|gb|AAS13367.1|	cyclin-dependent kinases regulatory subunit [Glycine max] &gt;gi|255628843|gb|ACU14766.1| unknown [Glycine max]	2.95152e-37	gi|226506878|ref|NP_001147261.1|	cyclin-dependent kinases regulatory subunit [Zea mays] &gt;gi|194702034|gb|ACF85101.1| unknown [Zea mays] &gt;gi|195604506|gb|ACG24083.1| cyclin-dependent kinases regulatory subunit [Zea mays] &gt;gi|195606852|gb|ACG25256.1| cyclin-dependent kinases regulatory subunit [Zea mays] &gt;gi|195608282|gb|ACG25971.1| cyclin-dependent kinases regulatory subunit [Zea mays] &gt;gi|195608534|gb|ACG26097.1| …	5.03453e-37
musa_c4_small_rep_c1353	CCCGAGGGTGAAGCAAGTGAACTATGCCGGACTTCCTGGCCATCCTGGGCGCTCGTTGCATTATTCTCAGGTAAGGTAAAGGTGTATAGTAAAATAAGGATCTCAGGAAGATCATTTGTTTTTTGATTTACTTTGCAGGCAAAAGGTGCTGGTTCTGTACTTAGCTTCTTGACAGGATCACTAGCTCTCTCAGAGCATATTGTGCAAAGCACCAAGTACTTCAGTGTAACTGTTAGTTTTGGGAGCGTGAAGTCCTTGATAAGCTTGCCATGCTTCATGTCCCATGCAAGTATACCGGCTTCAGTTCGTGAGGCGAGGGGGCTGACCAATGACCTTGTTCGTATCTCTGTTGGCATCGAGGACATTGAGGATCTTATAGCAGATTTAGACTATGCCATT…	1	45	gi|255636979|gb|ACU18822.1|	unknown [Glycine max]	2.67898e-38	gi|226500444|ref|NP_001148100.1|	cystathionine gamma-synthase [Zea mays] &gt;gi|194703020|gb|ACF85594.1| unknown [Zea mays] &gt;gi|195615792|gb|ACG29726.1| cystathionine gamma-synthase [Zea mays]	4.49264e-38	gi|194705670|gb|ACF86919.1|	unknown [Zea mays]	4.67677e-38
musa_c4_small_rep_c1243	ACAAGGTGAAAGTGCCGAAGAGAATGCAAAATCTTCTGAAAATGGAGAGGTCACAAAGATGGTGAATGCTTTATCAAAGAAGGAAGAGAAACCGAATAAAGGGAAAGAAGGAAAAACTGTGCTTATCAAACAAGAGGAACGTGAAACAGGTGTTGTTAGTTTGAAGGTTCTGGCGAGGTATAAGAATGCGTTGGGTGGAATGTGGGTTGTTCTTATACTTTTCTCTTGTTATACCTTGACTGAAATTCTACGGGTTTCAAGTAGCACATGGTTAAGTGTTTGGACAGATCAGAGCTCTCTAAAGAGCCATGGGCCTTCGCAGTGA	0	40	gi|242077228|ref|XP_002448550.1|	hypothetical protein SORBIDRAFT_06g028880 [Sorghum bicolor] &gt;gi|241939733|gb|EES12878.1| hypothetical protein SORBIDRAFT_06g028880 [Sorghum bicolor]	3.63965e-25	gi|125549776|gb|EAY95598.1|	hypothetical protein OsI_17449 [Oryza sativa Indica Group]	1.38307e-24	gi|116309947|emb|CAH66978.1|	H0714H04.5 [Oryza sativa (indica cultivar-group)]	1.38307e-24
musa_c4_small_rep_c2340	GCGCGAAAGGTTCAGAAAGCAGATCGTGAAAAACTAAGGAGAGATAGACTAAATGAGCAGTTCTTGGAGTTGGGAAATGCATTAGATCCAGATCGACCCAAGAATGACAAAGCAACTATTCTAGGTGATACAATACAGATGCTAAAGGACTTGACTGCTCAAGTCAACCGATTGAAATCAGAATATAATTCACTTTCAGAAGAATCTCGTGAGTTGACGCAAGAGAAGAATGAGCTTAGAGATGAGAAAGCAAAGTTGAAGTCTGAAATTGATGATCTGAATGTCCAATATCAGCAAAGGCTTAGAGTTTTTTATCCTTGGGCCACAATGGACCCTTCACTTGTTATAGGTCGTCCTCCATATCCATTCCCAATGCCTGTTCCAATTCCCTCAGCTGCA…	37	0	gi|242058035|ref|XP_002458163.1|	hypothetical protein SORBIDRAFT_03g028030 [Sorghum bicolor] &gt;gi|241930138|gb|EES03283.1| hypothetical protein SORBIDRAFT_03g028030 [Sorghum bicolor]	5.47895e-58	gi|297735012|emb|CBI17374.3|	unnamed protein product [Vitis vinifera]	2.30192e-56	gi|225431132|ref|XP_002265960.1|	PREDICTED: hypothetical protein [Vitis vinifera]	2.30192e-56
musa_c4_small_rep_c579	GTTATGCAGCCAAATATGGGTCAAGGTGGCTGCATGGCTATTGAGGATAGTTATCAGCTTGCTCTAGAACTTGAGAAATCTTGGAAGCATAGTGTTGAAACGGGAACTCCAATGGATATTGCATCTCCTCTAAAACGTTATGAGGAGGAGAGAAGGATCCGTGTTGCTCTTATATATGGAATGGCACGAATGGCGGCAATAATGGCTTCCACTTACAGACCATATTTGGGTGTGGGGCTGGGACCATTGTCGTTTTTGACCAAGTTCCAGATACCACATCCTGGAAGGGTTGGTGGCAGATTCATTATACAGTTTGCAATGCCCCTGATGCTGAACTGGGTTCTAGGGGGCAACAGTTCGAATCTTTCAGGAAGGCCATTGAGCTGTCGTCTAACTGAC…	81	17	gi|125590548|gb|EAZ30898.1|	hypothetical protein OsJ_14973 [Oryza sativa Japonica Group]	4.34566e-110	gi|115458652|ref|NP_001052926.1|	Os04g0448900 [Oryza sativa Japonica Group] &gt;gi|113564497|dbj|BAF14840.1| Os04g0448900 [Oryza sativa Japonica Group]	4.34566e-110	gi|38344835|emb|CAD40867.2|	OSJNBa0064H22.16 [Oryza sativa (japonica cultivar-group)] &gt;gi|116310069|emb|CAH67090.1| H0818E04.7 [Oryza sativa (indica cultivar-group)] &gt;gi|116310192|emb|CAH67204.1| OSIGBa0152K17.16 [Oryza sativa (indica cultivar-group)]	4.34566e-110
musa_c4_small_rep_c1012	ATAAGCCAACTGAAAAGAAGGAAGCTAATAAACCTCCAGAGAGTTGGTTTGATCTAAAAGTGAATACTCATGTTTATGTGACAGGATTGCCTGATGATGTTACTGTTGCCGAAATTGTGGAAGCATTCTCAAAATGCGGGATCATAAAGGAGGATCCTGAAACTAAAAAGCCTCGTGTAAAGATCTATACTGATAAAGAAACAGGTAGAATAAAAGGGGATGCACTTGTGTCATACTTGAAGGAACCATCTGTTGCCTTAGCAATCCAAATTTTGGATGGAACACCTCTCCGTCCTGGTGGGAAGACAGTTATGTCTGTAAGCCAAGCTAAGTTTGAGCCTTTCGCAGTGAGTAGA	0	39	gi|116310691|emb|CAH67490.1|	H0306B06.5 [Oryza sativa (indica cultivar-group)] &gt;gi|116310709|emb|CAH67506.1| OSIGBa0092E01.1 [Oryza sativa (indica cultivar-group)] &gt;gi|125548880|gb|EAY94702.1| hypothetical protein OsI_16479 [Oryza sativa Indica Group]	8.57126e-51	gi|115459200|ref|NP_001053200.1|	Os04g0496400 [Oryza sativa Japonica Group] &gt;gi|38345380|emb|CAE03112.2| OSJNBa0067K08.9 [Oryza sativa (japonica cultivar-group)] &gt;gi|113564771|dbj|BAF15114.1| Os04g0496400 [Oryza sativa Japonica Group] &gt;gi|125590877|gb|EAZ31227.1| hypothetical protein OsJ_15326 [Oryza sativa Japonica Group]	8.57126e-51	gi|223946691|gb|ACN27429.1|	unknown [Zea mays]	1.90948e-50
musa_c4_small_rep_c1573	AATGGACACATTAGGTGCTCTAGCATTAGCAACAGAACCCCCAAATAATGATATGATGAAAAGACCACCTGTTGGCCGGGATGAAAATTTCATCACCAAGGTCATGTGGAGAAATATAATCGGCCAGAGTATATTTCAGCTGATTGTACTAGGAGCTCTGATGTTTGATGGGAAAAAACTTCTGAGACTTGAAGATCCAAATTCTGACATTGTTCTCAACACATTCATATTCAACACGTTCGTGTTTTGCCAGGTCTTCAATGAGATAAATAGCCGTGAGATGGAGAAGATCAATGTGCTACATGGAATCTTAAGCAACTGGATCTTTGTGGCCATCTTAACATCGACAATAATATTCCAAGTGATCATAGTGGAACTCCTTGGTCCCTTTGCAAGCAC…	0	39	gi|300521434|gb|ADK25936.1|	calcium ATPase [Musa acuminata AAA Group]	2.75362e-81	gi|242088347|ref|XP_002440006.1|	hypothetical protein SORBIDRAFT_09g024300 [Sorghum bicolor] &gt;gi|241945291|gb|EES18436.1| hypothetical protein SORBIDRAFT_09g024300 [Sorghum bicolor]	4.88319e-62	gi|14275750|emb|CAC40031.1|	P-type ATPase [Hordeum vulgare]	2.4235e-61
musa_c4_small_rep_c596	ATTGATGGAAATTACACTGTGCTACCTGAAGTTGTGGAAGCATCACTTGGCCCACACATGCAGAATATGCCTCGTCCCAGAGGGGCTGATGCTGCTGGGCTTTTACTCCGAGAGTTAGAATTACACCCTCCAGCTGAGGACTGGCATAGACGAAATATGTTTGGTGGTCCCTGGTCAGATCCAGAAGATCTTCGTCCTTTGGATAACAAAATGAAGTCTAAGCTAGGAGGCTCTTTAAGCTCCCCTATATCAAAATTAGTAGAAGATCAGGATGACCTTTCTGGAGTCCAAGGCCTCTGGCCAAGGAAGCGCAGGTTCTCCGAGAGGGATGCAGCTTTTGGCTTGAAAACTTCTGTGGGCCTAGGATCTTATCTTGGCATTATGGGATCTCGAAGGGAT…	0	39	gi|222613086|gb|EEE51218.1|	hypothetical protein OsJ_32046 [Oryza sativa Japonica Group]	2.17246e-62	gi|218184825|gb|EEC67252.1|	hypothetical protein OsI_34195 [Oryza sativa Indica Group]	2.17246e-62	gi|115482754|ref|NP_001064970.1|	Os10g0498700 [Oryza sativa Japonica Group] &gt;gi|110289340|gb|AAP54457.2| expressed protein [Oryza sativa (japonica cultivar-group)] &gt;gi|113639579|dbj|BAF26884.1| Os10g0498700 [Oryza sativa Japonica Group]	2.17246e-62
musa_c4_small_rep_c2683	AACGCCCCTCGCCTCCCGGACTCCACCTCCGCCCTCGTCGGCCCCCGCCTCAATCTTCACAACCGCGTCCAGTCCCTCATCCGCGCCGGCGACCTCGATGCGGCGTCCTCCACCGCCCGCCACGCCGTCTTCTCCTCAGTTCGCCCCACCGTCTTCACCTGCAATGCTGTCACCGCCTCCATGCTTCGCGCCGGTCGCCTTGATGATGTCGTCGCCCTCTTTTCCTTCTTCTTCAATCAGTCCAACATCGTCCCTAACGTCGTCTCCTATAACATCCTCATCAACGCCCACTGCAACGCTGGCCGCGTCGACGTCGCCCTCGACGTCTACCGCCACGTCCTCGACAACGCCCCCTTTTCCCTTCCTACGCCACCT	36	0	gi|297739467|emb|CBI29649.3|	unnamed protein product [Vitis vinifera]	3.87141e-51	gi|225465247|ref|XP_002267973.1|	PREDICTED: hypothetical protein [Vitis vinifera]	3.87141e-51	gi|147772351|emb|CAN60262.1|	hypothetical protein [Vitis vinifera]	3.87141e-51
musa_c4_small_rep_c391	GGGATTTGCGGCTAGGTATCGTCTTCTGCGTTCGTTTCAGCCATGGGGAGGCGACCTGCAAGATGCTATCGTCAGATTAAGAACAAACCATACCCGAAATCTCGGTACTGCCGTGGTGTTCCTGATCCTAAGATTAGGATCTATGATGTTGGAATGAAAAAGAAAGGAGTGGATGAATTTCCCTTCTGTGTTCACTTGGTGAGCTGGGAAAAGGAAAATGTTTCCAGCGAGGCTCTTGAGGCTGCTCGTATTGCATGCAACAAATATATGACAAAGTTTGCTGGAAAGGATGCTTTCCACCTACGAGTGAGAGTGCATCCATTCCATGTTTTACGTATCAACAAGATGCTTTCTTGCGCTGGAGCTGATAGGCTCCAGACTGGGATGAGGGGGGCCTTT…	25	103	gi|192910686|gb|ACF06451.1|	QM-like protein [Elaeis guineensis]	9.48919e-122	gi|225425352|ref|XP_002275297.1|	PREDICTED: hypothetical protein isoform 2 [Vitis vinifera] &gt;gi|225425354|ref|XP_002275270.1| PREDICTED: hypothetical protein isoform 1 [Vitis vinifera]	1.78958e-120	gi|11036950|gb|AAG27431.1|	QM-like protein [Elaeis guineensis]	1.97862e-119
musa_c4_small_rep_c1433	AGATTTGCATCGACTTACGGGCCATTGATATTAGTAACTGTGGCAAGATAACCGTTGCTGGTGTTTCAGAGCTCATTTATCATTGTCACTCGTTGGAAACTTTGAGATGCGGTAACATTTGATTACAGAGGGTGCCCCAGGAGTGAAATCACTGCTCGCCAGTGTGTGAGCATCTTGAAGCCCAAATTAAACCATGTAGAGGAAGACTCATGGGAAGAGTTGGAAAATGTGGACATTGGAAGTGGTTCCCAATCGCTATGCTGGCTTGTATGGCCAAAAATAGATGATGATTCAAAGGAATCGTTAGCTGTTGAATGTCCTCGAATTGTTGTCAATCCGCAACCTTTGCCTCTTGGCTTCCGTGGGTTACAAGTTCCCAAAGAAGCATTAGCCAATAAA…	43	2	gi|242096736|ref|XP_002438858.1|	hypothetical protein SORBIDRAFT_10g027310 [Sorghum bicolor] &gt;gi|241917081|gb|EER90225.1| hypothetical protein SORBIDRAFT_10g027310 [Sorghum bicolor]	3.76965e-68	gi|218198755|gb|EEC81182.1|	hypothetical protein OsI_24182 [Oryza sativa Indica Group] &gt;gi|222636091|gb|EEE66223.1| hypothetical protein OsJ_22371 [Oryza sativa Japonica Group]	2.2926e-64	gi|226497640|ref|NP_001145222.1|	hypothetical protein LOC100278488 [Zea mays] &gt;gi|195653143|gb|ACG46039.1| hypothetical protein [Zea mays]	2.29361e-64
musa_c4_small_rep_c947	GGAAAGGGCTTCGGTACCCTCCCCCCTCCTATAAATCTGCCCAATCCTCGCCTCTCTTCCCGTCAATTCCTCCGAGCTCAGATCGTCGATCTGGCCGTCGATCGCATCCGAGTGATTTAGGAAGTCAAAAGCCATAACTAATACCATTGCACATTGCCAAAGTCGAGGGGGTGAACATTGAAGCTTCTTTTATGTCTGAGCAAGTCTCTCTCTTTTTGGTATTAATCGGATTGCTTGGAGAATATTCTCCGACCGCTAGAAGGGAAAGGCTCTTTTGGGGGAGTTTTAGCTGCATGCATTACAGGTCACATCAGCATTCCGCACCACTTTTGGGTTGCTACTGCACGCAACCTCTTCTGATCACGGGGGACTTTGCTGGTGTTTGTAAAGGAAAGGACA…	46	3	gi|115478583|ref|NP_001062885.1|	Os09g0326900 [Oryza sativa Japonica Group] &gt;gi|48716899|dbj|BAD23594.1| putative eukaryotic translation initiation factor 5 [Oryza sativa Japonica Group] &gt;gi|113631118|dbj|BAF24799.1| Os09g0326900 [Oryza sativa Japonica Group] &gt;gi|125563249|gb|EAZ08629.1| hypothetical protein OsI_30903 [Oryza sativa Indica Group] &gt;gi|125605232|gb|EAZ44268.1| hypothetical protein OsJ_28887 [Oryza sativ…	2.04996e-74	gi|225453080|ref|XP_002270702.1|	PREDICTED: hypothetical protein [Vitis vinifera]	1.7354e-73	gi|147809825|emb|CAN64883.1|	hypothetical protein [Vitis vinifera]	1.7354e-73
musa_c4_large_rep_c15	ACACACCTCACAAACACATATAGTTCATTCAAAGTTTGAAAGGGAGGGGGAGCAGAAGAGTAGTAGTAATTTGAAGAGAACCATGGCAGCCTCTAGCTTGGCCTCGGCTGCTTCAAGCTTCGTGCTCACCTCCAACATCTCCACCACCACCACCACCACATCCTCACGTATCAGCTTGCTCACCTTCTCCAAGCCAAGCAGGAAGCTGGTGGTCCGAGCTGGAGAGGCGTCAGCGCCGCCACCTGCTCCACCAGCAGCAGGAGGGGATCCTGCAAAAGCCACCAAGCCCCCTCCGCCGCCACCGATCGGTCCCAAGAGAGGTGCAAAGGTGAAGATCCTCCGTAGAGAATCCTACTGGTACAATGGCGTCGGATCAGTGGTGACTGTGGACCAGGATCC…	131	47	gi|297744262|emb|CBI37232.3|	unnamed protein product [Vitis vinifera]	6.34706e-22	gi|225437898|ref|XP_002266424.1|	PREDICTED: hypothetical protein [Vitis vinifera]	6.34706e-22	gi|226503797|ref|NP_001149700.1|	photosystem I reaction center subunit IV A [Zea mays] &gt;gi|195629594|gb|ACG36438.1| photosystem I reaction center subunit IV A [Zea mays]	8.28952e-22
musa_c4_small_rep_c1451	TGGGATATTCACTCGGGCAGGAGGCCGTATAAAGCAGGAGGGAGAGGAAGGGGAAGGACGACGCCACAAAAAGTTCTTCGTCGACGGAGCGGGAGATCTCGATTCCTGATCTCGGCGTGGAGATGAAGAAGGCTGGGGTCTTCGCCGCCTCCCTCGCGGCCGTCTCTTCCGCTGCTCTCTCCACCACCAACCCCTCCTCCTCGAGGTAGGTGATGGATGGCTCCATAGGGATTGGGATCGTCGAGGAAGCAGGACGCTGCCGGATCAGGATCAAGGAGGGACGCGGAAGACAAGTTCGCGCCGAGATTCGACGGGCTCAGGTTCATCGAGACGCTGGTAACGGCGCATCGGTGATTCTCGAGTCTCTTGCCGATGCTTCACCCTCTTATCACCGATCGA…	88	22	gi|218184173|gb|EEC66600.1|	hypothetical protein OsI_32823 [Oryza sativa Indica Group]	6.75166e-06	gi|78707843|gb|ABB46818.1|	expressed protein [Oryza sativa (japonica cultivar-group)] &gt;gi|215692971|dbj|BAG88391.1| unnamed protein product [Oryza sativa Japonica Group] &gt;gi|222612474|gb|EEE50606.1| hypothetical protein OsJ_30798 [Oryza sativa Japonica Group]	6.75166e-06
musa_c4_small_rep_c2607	TTAAACTCTTTGGCTTACTCTCTTTTAACTCACCAAATTTCCGGATCCCTCCATGACATCAGATGTGCCAAATAAGAAAAACAACATCATGATGCTACTGTCGAGAAGAACTAACAATCTTATCCTTTGTCAAGACTTGTCAAGAAGAAAGACGTTCCAAGCTTGTATTATTAGTTCTGACATGTATTATTATTTCTTTCTAAAATTCCTTTAAATGGTACATTGGTTATACGAAGTGGTGGTGGTTTAGA	0	37		No hits found
musa_c4_small_rep_c1327	GATCACCATAGAAGGTCTCCAAGGCGAAGGCATTCTCCAGGTCGTAGATCTCCTCCAGCAAGTTATCATTCACGTCACCGCTCTCCAAGGAGGCCTTGGTCACCACCAACTAACCGCAACACTGGTGTGGGTAGGCCTGGAAGGAATTTATTTGTTGCAGGTTTTAGCTATGTTACTACTGAAAGAGATTTGGAAAAGAAGTTCTCTAGGTTTGGGCGTGTGACAGATGTTCGGATTGTCCGTGATAGAAGGTCAGGCGATTCTCGTGGCTTTGGATTTTTATCCTTAGAAAGGGATGAAGATGCTGATGCTGCCATACGGGCTCTTGATCAGACTGAATGGAATGGCAGGATTGTTCTGGTGGAGAAATCTAAGACTTCTGCTCGCTGAATGATCTCC…	34	0	gi|148906727|gb|ABR16511.1|	unknown [Picea sitchensis]	8.41753e-17	gi|222618441|gb|EEE54573.1|	hypothetical protein OsJ_01776 [Oryza sativa Japonica Group]	1.13766e-13	gi|218188225|gb|EEC70652.1|	hypothetical protein OsI_01937 [Oryza sativa Indica Group]	1.13766e-13
musa_c4_small_rep_c1423	AAATTGTAGAAATAGAATCAGTTGCAGCTTCTGGAAAATCTGAGCAGAGAGAAGTGCTGAAGAAGTATTTCCGACTAGAGTTTCTTGGGAAGGAGCAGGAAGCTATGGATGATGATTTTGATTTCAGAGCCCTGGAGGAGGGATTTGTAACTGTTACTCCTTTATATTTGGAGTTGCAAGTGGAGCCCGAGATCCAAGCACTTGCTTCTGATTGGCTTGCAGCAGTTTTAAAAAGGAGTCGAAGAGGCTCCTGTGGCTGATGTGTAGTTTCTAACTTGCATACTGTATGTGGTTTACCTTGATTTCCTCCCCAAATGGAAGGTTGTGTTAGTTCCAGTTTGTGCTGGTTTGTCATCATTTGATTCTGTTTGTTAATTGTTTGTTGTCTTTGGTAGAACA…	34	0	gi|242054181|ref|XP_002456236.1|	hypothetical protein SORBIDRAFT_03g032610 [Sorghum bicolor] &gt;gi|241928211|gb|EES01356.1| hypothetical protein SORBIDRAFT_03g032610 [Sorghum bicolor]	1.26003e-18	gi|223949497|gb|ACN28832.1|	unknown [Zea mays]	2.14929e-18	gi|226497406|ref|NP_001147148.1|	acid phosphatase [Zea mays] &gt;gi|195607732|gb|ACG25696.1| acid phosphatase [Zea mays] &gt;gi|223943575|gb|ACN25871.1| unknown [Zea mays]	2.14929e-18
musa_c4_small_rep_c1118	AAATGATAAAGAAAGAGCTCGTGCGCAAGGTCTTGAACCAAATGGGTTTAGCTTCGAGGGAGCTGATCCTTCTGGCGTGGACTATGCTCTCAACAGAGCAATCTCTGCTTGGTTTGATGCACGGGAATGGTTCAACTCACTATGCAAGCGCGTGATGGAACAAGACTGGTCTTGGAATCGGCCTGCTTTAGACTATATGGAGCTATACCATTCGGCACGGAAGTAAAACTTGATCGTAAGGGGAGAGAATTTTTGTGCACTACTTTTAAAATCTTTGTACAGTCGTGGTCTATCATTCCTTGTGTTTGCTAGTTCTGTATTCTTAAAGATAAAGAGTCAGTGTCCATTCTAGGCTCAAATCAAGTTGTTATTTATGCAATTCTTAGAGTCTAAGTTTAA…	2	45	gi|302144135|emb|CBI23240.3|	unnamed protein product [Vitis vinifera]	1.77863e-34	gi|225466896|ref|XP_002262791.1|	PREDICTED: hypothetical protein [Vitis vinifera]	1.77863e-34	gi|225444529|ref|XP_002269011.1|	PREDICTED: hypothetical protein [Vitis vinifera]	5.17502e-34
musa_c4_small_rep_c1350	GATGCTGCAAGACGTGCTTCATCCTTGCCTATTTTACTTTGCCATGGAAAAGGAGATGAGGTGGTGCTATATAAACATGGAGAGAGATCTGCTCAGGTTTTAAAATCAAATAGATTCGACAATGTTACTTTCAAAACATACAATGGGCTTGGCCACTATACGGTCCCTGGAGAGATGGATGATGTCTGCAAATTTCTTACGGCAACGTTGGGACTCGATGGATCTCATTCTTAACTAAGGAACAACCTAATCATTTTGCATACTGCTGTGGATTGAGAAGAATAAGTGTGGTGCTAGAATCAGTTAGATAATTACTTAATTCATAATTTTGGTTTGGGGCTTTATGATAAAGCTGGATCCAAAATCCAGCTTCTGTTTATTGTGCCTTATATTAGCAAC…	1	41	gi|224141873|ref|XP_002324285.1|	predicted protein [Populus trichocarpa] &gt;gi|222865719|gb|EEF02850.1| predicted protein [Populus trichocarpa]	4.02516e-25	gi|224033167|gb|ACN35659.1|	unknown [Zea mays]	1.17114e-24	gi|195640738|gb|ACG39837.1|	acyl-protein thioesterase 2 [Zea mays]	1.17114e-24
musa_c4_clusters_pos_c1767_1	CAAGAAAAATAGTAACACGCCATCGGCTAGGTTTCGATCCGCCGCTCGCCGCAGGAGGATTACTACATCGGTTTCTCTTCGGAAGTCTAATCCATGGCGGTCGCGCTGCGACCTCTCTCCATCTCTTCTCCATTTGACGATGTCTCCCTCGCTCCCGGAAGAGGAGCCTCTCGTGAACTAGGTCTTCGATCTGGTGTCCCCAAGAGCTCATTTTTAGCCCCCTTCAAGTTATCGTCGAGGCCCCCTCATTCTCTCGCCACAGCTTCGAGGAAGAAGGCGGCCTGGAGATGCGAGTCACGGTCTTCTGGCAGCTATGAGCACATACCCAAACAATTTCGGGAGGAAAACCTCAAGAAGGGATTGATGGACAATTATAAGAACATTCCTAAGCACCTATAT…	110	242	gi|225428973|ref|XP_002264383.1|	PREDICTED: hypothetical protein [Vitis vinifera] &gt;gi|296083061|emb|CBI22465.3| unnamed protein product [Vitis vinifera]	7.93495e-133	gi|224103735|ref|XP_002313173.1|	predicted protein [Populus trichocarpa] &gt;gi|222849581|gb|EEE87128.1| predicted protein [Populus trichocarpa]	4.07527e-129	gi|255639455|gb|ACU20022.1|	unknown [Glycine max]	1.60255e-125
musa_c4_small_rep_c271	CATTATTTCTGGACTCCTGCAGGAAGCTCAGGACCAACTCGCCCTCCTTGCTTTCTCTCTCTCGCTCGTCATGTCGATCCAAGGCCAGCTTCTTGAGGTCACAGTGGTTGGATGCAACAAGTTGAAGGACACCGAGTGGATATCGCGGCAGGACCCCTATGTAATCCTCGAATACGCCACCACCAAGTTCCGAACTCGCACCAGCAGAGATGGTGGCAGGAACCCCAGCTTCCAGGAGAAGACGGCCCTGTCTCTTATAGAAGGTCTTCGCGAGATCAGCGTCTCTGTCTGGAATAGGAACACTGTCTCCCACGACGACTTCATCGGCAGTGGCAGGGTGCAGCTGAGCAAGGTCCTTGCTCAAGGATACGATGACTCTTGTTGGTCGATCCAGTCAAG…	60	163	gi|104294978|gb|ABF71994.1|	C2 domain-containing protein / protein kinase-related [Musa acuminata]	1.27501e-68	gi|239835409|dbj|BAH78126.1|	hypothetical protein [Nicotiana benthamiana]	1.67295e-52	gi|225428883|ref|XP_002285315.1|	PREDICTED: hypothetical protein [Vitis vinifera] &gt;gi|296090460|emb|CBI40279.3| unnamed protein product [Vitis vinifera]	4.12063e-51
musa_c4_clusters_pos_c1789_1	TTGGTGACCTGGCGACACAAGGGGAAAGGTTACAATCTCTGTTGAGCTGGCGGGACCCTAGAGCAACTGCTTTGTTTGTGACATTCTGCTTGGTTGCTGCTGTTGTTCTCTATGTTACACCATTCCGTGTTGTTGCTTTTTTAACAGGTTTGTACGTGTTGAGGCACCCAAGGTTCCGGCATAAGCTTCCATCAGTGCCTCTAAACTTTTTCAGAAGATTGCCTGCTAGAACAGATAGCATGTTATGAGGGTTGGTTGCCCATATGAAGATGTCTGTTTTCTGATAGGCTGTTCCAGTTCGGTCTCAAGATGCTGCAGGTTAATTCTGATGAAATTCAATCAGCTATCGTTCAATGGACAACTGGAGTATGATGTGAATCTTTGTGTGTATGCTGGTCT…	6	57	gi|115463503|ref|NP_001055351.1|	Os05g0370600 [Oryza sativa Japonica Group] &gt;gi|54287488|gb|AAV31232.1| putative anthranilate phosphoribosyltransferase [Oryza sativa Japonica Group] &gt;gi|113578902|dbj|BAF17265.1| Os05g0370600 [Oryza sativa Japonica Group] &gt;gi|125552071|gb|EAY97780.1| hypothetical protein OsI_19693 [Oryza sativa Indica Group] &gt;gi|222631347|gb|EEE63479.1| hypothetical protein OsJ_18293 [Oryza sativa Jap…	6.98502e-37	gi|226509508|ref|NP_001141740.1|	hypothetical protein LOC100273873 [Zea mays] &gt;gi|194705758|gb|ACF86963.1| unknown [Zea mays]	9.12272e-37	gi|223948917|gb|ACN28542.1|	unknown [Zea mays]	2.03233e-36
musa_c4_small_rep_c1139	AGGTGAAGGTAGAAGTAAGGGTTCCTTGGAGTATACTGGAATGATTAATGCATTCAGGAAAACAGTGCATCATGAAGGCTTTGGGGCGATTATACAAGGGTCTCGTTCCCAATTCAGTAAAGGTGGTTCCATCCATTGCAATCGCATTTGTGACTTACGAGGTTGTAAAGGACATTCTTGGAGTAGAGATGAGAATATCTGATTGAAGCCAGAATAAAAGGTGGAGCTGCTATAGTTTTGTGGGCACTTTGGCTGCTGCTTAGTCATAGTTTCATTCGGAGCTCAAGATAGGAAAGCTGTTCCCTCGCAATTCCTGTGTTGGTATCCAACTAGTACTTGGAGAACTGCTGGACTCTCTTGTGTTCCACCGCGTATCAAAATAAATTAAATGGTCTACAA…	4	51	gi|255583822|ref|XP_002532663.1|	Grave disease carrier protein, putative [Ricinus communis] &gt;gi|223527623|gb|EEF29736.1| Grave disease carrier protein, putative [Ricinus communis]	3.58953e-23	gi|225426016|ref|XP_002273414.1|	PREDICTED: hypothetical protein [Vitis vinifera] &gt;gi|297742308|emb|CBI34457.3| unnamed protein product [Vitis vinifera]	7.90998e-23	gi|15234063|ref|NP_192019.1|	ADNT1 (ADENINE NUCLEOTIDE TRANSPORTER 1); ADP transmembrane transporter/ AMP transmembrane transporter/ ATP transmembrane transporter/ binding [Arabidopsis thaliana] &gt;gi|13430512|gb|AAK25878.1|AF360168_1 putative carrier protein [Arabidopsis thaliana] &gt;gi|15724290|gb|AAL06538.1|AF412085_1 AT4g01100/F2N1_16 [Arabidopsis thaliana] &gt;gi|2191150|gb|AAB61037.1| similar to mitochondrial carrier…	7.91096e-23
musa_c4_small_rep_c8737	TGGAAGCTGCAAAGAACCTCCTCTACCTTTCCTTTCTTCTTCCCTCCCTCTTTCTACTCCATCTCATTTCTCCTCTCTCTCTCCCCCCTAAAAAACCCTGGTTGCATCCGTCTCTCTCTCTCTCTCTCTCTCTCTCTCTCTCTCTCTACTACTAC	33	0		No hits found
musa_c4_clusters_pos_c61_1	CACTACAGTGACTCCTCTTTTTTCCTGAGACGTTGGCTTTGATGCTCTCTCGTTATCTACTTTCCGTATATTCTTGTGCGAGAGACACTATAAATTGTGGAGGAAGGAATACATCGGTCCTGAAGCTAATTGCCTTTGATATCTCCGGTCATCCTTGTCTACAGCAATGGCCTCCATGAAAGCAGAAAGACCTCAAGGTTCCTCGCAGGCACCCAGGGTTCAGCAACCCAAGTCTGCAGGGGCGAAGCCAGCTACCACGAAGAAGGTGGCGCAGAAACCACAGGAACCGAAGAAGGTCACAGGTACTGCTAAGCCAACTCCACCTGCGAAGTGATCCTCTTGCTGTCATCATGGATGTCGCAAACATACTATACCTATGGAATAAGACGGATGTAAGCG…	1033	1417		No hits found
musa_c4_small_rep_c1218	GGGCACCGAGACGCGTTGCCCTCCCACCAATCCATCCATTCATGGCATCATCGTCCTTCCCCCTCCATCTCATCCTCCTCGCCATCAATCTCCTCCTGCTGCCGAGCGTCGTCACCCCATCCACTGGCCGCTACTCCGCCATCTTTAGCTTCGGCGACTCGCTCGCCGACACCGGAAACTTGGTCTTCTTCTCCGGCGGCAAGGATCAGGCTAACCGGCCTCCCTACGGCGAGACCTGCGGTGATCCGACGTCGACGTTGTGCAGCGATCCATGGAGCTACGTTTCTTGGGACGGGCGGCACCTCACCGAGGCAGCCTACCAAATTATTGCCAATGGCATAGCGGGTATAGTGGCCGGACCAAACGCACAAGGCT	0	35		No hits found
musa_c4_small_rep_c1469	ATACCTCATCTTCGGTAGCTTCACTTTCAATCCGATGGAACTCTCTTCACTTCCTCTCTTCTTCTGAACTCACTATCGTCTTGCCTCCCCCTGAGAAGCTTCACAGATACAGTGTTGATGGAGAGGTACAGAGTAACAGCAAGCTTTCATGAAGATCTCCCTCAGAGGCCGACCAGCTTCCAAACAACCCCCTCTTTCGTCTCCCTCCCGCCCGCCTCATCCTACCTCCGCCCCGCTGCCGCCGGCATCGCCCGCCGCGTCAGCCGCTGCGTTGACGACACCGAGATCAGCATCTTCGACGCCGAGCGCTACTTCAACGATGGCCACGACCCCATCGATCGGACCACAAGTCTCAACGGCGCAGCCGAAAGGCGCGACCTTTTGACCCGCCGGATAGGC…	0	35		No hits found
musa_c4_small_rep_c2665	AGATTAATGATGAAGACATTGGAGATGTGAAGGAATAAATGCAAATAAAACTAGACAACTTTATCTACTTCGTCTAGATGCTAGACAAAGTTCTAAAGGTCATCCTTTCTAGGCATCTACGAGGGTACTGTGTTTGAAGACATCTCTGATAGGCTGATGCTCGAAATGCTCAAAATGCAGAACTGTGTCACTCTTCGTCTCAGAAAAATTGAAAAGAAGTTCATATTTTTTATGCTAG	0	35		No hits found
musa_c4_clusters_pos_c192_1	TTACAATATAGCATGCTTCCACGCTAAACACTTCAAAACTTGATATCCTCTGGTAGAAACATACGTCAACAACCAGTCTAATGTTCACATTCTGACATCACATGGAAACACAACATAGAACATAGTAATGGAAATGGAAGGAACTATGCCCAAATGTCTACTCACCGACCTTAGGGAAGGAAGCACATAGTTGCAGATTATCAACTCAGTACAATCCCCAGATATGTTTGCACATATAGTTCATAGCAAAAGTCGCAACTTTGATGTATTAGTCCACAATCACTTGCCGAAGAGTAGGTTCATGATGCCTCTATATACCTGGCCGCGCTTGCCGATGGTCTCCCTGACTGCATTCTCCTCGGGCATGAAGCCCTTCTCTCTCATCTCCTCCAGCAGGAC…	633	447	gi|255635846|gb|ACU18270.1|	unknown [Glycine max]	1.38078e-104	gi|52000814|sp|Q7DM39.2|PSBP1_TOBAC	RecName: Full=Oxygen-evolving enhancer protein 2-1, chloroplastic; Short=OEE2; AltName: Full=23 kDa subunit of oxygen evolving system of photosystem II; AltName: Full=OEC 23 kDa subunit; AltName: Full=23 kDa thylakoid membrane protein; Flags: Precursor	4.01744e-104	gi|224062595|ref|XP_002300858.1|	hypothetical protein POPTRDRAFT_551203 [Populus trichocarpa] &gt;gi|118487448|gb|ABK95552.1| unknown [Populus trichocarpa] &gt;gi|222842584|gb|EEE80131.1| hypothetical protein POPTRDRAFT_551203 [Populus trichocarpa]	1.52663e-103
musa_c4_small_rep_c528	GCAAAGCATTTTCTGGACAAGTCGCTGTATGCACTTGGTTTGTTCTCGCAAATTTCTCTAACACCAGAGACCTCATTACTCTTCAATGTGGAAAGACATGGTGATAAGACGGGCCAACGTGCAAAAGCAATGCTCTTGCACGAGCTCCCAAGTCATGATGTTACAATAGAAGCAGCATGGCCTGAGTTGTTTCTGGACAGTAAGGGAAATTATTGGGATGTTCCAACTTCAGTATCCCTAGATGTAACTTCTCTAATACCTGACACTGGTTTGTGGTATCGTTTTGGTTTACACAAAAACAGTGGGCAACCTGAAGCTCTCAACTCTTCATCTACTGATATTCCCTTGACTCTTCTGCCTGGCGTATGTGCCAAAGCAGCTGTTTCATATGAGAAGAGC…	15	77	gi|225453254|ref|XP_002265990.1|	PREDICTED: hypothetical protein [Vitis vinifera] &gt;gi|297734677|emb|CBI16728.3| unnamed protein product [Vitis vinifera]	9.6056e-103	gi|224137192|ref|XP_002327064.1|	predicted protein [Populus trichocarpa] &gt;gi|222835379|gb|EEE73814.1| predicted protein [Populus trichocarpa]	3.09001e-101	gi|255571101|ref|XP_002526501.1|	conserved hypothetical protein [Ricinus communis] &gt;gi|223534176|gb|EEF35892.1| conserved hypothetical protein [Ricinus communis]	9.30378e-98
musa_c4_small_rep_c1183	GATGTGAATTTCCATTATGTTTGGTTTCTAAGCAACATCTTGTATATGCGTTTTTAACTACTCAGTTATGTATCTATTATTCATGGTGTTCAGTTTAAGATGTTTCTTCCAAGATAAAACTAATTATTTTAGTGTGATTTAATAGTAATAATAACACTGACAATTATCCCTGAATCCTTAACAAAGTAGCAGAAATGACTGAACCAACCCTGGAACTATGATCTAGATTTCATCTTCCTTCTAAGTCATTATGATAGATGATTAGGATTTCACATTGCTAATCGTAGTTCTGAGATCTCTTAGAAACTAAGTCGTTTACTTTAAAGATAAGAACTCCATCCAACATTCTTAAATTGCAACTAGAAATTTTAAGATAATGAACTTGATTAAAAGATCTCA…	32	0		No hits found
musa_c4_small_rep_c1280	GCCGGAAGTTATTGAAGTCATAAGACGATATGCTGCATCTGGATCTCCGAATGTGATATTTAGCAATTTGGCAAATGCCTTTTTGGACAAGCACGTAAACAATTGACAGTGGCTGTGCCTTCAAAATAGGGTATTTGTCATCAGTCAAAACTGGGAATCCGATTTCTCGAGCTGAAAGTTGCCTTTGGGCTTCAGCCTTCATCTTTCGCTGAAAACTTGAGGTGGAAGGAGGGTTTTCACAGAAGATAGCTCTGTCGGGTACTTCAGTTGCTTCAAACATCTCAGTTCCTCATGCGGATATGTATCATATTGGTGTTCCTCGCAGAGGTCTGCTGGTTCCACACACAGGCAGGGACAGAGATCGGTCGAGAAATGGAATGGCCCGGGCAAAAATTAGTA…	32	0	gi|224074291|ref|XP_002304341.1|	predicted protein [Populus trichocarpa] &gt;gi|222841773|gb|EEE79320.1| predicted protein [Populus trichocarpa]	1.2264e-06	gi|255573451|ref|XP_002527651.1|	nucleic acid binding protein, putative [Ricinus communis] &gt;gi|223532956|gb|EEF34722.1| nucleic acid binding protein, putative [Ricinus communis]	2.73212e-06	gi|224138948|ref|XP_002326730.1|	predicted protein [Populus trichocarpa] &gt;gi|222834052|gb|EEE72529.1| predicted protein [Populus trichocarpa]	7.94926e-06
musa_c4_small_rep_c1531	AGTGTCATTGTATACTTCTGCTGCTTTGTCATGGGTTTTGGACCAATCCCAAATATCCTCTGCTCGGAAATCTTCCCAACTCGGGTCCGTGGTGTCTGCATAGCTATCTGTGCACTTGTATTCTGGATCGGAGATATCATAGTCACCTACACCCTACCTGTGATGTTGAACACAATTGGCCTTGCTGGCGTGTTTGCAATTTACTTAGTAGTCTGTATCATAGCTTTTGTGTTCGTGTTTCTAAAGGTTCCCGAAACAAAAGGCATGCCTCTGGAGGTTATTGCAGAGTTCTTTGCTGTTGGCACAAAACAAGCTGCTCCACAAAATTGATGACATTTAACTTGGCATTTCAAACACGGACATCCCAGCCATCATCTTGCATCTCTGCAAGTTAATTAC…	32	0	gi|149392091|gb|ABR25915.1|	sugar transporter type 2a [Oryza sativa Indica Group]	3.62244e-49	gi|125581385|gb|EAZ22316.1|	hypothetical protein OsJ_05971 [Oryza sativa Japonica Group]	3.62244e-49	gi|125538703|gb|EAY85098.1|	hypothetical protein OsI_06450 [Oryza sativa Indica Group]	3.62244e-49
musa_c4_small_rep_c3553	GCCAGAACTCTTCCTCCTCCTCCTCCTCCCCCTCTCCATCCATCTTTCCCTTCGACGACGACGCCGCCGCCTCCAACCTTCCTCCCCTTACGACGCCCAAGTTATTCGTTAGCGGGCTTTCAAGGTTAACCACTGATGATAAGCTTAAAGAGGCATTCTCTCCATACGGGCAACTTCTTGAAGCAAAAGTCATAGCCGATAGAATCTCAGGAAGGTCGAAGGGGTTTGGCTTTGTTAGGTATGCAACGATTGAAGAAGGCTTGACAAGGCAAGGCATGGGATGAACGCCAAGTTTCTGGATGGATGGGTTATTTTTGTCGATCCAGCGAAGCCAAGAGAGCCCTAGACCACAGAAGCCAGCAGAACCAGAGCCTTCCGAAGCTGGTTTAAGGATAAACA…	1	39	gi|125543335|gb|EAY89474.1|	hypothetical protein OsI_11005 [Oryza sativa Indica Group]	4.15824e-32	gi|115452257|ref|NP_001049729.1|	Os03g0278800 [Oryza sativa Japonica Group] &gt;gi|108707493|gb|ABF95288.1| RNA-binding protein, putative, expressed [Oryza sativa (japonica cultivar-group)] &gt;gi|113548200|dbj|BAF11643.1| Os03g0278800 [Oryza sativa Japonica Group] &gt;gi|125543333|gb|EAY89472.1| hypothetical protein OsI_11004 [Oryza sativa Indica Group] &gt;gi|125585797|gb|EAZ26461.1| hypothetical protein OsJ_10350 [Oryza sativ…	4.15824e-32	gi|225439737|ref|XP_002274178.1|	PREDICTED: hypothetical protein [Vitis vinifera] &gt;gi|297741476|emb|CBI32608.3| unnamed protein product [Vitis vinifera]	1.74704e-30
musa_c4_clusters_pos_c1668_1	CGTACGTCTTGCAGAGTTCCATTGCGCTCTCCAAGCTCGCAAATACCAGCCATGGCTGCATCAGCCACACTGCACTCCAACATAGCAGGCTTTGCGACTCGCACGGGTCTTCCTTCCCGTGCCTTGCTGCCGTCTAGGCGTGTCGGCCGTGTCTTGCGCGTCAGGTGTCAATCTGAGGAGCGCCCGCAGGAACCCCCGGCAGCTGTCTCGCCTCCGCCGCCGCAGCCAGTGCAGACTCCTCCACCGACACCCAAGCGCAAGGAAAGCACGAGCTTCTCGGATATCCTAGCGTTCAGTGGGCCGGCACCGGAGAGGATCAACGGAAGATTGGCGATGATCGGGTTCGTGTCAGCCATCGCGGTGGAGCTCACGAGGGGCGACGACCTGGTGGCTCAGCTC…	4	49	gi|170522964|gb|ACB20694.1|	putative cold-inducible protein [Camellia sinensis] &gt;gi|259018359|gb|ACV89762.1| putative light-inducible protein [Camellia sinensis]	1.05309e-36	gi|259018355|gb|ACV89760.1|	putative early light induced protein 2 [Camellia sinensis] &gt;gi|259018361|gb|ACV89763.1| putative early light induced protein 2 [Camellia sinensis]	6.82592e-36	gi|28194659|gb|AAO33591.1|AF479309_1	putative early light induced protein [Arachis hypogaea]	1.52066e-35
musa_c4_small_rep_c1862	AGAGACAATACAGATTTGAATGCCGAGAACAGAGAACACAAACTGCGGTTGCAGGCTATGGAGAAACAGGCCCAACTTCGTGATGATCCGAATGAAGCTATGAGAGAAGAAGTGCAGCGGCTTAAGATAGCAACTGGACAACTTCCAACCGCAGATGGAAATCCTCTTAACCGAGGGCTTCTGCATCATGCATCAAACTATTACTCTCACCCACAGCAATTACCTCCCCTAGAGTGGGCGTCAAGCACAGCATCCGCATCCATCTCAAACGCAAAGTTCTTCGAGTGGTCAGTCACCCAGTGTTCATCCCCCTTTCGCAGTGA	0	34	gi|226502526|ref|NP_001151647.1|	transcription factor PosF21 [Zea mays] &gt;gi|195648356|gb|ACG43646.1| transcription factor PosF21 [Zea mays]	3.66183e-17	gi|297735830|emb|CBI18550.3|	unnamed protein product [Vitis vinifera]	4.7825e-17	gi|225463916|ref|XP_002266803.1|	PREDICTED: hypothetical protein [Vitis vinifera]	4.7825e-17
musa_c4_small_rep_c2392	TTACTCAAGAGTTGGAACAGCATGTGTAGCTATGGTCGCAAATGCTTTCCGGGTTCCCGTTCTCATATGTTGTGAGGCATATAAGTTTCATGAAAGGGTACAACTTGATTCTATATGTTCAAACGAGCTAGGTGATCCAGATGTCATTTCAAAAGTTCCTGGACGGAAAGATTTAAACCATCTGGATAATCGGGCTGACATTGAGAATCTGCAGCTTTTAAATCTTACTTATGATGCAACACCTTCTGATTTTGTGTCAATGATTATCACGGATTATGGGATGCTCCCACCTTCCAGTGTGCCAGTCATCGTGCGAGAATACCGCAGGGAGAACTTATGGATTTAGAGGCCTCCTCATTCCAATTGCCAATGCAGATGCAGTTGCCTATATCCATGATG…	0	34	gi|298204381|emb|CBI16861.3|	unnamed protein product [Vitis vinifera]	3.82652e-51	gi|225451956|ref|XP_002283177.1|	PREDICTED: hypothetical protein [Vitis vinifera]	3.82652e-51	gi|224127602|ref|XP_002329318.1|	predicted protein [Populus trichocarpa] &gt;gi|222870772|gb|EEF07903.1| predicted protein [Populus trichocarpa]	8.5246e-51
musa_c4_clusters_pos_c1758_1	AGGTTAAGGGTGGCAGCGAATGAGAAGGCTGAGGCTGAGAAGATCATCCAAATCAAGCGGGCAGAGGGTGAGGCAGAAGCCAAGTATCTGTCAGGTCTAGGTATTGCCCGTCAACGCCAAGCCATCGTAGATGGCCTGAGGGACAGTGTGCTCGGCTTCTCGGTCAACGTACCAGGCACCACAGCAAAGGATGTGATGGACATGGTCCTAATCACACAATACTTCGACACCATGAAGGAGATCGGTGCACAGTCCAAATCTTCGGCTGTTTTCATACCTCATGGGCCTGGCTCTGTCCGTGATGTTGCAGACCAGATCCGTGATGGACTGCTTCAAGCATCCACTCACAACTGAATTCCTCGTATATAGGTGCCGTATGGTTCTATCATCAGTTACTAG…	62	11	gi|151347473|gb|ABS01349.1|	hypersensitive-induced response protein [Carica papaya]	1.40868e-42	gi|15241939|ref|NP_201080.1|	band 7 family protein [Arabidopsis thaliana] &gt;gi|10177452|dbj|BAB10843.1| hypersensitive-induced response protein [Arabidopsis thaliana] &gt;gi|17065548|gb|AAL32928.1| hypersensitive-induced response protein [Arabidopsis thaliana] &gt;gi|21386975|gb|AAM47891.1| hypersensitive-induced response protein [Arabidopsis thaliana] &gt;gi|21554781|gb|AAM63689.1| hypersensitive-induced response protein …	1.55748e-41	gi|297793865|ref|XP_002864817.1|	band 7 family protein [Arabidopsis lyrata subsp. lyrata] &gt;gi|297310652|gb|EFH41076.1| band 7 family protein [Arabidopsis lyrata subsp. lyrata]	2.03413e-41
musa_c4_small_rep_c962	ACTAGGTAATCCAAATATGGTGAGAGCTCTTGCAGGAAATAAATGTGATTTCGAGGATAAAAGAAAGGTGACAACTGAGGAAGCACGTACATATGCTGAGGAGAATGGTCTTTTCTTTCTGGAAACTTCCGCTAAAACAGCCATCAATGTGAATGACATATTTTATGAAATAGCTAGAAGATTACCTCGTGCTCAACCAGCCCAACAGCCAGCAGGAATTGATCTTGCAAATAGACCATCTGAAAGATCACAAGCTTCATCATGCTGCTCTTAGGCTAGTGCTGTCAAAGCGCATCGAGAGGGTTCAATAATTAGAAGCGTCATGGGTAATTAGTTTGTGTGCTGAAGGATTTAAAGCTAACAAGTGTCACGGGTTTCTGCAGCCTCCGTTATTGGGTC…	2	42	gi|225466271|ref|XP_002272169.1|	PREDICTED: hypothetical protein [Vitis vinifera] &gt;gi|147795279|emb|CAN67253.1| hypothetical protein [Vitis vinifera]	5.66993e-31	gi|255639786|gb|ACU20186.1|	unknown [Glycine max]	2.15457e-30	gi|266879|sp|P29687.1|RAB5_TOBAC	RecName: Full=Ras-related protein Rab5 &gt;gi|19986|emb|CAA45352.1| Nt-rab5 [Nicotiana tabacum]	2.15457e-30
musa_c4_small_rep_c1678	AAAAACTGAAGAAAGGAGGAAGTAAGGAGATACGATGGCTCTCAAGTTGTGGGCTTCTTCTACTGCCAATGCACTCAGGATCTCCTGCAGTAGCAGCAGACCTGCTTTCCCTGCTTTCTCCATCTTTAGGAGTTTCTCCTCCGTTATCGAAGGATTGAAGTATACTGGTTCTCACGAGTGGGTGAAGCAGGAGGGATCTGTGGCGACCGTCGGCATCACCGATCACGCCCAGGGCCATCTTGGAGAGGTGGTCTTCGTGGAGCTGCCTGAGTCCGGCGCAGCTGTGGCAAAAGGGAGCAGCTTTGGAGCAGTGGAGAGTGTCAAAGCAACAAGCGACGTCAACTCCCCTGTCTCGGGTGAAGTCATTGAGATCAACACCAGGCTCACTGAAACCCCTGG…	55	8	gi|147770018|emb|CAN76620.1|	hypothetical protein [Vitis vinifera]	1.31156e-64	gi|225427234|ref|XP_002280707.1|	PREDICTED: hypothetical protein [Vitis vinifera] &gt;gi|297742112|emb|CBI33899.3| unnamed protein product [Vitis vinifera]	1.7103e-64	gi|217075032|gb|ACJ85876.1|	unknown [Medicago truncatula]	1.69806e-61
musa_c4_small_rep_c612	AGATGCAAGATGTTCTTGATTTGATCAAGAAGAAAACTGATGAACATCACATGTTTAGAAAACCGCTTCAAATGCGGAAACAGAAGCCAGTGCCAATAAAGCTACTGAATCCAAAATTTGAAGAGAACTTTGTAAAGGGTAGAGATTATGATCCAGATCGAGAGAGAGCAGAGATGAAGAAATTGAAAAAGCTCCTTAAAAGTGAAAAGAAAGGAGCGATACGTGAACTACGAAAAGATAGCCAATTTGTGTCTGGATTAAAAGAGACAGGTAGGTTAATGCAGGAAGAAGAAAGAGCAGAGAAATATGGAAAGGCTATGGCTTTCCTCCAAGAACAGGAGTATGCTTTCAAGTCTGGACAATTAGGAAAAGGCAGGAAGAGGAGGAGATGAAACTTAG…	50	6	gi|255552772|ref|XP_002517429.1|	nop14, putative [Ricinus communis] &gt;gi|223543440|gb|EEF44971.1| nop14, putative [Ricinus communis]	1.11549e-39	gi|297738122|emb|CBI27323.3|	unnamed protein product [Vitis vinifera]	2.48504e-39	gi|225423408|ref|XP_002273322.1|	PREDICTED: hypothetical protein [Vitis vinifera]	2.48504e-39
musa_c4_small_rep_c912	AACAAATGGTTCCCTCTTTATAAACGTTGTGTAGTGGTGTTTTGTATCCTTTTGTTTCGCGTCAAAGATCATTTCATTCAATTATGATGATAATTAGGGCATGACTTGTTATCTCCTTGTGTGTGTGTGTTTGCCCGCCCGCGCATAGGTGCCTTTGTATGTGGCAACGAAGATGGCATCCATCAGGAAATCGTCCTTCTTTGTGCCATCAGCAGACACTTACGCCCGTGCGGCTTTGCGATGGATAGGCTATGAACCAAGATGCACACCCTACTGGCCCCATTCCCTCATATGGTGTCTGCTGTCGGTGATACCAGAGTCTGCTATCGACCAATGGCGGCTGGGCTTCTGCATTAACGTTCGGAAGAGAGGGCAGCTCAAAGATGCCAAAAAGAAGGA…	1	38	gi|2586123|gb|AAB82764.1|	b-keto acyl reductase [Allium ampeloprasum]	8.1684e-38	gi|297599533|ref|NP_001047329.2|	Os02g0597900 [Oryza sativa Japonica Group] &gt;gi|255671054|dbj|BAF09243.2| Os02g0597900 [Oryza sativa Japonica Group]	1.22061e-33	gi|224107711|ref|XP_002314573.1|	predicted protein [Populus trichocarpa] &gt;gi|222863613|gb|EEF00744.1| predicted protein [Populus trichocarpa]	1.22061e-33
musa_c4_small_rep_c1168	AGGGAGCTCTGCCCTACAAGTGTTTTCTTTTAATCATTCAGATGATGAAGACAATTGGTGGGCAAAGAAGGGACCTAAGTTCCAGGAGTCCTTGAAGGTTGAACTACCATCTAAGTTAACTAAACAAACCTCAAGGGGTAGGCAAAAGATTGTGCGTAAAACACAATCTCTAGCACAGCTAGCAGCTACAAGGATTGACAGTAGCCTGGGGGCATCTACTAGCCATGTATGTGACAACAAAGTGAGCTGTCCCCACCACAGATCTGTCACTGAAGGTGAGGTTCCAAAAGATGTCAACCATATGATATCAGGACGCCGAAGTGATATTGGTAAGGCCTTGAAGCAGCTAAGATTGCTTGAGAGGAGATCAATCTCAATTTGGTTGCTCAAATCCATTAG…	31	0	gi|297745300|emb|CBI40380.3|	unnamed protein product [Vitis vinifera]	1.58519e-44	gi|225454244|ref|XP_002274479.1|	PREDICTED: similar to 2-oxo acid dehydrogenase, lipoyl-binding site [Vitis vinifera]	1.58519e-44	gi|242037259|ref|XP_002466024.1|	hypothetical protein SORBIDRAFT_01g050280 [Sorghum bicolor] &gt;gi|241919878|gb|EER93022.1| hypothetical protein SORBIDRAFT_01g050280 [Sorghum bicolor]	6.02373e-44
musa_c4_small_rep_c355	ATGGCAATCACACATGATGGCCCACAGCCATATCTCATCGGTCGACCGCCGGGACAGGAACATCCCCATACGGCAAAGCCATCCTCCCATGGCTGCTCTCTCGTTCGGCCCTCCTCTTCGCGGAGTCCACATCAGTCGCCTCCACCCCATCAAGCCCACGCCCAGGGTGGTGAAGCAGTCTCCGCCATGCCGAAGCCAGCTGTCGGCGGGGCCTGCCGGGGGCGGGGGAGAGAATGAGAAGGAGAAGCGGAGAAGCAAGGAGGGGAAGTCATGGAGTGGGCTGTTGGTGGAGATGTGCGGTGAGGCTGGCAAGCTGGGGAGGGGACTGATAGAGGGCTTGTCACCCAAGCAGAAGGGGGATTGGAAGGACGTACTGCTCATGAGCTTCTCTTTTGCCGT…	81	21	gi|125542917|gb|EAY89056.1|	hypothetical protein OsI_10540 [Oryza sativa Indica Group]	2.1681e-19	gi|297721901|ref|NP_001173314.1|	Os03g0217000 [Oryza sativa Japonica Group] &gt;gi|108706860|gb|ABF94655.1| expressed protein [Oryza sativa (japonica cultivar-group)] &gt;gi|125585410|gb|EAZ26074.1| hypothetical protein OsJ_09928 [Oryza sativa Japonica Group] &gt;gi|255674313|dbj|BAH92042.1| Os03g0217000 [Oryza sativa Japonica Group]	2.1681e-19	gi|242036485|ref|XP_002465637.1|	hypothetical protein SORBIDRAFT_01g042720 [Sorghum bicolor] &gt;gi|241919491|gb|EER92635.1| hypothetical protein SORBIDRAFT_01g042720 [Sorghum bicolor]	1.55376e-17
musa_c4_small_rep_c1339	AGAGCTTGTATCCTCTCAGCGGTAGAAGACCGCGGAGCTGCGGGATCGGACGGCCGTCGATCGAAGAGAGCAAGCGATGAGTGGCGGAGATCTGCAGCTGCCCCCTGGGTTCCGCTTCCACCCCACGGACGAGGAGCTCGTCACGCACTACCTCTGCCGCAAGTGTGCCGACCTCCCCGTCCCCGTCCCCATCATCGCCGAGCTCGACCTCTACAAGTACGACCCCTGGCAGCTCCCAGGGTTGGCGTCGTACGGGGAGAAGGAGTGGTACTTCTTCTCGCCGAGGGACCGGAAGTACCCCAACGGGTCGAGGCCGAACCGGTCGGCGGGGTCCGGGTACTGGAAGGCGACCGGGGCGGACAAGCCGGTGGGGACGCCCAGGCCGCTGGCCATCAAGAA…	35	1	gi|58013003|gb|AAW62955.1|	NAC23 [Saccharum officinarum]	5.15195e-72	gi|223950037|gb|ACN29102.1|	unknown [Zea mays]	3.3394e-71	gi|165855636|gb|ABY67929.1|	NAC-like protein [Zea mays]	3.3394e-71
musa_c4_small_rep_c3430	GGCTACATCGGTTCTTGGCTTGTCAAGAAACTCTTGCAGAGAGGCAGTCACGTCCATGCCACAGTCAGGAACTCAGGAGATGACTCCAAGGTTGGGCATCTCAGGGGCCTCCCTGGAGCTGATGCAAGGCTTTCTCTTTTCGAATCCGATCTCTACGCTGCATCTCCTCTCTCACTCTCTCAATGGAGGGAGCTCTCTTCTCAAGCCGTCCAGCTTTCCCAACACAGACATCGAAAACGCCGAGAAAACCCTCGACCAACCATCCAAAGTTCAACCCACCGCCACCTCCTCCTTCTCATTCCGTCCCCTTGGACTCCCTCCTGCACCAACTCCAGCATCTCACTCAAGAGACCTCCACCACTCTCCACCCACCT	0	33	gi|297742316|emb|CBI34465.3|	unnamed protein product [Vitis vinifera]	2.46296e-13	gi|225426004|ref|XP_002270919.1|	PREDICTED: hypothetical protein [Vitis vinifera]	2.46296e-13	gi|242050812|ref|XP_002463150.1|	hypothetical protein SORBIDRAFT_02g038530 [Sorghum bicolor] &gt;gi|241926527|gb|EER99671.1| hypothetical protein SORBIDRAFT_02g038530 [Sorghum bicolor]	3.01077e-11
musa_c4_small_rep_c4137	GGAAGAGGAAAAAACCGAAGATTTCACATAGTACTTTTTTGTTTTTGATCGAAAAATCAATCTGATTTATTTCGTACCCTTCGCTCGATGAGAAAATGGGTCAGATTCTACAGGATCAACAAACCCATGGGAACTTAAGGAATGATGGAAGGGAATAAAAAGAAAAGAGAGGGAAGGAAAATAAC	0	33		No hits found
musa_c4_clusters_pos_c1754_1	ACGACCTGGATATAGATGAGGATGGAAGCATATATTTCACAGACAGCAGCACCAATTACCAGAGGAGGAACTTTATGCAACTAGTTTTCACCGGAGAGCCTTCAGGAAGGCTATTAAAATACAACCCTGTTATGAAAGAAACAACAGTGCTACTTCGGGGTCTTCAATTCCCCAATGGTGTCACTTTAAGCAAGGATGGATCCTTCTTTTTGTTCTGTGAAGGATCACGTGGCAGATTGAGTAGATACTGGCTGAAGGGAGAAAAGGCGGGAACCTCAGATGTTTTTGCCGTCCTTCCAGGCTTCCCTGACAATGTGAGGACTAACGAGAAGGGTGAATTCTGGGTGGCAATCCATTGTCGCCTTAGTATGTATACACATCTCACGAGTCGGTATTTCC…	17	79	gi|242032953|ref|XP_002463871.1|	hypothetical protein SORBIDRAFT_01g007960 [Sorghum bicolor] &gt;gi|241917725|gb|EER90869.1| hypothetical protein SORBIDRAFT_01g007960 [Sorghum bicolor]	6.12287e-84	gi|195645098|gb|ACG42017.1|	strictosidine synthase precursor [Zea mays] &gt;gi|238006190|gb|ACR34130.1| unknown [Zea mays]	1.04181e-83	gi|226502340|ref|NP_001150008.1|	strictosidine synthase [Zea mays] &gt;gi|195636038|gb|ACG37487.1| strictosidine synthase precursor [Zea mays]	6.69386e-83
musa_c4_small_rep_c901	TGTATTACAGGGCATTTCACATGCTGTGTATGCTATCTGCAGAGATGAGGGTATGAGAGGATTATACAAGGGACTTGGACCAACGATTGATGGGTGTTGGACCCAGCATAGCAATCAGCTTTTCTGTTTATGAAACTTTGAGATCTCGCTGGCAAGTTGAGAGGCCATATGATTCTCCTGTATTGGTCAGTTTGGCTTGTGGAAGTCTTTCTGGTATTTCATCTTCAACAGTGACATTCCCGTTGGATCTCGTGAGGCGAAGAATGCAGTTGGAAGGGGCAGCTGGAAGGGCTTGTGTCTATAAGTCAGGCGTCTTTGGGACGTTTAAGCATATAATTAGGACCGAAGGATTTCGAGGCTTATACCGAGGTATCTTGCCTGAATACCTCAAAGTTGTCC…	41	3	gi|218192506|gb|EEC74933.1|	hypothetical protein OsI_10895 [Oryza sativa Indica Group] &gt;gi|222624630|gb|EEE58762.1| hypothetical protein OsJ_10268 [Oryza sativa Japonica Group]	4.43692e-56	gi|115452133|ref|NP_001049667.1|	Os03g0267700 [Oryza sativa Japonica Group] &gt;gi|108707366|gb|ABF95161.1| Mitochondrial carrier protein, expressed [Oryza sativa (japonica cultivar-group)] &gt;gi|113548138|dbj|BAF11581.1| Os03g0267700 [Oryza sativa Japonica Group] &gt;gi|215740548|dbj|BAG97204.1| unnamed protein product [Oryza sativa Japonica Group]	4.43692e-56	gi|29893633|gb|AAP06887.1|	putative peroxisomal Ca-dependent solute carrier protein [Oryza sativa Japonica Group] &gt;gi|29893640|gb|AAP06894.1| hypothetical protein [Oryza sativa Japonica Group]	4.43692e-56
musa_c4_small_rep_c878	AGTAGCCATTCCCCACCCCCACGGTAGGCAACTCTGGTCATGGATTTTGTCAAACGGCGAAGGATAGCTTCCTATACTTGCAAAGAGGAGGATCAGGAAGAGGAAGAGGAAGAGGAAGAGGAAGAGGAGGTCTTGGACGCGAAGAGGAGGGATTGGTCGTCCCTGACGGAGCCCCTGCTGCGGTCGGTGCTGCGGCGCCTCGACAGCCTCGAGGATTTCTTCGCCTTCCGGGGCGTCTGCCGCAGCTGGCGAGAGCTCGCCGCCCCGACCCCGGACGCCCTCTCCGCCCAGCTCCCGCTCATCCTCTTTACCCGCTTCCCTGCATACACCGAGGCCTTCTACGACCTCGACCGCCGCCGCCTCTACCGTGCCCAGCTCCCATGGCGCGTCCACTCTCGC…	1	37	gi|212723176|ref|NP_001131256.1|	hypothetical protein LOC100192569 [Zea mays] &gt;gi|194691010|gb|ACF79589.1| unknown [Zea mays]	5.78938e-15	gi|242045364|ref|XP_002460553.1|	hypothetical protein SORBIDRAFT_02g030580 [Sorghum bicolor] &gt;gi|241923930|gb|EER97074.1| hypothetical protein SORBIDRAFT_02g030580 [Sorghum bicolor]	2.87324e-14	gi|125564458|gb|EAZ09838.1|	hypothetical protein OsI_32128 [Oryza sativa Indica Group]	1.92726e-10
musa_c4_small_rep_c1365	GACTCTTCAGAAATCCTCATGGATTTATCAAACTCGGTAGCCGAGCATGAGGAAGTGGAAAAAGAGTGGGTGATAGTTAAAAAACAAAGGATTGTCATTTTGATTCCCCCACCATCACCTGTAGACCAACCTGAGAGTCCTGAGGCAAATTCTACCAAGTCAACGAAAATCATCAGGAGGAGCTCAGGTAATCCAAAGAAAAGGGGTCGCAGGCTCTCGAACAGCCAAAGCTATAAACCTGACTGCAACCATTTCTAAGGGTGAATCTCATATTGAGGTTGAACTTAAACCTTCTGCAAAAACCTTCTGAAAATGGAACTCAAACTGATGGTGAGCGACTGGGATATCAAAGATCATTACAAAACCTTGTTTCTCCAGTTGCAATCGGTACTACAGATA…	30	0		No hits found
musa_c4_small_rep_c1465	TTCTGCAACTTTGGATTTTGCTTACTCTGGATGCCTTGGTTTAAGTTGGATTTAGGTCTTGGGGGTATTACTGATGGATGATAGCTTTATGTTCTGAACAATTAACGGGAGCTGGGGAAGGAATGAATTAGGAGATGAATAATTCTAGGTTTTTCTTGTTGCTTTTGTGTGCTTTTGTTCATAATCCTCTGCTTCTGCTAATGGGGCCTTATTGCTAAGAGATTTCTTATTCTTATTTTCCCTCTCTAGTACGAGTCCGTAGGTGAATTTTCATTGATGTAGTTGTATGTCAAGAAGAGCAACTTTGATGGTGGGTTAGTCATTGCTGTATATCACCTGACTTCAAAATTCTATTGTATGTATCTGTGCTATATGTTGAGAATCTTTCTTAACACTGAT…	30	0		No hits found
musa_c4_small_rep_c1845	TGGTGTGCTTGTCGATCAGGCTCAGCTTGTCTCAAAGGAGTTGATTAGGTTGCTATATTGTGGCATGAGATGTGGCATGAGGCCTTGGAAGAAGCTAGTCGTTTGTACTTTGGTGAGCACAATATTGAGGGGATGCTTGCTGTGTTAGAACCACTTCATGCAAAGCTTGAAGAAGGGGCAGAGACCATAATAGAAACTGCTTTCATTCAGGCATATGGTCGTGAATTACAAGAAGCTCGTGATTGTTGCCTAAAATATAAAAATACTGGAAAGGACGCTGAGCTTACTCAGGCATGGGATTTGTATTATCATGTTTTTAGAAGAATTGATAAACAGCTTCCTAGTCTCACTACTCTAGATTTACAGTCTGTTTCACCTGAATTACTCAAGTGTCATGAT…	34	1	gi|255089963|ref|XP_002506903.1|	target of rapamycin kinase [Micromonas sp. RCC299] &gt;gi|226522176|gb|ACO68161.1| target of rapamycin kinase [Micromonas sp. RCC299]	1.59603e-109	gi|145341059|ref|XP_001415633.1|	predicted protein [Ostreococcus lucimarinus CCE9901] &gt;gi|144575856|gb|ABO93925.1| predicted protein [Ostreococcus lucimarinus CCE9901]	2.45868e-107	gi|226455723|gb|EEH53026.1|	target of rapamycin kinase [Micromonas pusilla CCMP1545]	1.2049e-106
musa_c4_clusters_pos_c1470_1	CAGCTGATGCTAGGCTTGTGCTTGAAGATGGCTCTATATGGAAAGCTAAGTCTTTTGGCGCTTCTGGAACACAAGTTGGTGAAGTCGTGTTCAATACATCTTTAACAGGGTATCAGGAGATTCTAACAGATCCCAGCTATGCTGGACAGTTTGTTTTGATGACAAATCCTCATATCGGGAATACTGGTGTTAATCCTGATGATGAGGAATCAAGTCAATGCTTCCTTGCTGGTCTGGTGATCAGAAGTTTAAGCATCTGCACTTCAAATTGGCGTTGCACGGAATCTCTTGGTGATTACTTAGCAAAGGAGGAACATCAGTGGGCATATATGATGTGGACACTCGTGCAATAACACGAAGATTGAGACAAGATGGAAGCCTTATTGGTGTCTTAAGTAC…	68	15	gi|296088611|emb|CBI37602.3|	unnamed protein product [Vitis vinifera]	6.02522e-176	gi|262181537|gb|ACY29659.1|	anthranilate synthase 02 [Vitis vinifera]	1.74445e-175	gi|225431589|ref|XP_002282659.1|	PREDICTED: hypothetical protein [Vitis vinifera]	6.58805e-175
musa_c4_clusters_pos_c1664_1	CGGCGGTCGGGCTTCACTTCTTCCAGCAAGCCTCAGGCATCGACTCGTGGTGCTCTACAGTCCCAAAGTGTTCGAGAAGGCCGGGATCCAGGGGAACACGAAGCTGCTGGGCACGACGGTGGCGGTCGGCTTTCACCAAAACACTCTTCATCCTGGTTAGCGACGTTCCTGCTGGACCGCGTCGGGCGGCGGCCACTGTTACTGACCAGCTTTGCTAGGGATGATCTTGTCACTGGCCGGTCTCGGACTCGGCCTCACTGCCGCCGAACACCACACCGACGGGCATCTCCCATGGGCTGTCGGGCTATCAATAGCATGCGTTCTGGCCTACGTCGCCTTCTTCTCCATCGGCGCCGGGCCGATAACATGGGTCTTCAGCTCGGAGATCTTCCCGCTAAG…	23	90	gi|125558944|gb|EAZ04480.1|	hypothetical protein OsI_26629 [Oryza sativa Indica Group]	1.2938e-53	gi|115473019|ref|NP_001060108.1|	Os07g0582400 [Oryza sativa Japonica Group] &gt;gi|16118827|gb|AAL14615.1|AF416867_1 putative sugar transporter [Oryza sativa] &gt;gi|113611644|dbj|BAF22022.1| Os07g0582400 [Oryza sativa Japonica Group]	1.68976e-53	gi|34393630|dbj|BAC83310.1|	putative sorbitol transporter [Oryza sativa Japonica Group] &gt;gi|125600862|gb|EAZ40438.1| hypothetical protein OsJ_24893 [Oryza sativa Japonica Group]	1.68976e-53
musa_c4_small_rep_c1141	CGGCTTTCTATTAATAAAAAACTTCATGATTAGTTTAGAAAAATTCCATGAAACATCATCCAAAGTTGATAGCCATTCAATTTCAAGCACCACTTCGAAGTTTTCCAAGGGTAGCAAAAAGAAATCCACAAGCAACTCTTGGCCCTATATAATCAACTTTATTTTCGAACATTTGCTATCACAAGTTAAATTTTGTTCATCGACGACCTTTACTTTGAATTTGTTACAGCTTTCAATGTGTTAGGCCAATCAGTCAGCAACCTTACTATCCATAAAATTGTTAGTGTTATCAGTATCAATCAAAACTATAACATGCTAATGTTCCAAAGTTCCTCCAACTTTCATAGTTTGCGGGTTAGAGTAACCGACTAATGCATGCATTGTATGTATGATAGGTCC…	0	32	gi|225455084|ref|XP_002267679.1|	PREDICTED: hypothetical protein [Vitis vinifera]	2.5146e-18	gi|147864527|emb|CAN80491.1|	hypothetical protein [Vitis vinifera]	9.55548e-18	gi|147852240|emb|CAN80132.1|	hypothetical protein [Vitis vinifera]	3.63108e-17
musa_c4_small_rep_c1263	CGCTCCACGGTGGTTCATGAAAGGATGATGGATGTGTGGAAGCAAAATTTTGTAGTTAAAACCATCCCAAAGGCAAAGATGGATAGCAAGTACCGACACCCTAGTATTCAGCTTTTCATGATGGAGGTAAAAGATCAATCTAGATACAAGAATCCTGGACCTACTGCAAATCAAATTCCCGAGTCTAGTCGTGGTAGTGACGAGGATGGTCAAAGTTGTGAAGCAGAAGAAGATGCCAGGGATGCAACAGCTGGTGAGAACATCATGGATTTGAACCTGGGAAGATTGATGACTGGGAAATCAGAAGATTGGGATCTATGGCTGCACGGCTTCTGCGAGATGTCAAGATAACATAGATTGCCGTTTTCCTTGGTCGGCTCTCGATTTGATCCTCAGAAT…	37	2	gi|255565427|ref|XP_002523704.1|	conserved hypothetical protein [Ricinus communis] &gt;gi|223537008|gb|EEF38644.1| conserved hypothetical protein [Ricinus communis]	5.0358e-20	gi|218191826|gb|EEC74253.1|	hypothetical protein OsI_09462 [Oryza sativa Indica Group]	3.59915e-17	gi|222623919|gb|EEE58051.1|	hypothetical protein OsJ_08886 [Oryza sativa Japonica Group]	2.93147e-16
musa_c4_small_rep_c1344	TATGCAGCTGAGGATGGCAATGGAAAAGCAGCTTCTGATGCTGTTGAGCAATGCCTAAGGGGCTTGGAGGATCTTGACTCACTGTTGCTGCAAGCAATAAGAAATAATCCAACAGCTTCAGTAGAATCCATGAAGAGCAAACTCGATACCGTTTTGGGAGCCTTGGACAGCCTATTGCAAACTGTTCCATCCAAGGTGCTGGATAAAGGAAAGGCCATTGCAGAGGCTTATAGGATTCCAGGTTACCAGAATGATGAAGGTCCACCTGAGGATTTGGACCCGGAGGTGAAAAACCTGGAAGCCCTTCTTTGAGTGACATAAGCCTCCTCTACTGTGTTCCATTTTCTTCAAAGGAAGCATTTGCTTTATAGAGTGACCAAATGATCAGGTTTCTATCCA…	40	3	gi|297721839|ref|NP_001173283.1|	Os03g0176600 [Oryza sativa Japonica Group] &gt;gi|222624292|gb|EEE58424.1| hypothetical protein OsJ_09625 [Oryza sativa Japonica Group] &gt;gi|255674246|dbj|BAH92011.1| Os03g0176600 [Oryza sativa Japonica Group]	1.84593e-22	gi|218192188|gb|EEC74615.1|	hypothetical protein OsI_10231 [Oryza sativa Indica Group]	3.14868e-22	gi|225429678|ref|XP_002281444.1|	PREDICTED: hypothetical protein [Vitis vinifera]	7.01452e-22
musa_c4_small_rep_c1145	GGCGTTCTTCTTTTTCCATTCGCTGTTACTTTTCTCGCTCCTCCTCCGTTAACCACGAGCAGCGATCATGTCGGATGAAGAGCATCATTTCGAGTCCAAGGCCGACGCTGGAGCGTCCAAGACCTACCCGCAACAGGCTGGGACGATCCGGAAGAATGGGTACATCGTGATCAAGGGGAGACCATGCAAGGTTGTTGAAGTTTCAACCTCCAAGACTGGGAAGCATGGCCACGCGAAATGTCACTTTGTTGCCATAGACATCTTTAATGCAAAAAAACTTGAGGATATCGTGCCATCCTCCCACAACTGTGATGTTCCTCATGTTACTCGCACTGATTATCAACTGATCGACATATCTGAAGATGGTTTTGTGAGTCTTTTGACTGAGAGTGGCAACAC…	57	10	gi|227438941|gb|ACP31200.1|	eukaryotic initiation factor 5A1 [Musa hybrid cultivar]	6.48184e-87	gi|255542136|ref|XP_002512132.1|	initiation factor 5a, putative [Ricinus communis] &gt;gi|223549312|gb|EEF50801.1| initiation factor 5a, putative [Ricinus communis]	6.06682e-85	gi|33325127|gb|AAQ08196.1|	eukaryotic translation initiation factor 5A isoform VI [Hevea brasiliensis]	3.9324e-84
musa_c4_small_rep_c1462	GCCCTGGCAGCTGTTGGTCTCGAGGCTCCTGTGCACACTGCCGCCGAAGCTGAAGAACGTGTGCTACCGCCACCGTGCGCGTGTCCTGGTGGAGGCGCAGCGCGTGCTCACCGACTACCTCCACGGCACGCGCGCCCTCCCCTTCTTCCACTTCGACTACATCGCCTCCCACTCCCCCTTCGCCCTCTCCGCGTTCGTCGCCCAGGTCCCCTTACCCCCGGACGCCGCCGTTGACGACCTCAGATGCACCCTCACCCGTTTCCTCCCCTACCACCCCGTCAACGAATTCGAGTTCTTCTTCGAGAGCATCGGCCTCCCGGCCTCCTCCTCCCGCAGCATCTTCCTTTCAGACGACGCCCCTCTCCTCGCCGCCGTTTCCGCCCT	29	0	gi|226528557|ref|NP_001147866.1|	mTERF family protein [Zea mays] &gt;gi|195614222|gb|ACG28941.1| mTERF family protein [Zea mays]	3.2815e-18	gi|242045678|ref|XP_002460710.1|	hypothetical protein SORBIDRAFT_02g033550 [Sorghum bicolor] &gt;gi|241924087|gb|EER97231.1| hypothetical protein SORBIDRAFT_02g033550 [Sorghum bicolor]	5.5974e-18	gi|255541094|ref|XP_002511611.1|	conserved hypothetical protein [Ricinus communis] &gt;gi|223548791|gb|EEF50280.1| conserved hypothetical protein [Ricinus communis]	2.12701e-17
musa_c4_small_rep_c1545	ATGAAGAGAAATTAAGAGATAAATGAAAAGAGGAGCAAGTTGAGGAGGAAGTTGGCAAATCAAGAGCAAGAAAGGTCGGGTTGGAATTAGAGAATTTGATGGGTAGTCGCTATCAAACAGAACTGTCGGGATGGAACTAGAGCAAGAAAGGAGGGATTGCCTTCTTAAGAATTTTTACTAATTAAATCCAAGAGTTCTTTTTGACTTTTTAGAAGACAGAGTAACAGTTAAATCATCACTATGGTAAACCTAACAAGACCATCAGATGTTTTCTGCAATAAGTAAGTTCATAATTTTCTGAGTCTTATTGACAAAATTATAGGTCTTAACTAATAGATACATATCAAAAACACAGATGTATATATGCCTAACTTCATTAGCGTAAAGGAGTCAACTGCT…	29	0		No hits found
musa_c4_small_rep_c1886	CCATCAAGACTCGAATACCCGCGGAAGTTTGAGGAGCTCAAATTCAACATTTGAGTTGTGACTACACGGGGGCTCATGCAAGCTGCAATGCCAACATCAGTTTTGCGAACCATGTAAACTCTGACATGTACTTCCTATACATATAGAGTGTTTCTTTTTGTGTTCTTTTAGTGTAAGACCAGGTTACTGGACTGTACATATTATTATCAAGGGTTGGCTGGAATCCGTAGACAGTAATCTGGTAACATCTTACTCTATTCTTTTGTACTCCATGTAAAGTTATTGTTTATGATGACAGAATAAGGAATGAGAGAGATGGGCTGTACTCCATCATTAGTAGCTTT	29	0		No hits found
musa_c4_small_rep_c335	AGTAGGCAGTACTCCTTCGTACCAAGTTCGAGAGAAAGCAAGATGCTTGCTTCTGCTGCTGCTGCTACTGCCATCACAAAGCCAAGCCTCTCCTGTTCCGGACTTCGCTTCTCTTCCGACATCAATTCGATCCCTCCCTCGACGCCGGTGGCCGCCGCGGCCGGCTTCCGGTCCTCCTGCTCCGCCGCTCGCTCGTTCCGCGTCAGAAGCGCCGCCACGAAACCTGCGAAATCACCTGCCGAAGAAGACTGGAAGACCAAGCGTGAGCTTCTCCTTCAGAAGAGGGTCCGTAGTGTTGACGTAAAGGAAGCACTGCGTCTCCAAAAAGAAAACAATTTTGTAATTTTGGATGTCCGTCCTGAAGCAGAATTTAAGGAGGCTCATCCACCAGGTGCAATC…	94	30	gi|224135067|ref|XP_002321975.1|	predicted protein [Populus trichocarpa] &gt;gi|222868971|gb|EEF06102.1| predicted protein [Populus trichocarpa]	4.96535e-76	gi|225455288|ref|XP_002274646.1|	PREDICTED: hypothetical protein [Vitis vinifera] &gt;gi|302143949|emb|CBI23054.3| unnamed protein product [Vitis vinifera]	1.10616e-75	gi|255588548|ref|XP_002534640.1|	conserved hypothetical protein [Ricinus communis] &gt;gi|223524858|gb|EEF27743.1| conserved hypothetical protein [Ricinus communis]	3.21845e-75
musa_c4_small_rep_c6435	AGGTGTTGATGTGGTGGAGAGGAAGCAGAGGAGGAGGGGTGAGTGCATGAGAGAGAGAGAGAGAGAGAGAGAGAGAGAGAGAATGACATAGAAAATGGATACTTGTGACGGCTGTAACAAAAATAAATAAATAGTGTCTGTACCAGATGATATGATCGCTAGTTGG	29	0		No hits found
musa_c4_small_rep_c1385	GGGATTACTCTTGAGGAACTCGAACGGGCGCAGGTATTCCTAAAGAAACTTGCTCCAACAATTGGCATTGCAGTGGATCATAGTCGAAAGAATCGCTCACTCGAGGGTCTCCAAGCGAATGTCCAGAGGTTGAAGACGTATAAGGCTAAGCTCGTCATCTTCCCAAGGCGTGTGCGCAAATTTAAGGCTGGAGATTCTGCTCCGGAAGAACTCACAGCTGCTACTCAGGTCACAGGCCAATACATGCCCATTGTTCATGAGAAGCCCTCGGTCGAGCTCGTGAAGGTCACAGACGAGATGAAATCATTCAAGGCATATGCCAAGCTTCGAGTCGAGCGGATGAACGAGCGCCTGGTCGGCGCCAGGCTGAAGAAGGCTGCAGAGGCAGAGAAGGAAGAG…	0	31	gi|192912996|gb|ACF06606.1|	60S ribosomal protein L13E [Elaeis guineensis]	2.28808e-49	gi|192912994|gb|ACF06605.1|	60S ribosomal protein L13E [Elaeis guineensis]	1.93697e-48	gi|255557935|ref|XP_002519996.1|	60S ribosomal protein L13, putative [Ricinus communis] &gt;gi|223540760|gb|EEF42320.1| 60S ribosomal protein L13, putative [Ricinus communis]	2.14158e-47
musa_c4_small_rep_c2145	TATTTCATTCTGCATTTGGAGGGACACGATTCTCTTATTGGTCTTTTCACAGTTCTCAAGATTCCCATTGGAGTCATTCTGGCCACACTTCTCATAAAAGCAGGAATTGGACATATGAAACAGATGATGAAAATGATTATTCTGCTCAACCAGAATTCACATCTGAAAGGCTAGCTCTTGGTTTGAGAGCATTTGGTCCTTTAAACATAGAAGAAGTCAAAAGAGCATACAGAACATGTGCTCTGAAGTGGCATCCAGATCGACACCAAGGTTCATCAAAGGAAGCAGCAGAGGAGAAATTCAAGCATTGCAGTGCAGCATACAAGACATTATGCAATAAGCTAGCTATCGGTGAATGTAGCGTTAGATCATGTTAATTAAGCTGGTTCATCAGTGCTG…	3	42	gi|297607198|ref|NP_001059604.2|	Os07g0470800 [Oryza sativa Japonica Group] &gt;gi|255677754|dbj|BAF21518.2| Os07g0470800 [Oryza sativa Japonica Group]	2.99393e-32	gi|125600175|gb|EAZ39751.1|	hypothetical protein OsJ_24189 [Oryza sativa Japonica Group]	2.99393e-32	gi|255579747|ref|XP_002530712.1|	heat shock protein binding protein, putative [Ricinus communis] &gt;gi|223529726|gb|EEF31666.1| heat shock protein binding protein, putative [Ricinus communis]	6.66977e-32
musa_c4_small_rep_c1419	GACGGGAGGGTGCTGCCGTGGAGGGGAAGCGGGGGTTGGGAGGAGGCGGTGCTGGTGGTCTCGGACCGGGGAGACGGGAAGTGGGAGCTGAGGACGGATACTACTTGGTGGGCGGCGAGGAGGAGGGGAGGGGGAAGGGTTTGGGGGTGGAGAGAGGGGGGAAGCTGATGGGAAAGGGAGTGAAGGAGGCGTTGGGGACGGTGGTGTTGGTGGTGAGGCCACCCAGAGACGAAGATGATGACATGCTGCGCGACGAAGACTGGGACTGAATCGCCAATCGTAGGCAACGCCTCCCCTCTCGGTCTCTCTGTTTTTGTTTCCCGCCCCAATAAAGCCTTATCATTTTGCCTTTTTTTTCATTTGGATTAGTGGAGCCGAGCAAATTACAATCGAAAGAAG…	4	45		No hits found
musa_c4_small_rep_c1770	CGACCCGATCTAGGAACGCCCTGGTAACCGATCTCTGCGTCGTCAATAAGAGCTCGTCGCTGTGGGAGCTCCTCGGCCAGATCATGGCATCTCGCGTCATCTCTCCCATTCACGCCCTCGCCCTCCTCATCTCACGCGCCGGTAAGGACGGGACCCCAGCGATCTCCCTGATCGTTTCTTGGATACTGATTTCTTTACGCTTCTTTCGTGTTTCCCGATCGCCTTTTCCTTTCGTGTGTCTCGTTTCTTGATGACCTTCCTTTCATGTTTCTCGTTTCCCGATGATCTTCCTCTCGTGT	1	35		No hits found
musa_c4_small_rep_c2426	AGAACGAGGAGCACCGCGTGCGCGGCTGCGTCTCCCAGGTCTGGGTCCGCGCCTTCATCGACCCCGAGGACGCCGCCGCCGTCCGCTTCGAGGCCGATTCCGACTCCGTCCTCACCAAGGGTCTGGCCGCCCTCCTCGTGCTTGGCCTCTCGGGATCCCCTGCCCCTGTGATCGCCCGCGTGCCCCCTGACTTCGTTCACCTCCTCGGCCTCCGGCAGAGCCTCACGCCATCTAGGAATAATGGCTTCCTCAACATGCTCAAGCTCATGCAGCAGAAAGCCCTCCAGCTGCATGCGGATGCTGCTGATTTCAAGGATAGTGAGGCTCTCGGGACCGATAGATTAGACACAAATACAAACGATGAATTTTTTGAGGGAAAAGATCCGATTTTGGGTGGAA…	44	5	gi|226501680|ref|NP_001152446.1|	EMB1374 [Zea mays] &gt;gi|195656367|gb|ACG47651.1| EMB1374 [Zea mays]	3.12438e-49	gi|224056857|ref|XP_002299058.1|	predicted protein [Populus trichocarpa] &gt;gi|222846316|gb|EEE83863.1| predicted protein [Populus trichocarpa]	7.69561e-48	gi|224122328|ref|XP_002330596.1|	predicted protein [Populus trichocarpa] &gt;gi|222872154|gb|EEF09285.1| predicted protein [Populus trichocarpa]	3.81929e-47
musa_c4_small_rep_c1358	GGGTGATAAGGGGCAGCTCGGCACTGAACTTCCTGCACAGCAGACCGAAAGAGCGATGCCAGAGCAAGTCAACATCAATCTTAGTTAGTTCAGTCGCTTCGTGTCCTGACGCCCTGCTGATTCTTTGCAGTTCCATTCAATTGCTTCCAGCACTAATCAAAATCTCCTCTTGTTCATATGACTATAGCTTGATCTGTTCATAGTTCATGTTGAAGTGTATATAACAGTGAACCTCGTTAGATGATGCATCCTTGTAGCTCAAGGAAGTCTCAACAGGTGAAGCACTTTGGATCCTTCAAATGTATAAAGCTGACAAATGTACTTAGGTAATTTAATTTGCAGTGTACCAAATTGTTTGCCTTCTTT	32	1		No hits found
musa_c4_small_rep_c1567	TACCTTTGAGGAGCTACGGAAAGAAAGAAGAGGGAGGTATCTTCCTTCTTCTTTGTTTGTTTGCTTGCTTCTTTTTTTCCCTCTGTTGGGTGCAATCATTTGAATTATGCCTTTGATGGCTCCCTGTGGGACTCCTTTGCTGCTTTAACATGCTAAGAATGGAGTCTCTTTCCACTCCCCAATCTGATATGAACAGCTTCGGAACAAAGTGGCATATTGGGTTTAGGAAGACCCACCATGGACCCAGCTTCTGTTCTGTCTGCTATGCTATTTCATCTTGGACATTAATCTGCATGGTGGTTGATACTTTCTTCAGTCTAGAAGGTATAAATTAGCTGAAAGTTGAACAGTAACTAGACCCCAAGAGAAGTTTCCACTGGAGCTTCCTTTTTCTCTTTA…	28	0		No hits found
musa_c4_small_rep_c1586	GGCGATGTCGCTGTTGATGTTAGGGCCTTTTGTTGATTATTGGTTAACAAGCAAAAGGGTGGATGCATTTGATTACAATGAAACCGTAGTGTTCTTCATCTTTCTGTCATGCATCATTGCTGTGGGACCAACCTTAGCCAGTTCATCTGCATCGGACGATTCACAGCAGTGTCATTTCAGGTCCTTGGGCACATGAAGACGATCCTCGTCTTAGTTTTGGGATTCTTCTTATTTGGAAGGGAGGGTCTCAATTTACAGGTAATCTTCGGAATGATCTTAGCAGTTATGGGTATGTTGTGGTACGGAAATGCATCATCGAAACCGAGGGGGGAAAGAGCGATGGAGTTACTCATTGCCCATCGACAAATCTCAGAAGCACGGACTGCTCTCAGAATCAGG…	32	1	gi|225460588|ref|XP_002262835.1|	PREDICTED: hypothetical protein [Vitis vinifera] &gt;gi|296081216|emb|CBI18242.3| unnamed protein product [Vitis vinifera]	4.19848e-18	gi|255586491|ref|XP_002533887.1|	organic anion transporter, putative [Ricinus communis] &gt;gi|223526164|gb|EEF28498.1| organic anion transporter, putative [Ricinus communis]	7.16153e-18	gi|15234794|ref|NP_192719.1|	transporter-related [Arabidopsis thaliana] &gt;gi|4538911|emb|CAB39648.1| hypothetical protein [Arabidopsis thaliana] &gt;gi|7267676|emb|CAB78104.1| hypothetical protein [Arabidopsis thaliana] &gt;gi|38603966|gb|AAR24728.1| At4g09810 [Arabidopsis thaliana]	2.72138e-17
musa_c4_small_rep_c1767	AACCGCATCGATTTCCTTTCGAGGTCACATCTTCCTCCTTCCTTCACCTCCGGCGATTCCTACATCACAGACTTTGCGGACTTCCACCCGCTTCTGCTACCAGCCATCGTCACCCTCCGCCCCATCTTCTCCATCACCACCGCCGCCGCCGTCTCTACCTCCTTTTTAGTAGTTCGTTCCTCCTCTTCGTTCCTTCCCTTCCCTTCCCTTCCTTTCCCCCATCTCTTCATCTTTAACCTAATTCTCGGCTTCAAGAAGCCATCGTCTGCGTCGATCGAAGTATCTAGGTCGCCGGGAATGGCCTCCTTCAGGCCCTTCCACCCTCCCCCGCCGCCTGCTGCAGCGCAGCCTCCCCCGCCGAACCAGAGCGCTCTTCCGCCTCCCCCCTACCCTCCCGCC…	32	1		No hits found
musa_c4_clusters_pos_c1752_1	AAAATCAAACCGAAGATAACTAGCAGCAGCAGCAGCAGTTCTCGCCTCTTCTCCTCATCTCTTTGGCCATGTCGCTCACATCTTCTTTCCTCCAACTCTCCTCTATCCTCAAGCCTCACCACCCCTCTCAATTCCTCCATGGCTCCCTCCCGATACCCTCTCTTCCCAAGATCCCACCTTTCTCCTCTTCGCCGGCGCCGTCCCCGCCTTCGGTCCTCACCGTCAGGGCCATGAAGGTCACGCAGGGCCTCGTGGTGTGCGCCTCCAGCGACAAGACGGTGTCGGTGGAGGTGGTCCGCCTCGCCCCCCACCCCAAGTACAAGCGCCGCGTGCGCAAGAAGAAGAAGTACCAGGCCCACGACCCCGACAACCAGTTCAAGGTCGGTGACTACGTCCAGC…	113	232	gi|297743261|emb|CBI36128.3|	unnamed protein product [Vitis vinifera]	1.07066e-24	gi|225442609|ref|XP_002284468.1|	PREDICTED: hypothetical protein [Vitis vinifera]	1.07066e-24	gi|297839951|ref|XP_002887857.1|	hypothetical protein ARALYDRAFT_477281 [Arabidopsis lyrata subsp. lyrata] &gt;gi|297333698|gb|EFH64116.1| hypothetical protein ARALYDRAFT_477281 [Arabidopsis lyrata subsp. lyrata]	3.11516e-24
musa_c4_small_rep_c1822	ATCAAACAAAATTTCCACCAGTGGCCATGATATGGACAGGCTCTTGGCATTTAGGCCATGACTGACAAGGCCCCCAACAAAGGTCTGGGAGCACCTGCTGATGCTTCTTACTTGGATGGAGCATCGGATCTTCGGCGTGCTCTCTCTCTTCTGTCAGCTGAATCCTGGGTTCCATCTAATCCGGAACCTGTTTCTGATTTCCAGTTTACGAATGCAAGAACTCTCGCATCTTATTCTGCTACCTGTCCGACCAACACAACAACCGGAATTCAGCAACAAGATGAGCTGCCCCTGGCCAAACCGTACCCACTTAACCTGCAAAGCAACGGCAGCCAGTTCCCGGAGTTTCAACTGCACAAGACTACCTTCTGAGACCCATTTTTTTGGCTCAACTCATAT…	0	30		No hits found
musa_c4_small_rep_c1906	CTGGTTTGGATTGGTTAGTTTCTTGAACGAAATATTAGTAGGGCCTCAAGGGTTATTAGTGCTTCTATCTCAGCAGTTGTAGAACATTGATGTGTACAGTTCTCTATCACTATTTAGCTTCTTCTGCTCAACATCCAGTTGCCTACTTGTCGAATCTGGCAAGTTACATTAACTTCCACCATTTGGAGAAAATTCTGGTACCCTGGTTGTATGAGACTGCAGGTATATGAATCTGGGGTGTCACCTACATGTTATATGTTTGACTTGGTTTGTTTCTTTCATTACATTGAACAGGTAACCTTTGTATGTATACTTTGACCTTGGAATAAATATCTTCTCATCATTT	0	30		No hits found
musa_c4_clusters_pos_c1690_1	GCGCGGCCGCGGCCGCGGTCGCCGCGAGCGCGGTGCTGGCGGGCAACGCGCTCGCCTTCGACGTGCTTCTGGGAGGCAGCGACGGCTCGCTGGCCTTCGTGCCCAACGAGTTCTCGGTGCCCTCGGGGGAGACGATCGTGTTCAAGAACAACGCCGGGTTCCCCCACAACGTGGTGTTCGACGAGGACGAGATCCCCGCGGGTGTCAACGTCGGCACCATCTCCATGTCCGAGGAGGACCTACTGAATGCCCCAGGCGAGACCTACCAGGTGACCTTGAAGGAGAAGGGCACCTACACCTTCTACTGCGCTCCTCACCAGGGAGCTGGAATGGTGGGGAAGGTGACTGTTAACTAAGCTCACTGTGCTTGGTGTGCCACTCCCGAGTCTTGCTTATATT…	123	246	gi|255628865|gb|ACU14777.1|	unknown [Glycine max]	9.3242e-42	gi|3114360|pdb|2PCF|A	Chain A, The Complex Of Cytochrome F And Plastocyanin Determined With Paramagnetic Nmr. Based On The Structures Of Cytochrome F And Plastocyanin, 10 Structures &gt;gi|62738655|pdb|1YLB|B Chain B, Nmr Solution Structure Of The Reduced Spinach Plastocyanin	1.21778e-41	gi|130285|sp|P00289.2|PLAS_SPIOL	RecName: Full=Plastocyanin, chloroplastic; Flags: Precursor &gt;gi|21267|emb|CAA28398.1| unnamed protein product [Spinacia oleracea]	1.21778e-41
musa_c4_clusters_pos_c486_1	GCTGCCCCGTACGTCTTCTCTTCTCGACACCATCCTCACCCGAAGAAGCGCCAATCTCAAGGTGAAGCGCCCCCCCCCCTTCTCTGACCTCGATCGGTGTCTTCTTCGCTAATTTTTGTGACGATTTCGAACGGATCTGTTCGGTTTTGTTGCAGACCTCGCCATGAAACGGGGGAAGTCGAAGGCGGATACGACCAAGAAGGCCGACACCAGGCTTTCGGTGAAGAAGGGTGGGGAACGGGCGCCTAAGAAGCCGAGGAAGACGAAGGCCGCCAAGGATCCCAACAAGCCCAAGAGGCCTCCGAGTGCCTTCTTCGTCTTCATGGAAGAGTTCAGGAAGTCCTTCAAGGAAAAGAACCCCAATAACAAGTCGGTCTCTGTGGTTGGTAAAGCTGGAGG…	54	141	gi|295913708|gb|ADG58095.1|	transcription factor [Lycoris longituba]	2.23282e-32	gi|295913526|gb|ADG58011.1|	transcription factor [Lycoris longituba]	2.23282e-32	gi|295913458|gb|ADG57979.1|	transcription factor [Lycoris longituba]	2.23282e-32
musa_c4_small_rep_c893	TGCTGGATCAAAGAAGCTTGTTATCTTGTGCCATGGTTTTAGATCTTCGAAGTATAAATTATACAAGGTTTTTGAGAGTTTTGTTCTGGTGGCATGCCCGGCTAGCTGATAATTCAAGTGCCATTTTCAGGATGATGAAATTATACTTAACCTTACTGCTGCATTGACAAGTAAAGGTCTCGGAGTGTTTCGCTTCGATTTTTCTGGAAATGGCGAAAGTGAGGGTGTCTTCCAGTTTGGCGACTACTGGAAAGAGGCTGAAGATTTACATGCTGTCGTCTTGTATTTCTCTGAGCAAAAGTATGAAATAAGTGCTATTGTTGGACATAGTAAAGGGGGAGATGATGTGCTCTTATATGCCTCTAAGTACCGTGTGTGCATACGGTTGTTAATCTTTCT…	4	44	gi|125526546|gb|EAY74660.1|	hypothetical protein OsI_02555 [Oryza sativa Indica Group]	2.36768e-75	gi|297597071|ref|NP_001043402.2|	Os01g0579900 [Oryza sativa Japonica Group] &gt;gi|52075744|dbj|BAD44964.1| esterase/lipase/thioesterase family protein-like [Oryza sativa Japonica Group] &gt;gi|52077508|dbj|BAD45310.1| esterase/lipase/thioesterase family protein-like [Oryza sativa Japonica Group] &gt;gi|125570929|gb|EAZ12444.1| hypothetical protein OsJ_02336 [Oryza sativa Japonica Group] &gt;gi|215694385|dbj|BAG89378.1| unnamed …	2.36768e-75	gi|242053377|ref|XP_002455834.1|	hypothetical protein SORBIDRAFT_03g025970 [Sorghum bicolor] &gt;gi|241927809|gb|EES00954.1| hypothetical protein SORBIDRAFT_03g025970 [Sorghum bicolor]	4.02792e-75
musa_c4_small_rep_c1305	AACCTTTGCCCTCGTCTGCTTGACGCCCCAAATCTCCGAAGCGACAGAGCTCTTCCTCTCCCGATGGCCGCTTCTTCAATCGGAGAGCTCGCCTGCACCTACGCCGCTCTCATCCTCCACGATGATGGCATCCCCATCACGTCGGAGAAGATCTTAACCGTGGTACAGGCCGCCAACTTGACGATCGAATCCTACTGGGCGCCCCTCTTCGCCAAGCTCCTCGAGAAGAGGAGCGTCGATGATCTCATCTTGAGCGTCGGCTCCGGTGGGGAGGTGGTGTTGCTGTGGCGGTCTCCGCCGGCCCGGCCGCCGGTGCGGGTGGTGGCGCTGCCCCTGCTGCTGATCCTGCCGCGGAGGAGAAAAAGGAGGAGCCCAAGGAAGAGAGTGATGACGACATGG…	1	34	gi|57471718|gb|AAW50990.1|	ribosomal protein P1 [Triticum aestivum]	5.37311e-21	gi|226530417|ref|NP_001149197.1|	LOC100282819 [Zea mays] &gt;gi|195625376|gb|ACG34518.1| 60S acidic ribosomal protein P1 [Zea mays]	7.0175e-21	gi|195618310|gb|ACG30985.1|	60S acidic ribosomal protein P1 [Zea mays] &gt;gi|195625300|gb|ACG34480.1| 60S acidic ribosomal protein P1 [Zea mays]	7.0175e-21
musa_c4_small_rep_c719	AAGCATATTGTCTCCAGAATGAAGCAGAGGAGAACACCAAGTTGAGAGAGTTTCTAATGGATCGAGGTCGCATGCTCGATATTTTACAAGAAGAAATAGCTGTTGCCTGTGAGAGTGCGTTATCTCTGAAAAATAGAGTTTATGGATGTATGCCAGACAACAGACCGATATTGTCAGTAACTGGCACCCTGGTCTCCTCATCAAACTCTTTGTCCGAGAAGACTGTCTTGCCTAAGAGTGATCTCCATTCACCGACAAGCAAGAGTTCAATCATGATCGACAAAGAGGCTACTATGAATCTTCCCCTGGAAGGTGATGCTGCTAATCACCACCAGGATTGCTCAGATGATGATTGGGAGATGTTGGAAGATAAGGCTGAGTTGCTGAACTGATGCCTAG…	10	59	gi|255584702|ref|XP_002533072.1|	conserved hypothetical protein [Ricinus communis] &gt;gi|223527136|gb|EEF29311.1| conserved hypothetical protein [Ricinus communis]	1.1117e-10	gi|4263515|gb|AAD15341.1|	hypothetical protein [Arabidopsis thaliana] &gt;gi|7269773|emb|CAB77773.1| hypothetical protein [Arabidopsis thaliana]	1.1117e-10	gi|22328259|ref|NP_192197.2|	unknown protein [Arabidopsis thaliana] &gt;gi|18377666|gb|AAL66983.1| unknown protein [Arabidopsis thaliana] &gt;gi|20465977|gb|AAM20210.1| unknown protein [Arabidopsis thaliana]	1.1117e-10
musa_c4_small_rep_c1040	AGGGAGAAGAAGACACATAAAGTGAGGGAGAGAGAGAGCAATCGGGTCGAATCCGGAGATGGAGGTTTACTGGGTGATGCGGCGTTGGTCGCCCGCGAGATCCCTCGGCCTTCTTATAGCCGGCGTGCGTCCCCCTCGGCCCCGACCTTACATGGCGATTCGCTCAGAGTCTTTCTGTGATCGGAGGCGGCGGAGGGTGTACGACGGGCTGCTGCTGGACGCCGGCGGCACGCTTCTCCAGCTGGCGAACCCCGTCGAGGAGACCTACGCCTCAATTGGGAGAAAATATGGACTGCTTGCGACTGAGAAGGACATAAAGCAAGGTTTCAGGAGGGCTTTTGCCGCTCCATGGCCGGAGAAGCTTCGCTACCAGGGTGACGGGCGGGCATTCTGGAGGCT…	31	1	gi|225425718|ref|XP_002274402.1|	PREDICTED: hypothetical protein [Vitis vinifera] &gt;gi|296086384|emb|CBI31973.3| unnamed protein product [Vitis vinifera]	1.00956e-27	gi|224111272|ref|XP_002315800.1|	predicted protein [Populus trichocarpa] &gt;gi|222864840|gb|EEF01971.1| predicted protein [Populus trichocarpa]	2.93736e-27	gi|297844334|ref|XP_002890048.1|	hypothetical protein ARALYDRAFT_312429 [Arabidopsis lyrata subsp. lyrata] &gt;gi|297335890|gb|EFH66307.1| hypothetical protein ARALYDRAFT_312429 [Arabidopsis lyrata subsp. lyrata]	3.83632e-27
musa_c4_small_rep_c1234	AGGGTTTCCCCGGTGACGTTGTCTCCATCTCCTTCGAGTTTGCTCCATGGAGTCCCTCTGCGGCTCCGGTATCACCTCGGGGTGGATCGAAGCGTCTGTCGCTCACCTACCCGAGCGCTTGTCCCGCGTCGGAGCCCCGACCTTGCGTCTTGGGCTCCATGGGGACAGAGGAAAGTTCGCTTCTTTGATGCTCTGGAGCCCTCCGCAGAGCCCTCAGAAGTGGGGGAGAAGGTGGCGGGTCCTCGCACATGAAGCCTCCGGTGGTTGTGGGGAGAACAATGGTGTTCCGACGAACGGGTTTAATGTCCTGATCAACGATGGCCGGGCGTTTCCTGAGAATGACTCAGTTCAAGATGGAAGCCATGAGAGTTGCATCAGCGAGAAAAAGGAGATGGTACA…	27	0		No hits found
musa_c4_small_rep_c2170	AATTTTTTTGGGATTCTTGTAACTGTGATATTTTTGTGTACACAAGTTCACTTGTAATTGAGCACAAAAAGTGTCACCAGGTGGTATTTACTGCAGAATGAACTAAGGTTGCTGAACATGACGTACCAACTGCATTATGCTTTAATAACTAGGAAGCAGGAGTTTTCAAAACATTTTTTTCTTTTACTGAGCAACTTAATAACTATCTTTCCTTTTCTATAGTTGGTTGGGAATGCTTCCAGGGACTTGGGCTTATGTTAGTGCTGGTGCATTTGGGCGAGCCATAATTCAAGAGGAGTCAGATGTGGGGTTGTTAGGGGGAAATGGTCAATTACTGACTCTTGGCATAGGGCTGTTATTTACAGCCTTGCTGCAGCTTATGTTACTCGTCTTGCAAAGG	27	0	gi|255569090|ref|XP_002525514.1|	conserved hypothetical protein [Ricinus communis] &gt;gi|223535193|gb|EEF36872.1| conserved hypothetical protein [Ricinus communis]	1.20047e-10	gi|297740945|emb|CBI31257.3|	unnamed protein product [Vitis vinifera]	7.47506e-10	gi|224136135|ref|XP_002327389.1|	predicted protein [Populus trichocarpa] &gt;gi|118487737|gb|ABK95692.1| unknown [Populus trichocarpa] &gt;gi|222835759|gb|EEE74194.1| predicted protein [Populus trichocarpa]	2.11574e-09
musa_c4_small_rep_c2312	ATAGACCCGGTAAGCAACAGCAAGAAGGATAATTGTCACAATTCCAACTCCAATTCCAATCAACAAACTCACTATGGCAGATTGGTTTTTTTTCTTTTAGGGTCACTGTGTTATTTTCTCTGCTTGCAGGTGGTAAAGGATCTTTGGATTCGCAGGGTGATAAGAGAAAGCCACAGAGCCCAGGGTTGCCTTCAAAGTCAGATCTTGAGATGACAAGAAACTAAGATTGGTGAGAGAGGAAGGTATTGCTCCTGTGAGATTATTGTGTGACAAATCCAAGATCTCTAAGCTTGTCATGCCCGACAGCTCTGCCGGTATGTTTCCTGAAAGATTATTCCAGCTCAAGTCCAACACATGGAGAACTACAAGGTTCCTGAATCCTGGCAAAATCTGCCCAAC…	0	29	gi|125537809|gb|EAY84204.1|	hypothetical protein OsI_05584 [Oryza sativa Indica Group]	5.8113e-55	gi|115443803|ref|NP_001045681.1|	Os02g0116700 [Oryza sativa Japonica Group] &gt;gi|41052830|dbj|BAD07721.1| putative Phytosulfokine receptor precursor [Oryza sativa Japonica Group] &gt;gi|113535212|dbj|BAF07595.1| Os02g0116700 [Oryza sativa Japonica Group]	1.28706e-54	gi|222622043|gb|EEE56175.1|	hypothetical protein OsJ_05122 [Oryza sativa Japonica Group]	1.28786e-54
musa_c4_small_rep_c2361	AGGCGGTGAGGTTGCCGATGGGGAGCTTGTACGAGGGGGCGATGTACGTGCTGTTCGAGATGGCGGTGCTGCGGCTGACGGATGCACTGAAGCAGACTCCCGCCCAACTCCGGTCCCGTCACACCAACCTCGAGTAGTTGCAGCAGCCGCCAAGTGCAGAAGAGCGTTTCCGTAAATAATAAAAAAACGTTTCTGATGATGATGTTTCAGGAAACGCATGTTTTATAAAACATGTAGTCTCGAAGAACACCGTTGTATTATTGCCTGCAGCACAAGAAAACACTAAATCGCTGTCATCTATGAATCGCTCTTTTAA	0	29	gi|116309816|emb|CAH66854.1|	OSIGBa0103M18.6 [Oryza sativa (indica cultivar-group)] &gt;gi|116310003|emb|CAH67029.1| OSIGBa0139P06.2 [Oryza sativa (indica cultivar-group)] &gt;gi|125549381|gb|EAY95203.1| hypothetical protein OsI_17022 [Oryza sativa Indica Group]	9.76742e-10	gi|115459980|ref|NP_001053590.1|	Os04g0568600 [Oryza sativa Japonica Group] &gt;gi|38344368|emb|CAE02247.2| OSJNBb0032E06.2 [Oryza sativa (japonica cultivar-group)] &gt;gi|113565161|dbj|BAF15504.1| Os04g0568600 [Oryza sativa Japonica Group]	9.76742e-10	gi|225470704|ref|XP_002263111.1|	PREDICTED: hypothetical protein [Vitis vinifera] &gt;gi|297741058|emb|CBI31789.3| unnamed protein product [Vitis vinifera]	1.07992e-08
musa_c4_small_rep_c2609	TCAAAGGTGCCCAGAAAGCATCCCAGCTTGCACATGCATGCCTCAGTCGGGATCCCAAAGCAAGGCCACTCATGAGTGAGGTCGTGGAAGTCCTCAAACCACTTATCAATCTTAAAGACATGGCGAGCTCTTCCTACTTCTTCCAGACCATGCAAACCGAACGTACAATGGCCCATTCCAACAGCGTCGGTGCTAGAAACGGAATGAAGCCGCAGGGTTCCTTTGGAAGGAATGGCCAGCCGCCCACGAGGAGCCTTTCACATGGTGCACATGCTTCTCCATACCACCAGTCACCAAAGCCCAATGCTAGATAACCATGTGCAGATCAATCTGTCATATTCTCAAAGTATCATATCAACAGGTTGGCAGCTGGTGATGCTAAGGGCCGTGGTGGTGGTG…	0	29	gi|218202007|gb|EEC84434.1|	hypothetical protein OsI_31048 [Oryza sativa Indica Group]	6.3579e-34	gi|125605414|gb|EAZ44450.1|	hypothetical protein OsJ_29062 [Oryza sativa Japonica Group]	6.3579e-34	gi|115478773|ref|NP_001062980.1|	Os09g0361100 [Oryza sativa Japonica Group] &gt;gi|113631213|dbj|BAF24894.1| Os09g0361100 [Oryza sativa Japonica Group]	6.3579e-34
musa_c4_small_rep_c1211	CCATAATTTGTTGAGCCGTTGTGCTTGTTGCTTCTCGCCATGTCGACCTGCGGCAACTGCGACTGCGCTGACAAGAGCCAGTGCGTGAAGAAGGGAAACAGCTACGCTATCGAGACTGTTGAGACCGAGAAGAGCTACTTGGATGGTGTAGTCGATGCCCCAGCAGCTGCCGAGACGGAGGGAGACTGCAAGTGTGGTCCTTCCTGCGCCTGTGTTGACTGCCGATGTGGCCAGTGACAGCTTCTTAGCTAGTAATGACAATATATAAAGAGTGGATATATTGTCATGATATCAGTCTGTCATGATATCAGATGGGATAGGGTTGTGTCAGCCTTGTCTACATTTGTACTGTTATCATAATAAATAAAGAATTATTAGTATTAA	3	40	gi|5731773|emb|CAB52585.1|	metallothionein-like protein [Elaeis guineensis]	6.57016e-27	gi|76496238|gb|ABA43635.1|	metallothionein-like protein [Metroxylon sagu]	1.46368e-26	gi|225346536|gb|ACB10219.2|	metallothionein-like protein [Elaeis guineensis]	5.56198e-26
musa_c4_small_rep_c1295	GGGAGCCAGAGTTGGACTGGAACAAGCGCTACAAGATTGCCATGGGTGCAGCAAAGGGGATTATGTATCTTCACCATGACTGCTCCCCAGCCATAATTCACAGGGACATAAAATACCAACAACATACTGCTCGATGAGGACTATGAAGCAAAAATTAGCCGACTTTGGGATCGCGAAAATAGCAGAGGAGTCAGATTCAAGCTGTTTTGCTGGCACGCATGGTTACATTGCTCCCGAACTGGCATATTCAGTCAAGGTGACGGAAAAGAGTGATGTGTATAGCTTTGGTATAGTCTTGCTTGAATTGCTTACCGGGCATGGACCTGTTGAGCCTCAGTACGGTGAAGGCAAAGACATAGTCTACTGGGTTTCCACTCATCTCAATCAGCAAAATGCTTC…	37	3	gi|224146319|ref|XP_002325963.1|	predicted protein [Populus trichocarpa] &gt;gi|222862838|gb|EEF00345.1| predicted protein [Populus trichocarpa]	1.17417e-62	gi|125528581|gb|EAY76695.1|	hypothetical protein OsI_04648 [Oryza sativa Indica Group]	9.69346e-62	gi|115441399|ref|NP_001044979.1|	Os01g0878300 [Oryza sativa Japonica Group] &gt;gi|21952787|dbj|BAC06203.1| putative leucine-rich receptor-like protein kinase [Oryza sativa Japonica Group] &gt;gi|22202670|dbj|BAC07328.1| putative leucine-rich receptor-like protein kinase [Oryza sativa Japonica Group] &gt;gi|113534510|dbj|BAF06893.1| Os01g0878300 [Oryza sativa Japonica Group] &gt;gi|125572845|gb|EAZ14360.1| hypothetical protein O…	9.69346e-62
musa_c4_small_rep_c1510	AGAAGATCTCCTTCCAGGCCGGCGAGCGCCATGCGCTGGAGAAACTTTATCAATGGATTGTGAGAAAGCACGAGGAAGGGTCAAGGGTTACCATAGCTGATATAGTTACACATATTCAGAATGAGATGGATTATGCCGGAGAAGGTTCATTAGTCTCCCCAAGGTCACCATTCCAACATCAGCACCACAAACAACAATTCACTTAGCAAACGCAGGCATCCAACCTGCATCTGGTTTGTTCGGACAGCCAACAGTCGGACTTGCCTCTCGAAGCGGTCACTCTGATCAAGCAAAGAACTCGGTTTTCTCAAATGCACTTTCCAGCCCAGTGTGCAGAAGCCTTCAGCCATATCACCTTGCTCAGGGGAGTGGACTTTATGCAAATACTGTCATACCAAC…	34	2	gi|192913012|gb|ACF06614.1|	holocarboxylase synthetase [Elaeis guineensis]	1.6898e-52	gi|192913022|gb|ACF06619.1|	holocarboxylase synthetase [Elaeis guineensis]	7.38095e-47	gi|225438489|ref|XP_002278435.1|	PREDICTED: hypothetical protein [Vitis vinifera] &gt;gi|296082539|emb|CBI21544.3| unnamed protein product [Vitis vinifera]	1.56252e-40
musa_c4_small_rep_c905	GGAACCTTTCCGTCCTCCTCAGTGCCGCAGCATAACTTAGGGTTAGGTTTCGCCTCTCCCCCTCATTCCCCGAGTCGCGGCTCCATGGAGAACCACCAACACTACAACAAGCGTAAGCGAGATGAGTCGCCTCCAGTCCCCTCCTCCGCGTCCCAGGACGCCGGCGGCGGCGTCGACCTCGCCCTCCTCGAGGCGGTAGAGAAGTCGGCGCAGAACGGCGGCGTGGAGGTGCTCGACCTACGCACCCTGAAGAAGCTGGTGCTCGCCTTTGAGCGCCGCCTTCGTGACAACCTCGAGGCCCGCATGAAGTATCCGGACCAGCCCGACAAGTTCGCCGACTCCGAGGTCGAGCTCCACGAGGAGATCGAGCGCCTCAAGGTCCTCGCCGGCGCCCCCGAG…	34	2	gi|255570461|ref|XP_002526189.1|	conserved hypothetical protein [Ricinus communis] &gt;gi|223534493|gb|EEF36193.1| conserved hypothetical protein [Ricinus communis]	7.96642e-57	gi|225466281|ref|XP_002269892.1|	PREDICTED: hypothetical protein [Vitis vinifera]	9.73829e-55	gi|147812677|emb|CAN68368.1|	hypothetical protein [Vitis vinifera]	9.73829e-55
musa_c4_small_rep_c934	ACTCCGCGTTTGGATTCCTACCGTGGCGGCTCGTCTGCTCCCTTCTCTGCCCACCTCTCTCTCTAGATTTGGATCGAGTCCATCGAAACCTCGCTTGTAAATCGCGCTTACTATCCATGGCTGCCGTCGTCCTCGCAGCTGACCTTATGACAGAAGCTTCAGATTTATTGCAGAAGCTGTCTTTGGATTCTCCGCCAAAGACTGATAACGCTGTTGAGGTTGCCAAAGAGCCTCCTGCCCTCCAAAATGGATCGAGCGATTGTGAAACGCCAAACATGCCAATTCAATCAGAGCGTTCGCTGACACCTCTTCTGCCTGACTTTGTGGATCCAAGCATGTGTTACGTACCCGGTGGTTATGCATCCCCAGCTTATTTTTATGGAGGTTATGATCGTGCTG…	10	58	gi|225435800|ref|XP_002285750.1|	PREDICTED: hypothetical protein [Vitis vinifera]	2.06559e-51	gi|255544682|ref|XP_002513402.1|	yth domain-containing protein, putative [Ricinus communis] &gt;gi|223547310|gb|EEF48805.1| yth domain-containing protein, putative [Ricinus communis]	6.43598e-45	gi|147861284|emb|CAN81896.1|	hypothetical protein [Vitis vinifera]	5.44839e-44
musa_c4_small_rep_c450	AAAAAAACATGGAAAAGAAATCCACAGCTTAGCAACGCATCCTACGCTACCACCAGAAATCCTTCAAAGGCATTTGCAACCATGTCGATCGTGAGGCGCAGCAACGTCTTTGATCCCTTCTCTCTCGACGTTTTCGACCCCTTCCAGGGCTTCCCCTTCGACGCCTTTCGCTCCCTGAGCGAGACGCGCCCCGGCTTCGCGAGCGAAACCTCCGCCTTCGCCAACACCCGCATCGACTGGAAGGAGACGCCCGATGCCCACGTCTTCAAGGCCGACCTCCCCGGGGTGAACAAGGAGGAGGTGAAAGTGGAGGTGGAGGAAGGCAGGGTCCTTCAGATCGGCGGCGAGCGGAACAAGGAGCAGGAGGAGAAGAACGACAAGTGGCACCGCGTGGAGAGG…	22	83	gi|99033691|gb|ABF61867.1|	chaperone [Agave tequilana] &gt;gi|99033705|gb|ABF61874.1| chaperone [Agave tequilana] &gt;gi|99033709|gb|ABF61876.1| chaperone [Agave tequilana]	4.2678e-50	gi|99033683|gb|ABF61863.1|	chaperone [Agave tequilana]	7.27976e-50	gi|224109416|ref|XP_002315187.1|	predicted protein [Populus trichocarpa] &gt;gi|222864227|gb|EEF01358.1| predicted protein [Populus trichocarpa]	2.11809e-49
musa_c4_small_rep_c492	GAGGGAGAGCAGAGGAGGATGTCTCATTCTTCTTCTTCGCTGGTCGCTTCTGCTCCGTCCACAATGGCAGCTACTGCTCGCGTGTCTCCAGCAATGGTGGGAAGCAGCTCCTTCGTTAGCGGTCAGCGGCTCTGCTTCCAAAATGAATATGATGCCCTCCTCGGCCATGGCCTGCCCGACCACAACACGACGGCCTTCTTTCATCGAGGCCAAGGTCGTCACCCGAAGAGAGAACCGTACCTTCCGCCACGAGAGAATTCGGAAGAAGGTTACAGGTACCCCAGAGAGACCAAGAATGAGTGTTTTCCGTTCCAACAAACATCTGTATGTCCAAGTGATTGACGATACCAAGATGCATACGCTAGCTTCAGCATCTACAATGCAGAAACCAGTGTCGGA…	19	77	gi|255537691|ref|XP_002509912.1|	50S ribosomal protein L18, chloroplast precursor, putative [Ricinus communis] &gt;gi|223549811|gb|EEF51299.1| 50S ribosomal protein L18, chloroplast precursor, putative [Ricinus communis]	1.10629e-57	gi|224107028|ref|XP_002314349.1|	predicted protein [Populus trichocarpa] &gt;gi|118487426|gb|ABK95541.1| unknown [Populus trichocarpa] &gt;gi|222863389|gb|EEF00520.1| predicted protein [Populus trichocarpa]	4.35035e-54	gi|224100865|ref|XP_002334329.1|	predicted protein [Populus trichocarpa] &gt;gi|222871392|gb|EEF08523.1| predicted protein [Populus trichocarpa]	5.68173e-54
musa_c4_clusters_pos_c1680_1	GGCCCTCATTCCCCACCTTATCCATGGCGGCGTCTTCTTTCTTCCTCCCTTCCCTCTTCTCCCAAATCCCCACCATCTCTTCCTCCAAGCCCCAGCCCGGAGCTCTTGCTCTCTCCTCCCTCTCGCTATGCTCCTCCAAACCCTGCTCTCCTTTCAAGAGTGTCTCTTTTCCCTCAAATAACTCGTTCCCCGTCTTAAGAAAGGCGCCAGCTTTGGATTCGGCGATGGTTCTCAAGGTGGCGCTCTCGTCGAATGTGGAGCAAGAGGAGGAGGCGGAATACTCGCCGGAATTGAAGCTCTTCGTCGGGAACCTCCCCTTCAGCGTCGACAGTGCCCAACTCGCTGGCCTCTTTCAACGGGCCGGCAATGTTGAGATGGTCGAGGTTATATATGACAAGC…	155	288	gi|225440003|ref|XP_002281642.1|	PREDICTED: hypothetical protein [Vitis vinifera]	4.19321e-77	gi|224140195|ref|XP_002323470.1|	predicted protein [Populus trichocarpa] &gt;gi|222868100|gb|EEF05231.1| predicted protein [Populus trichocarpa]	1.34891e-75	gi|255556984|ref|XP_002519525.1|	ribonucleoprotein, chloroplast, putative [Ricinus communis] &gt;gi|223541388|gb|EEF42939.1| ribonucleoprotein, chloroplast, putative [Ricinus communis]	8.74338e-75
musa_c4_small_rep_c588	GGCGGGGTTCCGGTTCCTGACGAGGAGGAAGCAGGTGGATTCGGATCGGGTCAGGAACCGCGGAGGGTATTACCAGCTCGCCAAGGCGTTGTCAGTACCCGAGCTCGTTGCGATTGGTGTTGGTGCGACAATAGGTGCTGGAGTCTATGTTCTTGTTGGAACTGTTGCCAGAGAACATGCTGGACCAGCTTTGGCCATTTCTTTTCTGATAGCTGGGATAGCAGCTGCTCTTTCTGCTTTCTGCTACGCGGAGCTTGCGAGTCGCTGCCCTTCTGCAGGGAGTGCCTATCACTATTCATACATCTGTGTTGGGGAAGGTGTTGCTTGGTTGATTGGTTGGGCTCTTATTCTGGAATATACGATTGGTGGAGCAGCTGTTGCACGTGGCATATCCCCAAA…	83	26	gi|242033507|ref|XP_002464148.1|	hypothetical protein SORBIDRAFT_01g013100 [Sorghum bicolor] &gt;gi|241918002|gb|EER91146.1| hypothetical protein SORBIDRAFT_01g013100 [Sorghum bicolor]	0	gi|218187279|gb|EEC69706.1|	hypothetical protein OsI_39176 [Oryza sativa Indica Group] &gt;gi|222617508|gb|EEE53640.1| hypothetical protein OsJ_36923 [Oryza sativa Japonica Group]	0	gi|115489644|ref|NP_001067309.1|	Os12g0623500 [Oryza sativa Japonica Group] &gt;gi|77556625|gb|ABA99421.1| amino acid permease family protein, putative, expressed [Oryza sativa (japonica cultivar-group)] &gt;gi|113649816|dbj|BAF30328.1| Os12g0623500 [Oryza sativa Japonica Group] &gt;gi|215694025|dbj|BAG89224.1| unnamed protein product [Oryza sativa Japonica Group] &gt;gi|215765383|dbj|BAG87080.1| unnamed protein product [Oryza s…	0
musa_c4_small_rep_c1244	AAGCCTGGTCATTTTGCTAGGGAATGCCCTTCTGGTGATGGTGCAAGAGGGGATGGGTATGGTGGCAGAGATGACAGGTATGGGGGTAGTCGTGGCAATAATAATCGATATGGTCCTGACCGGAATGGGGACCGATACAGTGGTCGTAGTAGGGATGGGGGAGGCCGTGGAGGTGGGGGCATGGGAGGTGATCGTTATAACCGTGATCGATCTGGACCATATGAACGCCCTAGTGGAGGCAGCTACAGATCCTGATCCCATTGCTGCTTATGATCCAGTCATGGAGCTAGTTTGATACCAGTACTGGTGATTAAGGTGGTAGTGGGCCTTGTTACTCGCTTTAGTTATGGTGTTCTATGGTACACTCTGCTTTGCATCTGTCAGGCATGCTACTTTGGT…	2	36		No hits found
musa_c4_small_rep_c2013	GCTAAAGTTATGGGTAAAGGTGGCACAAATGTTGACAACATCAGAAAGATATCAGGAGCTCATATAGAAATTGTTGACTCAAAGGCATCCCGTTTTGAACGCATTGCCCGGATATCTGGTACTCCCGATCAGAAGCGGTCAGCAGAGAACTTAATTCAGGCCTTTATAATGTCTACCTAAGATGATGGTCAATTTCCAGAGTTGGTGAATTTTTGAACTCTTTTTGTGATGCTTCAAGCTTTCCATAATTCCCTTAGGTCTATTATGAAGAACAATGGTACAATTCCTCCTCCTCCTGTCTTTTGTACCAAACAGAGTCCACTCGTTTCTTGCAAAGTCTACTGCCAATTGTCCTTCATGAGAACTGTTCCCTGTCATGAACCTATCTTATATCATAAA…	7	50	gi|242078463|ref|XP_002444000.1|	hypothetical protein SORBIDRAFT_07g005630 [Sorghum bicolor] &gt;gi|241940350|gb|EES13495.1| hypothetical protein SORBIDRAFT_07g005630 [Sorghum bicolor]	5.2635e-16	gi|297740744|emb|CBI30926.3|	unnamed protein product [Vitis vinifera]	6.87434e-16	gi|225443912|ref|XP_002278367.1|	PREDICTED: hypothetical protein [Vitis vinifera]	6.87434e-16
musa_c4_small_rep_c1416	AAAGCTGCCATTCCTCTGCTGAGTCGCCCTCCTCCTCCACCGCCACCGGCACCGCCAACAACAGCAGTGGTGTTACTAACGCCACTGCTGCAGGTGCTCACTTACACAGCTCTCTCAGGTCTCTAAACAAAGCTTCTTATAAGATAACCAAACCCCTTCCCAAACGCCCCAACCTTGGCCTGGTTAGGGAGCAGCAGGCGGCGCTTACAACTGGCGGCGGCGGAGCGCCGTCGCAGCCGCCGATTTACAACATCGACAAGAGCGACTTCCGCAGCCTCGTCCAGAAGCTCACAGGGTCGGCGACCCACCGCCACCAGCTCGGCCCTGCAGCGCCACCGCCTTCCGCACCCGGCCCTCCCCCTACCTTCCCGGCTCCACCGCATTCGCCCGCCACCGCTC…	0	28	gi|226500982|ref|NP_001144612.1|	hypothetical protein LOC100277628 [Zea mays] &gt;gi|195644652|gb|ACG41794.1| hypothetical protein [Zea mays]	1.81108e-08	gi|218192234|gb|EEC74661.1|	hypothetical protein OsI_10325 [Oryza sativa Indica Group]	4.03468e-08	gi|297721863|ref|NP_001173295.1|	Os03g0189900 [Oryza sativa Japonica Group] &gt;gi|255674270|dbj|BAH92023.1| Os03g0189900 [Oryza sativa Japonica Group]	6.88211e-08
musa_c4_small_rep_c1939	GAAAACTCTTTTGAATTTAGAATTTAGTTTGCAGTTCCTAACTCAGCTTGTTTACGTTGTTGATCTAATGATGGATGTTTCTTCTTTTACTAAGCCACGTGTTTGCTTACAAAAAACGAAATCTAATTGCTTCCGTATCTAATTGCATCGAGGGTTTTGGTTTCTCGCAGGGGGCATTAAAACAAGGATCGTGAAGAAATATCGTTGACATTTGAGTTTGACTAGCACCCCGAAAGCGGCCTTGTATAGACAATACTAGATTAGACTTGTCTCCTACTCTTGATCGTTGATTTGTCGTCAGTCTCCTGTGTGCCGTTATGCAATTTCACATGTTGCCGTAAAGGCTGTAATCAAGTAACTCGGTTTAAAAATTAA	26	0		No hits found
musa_c4_small_rep_c2006	ACAGACGGACTCGGGTAGCTAATGCTTATTTTTCACTCTTCATGGCACTGGGAATATACTCGGCTATGCTACTGGATCTTTTAGTCGTTGGTTTAGCATATTTCCCTTCAGTGTCACTTCAGCATGCGGCATAAATTGTGCCAATCTCAAATCTGCTTTTCTTCTTGATGTTGTTATTCTTGCAATCACTACTTGCATCACTGTATTATCAGCCAAGGAAACTCCTCTTTCTTCTGCTGGTGGACTTATGGATTCTGCCGGAGAGACACAAGTGCAGTTAAATACTGAGCACGAGGCTTTTCTATGGGAATTAATTGGTTCGTGTAGGTATCTAACTCTGCCTATTTGGATGGTTCTAATTGTCACTGCACTTACTTGGATAGGATGGTTTCCATTCAT…	26	0	gi|125537573|gb|EAY84061.1|	hypothetical protein OsI_39292 [Oryza sativa Indica Group]	3.14121e-44	gi|158513714|sp|A2ZN77.2|SUT2_ORYSI	RecName: Full=Sucrose transport protein 2; AltName: Full=Sucrose permease 2; AltName: Full=Sucrose-proton symporter 2; AltName: Full=Sucrose transporter 2; AltName: Full=SUC4-like protein &gt;gi|67937442|gb|AAY83288.1| SUT2M [Oryza sativa Indica Group]	3.14294e-44	gi|158564095|sp|Q0ILJ3.2|SUT2_ORYSJ	RecName: Full=Sucrose transport protein 2; AltName: Full=Sucrose permease 2; AltName: Full=Sucrose-proton symporter 2; AltName: Full=Sucrose transporter 2; AltName: Full=SUC4-like protein &gt;gi|108863041|gb|ABA99631.2| sucrose/H+ symporter family protein, expressed [Oryza sativa (japonica cultivar-group)]	3.14294e-44
musa_c4_small_rep_c2050	ATGGAAGCCATCACGCCTCGCTTAGAACCAGAGCAGAATCAGTTGGGTGAAGTAGGCAAGGAGGGGGCTCCGATGGTGAACGAGAAGGATCAAACAGGGTCTGCGATCAAAGGCAAGGCTTGTGGGGATGGCTTTGGGTTCACTCTATGGAATTGGAGATTGACAGGCATCGGAGCCTTGTGCTGCGTAGCAGCGGCAGCAGCTGCAACCATCTGCATCTTCATCCTTGGCGGCCGACCGCAGCAGAAGCAGAGGATCCAGCTCGGTATCCATGTGGATGATAAGAGGATGAAGGCAACAAGGCTAAACGATGCACTGTCATCTCCCACCA	0	28	gi|255645636|gb|ACU23312.1|	unknown [Glycine max]	8.93866e-08	gi|255636513|gb|ACU18595.1|	unknown [Glycine max]	1.99133e-07	gi|255568900|ref|XP_002525420.1|	conserved hypothetical protein [Ricinus communis] &gt;gi|223535233|gb|EEF36910.1| conserved hypothetical protein [Ricinus communis]	1.99133e-07
musa_c4_small_rep_c1543	AATAGGAGATTTACCTATGGTTTTTGTTCTTGTTCTTTACCCCAAGATTTAGCTGGCACAAATGTGTCCCATGCAACTCAAAGGATATACGAGCTATGTCAGAACAATCAGCCAATGAACTCCTTGTTCAGGTGCAAGGATGGGGCTTGGTAAGTGAAGGAGGCATCCTGAAGTTGCATCGATCATGGAAAGTGAAGAGTTTTACCAAAGGATTGGAGTTCTTTCAGCTTGTAGCGAATACTGCAGAGGCAGAAGGTCATCATCCTGACCTTCATCTGGTTGGTTGGAATAATGTAAAAATTGACTTGTGGACTCACTCAGCTGGAGGGCTCACCGAAAACGATTTTATACTTGCTGCAAAGATCAACACACTCAGTTTTGACCATCTTCTGAGAAAAA…	3	38	gi|224116446|ref|XP_002317303.1|	predicted protein [Populus trichocarpa] &gt;gi|222860368|gb|EEE97915.1| predicted protein [Populus trichocarpa]	4.09497e-48	gi|224116738|ref|XP_002331865.1|	predicted protein [Populus trichocarpa] &gt;gi|222875383|gb|EEF12514.1| predicted protein [Populus trichocarpa]	2.03231e-47	gi|30690915|ref|NP_174274.2|	dehydratase family [Arabidopsis thaliana] &gt;gi|42794937|gb|AAS45834.1| PCD/DCoH-like protein 2 [Arabidopsis thaliana]	8.53853e-46
musa_c4_small_rep_c935	TGGTTCAATTGCCAAAAGCTTCGCTTGCCAGAGAACTGTGGGTATGAGTTCCAAATGCAGTATGGATCTATTGGATGGTCAGTTGGTGCCACTCTTGGATATGCTCAGGCTGCTAAGGAAAGGCGTGTTATTGCTTGCATAGGGGATGGAAGTTTCCAGGTTACAGCTCAAGATGTATCAACAATGATCCGGCATGGGCAGCGAAGCATTATATTTCTCATCAATAACGGTGGATATACCATTGAAGTAGAGATCCATGATGGGCCTTACAATGTGATTAAGAACTGGAACTACACTGGATTTGTTGACGCCATTAACAATGGGGAAGGCAAATGTTGGACTTGCAAGGTGAGGACCGAGGAAGAATTAGAAGAGGCCGTCGCCAAAGCCACAGGAGAA…	3	38	gi|255563082|ref|XP_002522545.1|	pyruvate decarboxylase, putative [Ricinus communis] &gt;gi|223538236|gb|EEF39845.1| pyruvate decarboxylase, putative [Ricinus communis]	1.85478e-88	gi|70609688|gb|AAZ05069.1|	pyruvate decarboxylase [Citrus sinensis]	7.04816e-88	gi|68138964|gb|AAY86034.1|	pyruvate decarboxylase [Citrus sinensis]	7.04816e-88
musa_c4_small_rep_c1086	AACATCGTATTCACCATTTGGCATCCGGAGTCGTCTTTTTAATGCTCTTCTTTACAGGTGTCGGATGATGTTCTCCGCAGAGCAACTGCAGGAGGGTTGACAATTTTTGCTCCGTCCAAGCGGAAATTTCTACACGGGGAACCCAATCTCATGAGAAGAAGTCAAAGACTCGAGTTCCTGGCTGCATTTTGTTCGTGGTTGCATTTTGGATCGAGAAGTGTTGGAAAAGAAAGATCTTTGCTGCACGAAAGATAAGCTTATCGAAGCAATTTGTGGGGTAAAAAGGGCGGCTTCTCCTCGATCGCTTTTTGGTGTTCTGCTCCCATCAAATCAACTGTCTCTCGCCCTTCCTTTGGCAGATTCTGCTCCCCGGAAAGAGCTGAGAAGATAGGGCGAGAA…	29	1		No hits found
musa_c4_small_rep_c1733	TCTATGGGTCGATTGCGTGGAGCATATATTTTTCTTGATATTCTAGTTATTCAAATGAGAAGTCTGAAGCAAGAAATTCTGATGCCACATTAGATTCAAATGTCAAATCAGTGTCTGCCGCCAGTGAGGAATCAACCAAATAGTTCATACAAGCTAGCTGTTGGACTGGCATGAAATATCGCTAATCGGAAATGTAACCGAAGCTGCATCAGGATCATAAAACGCATGTACAAATTGTGTATCTGGTAGGTAAATCGATAGTACAGCCACATGGTGGGAAGATGGTGTTTGCTTTCCATGCTTGTAACCGGTGACGCTAGTGCCGATTCTTGCATATGTTGCACAAGTTTTGCAATGGGTTC	29	1		No hits found
musa_c4_small_rep_c1011	GGACCAGCAGCACCCAGATCAGTGGAGCATCATCTCATAACAGCAATGTCGATCGTCAGGCGCAGCAACATCTTCGACCCCTTCTCCCTCGACGTCTGGGACCCCTTCCAGGGCTTCCCCTTCGATGCCTTCCGTTCGCTTGCGGAGACGCGCCCCGGCTTCGTGAGCGAGACCTCCGCCTTCGCCAACACCCGAATAGATTGGAAGGAGACGCCCGAGGCGCACGTCTTCAAGGCTGACCTGCCGGGGGTGAAGAAGGAGGAGGTGAAGGTGGAGGTGGAGGAAGGCAGGGTCCTCCAGATCAGCGGCGAGCGGAGCAAGGAGAAGGAGGAGAAGAGAGACAAATGGCACCGCGTGGAGCGGAGCAGCGGCAAGTTCCTGAGGAGATTCAGGTTACCA…	8	51	gi|99033691|gb|ABF61867.1|	chaperone [Agave tequilana] &gt;gi|99033705|gb|ABF61874.1| chaperone [Agave tequilana] &gt;gi|99033709|gb|ABF61876.1| chaperone [Agave tequilana]	2.1909e-46	gi|99033683|gb|ABF61863.1|	chaperone [Agave tequilana]	1.4201e-45	gi|99033693|gb|ABF61868.1|	chaperone [Agave tequilana]	5.39636e-45
musa_c4_small_rep_c1948	GATCTGGCATTCTTTATGGATACCGAATTGATGGCCCCTCAGGAAAGGGAACAAGGGCATGGTTTTTGACAACAGCATTGTTCTTCTTGACCCCTATGCAAAACTTGTTTCTGGTAGGAAATGGTTTGGGGATGTTGCAAATAAGATGTCCAAGTTTCTTGGAACTTATGACTTTGAAAGCATGCCTTTTGACTGGGGTCCTGATTACAAGCTGCCTAATATACCTGAGACAGATCTTGTGATATACGAAATGAATGTTCGGGCATTTACAGCTGATGAATCAAGTGAATTGGATCCAGAAGTTCGTGGCAGCTATCTTGGTGTTATTGAAAAAATCCCACATTTATTGGAACTTGGAATCAATGCTGTGGAGCTCTTGCCAGTTTTTGAGTTTGATGA…	25	0	gi|139867062|dbj|BAF52943.1|	isoamylase-type starch-debranching enzyme 3 [Phaseolus vulgaris]	1.68738e-62	gi|255545834|ref|XP_002513977.1|	isoamylase, putative [Ricinus communis] &gt;gi|223547063|gb|EEF48560.1| isoamylase, putative [Ricinus communis]	4.07509e-61	gi|225459207|ref|XP_002284042.1|	PREDICTED: similar to isoamylase-type starch-debranching enzyme 3 [Vitis vinifera]	6.92774e-61
musa_c4_small_rep_c2202	GTTGGATTGCATGGAATTTTTGTAGCATTAAATCTCTCTTTTATTTCCCATGATATATTAAATAACTTGCTTCAAAGATGTGATTGTACTGATGAAGGCACACATGTTAAAGAGCAAAAGGAGTCAAAACAGGTCATGGAAGACTTTTCTGTTGACAGTGAATATTCCCCTCCGACTAAAGAAGCTGAAGATGCAGTGTATTCTAAATCATTTTGCACGACAACCAAGGCATCAAATCTTTCAAATACAAATAAGGATGCTTCCTCTAGCAAGGTTGTCATAATGGAGCCGATTTCGTTGGTTGAGATGGAAAGGATAATGAACAGCTCAAACCATTATGAAGTTCTGGGGCCTTCTTAGGAATAAGAGTGTTGTCCATAATATATTGAAGAAGGAGTA…	25	0	gi|255578160|ref|XP_002529949.1|	heat shock protein binding protein, putative [Ricinus communis] &gt;gi|223530547|gb|EEF32426.1| heat shock protein binding protein, putative [Ricinus communis]	6.22269e-22	gi|115489542|ref|NP_001067258.1|	Os12g0612400 [Oryza sativa Japonica Group] &gt;gi|77556586|gb|ABA99382.1| DNAJ heat shock N-terminal domain-containing protein, putative, expressed [Oryza sativa (japonica cultivar-group)] &gt;gi|113649765|dbj|BAF30277.1| Os12g0612400 [Oryza sativa Japonica Group]	9.82167e-19	gi|222617465|gb|EEE53597.1|	hypothetical protein OsJ_36847 [Oryza sativa Japonica Group]	9.83071e-19
musa_c4_small_rep_c3521	GGGTGGTGCAGCGACTAGACCAAACCCTAAGGTGGGTAGTTTTCTAACCTCGCCGCCGTGTCTCTCCAGTCTTCGCATCGCCTCGGTTTCTTTGTTCTCCTCTCCAAATTAGGTTACGTTCTATTTGCAAGCGGCGACGCCGTTTGTGGAAGAGACAGGTCTTCTGCCGAGTCGCGGCGAATGCTGCCCGCTCTGCAGGATGGTTCGCCATCTTCAATGAATCGCAACAGGTGTCTTTCTGTTCCTACTTTAATGAAATGCAATGGAGCCGTGGCCCTCTCTCAACTTCTTGCTTTATCCTCTCTAGGTGTTTGATTATCGGTTTTATGGTCCACTTGTGTGCCTGATTGCATGCTACATATAAATCCTTTTTCTCTTTTCTTCTTCTGCCTTATTTTC…	35	3		No hits found
musa_c4_small_rep_c1548	AGGTGTGCGAAAAGGCGAAAGGAGAAGGGAAGGGGGAAAGAAAAGGCGACGACGAGAGAGGAGAAGAGAAAGAAATCTGAAAAAGAGGCTACCAAAATCCTAATTTTCCTCTCTTCGAAATCGCCCTTTCCGTCGATCCCTTCTCTATAAGGAAAAACGAGAGACGAATTAGGGTTTGCTCGGTGATATAAAAATGCATAAATTGGGAAGAGGACATCGAGACAAAGTTCAGCAGTTCATGGCAATAACGGGATCGAGTGAGAAAGCTGCTGTTCAGGCTTTGAAAGCCAGTGATTGGCATTTAGAGGGGGCTTTTGACATATTTTATAGCCAACCCCATATTAGAACTGTTACCGACTCCAGGCATCTTGAAGAACTCTATAACAGATACAAAGATCC…	32	2	gi|255555594|ref|XP_002518833.1|	Defective in cullin neddylation protein, putative [Ricinus communis] &gt;gi|223542006|gb|EEF43551.1| Defective in cullin neddylation protein, putative [Ricinus communis]	4.25952e-42	gi|297736127|emb|CBI24165.3|	unnamed protein product [Vitis vinifera]	9.48923e-42	gi|224098848|ref|XP_002311289.1|	predicted protein [Populus trichocarpa] &gt;gi|222851109|gb|EEE88656.1| predicted protein [Populus trichocarpa]	2.76094e-41
musa_c4_small_rep_c2504	TGCTCCCATGGCCATGAGAAGAGCAGCAGCTGCGGCTTCCACTTCCCTCCTCTCTTCCCCCAAATCCAACCTTTTCTCGACTGCTCTTCTCACAAGCCTCCTTCCTCACCTCTCTCCCCAAACCCCTTCTCCAACATCTCCTCTTCCACGTCCTTTCCGCATCCCCTTGCCCCCAAAATGCCCCCTTTTCCGCCGCATCCAAACCCTTCCCCAAATCCCACCTTCGC	1	31		No hits found
musa_c4_small_rep_c969	TTGACTTGCCTATCGCTCCGTTCTGCGATCTTCCGCTGGAATTGCAGAGAACGATGGAGATCTCTAAAAGTTGGCTCAGTTCTCTTGTTTTTGTAGGGGTTTTGATGGGGTTGGTGACTTCTTCCGGGGCTTATGTTTTCTACGTCGGCGGGAGAGATGGTTGGGTGTCCAATCCTTCGGAGAGCTACGACAGCTGGGCTGGGAGGAACAGGTTCCAGGTTAATGACACACTCGTGTTTAGATACAAAAACGGGACGGACTCTGTTTTGGTGGTGACGAAGCAGGACTACGACGCATGCAACGTGAGTAATCCGATCCAGAAGTTGGAGGGAGGCGATTCGATGTTCAATCTCGACCGGTCGGGACCGTTCTTCTTCATCAGCGGCGTCCCGGACAACT…	21	78	gi|255574684|ref|XP_002528251.1|	copper ion binding protein, putative [Ricinus communis] &gt;gi|223532337|gb|EEF34136.1| copper ion binding protein, putative [Ricinus communis]	7.48889e-40	gi|255553701|ref|XP_002517891.1|	Early nodulin 55-2 precursor, putative [Ricinus communis] &gt;gi|223542873|gb|EEF44409.1| Early nodulin 55-2 precursor, putative [Ricinus communis]	1.41234e-38	gi|224132924|ref|XP_002327913.1|	predicted protein [Populus trichocarpa] &gt;gi|222837322|gb|EEE75701.1| predicted protein [Populus trichocarpa]	7.00939e-38
musa_c4_clusters_pos_c1703_1	AAAGGTACACCAGCAGAAAACCGAATAACTGCTCAGCCGCTCGACCAAATGCTTTCCAAGGCGCAGAACGTCACAGCGCAACCATGTCAGGTTCCAGGACGATGGTGAGTCCAGGACGACCATCATGCGCAACCATGTCAGGTTCCAGGAAGATGGTGAGTCCAGGACGGCGAGCATGCACACCGGTCCTCACTTTCCTAACCTTCAGATGATGTTCAAGAAGAAATCCATACTGAGCTTCGACGAGGAGGCCCTAACTGATGAGGCCGTCGCAGTGCAGCCTCCTGTCGGCGGTGGTGGCAGAGGCAGTGAACGTGAGGAAGACGTCAACATGGAGGCGAACGAGTTCATCAAGCGCAGGCGCCACAGCCTGGAGCTTCAGAAGCTCATGTCCATGAG…	219	124		No hits found
musa_c4_small_rep_c1015	ATTCACGGCTTCTTCCTCCTCGAAGCTTGACGAGGAGTCGGAGTCGTCGAAGCCAGACGAGGAGTCACATACTCCTGTAAGATTCAGTAAAAGGTGTTCCACTTGCCGCAAAAAGGTCGGTCTCACCGGGTTCCGGTGCCGGTGCGGCGACCTCTTCTGCGGTCGCCACCGCTACTCCGATGCCCATGAATGCTCCTTCGATTACAAGGCCGCGGGGAGGGAGGAAATCGCCAAGGCCAACCCTTTAATCAGAGCTGCCAAGATCATCAAGATCTGAGGTTAGGTGATCATAAAGTGTGTGTGGAAGGCCAACCTGGAAACTACTGCAAGTGGGCTCAAGCTACCCTGATGATGTGAAACAAAAGCTTTTGGAAGCATGCTTCTCTATGTGGCAGTCTC…	42	6	gi|40850574|gb|AAR96005.1|	hypothetical protein [Musa acuminata]	1.27865e-28	gi|115463065|ref|NP_001055132.1|	Os05g0299700 [Oryza sativa Japonica Group] &gt;gi|122069706|sp|Q0DJC7.1|SAP15_ORYSJ RecName: Full=Zinc finger AN1 domain-containing stress-associated protein 15; Short=OsSAP15 &gt;gi|113578683|dbj|BAF17046.1| Os05g0299700 [Oryza sativa Japonica Group] &gt;gi|125551718|gb|EAY97427.1| hypothetical protein OsI_19358 [Oryza sativa Indica Group] &gt;gi|215704118|dbj|BAG92958.1| unnamed protein product…	3.60341e-23	gi|195638678|gb|ACG38807.1|	multiple stress-responsive zinc-finger protein ISAP1 [Zea mays]	3.37269e-21
musa_c4_small_rep_c967	GAACGATTTTTCTTTGGATTGGGGGTTTTCGGCCTTCAGAACTTTTAAAGGTTCTCTCACCACAGCTTGATCCTTTGACTGAGCAACAAGTTATTTCTGTCTGTAACCTGCAACAATCTTCGCAGCAAGCTGAAGATGCACTTTCCCAAGGAATGGATAAGCTTCAACAAAATCTTGCTGAGACTCTAACATCTGATTCCTCAGGAACCTCTGGTGTTTCGGATTACATGGGACAGATGGTGAATGCAATGGGGAAACTGGAGGCTCTTGTAAGCTTCGTAAACCAGGCTGACCACCTTCGGCAGCAAACCTTGCAGCAGATGTACAAGATTCTCACAGTCCGCCAAGCAGCACGAGGCCTTCTTGCATTGGGCGATTACTTCCAACGCCTTCGTGCCC…	42	6	gi|296082477|emb|CBI21482.3|	unnamed protein product [Vitis vinifera]	2.98941e-51	gi|225438607|ref|XP_002280782.1|	PREDICTED: hypothetical protein [Vitis vinifera]	2.98941e-51	gi|300152055|gb|EFJ18699.1|	hypothetical protein SELMODRAFT_112221 [Selaginella moellendorffii]	1.25597e-49
musa_c4_small_rep_c1523	AACGATTAGGGTTTGGGTTATAAAAGAAAGCGGCGGCGACGGGGAACGGCGCGCTCGTCTCCTCGTTAGGGTTTCGCCGGAGCGAAGACAAATTATCCCGTCTCCCCGCACCATGACGAAGCGCACCAAGAAGGCTGGAATTGTTGGCAAATATGGTACCAGATATGGTGCCAGTTTGCGCAAGCAAATTAAGAAAATGGAAGTTTCGCAGCATGCAAAGTATTTCTGTGAATTCTGTGGAAAGTATGCTGTGAAAAGAAAGCAGTTGGGATTTGGGGATGCAAGGATTGTGGGAAGGTGAAGGCGGGTGGTGCTTATACCTTGAACACTGCCAGTGCTGTTACCGTGAGGAGCACCATTCGCCGGTTGAGGGAGCAGACCGAAAGTTGATGCCGACAA…	2	34	gi|189198788|ref|XP_001935731.1|	60S ribosomal protein L37a [Pyrenophora tritici-repentis Pt-1C-BFP] &gt;gi|187982830|gb|EDU48318.1| 60S ribosomal protein L37a [Pyrenophora tritici-repentis Pt-1C-BFP]	1.50758e-30	gi|154276168|ref|XP_001538929.1|	60S ribosomal protein L43 [Ajellomyces capsulatus NAm1] &gt;gi|150414002|gb|EDN09367.1| 60S ribosomal protein L43 [Ajellomyces capsulatus NAm1] &gt;gi|225555921|gb|EEH04211.1| 60S ribosomal protein L37A [Ajellomyces capsulatus G186AR] &gt;gi|240278586|gb|EER42092.1| ribosomal protein L37a [Ajellomyces capsulatus H143]	1.96352e-30	gi|239607417|gb|EEQ84404.1|	60S ribosomal protein L43 [Ajellomyces dermatitidis ER-3]	5.48511e-30
musa_c4_small_rep_c3640	AGACTTCCATATGGGCAGATTCAGAATGGAGATCCTTAAAGGTACGGTGGGATGAACATTCGTCCATCATGCGGCCAGATAAAGTTTCACCATGGGAATTGGTGCCACTTGTAGCAGCTACTCATCTAACCTCTCAACCAGTTCAGAGAAGCAAACGTGCACGACCACCAGGTTCACCTGAATTATGGAAATCCCCAGAGGAAACTACACAAAATTACTCAGTTTCTGAGACACAGTCCTCTTCATTCTCAGCAGCATCAAAGTTTGACACCATTGGTTTTAGTGCAAAAACTGGAACATCAACTGTCACCAACAGTCCCATCTACCGGCCAATTAGGACATCAGCTCAAACTAAATCCTTCTTGACAAGCATTAATGAGGGACCAAATGAAACAAAGA…	37	4	gi|255573832|ref|XP_002527835.1|	Auxin response factor, putative [Ricinus communis] &gt;gi|223532759|gb|EEF34538.1| Auxin response factor, putative [Ricinus communis]	2.25386e-91	gi|73697834|gb|AAZ81521.1|	auxin response factor 1 [Gossypium barbadense]	2.94363e-91	gi|140053546|gb|ABO80473.1|	AUX/IAA protein; Transcriptional factor B3; Auxin response factor [Medicago truncatula]	8.86303e-88
musa_c4_clusters_pos_c1498_1	GTTAAAATAGCGACGAATCTGACGGGTTTCGAGGAGGTTTTCGAACCTAGGGTTAGACTCTTTTGATCCTCTCGAGATCAGCGACGAATACTGACGGGTTTCGAGGAGGTTTCTCCGGATTGACGAGGCCTCTTTTCTCTCATCCTCAATGGCGACGGAGACCAAACCTGTGGCGGCTGAGGACCCGAAGGTCGATCTCTTCGAGGATGATGATGAGTTCGAAGAGTTCGAGTTTGGGGAAGAATGGGATGACAAGGAAGAAGGCAAAGAAACAGTGCAGCAGTGGGAGGATGATTGGGATGATGATGATGTCAATGATGACTTCTCTGTGCAACTTAAGAAGGAGCTCGAAAGCAGCACAGAGAAGAGTTGAATTTTGATTAGCCACTATTAAGTCGT…	123	54		No hits found
musa_c4_clusters_pos_c26_1	GGTCATTCTAGGGTTGCGTCGCCGCCTGTCCGACTATTGGTTCTCGTTAACCCTTCGGTTTCCGTCCCAATCTCGTGTCCGATCTGATGGTTGAGCCACTCTGTTCACCGATACACGGCCGATCTGATGTTTCGGCGACACCGATCATCGATCATGCCCGTTTTGATTATTTGGAGGTTTCCGTCTTCGATACATGGCCATATGATGTTTCGGCGGCTTTGGTAACCGATCTATGATTTTGAAGTGGTAACTGGTATAAAATTTTTGCAGCCGATTGCAGGATGCTGGGGTTCGTGCAGAGCTTCGGGGTTCGTGAATGGAGCGGCAACAGCCTATGATCGTGTATCTCGTTCCAGCTGGTGTTCATTCATGCCCTAATTGGACCTTGTTTTTTACGCG…	665	504		No hits found
musa_c4_small_rep_c1258	AGGGAGAGAGAGAGCGCGCTTTGCGAACAGAAGCATGTCCGGAGGCATCGCCCGTGGCCGCCTCGCCGAGGAGCGCAAGGCCTGGCGCAAGAACCACCCCCACGGTTTCGTGGCAAAACCTGAGACGCTGCCTGATGGCTCCGTTAATCTCATGACGTGGCACTGTACCATTCCCGGCAAGCAGGGGACTGATTGGGAAGGTGGTTATTTCCCTCTTACTGTCCATTTCAGTGAGGACTATCCTAGCAAACCTCCAAAATGCAAGTTTCCTCAAGGTTTCTTCCATCCTAACGTTTACCCTTCTGGAACTGTATGCCTATCAATTCTTAATGAAGACAGTGGATGGAGACCAGCCATTACCGTGAAACAGATATTGGTTGGGATACAAGACTTGCTTGA…	6	45	gi|192910932|gb|ACF06574.1|	ubiquitin-conjugating enzyme [Elaeis guineensis]	1.73684e-90	gi|242042439|ref|XP_002468614.1|	hypothetical protein SORBIDRAFT_01g049010 [Sorghum bicolor] &gt;gi|241922468|gb|EER95612.1| hypothetical protein SORBIDRAFT_01g049010 [Sorghum bicolor]	2.96261e-90	gi|115450403|ref|NP_001048802.1|	Os03g0123100 [Oryza sativa Japonica Group] &gt;gi|25446690|gb|AAN74837.1| Putative ubiquitin-conjugating enzyme [Oryza sativa Japonica Group] &gt;gi|108705922|gb|ABF93717.1| Ubiquitin-conjugating enzyme E2 I, putative, expressed [Oryza sativa (japonica cultivar-group)] &gt;gi|113547273|dbj|BAF10716.1| Os03g0123100 [Oryza sativa Japonica Group] &gt;gi|125542190|gb|EAY88329.1| hypothetical protein …	5.05344e-90
musa_c4_small_rep_c2174	GAGAGAGAGAGATGAGCTCAACGGGGGGCACGGCTGCAAAGGGCGGGGAGGGGAAGCCGAAGGCCTCCAAGACCATCTCCCGCTCGCAGAAGGCCGGTCTACAGTTCCCCGTCGGGCGCATCGCCCGCTACCTCAAGGACGGCAAGTACGCCGACCGCGTGGGCGCCGGCGCCCCCGTCTACCTGTCCGCCGTCCTCGAGTACCTCGCCGCGGAGGTTCTGGAGCTGGCGGGGAACGCGGCGAGGGACAACAAGAAGAATCGGATCGTGCCGAGGCACATACAGCTTGCGATCAGGAACGATGAAGAGCTGAGCAAACTCTTGGGGACCGTCACGATTGCTAACGGCGGCGTTTTGCCCAATATTCATCAGACGCTGCTGCCCAAGAAGCAGGGGAAAG…	0	26	gi|225451096|ref|XP_002265878.1|	PREDICTED: hypothetical protein [Vitis vinifera] &gt;gi|147815277|emb|CAN70026.1| hypothetical protein [Vitis vinifera]	6.56007e-45	gi|255625587|gb|ACU13138.1|	unknown [Glycine max]	8.56771e-45	gi|224123274|ref|XP_002319038.1|	histone 2 [Populus trichocarpa] &gt;gi|222857414|gb|EEE94961.1| histone 2 [Populus trichocarpa]	1.11898e-44
musa_c4_small_rep_c2289	TGACAAGGGTGAGATTTCTTCCGGTCTGAGTTTGCTTGCAACTGAGAGCGAAGCAGAAACTTGGAGTAAGAACAGAGTTCAAGGGAGGCAAGGGATTGTTCTCACCAAGCGACCCATAACACCCACAAAGGAAGAAGAGAAACTGAACCGCAGGTGTAGAAGCGCCAAGCTTAGGGTTCTTCAAAAGATCTGATAATTTGAATGAGAAATGTTTCGAGAGCAAAATGCCCTCAACTTTGTATTTGTTGTCTTGAATTTGTAATTGATGAGGTGTTCTTCTTGATAGAC	0	26	gi|242060440|ref|XP_002451509.1|	hypothetical protein SORBIDRAFT_04g003030 [Sorghum bicolor] &gt;gi|241931340|gb|EES04485.1| hypothetical protein SORBIDRAFT_04g003030 [Sorghum bicolor]	9.41485e-13	gi|224029029|gb|ACN33590.1|	unknown [Zea mays]	1.60593e-12	gi|125580743|gb|EAZ21674.1|	hypothetical protein OsJ_05305 [Oryza sativa Japonica Group]	4.67254e-12
musa_c4_small_rep_c2786	GGGCAATGTGACTAAGGCAAATCTAAGTAATGCAAATCTTGAAGGTGCTCTTGCTACTGGCAACACATCTTTCAGAGGATCAAATATCAATGGAGCAGACTTCACGGATGTTCCCCTGCGAGAAGACCAACGGGAGTACCTTTGCAAAGTTGCCGATGGGGTGAACCCTGTAACCGGAAACTCCACTAGGGATACATTGCTCTGCAACTGATATCAAGTGACATCTCCAGTAAAGCTCCGAGGCAGTCGGCATCATATTAGGTGCTGTAATTTGCCTTGTAATATGCTTTTCTGTTTAGATTATTTATCTGTAAATTTTGTTCACTTGCATCATTTGTTCTTGTCAAAGAATTCTGGCATATTATGTATATGGTAAAAGTAAACAAACAACCGGATTGG…	0	26	gi|255626639|gb|ACU13664.1|	unknown [Glycine max]	4.95063e-30	gi|224098455|ref|XP_002311180.1|	predicted protein [Populus trichocarpa] &gt;gi|222851000|gb|EEE88547.1| predicted protein [Populus trichocarpa]	4.95063e-30	gi|255645177|gb|ACU23086.1|	unknown [Glycine max]	1.44041e-29
musa_c4_small_rep_c3720	CAGTTGACTGGAGATGTGTTTTCGTTGATTTTCCTCTGGTTTCTAGTCGCCATTGAAGATTATAATGCCAGTTGTATCATTAGCTGGTTGGATTTCCACTCATACTTGTGTGTTTAACAGTTATGGACAAGTTCAAAATGACTACAAGCAACAGGATCCCGTATGTACCAGAACACCTCAAGACTGCGCATAAGATGTCCCAACATTTTGATGGTGACAAAAAACCCAAAGTTCGATTTCTCTTCTACTTATTGTTTCATTGTTCTTGTCATACTTAAAAAGGTTCAAGCAATTTATGCTCTTTCTCATTACTATTACTTTCATGCTTTGAAACAAGAACAGGAATACAGGTCTCATGTATTTGTGTGAACTCAAATGCAGTGACATTGGTTTTTAACG	0	26		No hits found
musa_c4_small_rep_c4247	AGATTTCATGCAAGGACGAAGCGAAGGATGCTGATGGCTCAGAAATTATAAAGCCTCACCGTCGTGAACTTCCTATGGGAAAGGTCAATAAGACCCTAGGCTCCGAAGCTTGTATGAAGAAGAGAAAGTTTTTGGCAGATTCATATGGTAGCTTTAAAGGTTTGAGAGTAAGACATGATACTGAAGAGAAGTCTCTTGGGAACAAGAAACAATCATACTTGCGCAAATTAGTTTCTTCTGTGAGCTTCAATGATAAGATCTATCACATGACAAAACTTAGCCCATCTTGTCAAAAGAAAAAGTCTGCAGTTATCAGGCTTTCTTACACGAGGAAGTCTTATGATGGAGAAGAAACCACCGAGTTCCGTGCCTCAACAAGACTCTTATTTCGTCCCCGAG…	0	26	gi|225452909|ref|XP_002278808.1|	PREDICTED: hypothetical protein [Vitis vinifera]	5.02188e-32	gi|224141033|ref|XP_002323879.1|	predicted protein [Populus trichocarpa] &gt;gi|222866881|gb|EEF04012.1| predicted protein [Populus trichocarpa]	2.49233e-31	gi|255578310|ref|XP_002530022.1|	conserved hypothetical protein [Ricinus communis] &gt;gi|223530501|gb|EEF32384.1| conserved hypothetical protein [Ricinus communis]	1.61548e-30
musa_c4_clusters_pos_c1744_1	CTCCTTAAACGCTTATGTCTTACTGTCCACCGCAATCTGGATCTGAGATAAGGATAGGATTGGGACTCCGTCCATGGAACGAGGAACACAAATTTCGACACCTCAGAGCTAAGTGATCGCCTTCCAGAAACCATTAAGGTATTCTCCATTTCCATCTCTGTTCCTGTGGTAGAAGAAGAGCTGGTGCAGGATGGCCACAGCCTCCATCTCTCCCATGGCCAGCCAGTTGAAGAGCTCCCTGCTCTCTTCCAGTAGCAGGTGTCAGTTAATCCCCAAAGGCATCTCACGAACACCATTGAGAGATTTGCAATCCAGAAGGAAGCCTTCCCTCACAGTTAGAGCCATCCAGGCAGAGAAGCCAACGTACCAAGTGATTCAGCCCATCAATGGTGACCCATT…	55	135	gi|255572702|ref|XP_002527284.1|	Photosystem I reaction center subunit XI, chloroplast precursor, putative [Ricinus communis] &gt;gi|223533377|gb|EEF35128.1| Photosystem I reaction center subunit XI, chloroplast precursor, putative [Ricinus communis]	3.82081e-74	gi|1181599|dbj|BAA11677.1|	subunit of photosystem I [Cucumis sativus]	4.99013e-74	gi|18202533|sp|Q39654.1|PSAL_CUCSA	RecName: Full=Photosystem I reaction center subunit XI, chloroplastic; Short=PSI-L; AltName: Full=PSI subunit V; Flags: Precursor &gt;gi|801740|dbj|BAA09047.1| PsaL [Cucumis sativus]	8.51188e-74
musa_c4_small_rep_c1552	GATAGATTACAGTGAATTTGCGGCAATGATGAGAAAAAGGCAATGGAGGAATTGGAAGAAGGACGATGCGAAACAGCTTCATTTTTAATCCGGCTGACGCCCGCAAGACAGAGGAACGCTAACACATGCATAGGATAAAAGCCTTTCGAGGGACTTCAGTTTTCTGAGAAAATTTGTACAACTAGGTGGTATATCCTGAGAGCAACTGGTGAACGAGTCTGGAGCAGTGATGCCGTCATTTACTGATGATCTTCCTCGTGTAACATTTGGAAGAGAATTATATCCATGTTATCGTTGATTTCGTAACTCCTTTGGAGGATCAATTATGAACATTTTGCTGATAAAATCTTTCAGGGAAGGATTGTTGTTTTTGCTTCATGGATCGTCTTTTGTCAAACA…	31	2		No hits found
musa_c4_small_rep_c1728	GTGGACGTGTAACTTTTATACCACTAAACAGGGTGAAAGTCCCACATATTACTTACCCACAAAGTTCTGATGTAGTACCACTGTTGAAAAAATTGAAATTTCGATCTGACTATGCTCCTGCATTTTCACAGGTGTTTGGTAGAACTGTTATATGTCGCGATTTGGATGTAGCCACAAGTGTTGCAAGAAACAATAGTCTTGATTGCATCACATTAGAGGGTGACCAAGTAAGCAAGAAAGGTGGTATGACTGGAGGATTCTATGACTTCAGACGTTCAAAGCTAAAATTTGTCAACATGGTTCGGCAAAACAAGATGTCTATCCACAATAAAACTTCGGAATTGGATGAGATTGGGAAAAAACTTAAAGAGATAGACCAGGAAATCACCAAGCTAGTTA…	1	30	gi|225464350|ref|XP_002273318.1|	PREDICTED: hypothetical protein [Vitis vinifera]	1.08659e-71	gi|296083795|emb|CBI24012.3|	unnamed protein product [Vitis vinifera]	3.06217e-66	gi|115444047|ref|NP_001045803.1|	Os02g0133300 [Oryza sativa Japonica Group] &gt;gi|113535334|dbj|BAF07717.1| Os02g0133300 [Oryza sativa Japonica Group]	1.68027e-64
musa_c4_small_rep_c1964	AAAGCTGGAGAGACAACGTCGGAAGCTCTATTTCCACCACCCCACTTTGGTGATCGAAGGCGAGAGGGGGCTTAAAACCAGCGAGCTGTTTCGGTGCCTCCCCGAAAGTTTCCTTCGCCCCCAGCCCAGGATGGAAAGCCGTCCTCTTTATCTCCTCCCTTTGCTCCCTCTCATCGCTTTCCCATCTCCCTTATCTTCCTGTTGGACTGCTCTGAGCGACGGCGCTGGGTCGAGATGGGGGCGAGGCAAGATAGAGATCAAGCGGATCGAGAACTCCACTAACCGGCAGGTGACCTTCTCCAAGCGCCGGAATGGCATCATCAAGAAGGCGAGGGAGATCAGCATCCTCTGCGACGCCCACGTCTCCGTCGTCATCTTCTCCGGCTCCGGGAAGATGTC…	24	0	gi|33338587|gb|AAQ13915.1|AF227195_1	MADS box transcription factor [Elaeis guineensis]	8.17562e-25	gi|20513264|dbj|BAB91552.1|	MADS-box transcription factor [Lilium regale]	1.06777e-24	gi|33309888|gb|AAQ03229.1|AF411848_1	MADS box transcription factor [Elaeis guineensis]	1.82134e-24
musa_c4_small_rep_c2057	CACAGCAAGGAGGAGTTGCATGCTGTTGTCAGTGATATATTGAAAGAAGTGGATTTCAATACTGCAACTTTGGCTGATATTTTGAGACAGCTAGGAGCTCACTTCAAGATGGATCTGATGGACAGAAAAGCAGAGGTGAAGCGCATAATCGAAGATGTCATTAACAGTATGTCTGATGACGACGATGAAGATGGTGAGGAGGACGAAGGCGGTGCGGAGGATGCCAAGGAGGAGGACGACACAAAGGAAGATTCTGACGGAGACGGTGATAAGTAGCATTGGTCAGATGGGTGGACAAATTTGCACATTACTTGTGCTTGTTTGGCTTAGCACTGACATGGGTAGAGATCTAACCATTTCAATAGAAATAGCCTTCTCATCTGCTGTCTGTGGTAGATG…	31	2	gi|238011538|gb|ACR36804.1|	unknown [Zea mays]	1.10024e-19	gi|218189638|gb|EEC72065.1|	hypothetical protein OsI_04995 [Oryza sativa Indica Group]	1.10024e-19	gi|226495797|ref|NP_001147923.1|	dek protein [Zea mays] &gt;gi|195614608|gb|ACG29134.1| dek protein [Zea mays]	1.10024e-19
musa_c4_small_rep_c4349	GGCTATTTGTATCCTTTCAGCTAGTGGTGTAGTTTCCACTGCGACCCTTTGTCATTATGCAACTTCCGGGGATGCTATCACTTACAAGGGTCACTATGAAATACTTTGTTTATCGGGCTTATACATGGTCTCTGATACCGGTGGATCACAAGGTCGAAGTGGGTGGCTTAACATCTCTCTGTTTGGTCTCGATGGCCGGGTAATTGGCGGCAGCGTTGCTGGACCGCTATTAGCTTCGAATCCTGTACAGGTGGTTGTGGGGAGTTTTGTTCACCCGGGATCGAACGCAAAGACAAAGGCATAGCCAGACATGAATCGGGTGCTGAATCCGAACATTGGAACGAGGATGGTCAGCAGAGGATGCCATCGTCACTTCCGACTCAAAACCTTTCCCCATCT…	31	2	gi|224130232|ref|XP_002320785.1|	predicted protein [Populus trichocarpa] &gt;gi|222861558|gb|EEE99100.1| predicted protein [Populus trichocarpa]	3.88617e-28	gi|255541558|ref|XP_002511843.1|	DNA binding protein, putative [Ricinus communis] &gt;gi|223549023|gb|EEF50512.1| DNA binding protein, putative [Ricinus communis]	4.01662e-26	gi|255645533|gb|ACU23261.1|	unknown [Glycine max]	1.287e-25
musa_c4_small_rep_c5845	GAAAGTCTTAACTGGCACTCCTCAGATTGTTAAGTTTGGTACCGTTGGGTGCATCTGAGACTCAGTAGGAAAAAGCGGCAAGTGGTTTCTCATCCAATTTTCGATTTGAACAGTTGACATATTTGGCATTCATGTACCACCGGTTTTTTTTTTGAAGGAAGTCTTGTGTTTTATTTCATATTGAAAGGTGGT	24	0		No hits found
musa_c4_small_rep_c2588	GCCGTCATCATATTTACGGTGAAGGAACGACAGTGGATCACCAGAACGAGGCATTTCGTCGAAAACCTTCTTCGTACTGCGCAGGTAAACCATTTCATACTGGATCTGCAGTCATTTTTCTTTCAGTATGATGCATGAACTTTTTGGATAATTCATGAAGAATCATTAGAATTTAAGCCTCCTCTTGTTTGAGTGTGGCACTTCGAGATTGTAGATATGTCGGTAGAGACAGAGAGAGAGAGAGAGAGAGAGAAAGAATGATATGATACGGATCTGGGAATCAATTAACATTTCCTACGGAAATAGCATGCTAAAATGTACTAAAAGAAACCAAAACAAAAAGCAAAAACATAAAAAGGAGTATGGATGAAGTGAAGGCAGTTCTCCTCCCTCGTCCAC…	5	42	gi|298204672|emb|CBI25170.3|	unnamed protein product [Vitis vinifera]	4.85153e-64	gi|255635425|gb|ACU18065.1|	unknown [Glycine max]	2.36504e-60	gi|225443172|ref|XP_002264393.1|	PREDICTED: hypothetical protein [Vitis vinifera]	3.36081e-59
musa_c4_small_rep_c1961	GTTTTGTTGGGCTGTTGATCATGTGGCCAGATTTCTAAGGCGTAATTTTGCACGTTCAACTTTATACAGGAAATACTTAGAGGAGCCTTGTATATGGGTGGAGGCAAATGGAACTACATTAAACATCCTAAGTTCAAATGCTGAGATTGCTCTGGGCTTTCTTCTCATCATATCTCTATTCTCGCTGCAACGCAACATTATCCAAACGTTCATATACTGGCAGCTCCTGAAGCTCATGTACCATGCTCCAGTTACTGCTGGTTATCACCAGAGCGTTTGGGCCAGGATTGGTCGTGCCGTGAATCCATACATCTACCGTTACACCCCCTTCTTGAACAGCCCCATCTCTGCAGTCCAGAGATGGTGGTTTAGGTAGAGGGAAGAAGAGAACGAAATGGA…	10	54	gi|297605000|ref|NP_001056479.2|	Os05g0589000 [Oryza sativa Japonica Group] &gt;gi|255676622|dbj|BAF18393.2| Os05g0589000 [Oryza sativa Japonica Group]	4.03336e-51	gi|222632746|gb|EEE64878.1|	hypothetical protein OsJ_19735 [Oryza sativa Japonica Group]	4.03336e-51	gi|218197355|gb|EEC79782.1|	hypothetical protein OsI_21195 [Oryza sativa Indica Group]	4.03336e-51
musa_c4_small_rep_c2008	GAATGGATAAAGAACAATAAAAGAAATCCTCCGCACACACGAAGAGGGAGAGCGCGATGGCCTCGATTCCCTGCACTCTGTATTATCAAATCCCTTCTTTTTCTTCCTCTTCTGCTTCTTCCTCTTCGGTGAGGCTGAGCTCTCCCTTTGTCGCTCTCACGAGGCGGCTCGGATGGTTCAGGGCCTCCGAGATGAGATCCAAGTTGGGGCCGGAAACGAACGGGTCGAGATTTACCTGCTGGTTTCGATTCGGGAACCGCGGCGTCGATGCCGAGGGCGCCGGCATCTACGGTAGTCAGACGCGGGATGATTTCGATCGGGACGACGTCGAACAGTATTTCAATTATATGGGAATGCTTGCCGTGGAGGGTTCATATGATAAGATGGAGGCACTACTAA…	7	47	gi|225461044|ref|XP_002281441.1|	PREDICTED: hypothetical protein [Vitis vinifera] &gt;gi|297735982|emb|CBI23956.3| unnamed protein product [Vitis vinifera]	3.21285e-61	gi|147819482|emb|CAN65357.1|	hypothetical protein [Vitis vinifera]	4.19611e-61	gi|224126381|ref|XP_002319824.1|	predicted protein [Populus trichocarpa] &gt;gi|222858200|gb|EEE95747.1| predicted protein [Populus trichocarpa]	7.40684e-58
musa_c4_small_rep_c1456	ACGGGCGCATTCCCGATAAGCCGTCGCTTAAAGTGAACACGATTTGGTGAGAGACGAGGAGAGGAGGAAGCGGCGATGGCACTCACCATCCGCCATCTCTTCTCTCCCCTGAGACACTGCGCGCTCTCCTCCAACGCCAGTCCATTCCCCTCCTGCAAGCCCATAGCCACCCCTGCCCTCACCGGCTGCAGGGCAAGGCGCGAAGTCTCGCTCTCCGTCGCATTCAACCCCTCCGGCAACTTCGACCTCTCTCTTACCGGAGAGGACGAGGCCCAGCAAGTAGCGCCTTCTCTGCCCCCATCCGAAGGGCGTTATGAAATTGTAATCAACAAAGATATTATACGACGTTTGGACCTATCACCTGTTGAAGCAATTGCAGGAAAAAGCTCTTCTATATGT…	8	49	gi|226529603|ref|NP_001141945.1|	hypothetical protein LOC100274094 [Zea mays] &gt;gi|194706546|gb|ACF87357.1| unknown [Zea mays]	1.38012e-76	gi|226492130|ref|NP_001143060.1|	hypothetical protein LOC100275531 [Zea mays] &gt;gi|195613660|gb|ACG28660.1| hypothetical protein [Zea mays]	2.35413e-76	gi|225463047|ref|XP_002268060.1|	PREDICTED: hypothetical protein [Vitis vinifera] &gt;gi|147826988|emb|CAN77780.1| hypothetical protein [Vitis vinifera]	5.24446e-76
musa_c4_small_rep_c211	CTAATTAGTAAACCGAATCGACCAAGAATCTAATTCAAGATTCTTCCAATCCGACCAGTTTATCCGTTTAGTTGCAGAAGCTAAAAGACTGAAGCACAATAGTGGAAGAGATGTCCAGCACAGCTGGTCAGGTCATAAAATGCAGAGCTGCGGTGGCTTGGGAGGCAGGGAAGCCATTGGTGATGGAAGAGGTCGAGGTGGCACCTCCGAAGGCCATGGAGGTACGGTTGAAGATCCTCTACACTTCCCTTTGCCACACTGATATATACTTCTGGGAAGCTAAGGGCCAGACTCCTGTGTTTCCCAGGATCTTTGGCCATGAAGCTGGAGGAGTTGTTGAGAGTGTTGGAGAAGGTGTGACTGATCTTTCTCCAGGAGACCATGTTCTCCCTATCTTCA…	123	55	gi|192912998|gb|ACF06607.1|	alcohol dehydrogenase [Elaeis guineensis]	1.65444e-179	gi|295148815|gb|ADF80905.1|	alcohol dehydrogenase I [Vitis aestivalis]	2.73338e-174	gi|68138959|gb|AAY86033.1|	alcohol dehydrogenase [Citrus x paradisi]	4.66245e-174
musa_c4_small_rep_c75	GACAAGCTTGCTTTTGCTTTGGATCTATATGAAGCCCGAAGCCATGGAACTGCGATTGTGAGGATAAGGAGATCGATCCGATCGGTGGGTTACAACTTACATGGTGATGAGGCCCGATCGGAGCGACGCTCATCTGGCGCCGGAGGAGGAGGTCAAGGCGGAGGCGGAGGCGCGGGAGTACTTCGACAGCATCGCCCCCAAACGCCACACCAAGCCATCCCGCAGCGAGTACTCCGCCGTCTACTCCGATTCCGTCCCGCCCTCCGACCGCGACTCCACCCCCGAGCTCGACAAGTTCCGCGATCTCGAAGCCCACGACCAGAAACTGGTGTGCGAGGGAAGCGAAGCGGCGGAAGAGTATGTGGAGACGGAGTATTACACCGACCTCAACTGCATCGA…	199	111	gi|115452105|ref|NP_001049653.1|	Os03g0265900 [Oryza sativa Japonica Group] &gt;gi|108707346|gb|ABF95141.1| expressed protein [Oryza sativa (japonica cultivar-group)] &gt;gi|113548124|dbj|BAF11567.1| Os03g0265900 [Oryza sativa Japonica Group] &gt;gi|215712250|dbj|BAG94377.1| unnamed protein product [Oryza sativa Japonica Group] &gt;gi|215767757|dbj|BAG99985.1| unnamed protein product [Oryza sativa Japonica Group] &gt;gi|21819249…	1.51177e-37	gi|218192498|gb|EEC74925.1|	hypothetical protein OsI_10874 [Oryza sativa Indica Group]	1.97444e-37	gi|242036217|ref|XP_002465503.1|	hypothetical protein SORBIDRAFT_01g040070 [Sorghum bicolor] &gt;gi|241919357|gb|EER92501.1| hypothetical protein SORBIDRAFT_01g040070 [Sorghum bicolor]	3.72362e-36
musa_c4_small_rep_c1322	CTAAACTAACCCCCACTCCCCCACGACCCCGAGCCATAAACCCTAGCACAGTCGTTGCCTCCGTCGTCGACGCATAGGACCGATGCTTCCTCTGTTGCCACAGCTTTCGTGTGCAGCTCCTTCCATTGTCGTGGGAGGACCGAAGCTTCTTTCGCCACCGATGGACACATCTGAAGCTTCCTCCGCCCATGACGTTGTCGCCCGTAGCTTCCACCGCCATTGTTGTCGTTGTCCAAAGCTTTCTCCGTTGCTGTTCACAACTTCCTCCACTTCCTCTGTCTTCGTCGCTTTCGTGTGCAGCTTCCTTCGCCACCGACAGACATATCTAAGCTTCCTCCGCCCATGACGTCATCGTCCACAGCTTTCATCGCTACTGCTACCGTCGTCCGAAGCTTTCTT…	0	25		No hits found
musa_c4_small_rep_c1408	GGTGTGGGGGCTTTGTACGAGGGGCTTCCCCTTCGAATTGTCATGGTTGGTACTCTAACTGGTGCACAGTGGGGAATTTATGATTCTTGCAAAGTGATGGCTGGCCTGTAAGCATCTCCTGCCATGTTTCTTTGCTTTTAACTTCTCTTTTTACTACCTAATTCTTTGAGATTTATTAATGCTTCTCTTCACAGGCCAACGACTGGTTCAGTTGCTGCTGCTGTTCCTTCTACTGCTTGATTGCGAGGCTTCTGCCAATGAAGACACCAATTCTGGGTTGGAGTACCCCATTGCCTGCGTATTTTTCTTTATAGAGGATTGGCTTTGATCCTTTCCCTTGGGTGTGAGCCACTCATCAAACAGTATAGATAACACCTTCAGCATGTCAGTCCAATTATC…	33	3	gi|242073264|ref|XP_002446568.1|	hypothetical protein SORBIDRAFT_06g018210 [Sorghum bicolor] &gt;gi|241937751|gb|EES10896.1| hypothetical protein SORBIDRAFT_06g018210 [Sorghum bicolor]	2.01281e-07	gi|300148622|gb|EFJ15281.1|	hypothetical protein SELMODRAFT_118858 [Selaginella moellendorffii]	3.43333e-07	gi|300141636|gb|EFJ08345.1|	hypothetical protein SELMODRAFT_131910 [Selaginella moellendorffii]	3.43333e-07
musa_c4_small_rep_c1651	AAAAAATAACCATGGAGCTCAAATGGTTAGGTGGAGCTCAAAATGGTTAGTGTAAGTAATGCATTCTTGATCATGGTGTCATAGTAACAGTTGTCGTTCTTGTGATAGGTGGAGGTGAATCCTATTTGGCAGCAAAGAAAACTACGAGACTTCTGCTCGGAGAAGGGAATTCATGTGAGTGCATACTCTCCGCTTGGTGCAGTTGGAGTCTTTTGGGGCTCCAATGAAGTGATGGAATGTGAAGAGGTCAAAAGAATTGCTCAGTCTATGGGGAAAAGCATAGCCCAGGTCAACAAATTACATTACTTCCTTCACTGTGCAGAAAGTAAAACTTTGGTCGACTAAATCTTGTCGTCAATTAATTATAGATCTTTAGAGTCTGATCTCAATCACATCGTT…	0	25	gi|297737566|emb|CBI26767.3|	unnamed protein product [Vitis vinifera]	2.92779e-19	gi|225424506|ref|XP_002285221.1|	PREDICTED: hypothetical protein [Vitis vinifera]	2.92779e-19	gi|297737568|emb|CBI26769.3|	unnamed protein product [Vitis vinifera]	1.89774e-18
musa_c4_small_rep_c1724	GTGCCAGAGGCCGGCGACGAAGTTGAAGTGCACTACACTGGGACTCTGCTCGATGGGACCAAGTTCGACTCGAGCCGTGATCGGGGTACGCCGTTCAAGTTCAAGCTCGGTCAAGGTCAAGTCATAAAGGGATGGGATCAAGGTATTAAAACCATGAAGAAGGGTGAAAATGCCATCTTCACCATTCCTCCGGAATTGGCTTATGGTGAACATGGTTCTCCTCCCACTATCCCACCGAATGCCACTCTCCAATTTGATGTGGAGCTACTGTCATGGTGTAGTGTCAAGGACATATGCAAAGATGGTGGTATATTCAAGAAGATCCTCAAGGAAGGAGAAAAGTGGGAGAATCCAAAAGATTTAGATGAAGTGCTCGTGAAATATGAAGCCCGGCTTGAG…	27	1	gi|226500876|ref|NP_001149790.1|	LOC100283417 [Zea mays] &gt;gi|195634685|gb|ACG36811.1| peptidyl-prolyl isomerase [Zea mays]	6.33665e-139	gi|218201484|gb|EEC83911.1|	hypothetical protein OsI_29964 [Oryza sativa Indica Group] &gt;gi|222640897|gb|EEE69029.1| hypothetical protein OsJ_28006 [Oryza sativa Japonica Group]	2.94349e-136	gi|115477393|ref|NP_001062292.1|	Os08g0525600 [Oryza sativa Japonica Group] &gt;gi|42761405|dbj|BAD11570.1| putative 70 kDa peptidylprolyl isomerase [Oryza sativa Japonica Group] &gt;gi|113624261|dbj|BAF24206.1| Os08g0525600 [Oryza sativa Japonica Group] &gt;gi|215737005|dbj|BAG95934.1| unnamed protein product [Oryza sativa Japonica Group]	2.94349e-136
musa_c4_small_rep_c1873	ACCGTTTCATCTATTTTGTCCGGATCCTCCTTTTCTTCCGAATAAAGGGAAGGGTCTTTTTCGGTGGATCCCTCTTGTTCCTGTTTAGTCTCCTTCCTTTCGGAAGTTGTTTCTACATCGCTTTCTTCCTCACTTTCTACATCGCTTTCTTCCTCACTTTCTCCCCTTTCTTCCTTTTCTGAGGTTTCTTTCAGTTTCTTAGTGACAATAGGCGACGGCATTCTGCCTAAATAGTAGACACAGGTGATAAATAAGAGAATACTAAAAATTCGAGCCATAGAATTTCTCAATTCTGACACAAGGTACCTATTAGATTTAGCAAGGTACCTATTAGATTTAGATCGAATAGAATGATTTTGCCGT	0	25	gi|289065147|ref|YP_003434033.1|	hypothetical chloroplast RF19 [Typha latifolia] &gt;gi|281371830|gb|ADA63757.1| hypothetical chloroplast RF19 [Typha latifolia]	7.24974e-26	gi|108802700|ref|YP_636357.1|	hypothetical chloroplast RF1 [Eucalyptus globulus subsp. globulus] &gt;gi|118574749|sp|Q49KU0.1|YCF1_EUCGG RecName: Full=Putative membrane protein ycf1; Short=RF1 &gt;gi|60460866|gb|AAX21086.1| hypothetical chloroplast RF1 [Eucalyptus globulus subsp. globulus]	3.59801e-25	gi|149390501|ref|YP_001294329.1|	hypothetical chloroplast RF1 [Illicium oligandrum] &gt;gi|182702252|sp|A6MN03.1|YCF1_ILLOL RecName: Full=Putative membrane protein ycf1 &gt;gi|147917454|gb|ABQ52578.1| hypothetical chloroplast RF1 [Illicium oligandrum]	1.36724e-24
musa_c4_small_rep_c4871	TGAATTGAAGGATCAGGTTCTTCCAGTGTTAGAGTAGGTTAAAAGATACAATGGCACAGGCTCATGTTTCACTACGTGACCCCTCTGTTCCTCCAAAGCATTTCATCTGTCCAATACAGAAGACTGTGATGGATGATCCCTGCATCGCTGCTGATGGTTACACATACGATCGGTATGCAATCGGGGCATGGCTCAGCTGGACGAAAATTCACCGATGACAAATTTACCATTTGCCCAATAAAGAAAGAACTAACAAATAACCAAGAACAAATTCTACTTCTATCTGCAATCATTGATTGGAAGGCTAGAACTCAAA	0	25	gi|297789053|ref|XP_002862537.1|	kinase family protein [Arabidopsis lyrata subsp. lyrata] &gt;gi|297308118|gb|EFH38795.1| kinase family protein [Arabidopsis lyrata subsp. lyrata]	8.70791e-12	gi|297793707|ref|XP_002864738.1|	kinase family protein [Arabidopsis lyrata subsp. lyrata] &gt;gi|297310573|gb|EFH40997.1| kinase family protein [Arabidopsis lyrata subsp. lyrata]	8.72364e-12	gi|224129884|ref|XP_002328827.1|	predicted protein [Populus trichocarpa] &gt;gi|222839125|gb|EEE77476.1| predicted protein [Populus trichocarpa]	1.70477e-11
musa_c4_small_rep_c2064	AAAAAGAGAAGAAGAATGAGTTGAGGAGTGGGTTTGGACTACTCTTAGTTTCCCTCCTCTTCCTCCCTGTTTCGGTGTCTTCGGGTACCAGTATCAGATGGCCGTGGAGGTTGAAGACGATGTCTTCTTTGCAGATCTAAGCAAGCAGATTGCCATGCTAATTATGGATGATGAGGAAGAATTCCCAGTGCAGTGTCCACCCCTTCCGGTTCAGGGGCTTCCCTGCATGCCTCGAACCATGATGCTGCCATCATCATATGGCTACGAGGAGATGGCCATCGGAAGGGAGAGAAAAGGAACTGGAGTCTTCATTCCACTCTCCACTGCACCAAGAAGAAAGAAGAGGCCAAGGAGATCCACTTGGGTGGACAACCGCAACGACTTCCATGGGCAGAAGCT…	38	5	gi|255640366|gb|ACU20471.1|	unknown [Glycine max]	1.15283e-15	gi|255631183|gb|ACU15957.1|	unknown [Glycine max]	1.84053e-13	gi|217075644|gb|ACJ86182.1|	unknown [Medicago truncatula]	2.65772e-12
musa_c4_small_rep_c1844	GTTAATGGCTTGCATTCTTGCCTTGCATTCTATCATCTTTGCATTCTAGAGGTTGTCCTAGTTATGATCAGTTGCAAAAAGCCATTAAGTTGCTCCGATGGAGGGAGCTGAAAGCACAAGAGCATGGGTTGCTCTTTGTTGCACAGTGTCTGTAAAGTCTCTTGCCCTGCTGGAAGTTGTGAAGTCTGGTGGAGCAAGAATACCTGGATGTCCAAATTGCATCCTACAACCTGTATGATAGATTCTGGATGTCAGAGTTGGAGTCTGACAACCGAGAGGGAAGCTAAATTGTATCATGGGATCCAAGTGTTACTGCCACATATATAGACAGATGAAGACATGTTGCTCATGCAAAGTTCAACTTCAGTGTAATGAGTAACGGATTTGTATGAT	23	0		No hits found
musa_c4_small_rep_c2493	CAAGAAAGAACATGTCTGATCTGCATTCCTGTGGAGTACACATCTTCCTTTAACAAAATCCTTTTCATGTTGGTTGCTTTACTCTGTGGATATTGATTGATGTGACCCACATGAAAGCAGTGCTGTTCTGAGGGGGATGATGCATCCACCACAGTAAATGAAGGATGCTTATACTGAGACCAAGAAAGAATCCCCATGTCAGTCTCTGCACTGCAAGAAGAACAAGTTTAGCAGAGCTTCTATAATACATTGATTTAGTCTGCTGTGATTCTTTAAAATTATGATAAACAATTAATAATCTGGTTTTTTTTGTGTGTGTGTTGACACACTATGATTTTGACATATATGGTAGTAATTATAAATATAAATAAT	23	0		No hits found
musa_c4_small_rep_c2562	AAGACCTTTACAGAGGCATGGTGGAAGACTTGATCACAATGAATCTTATTGTGGTTCTTGCTATGGGGCAGAAGTGTCAGATGATGATTGCTGTAACTCATGTGAAGAAGTTAATGCAGCATACCAGAAGAAGGGGTGGTCTCTGACAAATCCAGATCTGATTGACCAGTGCAAGAGAGAGGGCTTCATCGGCAAAATAAAGGAGGAAGAAGGTGAAGGATGCAACATCAATGGTTTTCTGGAAGTCAGTAGAGTAGCTGGAAATTTTCACTTTGCTCCTGGAAAGAGCTTTCATGGATCTTATAGTTTCTTGCAAGATTTGCTGGGCAT	23	0	gi|255578837|ref|XP_002530273.1|	Endoplasmic reticulum-Golgi intermediate compartment protein, putative [Ricinus communis] &gt;gi|223530205|gb|EEF32113.1| Endoplasmic reticulum-Golgi intermediate compartment protein, putative [Ricinus communis]	3.86503e-35	gi|225448309|ref|XP_002264644.1|	PREDICTED: hypothetical protein [Vitis vinifera] &gt;gi|296085664|emb|CBI29463.3| unnamed protein product [Vitis vinifera]	6.59273e-35	gi|225459342|ref|XP_002285801.1|	PREDICTED: hypothetical protein [Vitis vinifera] &gt;gi|302141938|emb|CBI19141.3| unnamed protein product [Vitis vinifera]	8.61038e-35
musa_c4_small_rep_c2733	ATCTTGTTTTTGTACTTGACTCTATCTAACAGTGTGATTCAACAGATCAAGTTTGAAATCTTGTTTTTGGTATTGAAGAATACTACTGTAGCAGGTTCTTAAAATCATTTCGCTTCCACCTGATATGAGAGTGAGGACACCTCCACATCAAGTACGAGCTCAGCTTCCCAAGTTCTTGTGGTTATGCCGAGGCATTTGGATGTCAACAGGCTCATCAAATGCGTGCTTGTCTATGTCTATTAAACCCTAGCAGTGGGCAGCATCTCTTCCATCATTCTTGGCATCTTGACTTTTGGTGTTTGGAAGCAACCAAATCTTTGAAAGGTGAATGCCTGCTCACGCTTGTAGTCACAAAGTTAAGCTTGGTGCTCAAGTCACAGTCAAAAGATAATTTTATTC…	23	0		No hits found
musa_c4_small_rep_c5548	TCTTGACATTCTATAATTATTTTGAAGTACTTAGAAACTATATGTCATCGTTGTGTTTAGTTGGGGTAGATATATCCTCACGTGGGAGCTATTTTCGTCTCTCAGGTCATCATCCTGACCTTCATCTGGTTGGTTGGAATAATAGTAAAAATTGACTTGTGGACTCACTCAGCTGGGAGGGCTCAACCGAAAACGTATTTTATACTTGCTGACAAAGATCAACACACTCTAGTTTGACCATCTTCTGAAGAAAAAAAGCTTCTGACTAAAGTAAAAAAATACCATATGATATCTGCTTGACTACAGTGGGAAGC	23	0		No hits found
musa_c4_small_rep_c909	AGGGGTAATGATAACTACGATCACTATTGCCGAATAAAAAGCTCTCTTTGACATTCCAGTTGCACGCACCGCAAGTGCATATCTGGCATCATTAGTGCTTGCTATCACTGCATTTATAATTGATGGCAGTTTCAATGGTGGAGACAATGCTCTATTTATTAGGCCTCAGTTCTTCTATAACAATCCCCTTCTTTCTTTCGTTCAACTTGTAATAGGACCTTATGCAGATGAACTAGGTAATGTATTACCTAATGCAGTTGAAGGGGTTGGGGTGCCTGTTGATCCTCTTGCTTTTGCTGGACTTTTAGGAATGGTTGTGACATCCTTGAACTTACTGCCATGCGGAAGGCTTGAAGGAGGGCGTATAGCGCAGGCTCTCTTCGGAAGGAACACCGCGAC…	11	55	gi|297736406|emb|CBI25129.3|	unnamed protein product [Vitis vinifera]	1.01151e-79	gi|225429195|ref|XP_002271890.1|	PREDICTED: hypothetical protein [Vitis vinifera] &gt;gi|147804805|emb|CAN73523.1| hypothetical protein [Vitis vinifera]	1.01151e-79	gi|255562204|ref|XP_002522110.1|	sterol regulatory element-binding protein site 2 protease, putative [Ricinus communis] &gt;gi|223538709|gb|EEF40310.1| sterol regulatory element-binding protein site 2 protease, putative [Ricinus communis]	9.46745e-78
musa_c4_clusters_pos_c960_1	AACAAACCACACACAAATCAAGGGGAGGAGAGGAAACCAATCTATGGCTGCTGCTTCTGTTCTCTTCTTCCTCCCTAAACCCCCGCCTCTCCACCTCCACCACTACCGCCACCGCCACCAGCATCTGCAGCAGCTCGTCGGACTTCGCCTTCCCGGTCCCTCACGTCGTCGGCAGTGGCGACGTTTCGACTCCTACCCTGTTCGCGCCTCCAAGAACGGCGACGCCGCCGACCCCCCGGACCGCCTTCTCGCCGCCGTCTGCTACCTGTACCCCTTCCTTGACGGCGTCCACTACGGGCGCTTCGTTCTGACCCAGTTCCCGGCGTTCCAGGTCCTCCTCCAGCCCCTTGTCCCGGCCATTCGCCTCTTCCGCTCCTCCCCCTTCACCCCCTTCCTACT…	52	128	gi|296089919|emb|CBI39738.3|	unnamed protein product [Vitis vinifera]	1.51014e-47	gi|225461922|ref|XP_002267869.1|	PREDICTED: hypothetical protein [Vitis vinifera]	1.51014e-47	gi|297796449|ref|XP_002866109.1|	hypothetical protein ARALYDRAFT_918714 [Arabidopsis lyrata subsp. lyrata] &gt;gi|297311944|gb|EFH42368.1| hypothetical protein ARALYDRAFT_918714 [Arabidopsis lyrata subsp. lyrata]	1.97231e-47
musa_c4_clusters_pos_c1700_1	AGTTGAGAAGATAACCTCCGCTGCACACCTCGAGACCCGGCGCCGCACGGCAGGAAGAGAGATCGCGAGGGGAGTTGTCGCACACTTGGCTGCTCCAACGAGATGAGGGCGAAGTGGAAGAAGAAGCGAATGAGGAGACTCAAGAGGAAGCGACGAAAGATGAGGCAGAGATCCAAGTAAGGTGGCTGTCTCTGGGATAGTCTTCACCTGCCCATTATTGACGAGAGATCCAAGGCCTAGTATTTCCCTAATTGCTAATGTTGGCTTAGAAACCATATGTGTGGTTTATTCACTGTTGGGGATGATTAAACATTTCCAGTATGTTATCAGTATCTATGGATGTTCTGTTTTTTCTTATGCTGTGTGTTAAATTGTTAGTCATGTCTACTTACTTTCCTG…	98	197		No hits found
musa_c4_small_rep_c551	CGCATCGTCTTCTTGGGCTCCCAGGTGGATACCATGACTGCTGATTTGATTATCAGCCAGCTCTTACTTCTGGATGCAGAAGACCAAAAAAGGAGATTAAATTGTTCATAAATTCACCCGGGGGTTCAGTGACAGCTGGAATGGGAATATATGATGCTATGAAATTGTGCAAGGCTGATGTTTCCACCATTTGCTTGGGTCTTGCGGCATCTATGGGAGCATTTCTGCTAGCGGCTGGAACAAAAGGAAAAGATTTTGCATGCCAAATGCTAGAGTCATGATCCATCAACCACTAGGAACAGCTGGAGGCAAAGCAACAGAGATGGGGTTGCAGATTAAAGAGATGGTGTACCATAAAATAAAGATGAACAAGATATTATCGAGAATTACTGGAAAACC…	17	67	gi|225453100|ref|XP_002271649.1|	PREDICTED: hypothetical protein [Vitis vinifera]	1.4362e-75	gi|255638490|gb|ACU19554.1|	unknown [Glycine max]	3.79887e-73	gi|224079413|ref|XP_002305856.1|	predicted protein [Populus trichocarpa] &gt;gi|222848820|gb|EEE86367.1| predicted protein [Populus trichocarpa]	1.86865e-72
musa_c4_small_rep_c1798	ATGCAGAATCCTGGTTATCCTCAGCAGAAGAGGCGCTTTTGAGGAGACCAAATTGCAGGCTGTAAATATCTTCTTAAGATCCTAATGTGGAAGAAAAGAAAGGCACCATGCTCGGCCGGCCGACAAACAATCGCAGTGCAGATGCACAAGAAAGAATCAAGGATGCCCTGTTGCGGCACACCGATCATCTTTCTCAAAGATGGTGTTCTAACACTGTTCAGTAAGCTTGTACAATATGGGAAGCTGGAATCACCCAACATATACCATCCATCACCATATGTAATCATATATTTGATTGACCCGCTGACCTGATCTGAGACGACCATGGTTTTCCACTTTTTTCATTGCTACCTTTGTAATTTGATCTCGAATTTTTCCAAGACATTGTATGTTCCTGCT…	2	32		No hits found
musa_c4_small_rep_c1111	ATGATATTGTCTTCAAAGACCCTCTCAACACCTTTGTTGGTATTAACAACTATAAACGGATATTCTGGGCTCTGAGACTCAATGGTCGTGTTTTCTTCAAGGCTATATGGATCAACATCGTGAGCATATGGCAGCCTGGAGAGAATGTTATTATGATTCGTTGGATTGTTCATGGCATTCCTCGGGTGCCTTGGGAGATTCATGGCCGCTTCGATGGAACCTCTGAGTACAAACTTGATAAGACCGGAAAGATATATGAGCACCGTGTAGACAATGTTGCCCTTAACACACCGACCAAGTTTCGGGTATTGCTTGTGGAAGAGTTGATCCAATCACTTGGCTGCCCGTCCAATCCAAAGCCCACCTATTTTGAAACATCATTGTTAAGTGTCATTTCTT…	35	4	gi|115462667|ref|NP_001054933.1|	Os05g0215600 [Oryza sativa Japonica Group] &gt;gi|113578484|dbj|BAF16847.1| Os05g0215600 [Oryza sativa Japonica Group] &gt;gi|215694873|dbj|BAG90064.1| unnamed protein product [Oryza sativa Japonica Group]	6.4375e-62	gi|242055929|ref|XP_002457110.1|	hypothetical protein SORBIDRAFT_03g001420 [Sorghum bicolor] &gt;gi|241929085|gb|EES02230.1| hypothetical protein SORBIDRAFT_03g001420 [Sorghum bicolor]	3.90549e-59	gi|223947457|gb|ACN27812.1|	unknown [Zea mays]	1.48409e-58
musa_c4_small_rep_c178	ATCCACAGCCGAGAGGGAGAAAGAGATGTCGGGACGCGGGAAGGGAGGGAAGGGTTTGGGGAAGGGCGGGGCGAAGCGGCATCGGAAGGTGCTGCGGGACAACATCCAGGGGATCACGAAGCCGGCGATCCGGCGACTGGCCCGGCGGGGTGGGGTGAAGCGCATCTCGGGGCTCATCTACGAGGAGACCCGCGGCGTGCTCAAGATCTTCCTGGAGAACGTCATCCGCGACGCCGTCACCTACACGGAGCACGCCCGCCGCAAGACCGTCACCGCCATGGACGTCGTCTACGCCCTCAAGCGCCAGGGCCGCACCCTTTACGGCTTCGGCGGATAGGCGCCGGCCCTCCTCGCTCTGCCTAGAGGAAGAAAGAGATAGCGCGTTGGATTAGGGCTTGA…	118	53	gi|260766929|gb|ACX50406.1|	histone H4 [Eriobotrya japonica]	5.34824e-37	gi|189099147|gb|ACD76815.1|	histone 4 [Capsella bursa-pastoris]	5.34824e-37	gi|195653013|gb|ACG45974.1|	histone H4 [Zea mays]	5.34824e-37
musa_c4_small_rep_c1184	ACAAGCATGTCAAATCCATCATATAAACTGGAAATTTCTTCTTCAGTTCCATCTGCTGGTCTGCCAAAAACAACTGTCCACTTCCCCCTTGGTGAAGTTTCAGTGGAGAGGAAAGACCAGGAAACTGAGAAAGCACTATCCATAAATGGAATCCTGAAAGGTGAGCTGCTGAATGGAGTTTGTACTGCATTATACAGGGATGAGGATCTTAATCTGAGATACTGCTACAAGGATGAGGAGATGTCATTTATACCCAGCATCTCTTTACCATCAAATGCATTATCCTTGGCATTCAAACGCCGTTTCAGTCCCTCAGACAAGTTGAGCTACTGGTACCACTTTGACTCTAGTCAGTGGAGTATGGTGTACAAGCACACTGTTGGTAAAGACCTGAAGTTC…	46	9	gi|255576434|ref|XP_002529109.1|	conserved hypothetical protein [Ricinus communis] &gt;gi|223531460|gb|EEF33293.1| conserved hypothetical protein [Ricinus communis]	7.67512e-75	gi|224095364|ref|XP_002310382.1|	predicted protein [Populus trichocarpa] &gt;gi|222853285|gb|EEE90832.1| predicted protein [Populus trichocarpa]	2.23312e-74	gi|118485779|gb|ABK94738.1|	unknown [Populus trichocarpa]	2.23312e-74
musa_c4_small_rep_c1356	ATCGGCGAACCCTAAACACCGACCTTGTTCTGCTCCCCTTCCTTTGGAACGACTTGCAATCCATCGCGCGAACGGCATGGAGATGGTGGCCGTGAAGGACTCGGCGATCTCGGAAAATGGAACTGAAAGGACCTTGTATCCGTATGTGACTGGTACATCAGTGATAGGCATGAAATATAAAGATGGTGTTATTTTGGCTGCTGACATGGGAGGTTCCTATGGATCAACTTTACGATACAAGAGTGTAGAGCGTATAAAACACATTGGTAAACATTCTCTTCTTGGAGCAAGTGGAGAAATCAGTGATTTCCAGGAGATTTTGCGTTATCTTGATGAGCTCATCCTGTATGATACATGTGGGATGATGGGAATTCGCTTGGTCCAAAGGAGGTTCACAAC…	10	52	gi|225435249|ref|XP_002284989.1|	PREDICTED: hypothetical protein isoform 1 [Vitis vinifera] &gt;gi|297746225|emb|CBI16281.3| unnamed protein product [Vitis vinifera]	1.28682e-102	gi|225435247|ref|XP_002284990.1|	PREDICTED: hypothetical protein isoform 2 [Vitis vinifera]	1.28682e-102	gi|297848158|ref|XP_002891960.1|	hypothetical protein ARALYDRAFT_474808 [Arabidopsis lyrata subsp. lyrata] &gt;gi|297337802|gb|EFH68219.1| hypothetical protein ARALYDRAFT_474808 [Arabidopsis lyrata subsp. lyrata]	2.89566e-96
musa_c4_small_rep_c12134	GTCCTGCGACGAGGCCGTCGTTTCGCACGAGCGGACCGCGCCTCCCCTCCTCTCTTTCGTCTCGTCCCGTCGCCTCGACTCCCGCGGAAACGCCGTCATCAGCCCACCAGGAGGGTGTCCGTGTAGCGAGATCTTGCGTTCGAAGAGGATTGAAGCACAGCAGCGTCCCTGGTGTGATCCGATGGGTTTTTTTCCCNGACCGATATCTTTCGACTTTGAAGTGATGGGTTTCGGTAGCTTCTGTTGCAAATCTCATCTCTTTGTCCTCGATGTGGAAGACGTGGT	0	24		No hits found
musa_c4_small_rep_c2841	AGATTGTTCATCACACACACCACATTTAATTTTGTAATTGGCATCTCAATGCCTATTAGGGAGAATGACGTGGACTTGTCTATGTTTTGACTTGCTCCCCATGTTGCTGCCACAAAGATTGCAGTAGAAAGTAGGTTTTTGCATCCTAACACTGTTTATCATCATTCAATTGGAAACCAAAGAATATGCCTCATCAGTGTTGTTTGCAGCATACACATATTTGAGTTGAAGGATTTGTTGACACAGTTGTCATGATATAAGAACACAAAATGAATGATTAGAATGATGGAGTTGG	0	24		No hits found
musa_c4_small_rep_c2971	AAGAAGCCTCTCTATTCCCACAGCCTCCCGTGCATCGAGGCGTGGTTCAGAAAGCTTGGGTTCCGACAGAGCCGGGATGATCGAGCGGTGTGGGTCGTCGAGAAACCCAACTGGCACGCCCAGCTCTCCCTCGATGTCACCGACCTTTACATAAGGTACCTGAAGAGTGGGCCAGGAAACCTTGAGAAGGACATTGAGAGAAGATTTAGTTATGCGTTGAGCAGGAGGATATTGAAAATGCCATACTTGGTGGACCTTGAAAATGATAAAGCTTGACAGGATTGTGGATATCTGAGAAGCTTCTTTATGAAGAATGCTCTGTTTTGGATTAAGCAAGTTAGCTATAGTTCTTCCAGATTTTTTTTTAATGCTTTCTATATTTCGCAGAATCAACAGTAT…	0	24	gi|225462677|ref|XP_002265174.1|	PREDICTED: hypothetical protein [Vitis vinifera] &gt;gi|302143708|emb|CBI22569.3| unnamed protein product [Vitis vinifera]	3.24961e-35	gi|255545092|ref|XP_002513607.1|	conserved hypothetical protein [Ricinus communis] &gt;gi|223547515|gb|EEF49010.1| conserved hypothetical protein [Ricinus communis]	5.93464e-34	gi|224118136|ref|XP_002317740.1|	predicted protein [Populus trichocarpa] &gt;gi|222858413|gb|EEE95960.1| predicted protein [Populus trichocarpa]	5.93464e-34
musa_c4_small_rep_c3251	AAGACCTGGAGTCATTTGAGAGGATCTTGTTCCTTCTCGAGCAAGCGCATTGGTTTTATGAAGACAACTCAGTTGAACAGAATCCATCATTGAAGTCCCTTTCTTTCAGGGAATTCACCTCTCTTATGTTTAAGAGTTGTGCTGCTCTAAGACCATATATTGCACACATTGATGACATCTACAAGGATTTCACTTCTTACAAGTTCAGAGTTCCGTT	0	24	gi|116782506|gb|ABK22533.1|	unknown [Picea sitchensis]	3.34321e-31	gi|242096840|ref|XP_002438910.1|	hypothetical protein SORBIDRAFT_10g028040 [Sorghum bicolor] &gt;gi|241917133|gb|EER90277.1| hypothetical protein SORBIDRAFT_10g028040 [Sorghum bicolor]	9.72724e-31	gi|226533156|ref|NP_001150332.1|	mRNA decapping enzyme 2 [Zea mays] &gt;gi|195638430|gb|ACG38683.1| mRNA decapping enzyme 2 [Zea mays] &gt;gi|238013176|gb|ACR37623.1| unknown [Zea mays]	9.72724e-31
musa_c4_small_rep_c6575	AGGTCCTCGTGGCGCACGCGCTCGAGAACGGCGACAAGGAGAAGGACGCCGGCAGCTCCATCTTCCAGAAGATCGCAACCTTCGAAGAAGAGCTGAAGGCGCAGCTGCCGAAAGAAGTGGAAGCGGCGAGGTCGGCCGTGGAGGGCGGGAAGGCGGCCATTCCGAACAGGATCGAGGAGTGCAGGTCTTACCCGCTTTACAGGTTGGTGAGGGAGGAGCTCAAGACGGGGTTCCTGACGGGCGAAAAGGTGACGTCGCCGGGCGAGGAGTTCGACAAGGTGTTCGACGCCATCTGCCAGGGGAAGGTGATCGACCCTCTCCTCGAGTGCTTGAAGGAATGGGACGGTGCTCCCATCCCCATCTGTTAGCAAGATTTAAGGCCATATCCTCCCTCTGCCG…	0	24	gi|199601698|dbj|BAG70992.1|	phenylalanine ammonia-lyase [Musa balbisiana] &gt;gi|199601723|dbj|BAG70982.1| phenylalanine ammonia-lyase [Musa balbisiana]	5.56075e-61	gi|4808126|emb|CAB42793.1|	phenylalanine-ammonia lyase [Citrus clementina x Citrus reticulata]	1.28494e-49	gi|1171999|sp|P45727.1|PALY_PERAE	RecName: Full=Phenylalanine ammonia-lyase &gt;gi|563243|gb|AAA51873.1| phenylalanine ammonia lyase [Persea americana]	2.86255e-49
musa_c4_small_rep_c2823	CAAGACTATTATTAGATGACAAGGAGAGAAAATACAATAAGTTTGTTACACAAAATGGGTTAATAAAAGATCCTCCTAGCTTTGAGAAGGAAAGAGCAATGATAAATCCATGGTCAGAGGATGAGAAAGATATTTTCATGGAGATGCTTGCCAGATATGGTAAAGATTTCTCCAAGATCTCTTCATCTTTGAACCACAAAACAACAGCAGACTGCATTGAGTTTTATTATAAGAACCATAAGTCAGAAAGTTTCAAAGAAGTGAAGAAATGGTTGGATCTAAGAAAGCAGCAGCAGCAGTGCTTACCAGCCAACACCTACCTTGTAGCATCGGGAAAGAAGTGGAATCATGAGATGACTGCCTCTTCTCTTGATATGTTGGGTGCAGCATCGGCTGTCG…	26	1	gi|225449102|ref|XP_002274774.1|	PREDICTED: hypothetical protein [Vitis vinifera]	3.91352e-61	gi|296086046|emb|CBI31487.3|	unnamed protein product [Vitis vinifera]	3.91968e-61	gi|222630054|gb|EEE62186.1|	hypothetical protein OsJ_16973 [Oryza sativa Japonica Group]	8.67485e-61
musa_c4_small_rep_c2342	AAGTGGACCGACGCCGACGTTGAGGAGTTCATCGCTTCCGACCCCGTCTACGGTCCCCAGTTAAAGGCTATAAGGGAATCGAGGAAGTATGCAATTGGTGGAGCTCTATTTGGTGCGGCTCATTTAGGTGGTGTTTCCTTGGGATACTCAAAGAGTCCACATGGTTTTGTCTTGGCTACTGCATTTGGAGCCCTCTGTGGTGGCGTCTTTGGATTAGAAGTTGCTGAACACTGGGGGCAACTCTACAAGATCGATAAGCAGGCAGCAAATCTCAGGTTCCTCTACTGGTGGGAGGACAAAATTTCAGGAAAGTAAAGCAACTTTCATCTGGATAGGTGTTTCGGCTGGTCCTTGGCATTGCCTGCGGTACTCGTAATGGAAAAGATCCCCACTTTTGTT…	1	28	gi|125559923|gb|EAZ05371.1|	hypothetical protein OsI_27576 [Oryza sativa Indica Group]	1.53528e-35	gi|115474475|ref|NP_001060834.1|	Os08g0112800 [Oryza sativa Japonica Group] &gt;gi|42408360|dbj|BAD09512.1| unknown protein [Oryza sativa Japonica Group] &gt;gi|113622803|dbj|BAF22748.1| Os08g0112800 [Oryza sativa Japonica Group] &gt;gi|125601967|gb|EAZ41292.1| hypothetical protein OsJ_25800 [Oryza sativa Japonica Group] &gt;gi|215768122|dbj|BAH00351.1| unnamed protein product [Oryza sativa Japonica Group]	1.53528e-35	gi|238009620|gb|ACR35845.1|	unknown [Zea mays]	5.83405e-35
musa_c4_clusters_pos_c1160_1	ACAAAACCACAGAAAGAATCACACTACTGAAGCGCAGAAAAACACCCAACGCGAATAATAAGGGTCTCTCTCTTATTAGTTCCCGTTCCCCAACCAATCAAAACTAGCAGATACTTGTCAGTGCCCAGCCCCTTCTCTCTCCCTCTCTCCCCCTCCCCCTCCATGGCTCTCCTCCCTCATCACTTCCTTCACTCACCCACCACCGTTCACCACCACCATCCCCAGTCTCCTTCTTCCCATCTCAATTCCCAGCTCATCAAAAACCCCTCTTTTCCCCTTTCCAAACCTTCCTCCACCTCCTCCAAGCACTGTTACCGCCCCAAAACCCAATCTTTCGCCGCTCGCTGCTCCTCTTCCTCCTCCTCATCTCCGCCGCCCGAGCGACCCGTCGCCAATGAC…	25	81	gi|34394643|dbj|BAC83950.1|	putative ATP-dependent proteinase; BsgA [Oryza sativa Japonica Group] &gt;gi|125558477|gb|EAZ04013.1| hypothetical protein OsI_26152 [Oryza sativa Indica Group] &gt;gi|215768931|dbj|BAH01160.1| unnamed protein product [Oryza sativa Japonica Group]	5.46174e-70	gi|226499560|ref|NP_001147200.1|	peptidase S16, lon [Zea mays] &gt;gi|195608442|gb|ACG26051.1| peptidase S16, lon [Zea mays]	1.58014e-69	gi|242050342|ref|XP_002462915.1|	hypothetical protein SORBIDRAFT_02g034360 [Sorghum bicolor] &gt;gi|241926292|gb|EER99436.1| hypothetical protein SORBIDRAFT_02g034360 [Sorghum bicolor]	1.58014e-69
musa_c4_small_rep_c2768	ATACATTGGCCAATCAGGCTGTAGAGAGAGGAGCAGGTCCTGATGGCCAGAAGATAACATACAGTGTCATTAAGCATCGCTTGGGGCAACTCTTCTACCGACTAGTGTCCCAGAAATTTGAAGATCCTGCAGAAGGTGAGGAAGCTCTTATCGCAAAATTCCAGAAACTGTATGATGACCTCACTGTTGAGTTCCGCAAACTCGAAGATGAAGCACGGTGACAGACTATATAAGTAACGACGATCTCTCTTCCTATTTACTTGTCAAGCTGTGGGTTTCATAAGCAGCCTCATTTTTTCTCCTATGTAGCATTATGGCATGATCCATGTTAGTGCCTGAAAAAGTTTTGATATTTGTAATAACATTACTTAATATGTCTGTCATTTGTTGTCTAATGTA…	22	0	gi|6692624|gb|AAF24768.1|AF218356_1	vacuolar H+-ATPase catalytic subunit [Allium cepa]	1.20318e-28	gi|242060700|ref|XP_002451639.1|	hypothetical protein SORBIDRAFT_04g005040 [Sorghum bicolor] &gt;gi|241931470|gb|EES04615.1| hypothetical protein SORBIDRAFT_04g005040 [Sorghum bicolor]	2.6804e-28	gi|224031021|gb|ACN34586.1|	unknown [Zea mays]	1.33027e-27
musa_c4_small_rep_c2781	GAAGATCCCAAAGCTTCTAGAGGTAACCAACGAAGAGAAGGGAGCAGAGGAGAGAGATTGATCGATCGATCGATCGATCGCCACCATGTGGGCTGCATCGTGTCTGGCGTCCTGCTGCGCGACCTGCACCTGCGGGCTCTGCACCTCCGTCGCCGCCGGTATCTCCCGCCGTTCCGCCCGCCTCGGCTACTGCGGCCTCTTCGCCCTTTCCCTCATAATCTCCTGGATCCTCCGCGAGGTCGCCGCCCCCCTTCTCGAGAAGATCCCATGTAGGGATAAATAATTTCACCCATGCCCCACCAAAAGAATGGTTTCAGACCAATGCTGTCCTTCGTGTCAGTCTAGGGAATTTCTTGTTCTTTGCAATATTTGCTCTGCCTTATGATTGGTGTCAAGGAC…	22	0	gi|148909326|gb|ABR17762.1|	unknown [Picea sitchensis] &gt;gi|148909632|gb|ABR17907.1| unknown [Picea sitchensis]	1.60821e-28	gi|224102599|ref|XP_002312742.1|	predicted protein [Populus trichocarpa] &gt;gi|222852562|gb|EEE90109.1| predicted protein [Populus trichocarpa]	3.52009e-28	gi|255551481|ref|XP_002516786.1|	Membrane protein PB1A10.07c, putative [Ricinus communis] &gt;gi|223543874|gb|EEF45400.1| Membrane protein PB1A10.07c, putative [Ricinus communis]	7.70533e-28
musa_c4_small_rep_c4497	CCTCTGCCCTGAGCCGCTTGGCCGCGGCCGAGAACCACACCTTCGGCAAGCGACAGGGATCGCCCACCTCCTCCGTTGGCAGCGAGATCCGGAAGCGGGCGGAGCGTGGCACCGCGCAAGGCGGTCGTCATCGCCACCTGACGGAGATTTGCTTGACGTCCGCCAACTTAAGAGGAATAATTTAGAAGAGAAAAAGGTCACTCCACTTAATCATGCAAGACGAAGCAAAAGAGGAAAGCAACAAACTTGAGAACAAGAAAGATAAGAAGGATAGGAAGAAAAAGCGGAAAGACAAGAGGATGGATGGTGAGAGCGGTGATAAAGTGGAACAGGGTTTCGATGACTGTGATGTGAGTGCAGCCTTGGAGGAAGCTAAAGTAGCTTCAAAGAAGCATAAGA…	22	0		No hits found
musa_c4_small_rep_c2440	GAAAAGTCCTGCGGCTACTTCCGTCTCTTCCCCACCATCGTCCCCAATTTATTTTTTTCCTCCTCCCCCCAAATCCTCCTCCTCTCCTTCCGCACCATGCTCAAGATGAAGTTCACCTTGATTTGTTTGCTGATGCTATTGGCTATGATGGCGCACGGCGGCATAAGGGGCGGCGCGGCGGAGGACGATGTGCGGTGCCTCACCGGCGTTAAGACGTCCCTCGACCGCGGCCACACCCTGAGTTGGAACTTCTCCAACGCGACCGTGGGCTTCGTGTGCAGCTTCGTGGGCGTCTCCTGCTGGAACCTGCAGGAGAACCGCGTGCTGGCGCTCAACCTCAAGTCCATGTCTCTCGCCGGCTCCGTCCCCTCCGACCTCCAGTACTGCAGCGCCACCAAC…	2	31	gi|242073524|ref|XP_002446698.1|	hypothetical protein SORBIDRAFT_06g020750 [Sorghum bicolor] &gt;gi|241937881|gb|EES11026.1| hypothetical protein SORBIDRAFT_06g020750 [Sorghum bicolor]	2.44774e-54	gi|224055521|ref|XP_002298520.1|	predicted protein [Populus trichocarpa] &gt;gi|222845778|gb|EEE83325.1| predicted protein [Populus trichocarpa]	4.10071e-51	gi|224140895|ref|XP_002323813.1|	predicted protein [Populus trichocarpa] &gt;gi|222866815|gb|EEF03946.1| predicted protein [Populus trichocarpa]	2.01134e-50
musa_c4_clusters_pos_c1727_1	TGGCGATGCCCTTCTTGCCCTCGCCTTTGGCCGCCTAGCGGACCCGGCGTCCTATCCTGCCGACGGATTCGTGCCGCCTGACCGGGTTGTCCGTGCTGTTGGTGAACTCTCTCGCTGCGTGGGAGCCGAGGGCCTCGTCGCAGGCCAGGTAGCTGACCTCGAGGCCACCGGGGTTGGAACCCCTGTCAGCCTCGATACGCTCGAGTTCATCCACCTCCACAAGACGGCTGTTCTTTTGGAGGCGTCAGTGGTCCTCGGCGCCATCTTAGGTGGTGCGTCGGATGACCAGATTGAGCGGCTAAGGAAATACGCTCGGTGCATCGGGCTGCTGTTCCAGGTAGTAGATGATATACTTGATGTGACTAAATCTTCAGAGGAGCTGGGAAAGACGGCCGGGAA…	46	116	gi|242050680|ref|XP_002463084.1|	hypothetical protein SORBIDRAFT_02g037510 [Sorghum bicolor] &gt;gi|241926461|gb|EER99605.1| hypothetical protein SORBIDRAFT_02g037510 [Sorghum bicolor]	1.17623e-71	gi|148535919|gb|ABQ85646.1|	putative geranylgeranyl pyrophosphate synthase 1 [Zea mays]	5.83756e-71	gi|125558937|gb|EAZ04473.1|	hypothetical protein OsI_26621 [Oryza sativa Indica Group]	7.62409e-71
musa_c4_small_rep_c866	GGGGCGCGGAGAGGGAGGCCCTCGAGGGCACGCCTCGGTTCTGGCTCTGAACAGATGGCTCTGTCGTTCAAGAAGGCTATGAAATGGTGGCAGAAGGGGCTTCAACCCAATATGGTGGAGATCGAGTCGGCTGAGCATCTCGTCGACACCTTATTGAACGCTGGCGACAAGCTTGTTATTGTGGATTTCTTCTCCCCAGGGTGTGGAGGCTGCAGAGCGCTTCATCCAAAGATTTGCCAGTTCGCCGAATCGAATCAGGATGTTTTGTTTCTCCAAATAAATTACGAGCAACATAAGTCGATGTGCTACAGCTTGGGTGTCCATGTTCTCCCCTTCTTTAGGTTCTATCGCGGAGCACACGGGCGCCTGTGCAGCTTCAGCTGCACCAATGCAACTATT…	55	14	gi|125543705|gb|EAY89844.1|	hypothetical protein OsI_11393 [Oryza sativa Indica Group]	1.76203e-69	gi|122224426|sp|Q10M18.1|TRL12_ORYSJ	RecName: Full=Thioredoxin-like 1-2, chloroplastic; AltName: Full=Lilium-type thioredoxin 1-2; Flags: Precursor &gt;gi|108707925|gb|ABF95720.1| Thioredoxin-like 1, putative, expressed [Oryza sativa (japonica cultivar-group)]	1.76203e-69	gi|222624850|gb|EEE58982.1|	hypothetical protein OsJ_10685 [Oryza sativa Japonica Group]	7.40297e-68
musa_c4_small_rep_c354	TCTGAAGAGTGAGGGTCACTATATTATAGCCTCTGACTGGAAGAAGAATGAACATATGACTGAGGATATGTTCTGTCATGAATTCCATCTTGTTGATCTGAGGGTCATGGATAATTGCTTGAAGGTCACTAGTGGGGTGGACCACGTATTTAACCTTGCTGCTGATATGGGAGGAATGGGCTTCATCCAATCCAACCATTCGGTGATTTTCTACAATAACACTATGATCAGTTTCAACATGCTTGAAGCTGCAAGGATCAATGGTGTGAAAAGGTTTTTTTATGCCTCAAGTGCTTGCATCTACCCTGAGTTCAAGCAGTTGGACACCAATGTGAGCCTGAAGGAGTCTGATGCTTGGCCTGCTGAGCCTCAAGATGCTTATGGCTTGGAAAAGCTTGC…	44	112	gi|225451338|ref|XP_002279377.1|	PREDICTED: hypothetical protein [Vitis vinifera]	0	gi|146432257|gb|ABQ41112.1|	GDP-mannose-3&apos;,5&apos;-epimerase [Vitis vinifera]	0	gi|255580957|ref|XP_002531297.1|	dtdp-glucose 4-6-dehydratase, putative [Ricinus communis] &gt;gi|223529130|gb|EEF31110.1| dtdp-glucose 4-6-dehydratase, putative [Ricinus communis]	0
musa_c4_small_rep_c1996	AGAGGTTGCACCAAGCTTAGGAGATTTGCTCTTTATCTGAGACCTGGAGGTCTCTCAGATGTTGGTCTTGGTTACATTGGCGAGTTAAGTAGCAATGTTCGGTGGATACTGATGGGTAATGTAGGGGAATCTGACCGTGGAATGATGCTGTTTTCACGAGGATGCCCACAGCTACAAAAGCTGGAACTGAGGAGCTGTTGTTTCAGCGAGCGTGCTTTAGCCATGGCAGCTTTGCAGCTACCTTCTTTGAGATACTTATGGGTGCAGGGATACGTTGCATCTCCTACCGGGAGAGACCTTTTGGTTATGGCCCGTGATTTCTGGAACATAGAATTTATACCGCCGAAAGGGACCGAAGTCAGGACAGGAAATATAGAGAGTCAGGCTCAAATTCTTGCT…	31	3	gi|242088111|ref|XP_002439888.1|	hypothetical protein SORBIDRAFT_09g022040 [Sorghum bicolor] &gt;gi|241945173|gb|EES18318.1| hypothetical protein SORBIDRAFT_09g022040 [Sorghum bicolor]	1.96604e-57	gi|226503785|ref|NP_001150429.1|	coronatine-insensitive protein 1 [Zea mays] &gt;gi|195639198|gb|ACG39067.1| coronatine-insensitive protein 1 [Zea mays]	2.56773e-57	gi|225449214|ref|XP_002276145.1|	PREDICTED: hypothetical protein [Vitis vinifera]	6.32454e-56
musa_c4_clusters_pos_c1697_1	GTGCTCTTCAGAGGCGGCTTGGTCTCTCCTGCCCCTCTTTCCCGTTCTGTTCATCAGGGTTCTGCTACGGTCCATTTCCATGGCGGCTTCTGATGTCGAGTACCGCTGCTTCGTCGGCGGCCTTGCCTGGTCCACCGATGACGTCTCCCTCGAGCGAGCCTTCAGTGCTTACGGCGAGATCGTCGATTCCAAGATCATCAACGACCGGGAGACGGGGAGGTCGAGGGGCTTCGGGTTCGTCACCTTCCGGGACGAGCAATCGATGAGGGATGCCATCGAGGGGATGAACGGTCAGATCCTTGACGGGAGAAGTATCACGGTCAACGAAGCCCAGAACCGCCGAAACGGCGGCGGAGGCGGAGGCTTCCGTAGCGGCGGAGGCGGTGGGTACGGCGGTGG…	223	134	gi|211906474|gb|ACJ11730.1|	glycine-rich RNA-binding protein [Gossypium hirsutum]	1.82054e-36	gi|218193471|gb|EEC75898.1|	hypothetical protein OsI_12955 [Oryza sativa Indica Group]	5.29697e-36	gi|108710322|gb|ABF98117.1|	retrotransposon protein, putative, Ty1-copia subclass, expressed [Oryza sativa (japonica cultivar-group)]	5.29697e-36
musa_c4_small_rep_c2028	AGTCCGCCATTAATCCGACGAAGACCAACAACACCTCCACCCACGCCCCCATCTTCTGCTTCTCCAGCTCACAAGTTGAAGGAACACAAGGACAGCTTGCTGGACCCGGAGAGGCTCGCTTCGGCGAGAAAAAGACTCCATGAGAACTACCAGGAAGCTCAAAATGCTAAAAAGCAGCGGACGATCCAGGTGATGGATATCCACCAGATCCCAAAGCCCAAGATCCCCCGGAAGGGCGGCTCCATGTGGAAGCACTGACGCCAACCAGCTTTTACCTCCCAGTGGCTGTAAACTTCCTGTCTAATTTCCTATGGAGTTTTTGGATTGCCATTTACTCTCTCGTTATACATATAGGAAGCACTGCAAGGAATGCTTTTTCCTGTGCATGAGTGGGGATGG…	0	23	gi|225460654|ref|XP_002265433.1|	PREDICTED: hypothetical protein [Vitis vinifera]	4.75498e-17	gi|296081186|emb|CBI18212.3|	unnamed protein product [Vitis vinifera]	4.75498e-17	gi|225431398|ref|XP_002279514.1|	PREDICTED: hypothetical protein isoform 2 [Vitis vinifera]	2.60914e-15
musa_c4_small_rep_c2328	GATAACGTCCTCAACTCGGAGCTCCTCGGGATGGGATGCTTGATCTTGCACCCGATGGGCATCTCGCCCACGCCCGTAGAGGACCCTTCGCTTCTCTCTTCTCCGCCTACCAAATTCGCCTCCGCTTCCAAGCTTAGAAGCGGCGTCGTCTACCGAAAGCCCCAATTCCTCACCCATCGATGGCTCTGCGCCCCAAATCCCCAACCTCGCCCACTCCGTCTCGCCGCGTCCGCCGCTGGACCCCCGGATGAGGAGGAGGCCGAGGAAGCCCCGGTCCAGGAACTTAGGGTCCCCGAAGCTTGGTTGACCCCTTCGAACGCTTTACAGGAATCAGAATGGCTTAGAGTAACTCTTCACAAGTGGCTGGACGACGAGTATTGTCCCGAAGCTGCTAATGCA…	0	23	gi|255559346|ref|XP_002520693.1|	conserved hypothetical protein [Ricinus communis] &gt;gi|223540078|gb|EEF41655.1| conserved hypothetical protein [Ricinus communis]	2.49437e-38	gi|225436813|ref|XP_002270167.1|	PREDICTED: hypothetical protein [Vitis vinifera] &gt;gi|296086638|emb|CBI32273.3| unnamed protein product [Vitis vinifera]	1.23795e-37	gi|4262143|gb|AAD14443.1|	hypothetical protein [Arabidopsis thaliana] &gt;gi|7270185|emb|CAB77800.1| hypothetical protein [Arabidopsis thaliana]	5.20109e-36
musa_c4_small_rep_c2744	TTGCTACATGAACCTTCGGCAGCAAAGATATCTGTCTGCACTACCGAAAATCCTGCTGATGCATCATTCTTCGAGTCGTATGAAGCAGCTCATTCCCTGCATGACTTGTCGAGTGCAATAGCAAAGAAACTCGGTGTCCAAGCACCACCAGTTAGAATAGACAGTCAGGCCAAATATGGTGCTTTGGCGAGAGGAGATGGTGCAATATACCTACGCTTCCCACATAAAGGATATCGCGAGAAGATATGGGACCATGCAGCTGGTTCTATTGTTGTCACAGAAGCTGGTGGTATCGCGACAGATGCTGCTGGAAACAATTTGGATTTCTCAAAGGGGAGGTACCTCGATCTTGATACGGGCATTATTGTCACAAACAAGAAGCTGATGCCATCACTGTTG…	0	23	gi|224029235|gb|ACN33693.1|	unknown [Zea mays]	1.90192e-63	gi|218186541|gb|EEC68968.1|	hypothetical protein OsI_37712 [Oryza sativa Indica Group]	5.53373e-63	gi|115487678|ref|NP_001066326.1|	Os12g0183300 [Oryza sativa Japonica Group] &gt;gi|122205744|sp|Q2QWT4.1|DPNP_ORYSJ RecName: Full=3&apos;(2&apos;),5&apos;-bisphosphate nucleotidase; AltName: Full=3&apos;(2&apos;),5-bisphosphonucleoside 3&apos;(2&apos;)-phosphohydrolase; AltName: Full=DPNPase &gt;gi|158517753|sp|P0C5A3.1|DPNP_ORYSA RecName: Full=3&apos;(2&apos;),5&apos;-bisphosphate nucleotidase; AltName: Full=3&apos;(2&apos;),5-…	5.53373e-63
musa_c4_small_rep_c2851	AAATCAAGAATCCGAGACTGAAGATTATAAAAGGTTTACGGTGGTGAAACTCAAACAAGAGCTTACCAAGCATGGATTTGGCGCACAACTGCTGGAGCTGAGGAATCCCAACAAGAAGGATATTCTTGCATTGTATGAGAAGCATGTCATCCATGAGTAGTCGCTGTTTTTAACACTGGATGTATCTCTAAACGTACCTAACTTAGGTAGTCTCTCAGGTGGCGTGTGTGGGTCATGAATAGTTAGTTGTGTTGCTCTTTGGTTTCTGTAACGTGCATCTTAAGTCTTTTATGATGCATGCATCAATTCTTTTGAGGAAGGTGTGTACATTCAAATCA	0	23	gi|222632561|gb|EEE64693.1|	hypothetical protein OsJ_19548 [Oryza sativa Japonica Group]	3.59319e-17	gi|125553313|gb|EAY99022.1|	hypothetical protein OsI_20980 [Oryza sativa Indica Group]	6.12905e-17	gi|242091367|ref|XP_002441516.1|	hypothetical protein SORBIDRAFT_09g028440 [Sorghum bicolor] &gt;gi|241946801|gb|EES19946.1| hypothetical protein SORBIDRAFT_09g028440 [Sorghum bicolor]	2.32903e-16
musa_c4_small_rep_c3136	GATGTCCAGCAGGTCTCCCTGGTTATAAATTATGATCTGCCGACACAGCCAGAGAACTATCTTCATCGTATTGGACGAAGTGGCCGTTTTGGAAGAAAGGGTGTCGCAATCAATTTTGTCACTCGTGATGATGAACGAATGTTGTTTGATATCCAAAGGTTCTATAATGTGGTGATCGAGGAGCTGCCATCCAACGTTGCCGACCTAATCTGATAAGGATTTTTTGGTTGAACTGAATGTTTGATCTTTATAACCTGTTTAGGTTTAGCAATAAACTCATCGAAGGTGTCTCTTGACTATCTTGAATGGTGCGGTTATAAAGGAAGTTCAAGTGCTGATCTTGTTTAGAAGCGACGATTCATAGTACTTTATTATCGTTCATCACATCTTTTTAGAGTT…	0	23	gi|225442221|ref|XP_002277703.1|	PREDICTED: hypothetical protein [Vitis vinifera]	1.77564e-32	gi|283049400|gb|ADB07168.1|	DEAD-box RNA helicase-like protein [Prunus persica] &gt;gi|283049402|gb|ADB07169.1| DEAD-box RNA helicase-like protein [Prunus persica]	3.95571e-32	gi|125556650|gb|EAZ02256.1|	hypothetical protein OsI_24355 [Oryza sativa Indica Group]	3.95571e-32
musa_c4_small_rep_c3514	AATAAGCAGAATACACTCTCTCCTTTTGCTGGATTGGCATTCCATCCATTGGATGGGATATTGCAGGCTGTGCCACATGTGATAGCTCTCTTTCTTGTCCCAAGCCATTTCAGGACTCACGTACTTCTCCTGTTTTGTGAGGCTGTCTGGACGGCAAACATCCACGACTGCATCCATGGTAAGATTTGGCCAGTTATGGGTGCAGGCTACCATACAATCCATCATACCACATACCGGCACAACTACGGGCACTACACGGTATGGATGGATCAGATATTTGGAACTCTTCGAGATCCTGAGGAGGAATTACAAAAAGGCAGATTGATGCAGATCCAATGATTGATTCTTCCAGGTGAGTGAGCCGCCGAAGTCCCCATGTGTCCTGTTTCTGTAATTTTA…	0	23	gi|255551420|ref|XP_002516756.1|	sterol desaturase, putative [Ricinus communis] &gt;gi|223544129|gb|EEF45654.1| sterol desaturase, putative [Ricinus communis]	1.81269e-52	gi|115434372|ref|NP_001041944.1|	Os01g0134500 [Oryza sativa Japonica Group] &gt;gi|53792172|dbj|BAD52805.1| putative sterol-C5(6)-desaturase [Oryza sativa Japonica Group] &gt;gi|113531475|dbj|BAF03858.1| Os01g0134500 [Oryza sativa Japonica Group] &gt;gi|125524308|gb|EAY72422.1| hypothetical protein OsI_00277 [Oryza sativa Indica Group] &gt;gi|125568920|gb|EAZ10435.1| hypothetical protein OsJ_00268 [Oryza sativa Japonica Group] &…	5.27413e-52	gi|71834080|dbj|BAE16981.1|	delta7 sterol C-5 desaturase [Zinnia elegans]	8.99631e-52
musa_c4_small_rep_c3969	CAAAGGGAAGGAGTGCAGGAAAACATATGGTGAAGGAAAAATGTCAATCACCTTGCAGAAAAGATGGATCTCACTTCAGAAGAGAAAACCTGATGTTAGTTATTTTTTCTGTTATAATTGTGTTAGGATCTATATTTGATTTGATAGTGGTACCACCGATGGTAGCATATGAATCATTGTGTTGCCAGTAAAATTATTTTGTTTGA	0	23		No hits found
musa_c4_small_rep_c173	TAAAAGTAAAATCCGCGTCTCGCGCGGACTCGGACCCTCCCCCTCCTCGACTTCGCGTCGGCTTCTTCCTTCCTCCTTCTCTCGTCATGGCATCTGGGAGCTCAGCACACATTATAAATTGCTCACCCTCCGCCTCTCCTCCAACTCGTACTTACACAGAAGCATATGTCTCAGCGGCCCAGCGTTCCACACTCCTCTTCCGTAGCCTTCGCCCTCCACTCCCATCTCCTGGTCTCCAGTGAGATGAACTCCAACTCCAACTGGTTATCGCTATAATTTTAGCGATCCAAAGGAGCCTACTTTCCGATCCTTTCTGCCTGAAGTTGGGATTTTGTCCGCCCCTTTGGCCTAAAGGATCCACCTTGAGCATTATTTTTGGTTGATTTATTCTTTTTATTC…	89	35	gi|51860693|gb|AAU11466.1|	mitochondrial uncoupling protein 5 [Saccharum officinarum]	2.80155e-49	gi|242081759|ref|XP_002445648.1|	hypothetical protein SORBIDRAFT_07g023340 [Sorghum bicolor] &gt;gi|241941998|gb|EES15143.1| hypothetical protein SORBIDRAFT_07g023340 [Sorghum bicolor]	8.15125e-49	gi|226503773|ref|NP_001150641.1|	mitochondrial 2-oxoglutarate/malate carrier protein [Zea mays] &gt;gi|195640804|gb|ACG39870.1| mitochondrial 2-oxoglutarate/malate carrier protein [Zea mays]	6.90045e-48
musa_c4_small_rep_c1578	AGTTGAATATGGGAGGCATAAGTATGTCGAAAATGATGAATTCTGTTCAACCTAGAATTCAGATGGAAGACAACTTCTTTCCCCAAGGGACTAGATTGGGTGGCAATGTGTTTGAAGAAGTTGACAACTTGGTGCAGCAGCAGCAGTTCTTATTCCATGAGGACATAATGCCATTTGAGCAGCAATTCGGTGACCAACCCAATGGATTGAGTGGTGATTTCAGCTTTGGTCCTTCTTTCAATATGCATTCCATGAACTATTCTGATACTTTGCAAAGAGAGATGGGGGATCCATTGCAGAAGTCTGAATCATTGAACTGGTTCTACTGAGAAGAAAAACAGGAAGCAAACTAATCTACATCAACATTGAGAGAGTTGGAACCAGGCACTCTGCCAAACA…	4	36	gi|110735066|gb|ABG89103.1|	ethylene insensitive-like protein 4 [Musa acuminata]	2.68422e-25	gi|121309574|dbj|BAF44110.1|	ethylene signal transcription factor [Musa acuminata AAA Group]	1.73986e-24	gi|121309572|dbj|BAF44109.1|	ethylene signal transcription factor [Musa acuminata AAA Group]	1.24687e-22
musa_c4_small_rep_c1896	CAGCATAATCATTATGGTGTTGATCTTACTCCTTTATATGGTTCTGCTTTCCAGGGATATTTCTCTCAGCCTGTGGTTGATGCATTTGATCCAAGGCTACTAGTTTCTCCACCTATAATCCACACGCTAGACTTTACTTCCATGAAGGAGGAGGATCTCTATGAAATTGATATTCCTCTAAATTTTGTATCATCTGTGGGCACACGTGTGCATGGCCTGGCTTGCTGGTTTGATGTCTTATTTAATGGGAGTTCTGTTCAAAGATGGCTTACCACAGCTCCAGGTGCTCCTACAACTCATTGGTATCAACTACGTTGTGTCCTTGCGCAACCAATATATGTCATGGCTGGGCAAGAGATAACCGGGCGGTTTCACCTCGTCTCTCACAGTGCACAGAGC…	28	2	gi|212275848|ref|NP_001130830.1|	hypothetical protein LOC100191934 [Zea mays] &gt;gi|194690226|gb|ACF79197.1| unknown [Zea mays]	6.97222e-87	gi|115474003|ref|NP_001060600.1|	Os07g0671700 [Oryza sativa Japonica Group] &gt;gi|75327184|sp|Q7XI75.1|CARM1_ORYSJ RecName: Full=Probable histone-arginine methyltransferase CARM1; AltName: Full=Protein arginine N-methyltransferase 4 &gt;gi|152013377|sp|A2YPT7.2|CARM1_ORYSI RecName: Full=Probable histone-arginine methyltransferase CARM1; AltName: Full=Protein arginine N-methyltransferase 4 &gt;gi|33146849|dbj|BAC79844.1| putativ…	6.97222e-87	gi|242046882|ref|XP_002461187.1|	hypothetical protein SORBIDRAFT_02g042540 [Sorghum bicolor] &gt;gi|241924564|gb|EER97708.1| hypothetical protein SORBIDRAFT_02g042540 [Sorghum bicolor]	5.90234e-86
musa_c4_small_rep_c685	AAATCACCCCCTGTCCGAGGAACTCTTCCCCTCCTACCCTTGTCCTTCTGGTTGCCGCTCACCTTCTTGCTTCCCATATCTGCCCTTTTCCCTCTCCCTTCGGTAGTCTCGTGTGAGACTTCTGCTGCTCTGTTCTGTTCTGTCCTCTGCTCGACAGCTTCATCTTGCTTCCAGAAGTGGAAAGCTCCCTCCTTTGGCCCTCCGAAGGAGTCGTTCGAGTTCTTCATCTGCTCGCGTCTCTCTTGAGCTTTTCCGGCCAAGATCTCATATTTTATCCCTGACCAGCTTCAGAATCTCGTTTTCCTCTTTGTTTCTCACCAATCTTTGTCCGAAAGATCCCTCCCTTTAGTCTCTGCCGTCTGTTCTTTCGGTTTTCTTCCCTTCTTCCTCACATGCAGC…	38	6		No hits found
musa_c4_small_rep_c764	TAGATAATATTACTACTAATCACAGCTCAGAGAACGGAAGACTGCGACAGTTGCCATAAATTGAAGCCAGGATTGACCTTTAGCAACAAAAGAAGATTGTGAGCTAATGCGATTGTCTTATGAATGATCGTAGGACTTTGGGATTGGAGTACATCGATCTGTATCTTATCCACTACCCTGTTAGACTAAAAGGTGAGACACGAATGGTTTTCACCAGCGAGGACATAATTCCCTTGGACATGCCAACCGTGTGGGAAGCAATGGAGAAATGTCAGAGTCTAGGTTTAGCTAAATCTATCGGGGTGAGCAACTTCACATGCAAGAAGCTAGCTGACCTACTCAACCATGCAAGAATTCCACCTGCTGTGAACCAGGTGGAGGTGAATCCTCTTTGGCAGC…	26	81	gi|255561783|ref|XP_002521901.1|	aldo-keto reductase, putative [Ricinus communis] &gt;gi|223538939|gb|EEF40537.1| aldo-keto reductase, putative [Ricinus communis]	3.86852e-74	gi|297737569|emb|CBI26770.3|	unnamed protein product [Vitis vinifera]	1.47004e-73	gi|225424496|ref|XP_002285198.1|	PREDICTED: hypothetical protein [Vitis vinifera]	1.47004e-73
musa_c4_small_rep_c2196	GTTCGATTGGAAGTGGGTGCAGAAGGTATTGGTTTTGAGAGGAAGCTGAGGTAGCTCTGTTGCTTTGCATTTGATGACATAAAAGAATGATGCATCAAACTCACGGTTTCTCGAAGCAAACTTGTAGACTCGTTGCTGTCTTATGTGGGAAATTTACTGGCAAAAGAAATGAGGTAAAACGACAGCATCCATATCCCTTTCCTGAGCTTGTTTCATCAGGTCGCCTTGAGGTTCATACACTTGTTAATCCATCAGTGGATAGTTTCCGTGAAGCTCAGAAGTCACTGAAGCCGAATATCTTGTACTTTCAAGGGTCTCAGCTTGAGAATGAGGAAGAAATAGGCACACTTGTTTGGGGGACCTTGATGTGTCCAAGCCCGATATGTTCAGTGCCCTCGT…	21	0	gi|218201239|gb|EEC83666.1|	hypothetical protein OsI_29439 [Oryza sativa Indica Group]	2.96424e-29	gi|115476700|ref|NP_001061946.1|	Os08g0451400 [Oryza sativa Japonica Group] &gt;gi|113623915|dbj|BAF23860.1| Os08g0451400 [Oryza sativa Japonica Group] &gt;gi|222640662|gb|EEE68794.1| hypothetical protein OsJ_27533 [Oryza sativa Japonica Group]	2.96424e-29	gi|218202201|gb|EEC84628.1|	hypothetical protein OsI_31490 [Oryza sativa Indica Group]	1.66592e-26
musa_c4_small_rep_c2525	GGCCTAAAACCCTAATCATCGAACTGGTGCGCCGCCGGCAGCCCCTCTATCCATTCTTTCCTTTGGTCTTTCCTGATCTAATCGCTTCTGACATTCTGCAGCGTCGGTCGATAGCGTCACGGTCCCTTTCGTTCGATTCCAGCAAGTACAATGGCCGCGGAAGACATTGCTGCCGAATCATCTGCTCCTGTGCTTGGAGAACCCATGGATTTGATGACTGCTCTGCAACTGGTGATGAAGAAATCACTGGCTCATGATGGGCTTGTTCGCGGTCTTCATGAAGCTGCAAAGGCAATCGAGAAGCATGCGGCACAGCTCTGCATTCTGGCTGAGGATTGCAACCAGGCTGACTATGTCAAGCTGGTTAAGGCTCTTTGTGCTGATCACAACGTGCACTTG…	2	30	gi|297606737|ref|NP_001058899.2|	Os07g0150200 [Oryza sativa Japonica Group] &gt;gi|255677517|dbj|BAF20813.2| Os07g0150200 [Oryza sativa Japonica Group]	1.21832e-40	gi|34393397|dbj|BAC82908.1|	putative ribosomal protein S12 [Oryza sativa Japonica Group] &gt;gi|125599129|gb|EAZ38705.1| hypothetical protein OsJ_23105 [Oryza sativa Japonica Group] &gt;gi|215765075|dbj|BAG86772.1| unnamed protein product [Oryza sativa Japonica Group] &gt;gi|215768355|dbj|BAH00584.1| unnamed protein product [Oryza sativa Japonica Group]	1.59118e-40	gi|218199093|gb|EEC81520.1|	hypothetical protein OsI_24909 [Oryza sativa Indica Group]	2.07814e-40
musa_c4_small_rep_c2544	CATGGATTCAACTCTCGTGGGTCTCCTTGCAGTTCTACATGTTTATCTTCAGTAGTCGAGCAGGAGAGTAGTAACTTGATAGAGGCTATTGGTGAGAAAGTGGAGCTGCGGCCTCCAACAGTGGATGTGGATGTGGATGCGGATGCTGAGAAGGGAACCAGCCGATTTATTGTACAGGATCTCGAGGGAAAGAATGATTAGTTATAGTGAAGTTCCATAAACAATACATTAGAATCTTCATTTATGGTCGTATTGATGTTCTGCTTGTAATCATAACAAAGGTGGGATATGTAGCATGGATATGAGAATCTATGAATCTCCACTGGGACAAGTACAAAAAATTACTAGAAAAAC	21	0		No hits found
musa_c4_small_rep_c2995	GCAGCCCGGGTGACGAGGAGAGAGGGGAGGGAGGTCGCAGTAGGAGTGAGGTTGAAAGGGAAACCACCGGGTTTGGGGGAATTTCAGGCGTTGGAGGTGCAGGGATGCTGGAATCACAGGCGAACGAATCCGGCTATGGAAGCGAGGCTGGATACAGGGGTGATGGGGAGCTCGGCTACGACGACGAAATTGAGGATGAGGATGAAGATGATGATGGGAAACAGTTGTTCTGGGGTGAAGAGCTCGGAGATGCTGATCAGATGGAAATTGTCAGCGAGAATAAGTTTGCAGAGCAGAAGGCCCACCACCGAGGCAGGCACAGGAAGCATGACTGGAGAATAATGGCCTCCTTGAGCAAGCCATGTTAAAGCCAGAGCTTCTGCTGCCATCATATCCATC…	21	0	gi|225437366|ref|XP_002268658.1|	PREDICTED: hypothetical protein [Vitis vinifera]	4.16556e-13	gi|242052423|ref|XP_002455357.1|	hypothetical protein SORBIDRAFT_03g009180 [Sorghum bicolor] &gt;gi|241927332|gb|EES00477.1| hypothetical protein SORBIDRAFT_03g009180 [Sorghum bicolor]	1.93498e-10	gi|255564170|ref|XP_002523082.1|	conserved hypothetical protein [Ricinus communis] &gt;gi|223537644|gb|EEF39267.1| conserved hypothetical protein [Ricinus communis]	7.35291e-10
musa_c4_small_rep_c337	CACTTCGAATTAGGGTTCCCCGGAGAGGCGACGGATCGGAATCGGGCCGCCTCCGCCACCAAAGAGCATCGGAAATGCCGAAGCAGATTCATGAGATTAAGGATTTCCTTCTCACTGCGAGAAGGAAGGATGCACGGTCGGTGAAGATCAAGAGGAGCAAGGATGTGGTCAAGTTCAAAGTCCGCTGCGCCAAGTACCTCTACACGCTTTGCGTCTTCGACTCCGAGAAGGCAGACAAGTTGAAGCAGTCTCTTCCACCAGGTTTGAGCGTCCAAGAAGTCTGAGGATGAAAGTTAATCTATGCAAGTTTGCTACTCTGACTCAAGCTTTGATACCCTGTCGATGGGTTTATTTCCTCTTCTCATGGAAGGAACTGTGTAGCTTTTGATTTAATGGGTT…	19	68	gi|297735234|emb|CBI17596.3|	unnamed protein product [Vitis vinifera]	2.79141e-31	gi|226503121|ref|NP_001152328.1|	60S ribosomal protein L38 [Zea mays] &gt;gi|242079769|ref|XP_002444653.1| hypothetical protein SORBIDRAFT_07g025470 [Sorghum bicolor] &gt;gi|194694992|gb|ACF81580.1| unknown [Zea mays] &gt;gi|195655203|gb|ACG47069.1| 60S ribosomal protein L38 [Zea mays] &gt;gi|241941003|gb|EES14148.1| hypothetical protein SORBIDRAFT_07g025470 [Sorghum bicolor]	4.03079e-30	gi|225434004|ref|XP_002272496.1|	PREDICTED: hypothetical protein isoform 1 [Vitis vinifera]	5.26438e-30
musa_c4_small_rep_c3405	ATTGGGAAAACTTTAAATGTTTTTATTTCTGAGCTACAAGTTGTGTAGCATAAAAACAGCCAAAGTATTAATCTTCAAAGTGCTAGGATCCATAACTTTTGTGACATGATTTCAACTTATCTTGAGCTCTTTATTTGTTCACATATGGTATACTTTCTAAACATATCAAAGTTTAGTGGTGGAGGATTGTGCTTTCGAGTTTTGATGGATTGTGTTCCTTTGTGATACTAGTGAATGTCTTCGTCATCAGCCT	21	0		No hits found
musa_c4_small_rep_c3821	AAAAGGTTTAGGTTAAGCAATCAAAAGGTCCCACTATGGCAGGAGGTTCAGAGGACATCATTTTTGTTGGGAGATGGTCAGGATGTGCTTAATGCCTCAAAAAACGATACAAAAATATTGGAATTAAGTGATGAGTCAGATGTGGAAGTTAGGGGTAGAATTTACAGTGGGGCTGTGGCTTCTTCTTCTTTTTCCTCTGTTTCAGCATCTGAGTCATCTTATTCATCTATGAAGTCTCCTGATATCCTTGTATTAGCGGACTTCGA	21	0	gi|147837894|emb|CAN62820.1|	hypothetical protein [Vitis vinifera]	8.71201e-11	gi|242088991|ref|XP_002440328.1|	hypothetical protein SORBIDRAFT_09g029820 [Sorghum bicolor] &gt;gi|241945613|gb|EES18758.1| hypothetical protein SORBIDRAFT_09g029820 [Sorghum bicolor]	1.39089e-08	gi|125553489|gb|EAY99198.1|	hypothetical protein OsI_21157 [Oryza sativa Indica Group]	1.30184e-06
musa_c4_clusters_pos_c6_2	GAACGCTTCCACTGGGCAGGAACTGATTCTAGATGGGCCACATGGTATCTTTGCTTGAAAGGTTATTCCCTTGGTTACGGCGGCGGCGGAGGCGGAGGTTTTCGCAGCGGCGGTGGCGGCGGGTACGGCGGCGGCGGCGGAGGTCGCCGTGACGGAGGTGGTGGGTACGGCCGCGACCGCGGGTACGGCGGTGGATCGTCGGATGGGTACTGGAGGAGCTAAGGCGGTCGTTCGCTTGCCGCGATCGGAGGGCTGGGCTTCGTAGTTATCTGCTGCTTTGGTTATCTTTAAGTTTGGAACTTGTCTGTTGTCTGGCGTCATTTTGGGTCTTGCAGTATTAGTAGACTGTGATGTTGTGGTTTGGCAGTCCTATGAGTGGGTGTTATTATCAAAGAATAG…	394	578		No hits found
musa_c4_small_rep_c1422	GAGGGCTTCCTCTTGCAGATCGATGGCGGCTCTGCGAAGAGGGATGATGCAATCCATCCGTAGCACTGCAAGGTTTAAGGATCATCGTATTCATGGAAACACTAATCTTGACAACTGTGGACTTCTCCGTCCCTTCCAACTCGTTTCCGCAAGAGGGATCGTCTCCAAGCTCTTCGTCGGAGGGCTTTCGTCCTATACGACAGAAGACTGTTTATCTGAGGCCTTTTCACAATTTGGTCAAGTGATTGAAGCTAAAATAATTATGGACAAAGTTTCCAAGAAATCAAAGGGATTTGGGTTTGTGACATTTGCCTCAGAAGAAGAAGCCCAAAAAGCTCTTGAAGAAATGGACCGCAAGGTTCTGAATGGTCGAGTAATATTTATTGAGCATGCTAAGGT…	33	4	gi|297740158|emb|CBI30340.3|	unnamed protein product [Vitis vinifera]	3.5731e-32	gi|225440799|ref|XP_002276063.1|	PREDICTED: hypothetical protein [Vitis vinifera]	2.31602e-31	gi|224091949|ref|XP_002309412.1|	predicted protein [Populus trichocarpa] &gt;gi|222855388|gb|EEE92935.1| predicted protein [Populus trichocarpa]	9.73049e-30
musa_c4_clusters_pos_c48_2	AGCAATAAGCACCCCCCAAACTGCTCTCTCGTACTTCCCTCTCCTCCTCAGAGGTCATGGATCCGTACAAGGTATGCAGATCTCTTCCTTCGCTCCTGCAGCCATTCGCAGGCCGTGGCAGCACTTCTCTGCTCATACGTATTAACTCATGTTCTACGTAGTTATCGGTAGATCTCATGTGATGGTGTAGCGCAGCTGTATCCACCGAGGCAGGATGTTGCTCCGATCCTGCAGCTCGTTGGTCCAAACAGGGGCCCCACAATCACACTGAAAGCAGATAGCCGGAGCGGATTGTGGGTCCCTCTTGTTTGAACCAATGGCTGCACCATCCATGTAGCTCGCTGCGCCGGTGGAGACAGCTAAGCCGTACCCTCGGGAGGAAATCTGCCGGAGATCTAA…	42	8	gi|157418810|gb|ABV55108.1|	catalase 2 [Musa acuminata AAA Group]	5.18385e-46	gi|192910916|gb|ACF06566.1|	catalase 2 [Elaeis guineensis]	3.715e-44	gi|37594590|gb|AAG61140.2|AF332973_1	catalase 2 [Zantedeschia aethiopica]	2.03849e-42
musa_c4_clusters_pos_c10_1	GCCGCTTCCCATCCTCTCACCGGCATGGCCTCGGCGACGCTCACGGCGGCCAATGCCTGTCTTCAGGGCAAGGGATTCTCGGACTTCTCGGGACTAAGGAGTGCTTCCTCTTCGATTCCCTTGAGAAGGATCAACTCCTCCGATGACTTCCTTTCCGTCGTCGCTTTTAGAACCTCAGCGGTGGGCAGCAGCGGAGGGTACCGGAAGGGCGTGGCGGAGGCGAAGGTAAAGGTGGCCATCAACGGGTTCGGCCGCATCGGGCGCAACTTCCTGCGGTGCTGGCACGGGCGCAAGGACTCGCCCCTGGACGTGGTGGCCATCAACGACACCGGAGGCGTCAAGCAGGCCTCCCACCTCCTCAAGTACGACTCCACCCTCGGCATCTTCGAAGCCAACGTC…	153	268	gi|255543455|ref|XP_002512790.1|	glyceraldehyde 3-phosphate dehydrogenase, putative [Ricinus communis] &gt;gi|223547801|gb|EEF49293.1| glyceraldehyde 3-phosphate dehydrogenase, putative [Ricinus communis]	3.02211e-173	gi|30688425|ref|NP_566796.2|	GAPA (GLYCERALDEHYDE 3-PHOSPHATE DEHYDROGENASE A SUBUNIT); glyceraldehyde-3-phosphate dehydrogenase/ protein binding [Arabidopsis thaliana] &gt;gi|20455490|sp|P25856.3|G3PA_ARATH RecName: Full=Glyceraldehyde-3-phosphate dehydrogenase A, chloroplastic; AltName: Full=NADP-dependent glyceraldehydephosphate dehydrogenase subunit A; Flags: Precursor &gt;gi|16226559|gb|AAL16200.1|AF428431_1 AT3g26650/M…	1.49986e-172	gi|297814894|ref|XP_002875330.1|	gapa [Arabidopsis lyrata subsp. lyrata] &gt;gi|297321168|gb|EFH51589.1| gapa [Arabidopsis lyrata subsp. lyrata]	1.95887e-172
musa_c4_clusters_pos_c249_1	GTCGACGTCTTTGGAGCGTGAAGTTTGGAGCTTTGGGGATCGGGAGCGATGGGGAGTGGAGGGGAGGAGAGGGGGAAGGGGGCTGGCTTCGATGGCGCGATGGCGGCGGAGCTGGTGGCGGGACTGAGGCGGAGCTTCGCGTCCGGGCGGACGCGGAGCCACGAGTGGCGGTCGGCGCAGCTGAAGGGAATCGTGAGGATGATCGACGAGAAGGAGTCGGCCATCATGGCCGCGCTCCACGAGGACCTCGCCAAGCCCCAGATGGAGTCCTACCTCCACGAGATTTCACTTGCAAAAGCAGCATGTACCTTTGCCTTGAAAGAAATGAAACGCTGGATGAAACCTGAAAAGGTGCCAACTTCTCTTACAACTTTTCCATCATCAGCAGAGATCATTTCA…	82	31	gi|115484519|ref|NP_001065921.1|	Os11g0186200 [Oryza sativa Japonica Group] &gt;gi|62954909|gb|AAY23278.1| aldehyde dehydrogenase, putative [Oryza sativa Japonica Group] &gt;gi|108864076|gb|ABA91775.2| aldehyde dehydrogenase family protein, expressed [Oryza sativa (japonica cultivar-group)] &gt;gi|113644625|dbj|BAF27766.1| Os11g0186200 [Oryza sativa Japonica Group] &gt;gi|215737694|dbj|BAG96824.1| unnamed protein product [Oryza …	0	gi|62734229|gb|AAX96338.1|	aldehyde dehydrogenase, putative [Oryza sativa Japonica Group]	0	gi|226509004|ref|NP_001148092.1|	aldehyde dehydrogenase, dimeric NADP-preferring [Zea mays] &gt;gi|195615734|gb|ACG29697.1| aldehyde dehydrogenase, dimeric NADP-preferring [Zea mays]	0
musa_c4_small_rep_c1325	TGCTTCTTTCGACAAGAAGATAGGGCTGAGTGAGAAAATCAGCACAGGCACTTCGGCTGTTGGGGAAAAATTCAAGGAAATGGATCAGAAATTTCAGGTTTCTGAGAAGACTAAATCAGCCTTTGCTGCTGCTGAACAAAAAGTTAGCAGTGCAGGGTCTGCGATCATGAAGAACAGATATGTCTTCACCGGAGCATCATGGGTGACAGGTGCCTTCAATAAAGTTGCCAAGGCTGCTAGCGAAGTGGGATCAAAAACAAAAGAAAAAGTTGTCGCCGAGCAAGAACACAAGACAAGGTCCGAGGATGACTTCGCCGAGGTTCATCTATCTGAGACTTCAAAAGCCGCATCAGCCGAGCATTCGTCCAAGCCTACGTCTGCCCAAGGATTGATTCTTTG…	5	38	gi|118485672|gb|ABK94686.1|	unknown [Populus trichocarpa]	1.20162e-45	gi|147846536|emb|CAN83758.1|	hypothetical protein [Vitis vinifera]	1.73514e-44	gi|225427136|ref|XP_002278543.1|	PREDICTED: hypothetical protein [Vitis vinifera] &gt;gi|297742057|emb|CBI33844.3| unnamed protein product [Vitis vinifera]	3.86549e-44
musa_c4_small_rep_c1606	GAATGTTATTTAATTGTCGAACCACGTACACGTGTTTCTCGAGGATTTGCATTTGTCACGATGGATACAGTTGAAGATGCTGATCGTTGCATCAAATATCTCAATCAGTCAGTTTTGGAGGGCCGATATATCACTGTTGAGAAGTCGAGGAGGAAAAGGGCACGAACACCTACACCTGGAAACTACCTTGGGTTGAAGAACCCCCGAGATACCATTCGCTTTGATCGTGGAAGGCATCGTGGAGGCCATAGTCGTGATGATTATGATGGTGGGTACCGTAGATCTCCAAGGCACTCACCGTATCGGAGGTGGACGTGATTATTCTCCTCATCGGTCACCATATGGTGGTCGGCCAAGAAGGGATCGGTCAAGGTCTCCTCGTCGTTCTCCAGATAGGGG…	5	38	gi|296084065|emb|CBI24453.3|	unnamed protein product [Vitis vinifera]	1.22537e-28	gi|255636876|gb|ACU18771.1|	unknown [Glycine max]	2.72985e-28	gi|255579604|ref|XP_002530643.1|	Arginine/serine-rich-splicing factor, putative [Ricinus communis] &gt;gi|223529816|gb|EEF31751.1| Arginine/serine-rich-splicing factor, putative [Ricinus communis]	6.08147e-28
musa_c4_small_rep_c1717	TTCCTCGAACAGCTTCCCGGCGACCTCTTTCCCAGAAAATGGAGGAAGCAAAGCCTCCTCCTTCGGCTCCTCAACCCCCCTCGGTTCCGGCCCCGGAGGCGGCGGCGGCGGCGGCGGAGGCGCCCGAGGCGAGGAGCAAGAAGAGGAAGCTGAACGCCGCTGAGTTCCGGGAATCCGATTACTACAAGCTGCGCCTCGCGGTCAAGAACCTTCGCCCTCTGTTTGTCGAGGTTCTTCGTACACCGGATTTTCGGAGCAGCAAAGTGGCTCATGATCTTCAAAATCAGATGAAGACAGTGCTAGAATTGACCCAGAAGCTGAGGGGTGATGTGACCTCATACGAGAAGTGTAAGAAACCATCTGAGGCAGTACATTCTTTGAAAGTCAAGAATGAAGAAC…	5	38	gi|225454190|ref|XP_002272636.1|	PREDICTED: hypothetical protein [Vitis vinifera]	4.65115e-24	gi|297745268|emb|CBI40348.3|	unnamed protein product [Vitis vinifera]	5.68564e-22	gi|255628159|gb|ACU14424.1|	unknown [Glycine max]	2.82175e-21
musa_c4_small_rep_c813	TGGACATCCACCCTCCCCTCCTCTGCTCCCCTTTAGTTCACAGCCAATAAGCCTGAGCAAAGAGGTGTAGAGCTTCAAAGGTAGTGTCTTGCGGGGTTACCGAGCTGCTGGTTCTCTTATTCTTCTTAAACAAGAGGAGGAACGATGGCGGTCGCCGTGGCTTCTGGGATCCTGCGACTGATCCCGAGCACGAGGGCGGTAGAGTGCGGCTTGCCGGTCCCTCGGTGCTGTTCCCTCCGCTGCTCCCTCTTCGCGGCTCCAATCCCCTCAAAGATCAGATATCATTCTGATGCTGCTATAACTGCTCCTAGAGCAGCATCTTCAAAAACTGTTGAGGATGCGAATTCTAATGAGACCGACACAGTTCCTACCCCCAAAGTTATCATAGATCAGGACTCA…	64	20	gi|255564051|ref|XP_002523024.1|	amino acid binding protein, putative [Ricinus communis] &gt;gi|223537746|gb|EEF39366.1| amino acid binding protein, putative [Ricinus communis]	1.96041e-104	gi|225443260|ref|XP_002272912.1|	PREDICTED: hypothetical protein [Vitis vinifera] &gt;gi|298204773|emb|CBI25271.3| unnamed protein product [Vitis vinifera]	2.02871e-101	gi|224110036|ref|XP_002315393.1|	predicted protein [Populus trichocarpa] &gt;gi|222864433|gb|EEF01564.1| predicted protein [Populus trichocarpa]	3.82598e-100
musa_c4_clusters_pos_c1749_1	GGTCTCTCTTTGCAAATCGATCTCGAACGAGCGCGGCGGCCGCCGATTTCTCCATCTCTCCTCGGCTCCCTCTTCCTTAGGTCCTTAGTTCAACAAGAAATAAGCAATGGGAAAGGAGAAGGTTCACATTAACATTGTCGTCATTGGCCATGTCGACTCTGGAAAGTCTACAACAACTGGACATCTCATTTACAAACTTGGTGGCATTGACAAGCGTGTTATTGAGAGATTTGAGAAGGAAGCTGCTGAAATGAACAAGAGATCATTCAAGTATGCCTGGGTGCTTGACAAGCTGAAGGCTGAGCGAGAACGTGGCATCACCATTGATATTGCTCTGTGGAAGTTTGAGACCACGAAGTACTATTGCACAGTCATTGATGCTCCTGGTCATCGGGATTT…	100	194	gi|255574227|ref|XP_002528028.1|	elongation factor 1-alpha, putative [Ricinus communis] &gt;gi|223532558|gb|EEF34346.1| elongation factor 1-alpha, putative [Ricinus communis]	0	gi|225435233|ref|XP_002284964.1|	PREDICTED: hypothetical protein [Vitis vinifera] &gt;gi|225435241|ref|XP_002284924.1| PREDICTED: hypothetical protein [Vitis vinifera] &gt;gi|147841303|emb|CAN64511.1| hypothetical protein [Vitis vinifera]	0	gi|6015058|sp|O49169.1|EF1A_MANES	RecName: Full=Elongation factor 1-alpha; Short=EF-1-alpha &gt;gi|2791834|gb|AAC39447.1| elongation factor 1-alpha [Manihot esculenta]	0
musa_c4_small_rep_c2696	CCCTTTTCTCCTTCTCCCCTCTCCCCTCGCTTAGCTTTCTTGAGGTTCTGCTGCTCTGCTCTTGATTAGTCTTCTTCCCCTGTGTGCTCTTTTGATCATAATTTCTTTGGGTTCTCGATCCAAAATCGAAAAACTCTTCCTTCTAGCTTCTGTTTAACTTCATTCTTGGAGAAAGATCTGTCTTCGGGAGTTCCTTTCGCAAGTTTCTTCCCTGTTCTACGCAATCCATCTCCATACACACTCTATCTGACCAAATCCAAGAAACCAGCATCCGAAATTTGCCGCTAAAGCTAGGGAGGTTTACTCGTAACTACGTACCGATATCTGAGCTTCGTTCCATTCACATGCAGTGTCTGTATCTCTTGATGTTTCTCGTTGCTGCCGCTTATCCCAAGTGAA…	30	3	gi|224077864|ref|XP_002305442.1|	predicted protein [Populus trichocarpa] &gt;gi|222848406|gb|EEE85953.1| predicted protein [Populus trichocarpa]	3.98051e-33	gi|113367218|gb|ABI34666.1|	bZIP transcription factor bZIP124 [Glycine max] &gt;gi|255640820|gb|ACU20693.1| unknown [Glycine max]	1.67237e-31	gi|255543765|ref|XP_002512945.1|	Ocs element-binding factor, putative [Ricinus communis] &gt;gi|223547956|gb|EEF49448.1| Ocs element-binding factor, putative [Ricinus communis]	7.02627e-30
musa_c4_clusters_pos_c88_2	AAGAACTCCGCCGGGAGGTCATCGGCACCCGAACAGAGAACGCCGACGTGAAGTCCACCCCCTTCCGCCCTACGCCGAGGTGTTTGGTCTGCAGCGGTTCCGCGAGTGCGAGCTCATCCACGGGCGGTGGGCCATGCTCGCCACCCTCGGCGCCCTCACCGTGGAGTGGCTCACCGGCGTCACCTGGCAGGACGCTGGCAAGGTACCGACCTCCCACTCTGTCATGTGCACATGAAGCTTAGCGCATTGCAGTCAAGCACTGGTTGGATGTGTGGGTGCAGGTAGAGCTGGTGGACGGCTCCTCCTACCTGGGCCAACCCCCGTCCCCTTCAACATCACCACGCTGATATGGATCGAGGTGCTGGTGATCGGCTACATCGAGTTCCAGAGGAACGCGGA…	30	3	gi|226358411|gb|ACO51068.1|	chloroplast chlorophyll A-B binding protein [Gossypium hirsutum]	3.65313e-77	gi|255639053|gb|ACU19827.1|	unknown [Glycine max]	1.37868e-76	gi|255574383|ref|XP_002528105.1|	chlorophyll A/B binding protein, putative [Ricinus communis] &gt;gi|223532494|gb|EEF34284.1| chlorophyll A/B binding protein, putative [Ricinus communis]	1.3789e-76
musa_c4_small_rep_c1028	AATCAATTGGATGGTATTTGATCAACGTTGGGGAAGGTACAAAATGATCATGGCCAACAAATCGACCTGATGTCCTTGATCCAGCTCTTCTTCGCCCTGGCCGGTTGGACAGGAAAATTGAGATTCCATTACCAAACGAACAGTCGAGGATGGAAATTCTTAAAATTCATGCTGCTGGAATAGCGAAACATGGTGATATCGACTATGAAGCAGTTGTAAAACTTGCTGAGGGTTTTAATGGAGCAGATCTCCGGAATGTATGCACAGAGGCTGGTATGTCAGCAATTCGTGCAGAACGTGACTATGTTATTCATGAAGACTTTATGAAGGCTGTCAGGAAATTGAATGAAGCAAAGAAGCTTGAATCAAGTGCTCATTACAATGCTGATTTCGGCAAGG…	4	35	gi|255538752|ref|XP_002510441.1|	26S protease regulatory subunit S10b, putative [Ricinus communis] &gt;gi|223551142|gb|EEF52628.1| 26S protease regulatory subunit S10b, putative [Ricinus communis]	2.07716e-59	gi|224085722|ref|XP_002307679.1|	predicted protein [Populus trichocarpa] &gt;gi|222857128|gb|EEE94675.1| predicted protein [Populus trichocarpa]	2.07716e-59	gi|224105337|ref|XP_002313775.1|	predicted protein [Populus trichocarpa] &gt;gi|222850183|gb|EEE87730.1| predicted protein [Populus trichocarpa]	2.07716e-59
musa_c4_small_rep_c1146	TTTCTTCTTCGTCCTCCTCGTGCGCCCCCTCCTCCAACCCCCCCCGCCCTTCACTCAGCGTTGGGATTAGGATCAGGATCAGGGCTTCGAAGAGGGAGATGACGAGAGGCGAGGAGGACCAGACGTCGAGGTTCCTCAACGAGCTCTGCTCCATCCTTTTCGCCGTCCTCCGTTCCCCACAACTCGCCATCCGCTCCTCCTCGGCCCCCTCCCCCGGCGTCGGGAGGATCGGAACGGAGGAGATGTCTTTTCGTTCTCCTCTACCGACTCCACGGCGGCGGAGGCTGCCGCAGGCGTCGCCGGCGGCCGTGGCGTCCTTGATGCTAGGGGTCTCGATAGCGCTCATGCTCGGTGGGTCCGTCACGTTCGTGCTTGGGTTCATGTTGATGCCATGGGTGA…	6	40	gi|224072568|ref|XP_002303786.1|	predicted protein [Populus trichocarpa] &gt;gi|222841218|gb|EEE78765.1| predicted protein [Populus trichocarpa]	1.84199e-19	gi|255547676|ref|XP_002514895.1|	conserved hypothetical protein [Ricinus communis] &gt;gi|223545946|gb|EEF47449.1| conserved hypothetical protein [Ricinus communis]	2.65983e-18	gi|255631252|gb|ACU15993.1|	unknown [Glycine max]	6.55138e-17
musa_c4_small_rep_c1530	CCGAGTCTGTCGGCCTCAGTGAGGGAAAGAGAGAAAAAGAGCAATTAATGGCGAAGAATAAGACGCTGATCGCCGTGGGGTTTGAGGGGTCGGCGAACAAGATCGGCGTGGGGGTCGTCGCCCTCGACGGCACCATCCTCTCCAACCCTCGCCACACCTACATCACGCCGCCTGGCCACGGGTTTCTTCCCCGGGAGACCGCCCACCACCACCTTCGCCACGTCCTCCCCCTCCTCCGCTCCGCCCTCGACGACGCCGGCATCACCCCCGCCGACGTCGACTGCCTCTGCTACACCAAGGGGCCCGGCATGGGCGCCCCCCTTCAGGTCTCCGCGGTGGCCGTCCGCGCCCTCTCCCAGCTCTGGGGGAAGCCCATCGTCGCCGTCAACCACTGCGTTG…	0	22	gi|297743797|emb|CBI36680.3|	unnamed protein product [Vitis vinifera]	1.95323e-63	gi|225433904|ref|XP_002267047.1|	PREDICTED: hypothetical protein [Vitis vinifera]	1.95323e-63	gi|297803852|ref|XP_002869810.1|	glycoprotease M22 family protein [Arabidopsis lyrata subsp. lyrata] &gt;gi|297315646|gb|EFH46069.1| glycoprotease M22 family protein [Arabidopsis lyrata subsp. lyrata]	2.15955e-62
musa_c4_small_rep_c2633	ACATCTGAGATTGGAGAGAGCCGTCCCCCTTCCCCGTCCTTCCGCCTCCAATCCCGATCCCGATCCCTCCCCCAATAAATTTGCAATCCCTAAAGAGATCTGAAACCCTAATCAATCCAAGAAGGGTTTGCTTGCTCGATCGATCGCCATGGCGTGTCTCGCGCTCTCCTTGCAGCCGGCCAATGGGCCCGATATCCTCCTCCAGACTCGCGAGTGGTTCCCTCCCGCCCGCGCCCTCGCCGCCCTCTCCGCCTTCCGCCACACCCGCCTCTCCCTCTCCCCTTCGCAGTC	0	22	gi|301154113|emb|CBW30207.1|	Conserved hypothetical protein [Musa balbisiana]	5.67804e-18	gi|301154092|emb|CBW30169.1|	Conserved hypothetical protein [Musa balbisiana]	5.67804e-18	gi|255549091|ref|XP_002515601.1|	conserved hypothetical protein [Ricinus communis] &gt;gi|223545276|gb|EEF46782.1| conserved hypothetical protein [Ricinus communis]	1.10814e-13
musa_c4_small_rep_c2792	CTGAAGAAACTTTGTGGTGACAATTATCCTGAATGGGTTTCATTCCCTTTATACGAACAGGTGAAATGGCTAAACAAGATGTTGGCTAAACTGTGGCCTTTTATTGCAGATGCAGCAACAATGGTAATCAAGGATACAGTCGAACCGTTACTGGATGACTATCGACCACCAGGAATATCTTCGCTAAAGTTCAGCAAGCTATCACTTGGAAATGTGCCACCAAAAATTGAAGGCATCCGAGTTCAAAGCCTCAAGAAAGGACAAATTATAATGGATATTGATTTCCGATGGGGTGGAGATCTGAGCATAATTCTTGCAGTTGAAGCACTTTGTTGCTTCCCTGCCTATTCAGTTGAAGGATCTTCAGGTCTTTACTGTAATACGTGTTTCGC	0	22	gi|225453818|ref|XP_002276807.1|	PREDICTED: hypothetical protein [Vitis vinifera]	1.49459e-54	gi|296089108|emb|CBI38811.3|	unnamed protein product [Vitis vinifera]	1.49692e-54	gi|255541372|ref|XP_002511750.1|	calcium lipid binding protein, putative [Ricinus communis] &gt;gi|223548930|gb|EEF50419.1| calcium lipid binding protein, putative [Ricinus communis]	5.62747e-54
musa_c4_small_rep_c2910	ATTGGCCGGCACGGACAAAGTGGAAGGATATAGCGTATTTACAGAGGGTAGCAGGAGATCGAACTGTCCCAGTTGAGGTTGGGAAGAACTATCTCTGTTCTGAATGGAAGCAAGAGCTAATTACTTTCTCACAGTTTCTTGAGAGGGTTCATTCAAATAACTGCCCTTCCAACTTGACATATCTGGCTCAGCATCCTTTGTTTGATCAGATACAAGAGCTACGTGATGATATAATGATTCCCGACTATTGCTTTGCTGGTGGTGGGGAACTCCGATCCCTTAATGCTTGGTTTGGTCCACTTGGTACAGTGACACCATTGCACCAGGATCCTCATCATAATCTTTTTGCACAGGTGATTGGCAGAAAATACATAAGACTTTATCCAGCTTCAGCATCAG…	37	6	gi|195650201|gb|ACG44568.1|	hypothetical protein [Zea mays]	1.32406e-95	gi|218202363|gb|EEC84790.1|	hypothetical protein OsI_31847 [Oryza sativa Indica Group]	2.93901e-95	gi|226497194|ref|NP_001140556.1|	hypothetical protein LOC100272621 [Zea mays] &gt;gi|194699968|gb|ACF84068.1| unknown [Zea mays]	3.83539e-95
musa_c4_small_rep_c3369	GGATAGAATGCCTAAGCGAAATGTCGTTCGCGTGGAATACATTGATCGGATGGTACGTCCGATGCCGCCGTCCTGATCGTGCGTTGGCACAGTTTAGGCTTATGCTGGAGGTCGGAATTCGGCCAACTCCTGTCAGTTTTATCACCGTCTTCCCAGCGGTTGCTGCTACGGAGGAGGGTAACAAGTACGGGGTACGTGCTCTATGGGTTGATTGTTAAGCATGGCCATCACTATATCGACGATCAGTTTGTCATCAGCTCCGCTGTTTTGATGTACGCCCAAAACTTTACGGAAAGGTAACCAAATACAAGACGAAGGCGGATATTTGATCAAGCGAAGGAGAAAAATACGCAAGTGTGGAACACCATGATTGGTAGGGTACGTTCAGAATGGTGGTTA…	0	22	gi|242074230|ref|XP_002447051.1|	hypothetical protein SORBIDRAFT_06g027570 [Sorghum bicolor] &gt;gi|241938234|gb|EES11379.1| hypothetical protein SORBIDRAFT_06g027570 [Sorghum bicolor]	4.50652e-28	gi|116310930|emb|CAH67868.1|	B0403H10-OSIGBa0105A11.20 [Oryza sativa (indica cultivar-group)]	4.88226e-27	gi|115460348|ref|NP_001053774.1|	Os04g0602600 [Oryza sativa Japonica Group] &gt;gi|38344148|emb|CAE01824.2| OSJNBa0041A02.15 [Oryza sativa (japonica cultivar-group)] &gt;gi|113565345|dbj|BAF15688.1| Os04g0602600 [Oryza sativa Japonica Group] &gt;gi|125549608|gb|EAY95430.1| hypothetical protein OsI_17272 [Oryza sativa Indica Group]	4.88226e-27
musa_c4_small_rep_c4249	GATAAGAGTACGACACTCACCACATCCTATTGCTTGGCATGCACAGAAGAAAGAAAGTAAATGGATAGCTTCCTCGTCTACGCCGCCGCCTGCCTCCTTGCCGCCCTGTGGTACGCCGCCTGGTTCCGGCGGCACAGCCGCCCGACGTCCGTCCCCCTCCCCCCCGGCCCCATTGGCCTCCCCCTTGTCGGTAGCCTCCCTTTCCTCGAACCCGATCTGCACTCCTACTTCGCCCGCCTTGCCCGCGCCCACGGCCCCATCTTTAGCCTCT	0	22		No hits found
musa_c4_small_rep_c4405	GGCTTCGTTCCGGGTTCTCAGTGTCCTTCAATGTTTTCTTGTTCTCTTTCCGGCCTTTTGATCTTTAGGTTCTTGAAATCTAGCGTCCTTTCCCGTTCGGTTCCGACCTAACAGTCTGTTTCGCGTCGCTCCATTGTTTTTATTTGACTTCCTATCTTCTTGTCCGCCAATTTCTTCTTTCTTGTTATGATGGTAACACAGAAAGATCGGGCGGAATTAACATCCCACT	0	22		No hits found
musa_c4_small_rep_c4417	AGATGACACCCTTTCAGATTTAAGCGATGTCTTGGGCCAGCTTAAGGGCATGGCTGTTGACATGGGTTCAGAGATGGACAGGCAAAACAAGGCATTGGATGCCTTGCACGATGATGTGGATGAGCTGAATTCCAGGGTGAAAGGAGCCAACCAACGTGCTCGCCACTTACTCGGGAAATAGAGCGCAAATGTTCCATCATTGAAGATAACCACCAGTCGAAGCTGCAAGTCGTCGTTGTGTTTACATTTACTCACCCCCACCGATCCCTTTTATTTCTGTACTGTGAAAACTTTTCAGCCTTGTACTACACACACCTATTGCTGCACTACATTTTTCCTGCTCAATAAAGATTTCTGG	0	22	gi|255542090|ref|XP_002512109.1|	synaptosomal associated protein, putative [Ricinus communis] &gt;gi|223549289|gb|EEF50778.1| synaptosomal associated protein, putative [Ricinus communis]	1.32948e-19	gi|297844290|ref|XP_002890026.1|	synaptosomal-associated protein 30 [Arabidopsis lyrata subsp. lyrata] &gt;gi|297335868|gb|EFH66285.1| synaptosomal-associated protein 30 [Arabidopsis lyrata subsp. lyrata]	1.73636e-19	gi|224101435|ref|XP_002312278.1|	predicted protein [Populus trichocarpa] &gt;gi|118483398|gb|ABK93599.1| unknown [Populus trichocarpa] &gt;gi|222852098|gb|EEE89645.1| predicted protein [Populus trichocarpa]	1.73636e-19
musa_c4_small_rep_c1642	GCCACCATGACCAAATTCAGGAAGCTCGGCCGCCACGCCGCCCATCGCGTCTCCATGCTCAGGACGATGGTCTCGCAGTTGGTCAAGCACGAGCGCATCGAGACCACGGTCGCTAAGGCGAAGGAAGTTCGACGGCTTGCTGATAACATGGTGCAGCTGGGGAAAGAGGGTACACTTCATGCTGCACGTCGTGCTGCGGCTTTTGTTCGTGGAGATGATGTTCTTCATAAATTGTTCACGGAGTTTGCTTATCGCTATAAGGATAGAGTAGGTGGATATACAAGATTGCTTCGAACACGCATACGAAAGGGGGATGCTGCACCAATGGCATATATCGAGTTCGTTGATAGGGAGAATGAGCTCCGAGAGGCAAAACCTCCGAAACCACAACCACCTGAG…	24	1	gi|115440945|ref|NP_001044752.1|	Os01g0839300 [Oryza sativa Japonica Group] &gt;gi|56784654|dbj|BAD81701.1| putative 50S ribosomal protein L17 [Oryza sativa Japonica Group] &gt;gi|56784661|dbj|BAD81752.1| putative 50S ribosomal protein L17 [Oryza sativa Japonica Group] &gt;gi|113534283|dbj|BAF06666.1| Os01g0839300 [Oryza sativa Japonica Group] &gt;gi|125528322|gb|EAY76436.1| hypothetical protein OsI_04369 [Oryza sativa Indica Gr…	8.21826e-62	gi|255640336|gb|ACU20456.1|	unknown [Glycine max]	4.50951e-60	gi|218196928|gb|EEC79355.1|	hypothetical protein OsI_20233 [Oryza sativa Indica Group]	4.50951e-60
musa_c4_small_rep_c2107	AAGAACACAACCAGCAGATCCACACCCATACTGCAGAGTCAGATCCTACAGCATGCACAGCCTCAATCTCACCAGCCCCTCCTTCACACTATTCAAGGAAATCAGATGCAAAGCCAGGCTCAGTCTCAGTTTCTTCAGCATCATTTGCAACAGGGGCATTCGTTTGCTGAACAACAGCAGCAGCAGCAGCATAATCTGCAGCTACAGATACCAGAGCATCAACAATTTCAGCAGCAAAGAGTTTTGCCTGCTTATCAGCAAGTTCCTTATGGTGCAGCCAATCTGTCTCAGCTCAGCTCTAGTTCTCAATCCCAATCAACCACTTTGAACATGATATCTCCATCCTCACAGTTGAAGGACTTTCCAGATTCTAATGGTAACTCTGTTTCGGCATCTAGT…	24	1	gi|102139794|gb|ABF69979.1|	transcriptional factor B3 family protein [Musa acuminata]	6.57228e-27
musa_c4_small_rep_c5317	GGAAACGCCCTCCACGTGTGACAAACCCTTGTGATGGTGATATGATACTGCCAAGGACTCTTGAACCTGAAGAAGTGAATCCCCTATCTTGGGCAGCTCCTCTTAAAGAGCTTTTAATTGGTGGACAAGCCTCATCAAGTCCTTCTGAGAAAGATCCAGTGTATTCTCCTCAAAAGGAACCAACACCGGCGGGCGCTATGTCTTCATCAGAACAAGTGTGTGGAAGTTCCGCCTGTGATCAGCCAAAGATGAAGCTAGAAGATGCTGATCATTCAAGAAATGCATCTTCTTTTGAGTTGTGATACTTCGTTCTAATTGTTATTCTGATTTCTTTCTCGGTTCAATGTTAAGGGGAATGAAGAAGCACATTACATGACAATACACAGATGCAGCACAAGG…	24	1		No hits found
musa_c4_clusters_pos_c881_1	GCACCATCAGCGGTGCAGGCCCAACTGCTGTAGCAGTCACCGATGATGAGGAGAAAGGAAAAGAGATCGGGTCTCGGATGGTGGAGGCATTCTTGAGGGATGGCAATCTAAAGGCCAGTGTGACAGTGGCGAAGCTTGATAGAGTTGGAGCAAGGGTTACTGGAAGCAGTGCTGTGCAAAAGGCTATGTGAGTTATGCTGCTGCTTATCCAAGATAATTTGGCTGTGCTTATTGCCGTTTGTGCTGCTTCTTGTGGATGTTGGATCTCTATCCTTATTTATCTGCAAACCAACAAACTGCAACATTTCATCTTCCTTCCAAGAACATAAATGGGAACTCTGATTGTTGCCACACTACTCAAAATGACAATAAAGTGAGGGTTGGTGGTGATTGCTGTAA	24	1	gi|125584269|gb|EAZ25200.1|	hypothetical protein OsJ_09000 [Oryza sativa Japonica Group]	4.4921e-15	gi|125541741|gb|EAY88136.1|	hypothetical protein OsI_09571 [Oryza sativa Indica Group]	4.4921e-15	gi|115450044|ref|NP_001048623.1|	Os02g0831800 [Oryza sativa Japonica Group] &gt;gi|48716400|dbj|BAD23009.1| putative homoserine kinase [Oryza sativa Japonica Group] &gt;gi|113538154|dbj|BAF10537.1| Os02g0831800 [Oryza sativa Japonica Group] &gt;gi|215765781|dbj|BAG87478.1| unnamed protein product [Oryza sativa Japonica Group]	4.4921e-15
musa_c4_small_rep_c568	AACGAAGAAGACTGGAGCATTCCGAGAGTGCCTTCTTTGTGCTAGTTTCCTCTGCTTCTACCTACTCCTCCATCCCTAGGCATGATAGTTCACAGGATGGCGAAAGGCTACTACGGCTCTAAGTTTGCGACGGAGGTGGCGCCGCCAGAGCTGGTCTCGGTCGTGAAGCGCAAGGCAGCGAAGGTATTAGACACGATCGAGGAGGAGGAAGAGGAGTTGGAGTTGGAGTTGATGGAAGATCTTTCCGGGACTTGGGAGATCACTCCTGCTGGAATCGACAGAGAAGGATTGTGAGTCGATGAACGTTGTTCCGTAAACTCCTTTGAGTTCTTCTTTCCAGCCCTGTACAAATTACACCTGTGCTGATAATGAAATTTTTGTGGCTTTTCTTAGATTAGA…	49	12		No hits found
musa_c4_small_rep_c221	GTGTTGAAACTTGGAGGGTTGGCCTGTATCATTGGTCCTGTATACCCAACCTTTTGGTTGTCACGCTTCTTCGCTGACATGTGGATGCTGTTCCCCAAGGAAGAGGAATATATTGAGTGGTTCAAGAAGGCTGGTTTTAAAGATGTCAAATTGAAAAGAATTGGCCCCAAATGGTACCGTGGTGTCCGTCGTCATGGTCTCATTATGGGCTGCTCTGTCACAGGTGTTAAAAGAGAATCTGGTGATTCACCTTTGCAGCTGGGTCCGAAAGTGGAGGACGTAAAGAAGCCTGTGAATCCATTTGCCTTCCTCCTCCGCTTCATTTTGGGTACGGTCGCAGCGACATATTACGTCTTGGTGCCGATCTACATGTGGATTAAAGATCAGATTGTCCCCAAA…	73	26	gi|255552017|ref|XP_002517053.1|	chloroplast inner envelope protein, putative [Ricinus communis] &gt;gi|223543688|gb|EEF45216.1| chloroplast inner envelope protein, putative [Ricinus communis]	2.12673e-71	gi|115489574|ref|NP_001067274.1|	Os12g0615400 [Oryza sativa Japonica Group] &gt;gi|108862964|gb|ABA99849.2| 37 kDa inner envelope membrane protein, chloroplast precursor, putative, expressed [Oryza sativa (japonica cultivar-group)] &gt;gi|113649781|dbj|BAF30293.1| Os12g0615400 [Oryza sativa Japonica Group] &gt;gi|125537405|gb|EAY83893.1| hypothetical protein OsI_39115 [Oryza sativa Indica Group] &gt;gi|125580075|gb|EAZ21221.1| h…	4.01083e-70	gi|223949889|gb|ACN29028.1|	unknown [Zea mays]	1.52412e-69
musa_c4_small_rep_c1966	ATGGTGGATGGTTACCAGTTTCTGCAATGAATGCTGTGGCTAAGATTATGGAAGTTGCTCCTATTCGTGTGTATGAAGTTGCTACTTTTTATTCAATGTTCAATAGGACAAAGGTTGGCAAATATCACCTTTTGGTTTGTGGAACAACACCCTGTATGATTCGTGGATCTCGTGAAATTGAAGATGCCCTATTAAAGCACTTGGGAGTCAAGCGCAATGAAGTGACAAAGGATGGATTGTTTTCAGTTGGCGAAATGGAGTGCATGGGCTGCTGCGTGAATGCTCCTATGATAGTTGTAGCTGACTACAGTAATGGCTCAGAAGGATACTCATATAATTACTATGAAGATGTGACACCAAAACGAGTTGTTGAGATTGTGGAGATGTTGAGAAAGGGAG…	2	29	gi|224085575|ref|XP_002307624.1|	predicted protein [Populus trichocarpa] &gt;gi|222857073|gb|EEE94620.1| predicted protein [Populus trichocarpa]	2.27895e-77	gi|225437209|ref|XP_002281655.1|	PREDICTED: hypothetical protein [Vitis vinifera] &gt;gi|297735489|emb|CBI17929.3| unnamed protein product [Vitis vinifera]	3.88729e-77	gi|147797328|emb|CAN67085.1|	hypothetical protein [Vitis vinifera]	3.88729e-77
musa_c4_small_rep_c2192	GGTTCTGTCTCGTTAGTTTTTCTTCATCTCATTTGATTTCTTGAGCATTATTCCAGTAGAATGAACACTCTCCTCAAGATTGATTAGTAAGTACAACCGTTGATCGAGTCAATAGTCATTAGTCATTTAAGTCATGCCATTCTTTTGTGGGAACTGTTTGGTTTTCTCAGCTTAAATTTGGATTTGGATACACCAAGCAAAAGGCACATCCAGGAAGCAACAAGGTGACCAAAGCTCTGCAGACAATGTGAAGTTGTCTATATTGAAAGATTTCTCTATCAACTCAAGGAGGATACCTGGAGGGAGCTTTTCCTATGGTGTCTCCATGTGGATTTCACATATCAACAATTCCATAAAAGATGATCTTTCATGCATATGGTGCCAATGTACATTTTTTTT…	2	29		No hits found
musa_c4_large_rep_c18	CAGAGAAGCTCCACCCCCGAGGGAGAAGGCGGAAATAATGGCTACCATTGGTACCACAGCACCAACCTCAACCTTCGTCCGCACCGCCGTTCCCAGGCGGCCGACCGCCGTCTCCTCGCCAGCGATCGGTTTGCCTCGGCTGGGAGGCAGGGGCGGGAGGGTGAAGTGCTCGACGGAGGCGAAGCCGTCGGCCGGAGCGGGGGCGTCGATGCTTGCGGCGGCGAGCGTGATGGCGGTGTCGAACCCGGTCCTGGCGCTGGTGGACGACAGGATGAGCACGGAGGGGACGGGGCTGAGCTTGGGGATCAGCAACAACCTGCTGGGATGGATATTAGTGGGTGTGTTTGCCCTCATCTGGGCTCTCTTCTTTGTGTACACTTCCACCCTGGAGGAAGATGA…	68	23	gi|224062236|ref|XP_002300801.1|	hypothetical protein POPTRDRAFT_830089 [Populus trichocarpa] &gt;gi|222842527|gb|EEE80074.1| hypothetical protein POPTRDRAFT_830089 [Populus trichocarpa]	3.09027e-15	gi|118489315|gb|ABK96462.1|	unknown [Populus trichocarpa x Populus deltoides]	5.2712e-15	gi|255631268|gb|ACU16001.1|	unknown [Glycine max]	2.00305e-14
musa_c4_small_rep_c689	GGTGCTCAAGGGTTTCTTGTGATTGCTTCCTGGCCTCCGGCGCGACAATGGGGAGACGTCCTGCAAGATGTTATCGTCAGATTAAGAATAAGCCATATCCAAAGTCAAGATACTGCCGTGGTGTTCCGGACGCTAAGATCAGGATCTACGATGTTGGAATGAAGAAGAAAGGAGTTGATGAGTTTCCCTTCTGTGTTCACCTGGTTAGCTGGGAGAAGGAGAATGTATCCAGTGAGGCTCTTGAAGCTGCACGCATTGCGTGCAACAAGTATATGACAAAGTTTGCTGGGAAGGATGCTTTCCACTTGAGAGTCAGGGTGCATCCATTCCATGTTCTGCTATTAATAAGATGCTTTCCTGTGCTGGAGCTGATAGGCTCCAGACCGGGATGAGAGGTGC…	63	20	gi|225425352|ref|XP_002275297.1|	PREDICTED: hypothetical protein isoform 2 [Vitis vinifera] &gt;gi|225425354|ref|XP_002275270.1| PREDICTED: hypothetical protein isoform 1 [Vitis vinifera]	6.15091e-109	gi|255566746|ref|XP_002524357.1|	60S ribosomal protein L10, putative [Ricinus communis] &gt;gi|223536448|gb|EEF38097.1| 60S ribosomal protein L10, putative [Ricinus communis]	6.74207e-108	gi|224124848|ref|XP_002319437.1|	predicted protein [Populus trichocarpa] &gt;gi|118487280|gb|ABK95468.1| unknown [Populus trichocarpa] &gt;gi|118487994|gb|ABK95818.1| unknown [Populus trichocarpa] &gt;gi|222857813|gb|EEE95360.1| predicted protein [Populus trichocarpa]	1.49754e-107
musa_c4_small_rep_c2046	ATCTCTCCCAGAGAACACACCGTGTCGGCAGGAAGGTTCAGACCAATTCACAAAGCTCACCAGTTTCTTCTCCCTCCGTCAACATGGTGAAGCAAGAGATGGTGATGAAGCTCACCATGGAAGATGCCAAGAAGCGTTCCAAAGCTCTCAAGATTGCTGTGGGATTGCCAGGTGTGATATCCGCAAAACTGGATGAAGACAAGATCGTGGTGGTCGGCGACGGGGTTGACTCGATCGTTCTGACCACCATGCTCAGAAAAAAGATGGGCCACGTCGAGCTCGTTAAAGTCGGGTCAGCTGAAGAGAAAAAAGAAGAGAAGAAAGAGGAGAAGAAGGAAGATGGCTGGGTGTGCCCTCCGACCTGGACTCCTCACTTCAATCTTATGCCGCCTGTGTATG…	7	42	gi|218201796|gb|EEC84223.1|	hypothetical protein OsI_30639 [Oryza sativa Indica Group]	6.59749e-09	gi|49388907|dbj|BAD26132.1|	unknown protein [Oryza sativa Japonica Group] &gt;gi|49388990|dbj|BAD26204.1| unknown protein [Oryza sativa Japonica Group] &gt;gi|125604961|gb|EAZ43997.1| hypothetical protein OsJ_28619 [Oryza sativa Japonica Group]	1.91958e-08	gi|226533216|ref|NP_001150530.1|	heavy metal-associated domain containing protein [Zea mays] &gt;gi|194702328|gb|ACF85248.1| unknown [Zea mays] &gt;gi|195639912|gb|ACG39424.1| heavy metal-associated domain containing protein [Zea mays]	1.24423e-07
musa_c4_small_rep_c1240	ATTGGTGCTTTGCTGTCAAAAAGAGGCTCAAAATCTTTGCCAGTTGCTCGAAGCTTTCTTTCAGATGCCCTAAGACTCGAACCTATGAATCGGCTGGCATGGTATTACTTGGGAGTGATTCACAGGGATGAAGGTAGGATGGTTGATGCGGCAGACTGCTTCCAGGCAGCATCACTGTTAGACGAATCAGATCCTATAGAGAGTTTCAGTTCTCTTTTATAAGCGTCCAAGGATCCGTTCCCATTTTTTTCTGGTTTTACATTACCTGCGTATTGAATTGGATATCAGTTGTAGATTGTATTTATTAGAGCTTAGTCTGGTGGACATTTTTCTTTTTCTTTTCGTTTGTTTCTCTTTTCCTTGTAGTTGAATGCCGTCTGTTGCTGCTTTGACAGTCTA…	32	4	gi|224062591|ref|XP_002300857.1|	predicted protein [Populus trichocarpa] &gt;gi|222842583|gb|EEE80130.1| predicted protein [Populus trichocarpa]	7.26651e-26	gi|225429868|ref|XP_002283407.1|	PREDICTED: hypothetical protein [Vitis vinifera] &gt;gi|296081806|emb|CBI20811.3| unnamed protein product [Vitis vinifera]	2.11423e-25	gi|147804770|emb|CAN67088.1|	hypothetical protein [Vitis vinifera]	2.11423e-25
musa_c4_small_rep_c1884	CATAACCAGATTTCTCGTGGTGTTGTTTGGCTATGCTTATCCGGCTTTCGAATGCTTCAAGACATTGGAACAGCATCCGGGCAACACAAGGCAGCTTCGAATTCGTGGTGCCAATACTGGATCATCGTGGCGATACTGACGGTCATCGAGATGGTGGGCGAGTTTCTAGTCTCATTGTTGCCCATGTATGGCGAAGCCAAGCTGGCCTTCTTGGTATACCTGTGGTACCCGAAAACCAAGGGATCCGATCTGGTGTACGACACCTTCCTCCGCTATGTGGTCTCCAAGGCCTCGAGCGGTACCGAGCGGATTAGAGGACGAGGATCGTCTTCCAAGAACAAGAAACGGGAGAAGCAGGGTGCGGACGAATTGGAGGACATCGCCGAAGCCTTGTTTGCC…	20	0	gi|224091911|ref|XP_002309396.1|	predicted protein [Populus trichocarpa] &gt;gi|222855372|gb|EEE92919.1| predicted protein [Populus trichocarpa]	2.66577e-27	gi|224140042|ref|XP_002323396.1|	predicted protein [Populus trichocarpa] &gt;gi|222868026|gb|EEF05157.1| predicted protein [Populus trichocarpa]	3.73387e-26	gi|240254373|ref|NP_177699.4|	HVA22G (HVA22-LIKE PROTEIN G) [Arabidopsis thaliana]	2.34843e-25
musa_c4_small_rep_c1963	CAATTTTTTTAAAATTCATGTCAACAAATGTTTCTTCCTTTGCAGAGTGATGAGTCTATTTATGAATGCGAGTGTGGAAACATGCCTGGATTTGCTGTTTATTACAGATTTCCAAACAGCCAGCGTGTAACATATGGCCAATTTATCCGAGTACACTGGAAATGGAACACAAGAATAACCCGGTTACTTGTACAGTGCTTGGAATCTAGTGAATATATGGAAATAAGAAATGCCCTTATTGTGTTAACCAAAATATCTAGTGTGTTCCCCGTTACTCGAAAGAGTGGTATCAATCTTGAGAAAAGGGTGGCCAAAATTAAAGGGGATGAGAGAGAGGACTTGAAAGTTTTAGCTACTGGAGTAGCTGCAGCGTTGGCTGCTCGTAAGAGCGCATGGGTT…	20	0	gi|297737598|emb|CBI26799.3|	unnamed protein product [Vitis vinifera]	6.70818e-56	gi|255573214|ref|XP_002527536.1|	tho2 protein, putative [Ricinus communis] &gt;gi|223533086|gb|EEF34845.1| tho2 protein, putative [Ricinus communis]	5.67882e-55	gi|242059677|ref|XP_002458984.1|	hypothetical protein SORBIDRAFT_03g043780 [Sorghum bicolor] &gt;gi|241930959|gb|EES04104.1| hypothetical protein SORBIDRAFT_03g043780 [Sorghum bicolor]	4.80741e-54
musa_c4_small_rep_c2288	AAAAAGTCATTGATAAATCCTTGTCACCGACGCTGAAAAATCCCAATAATGTTGTTGGATACAGTGATTCATCCAAGAAAACTGGTAGTTCAACGGACTTTGGTTTACCAGAATTGTCAAAGCAACCCTCCTATAATAAAGTTTACAAGAAAGTACCTTCTGTAGGTACAACAATTTCTAGAAATCTGCATCCAAATGCTGATGTCCTGAGTATTGACTTTGGTGGTTCAAGCTCAAAATCTTATAGTAGCAATCACGGACTGCAAACAATGCTAAATAATCAGCTAGATGCAGGACAGTATCTGAATACAACTGGGAATCAGGTGGCCTCTGGTTTCCAGGGACAAATTATGGGTTA	20	0		No hits found
musa_c4_small_rep_c2600	AGGTTTCGGAGAGCGGAAGAGTCAGTACCTGGATGACATTGCCATACTTACTGGAGCCACTGTAATCAGAGACGAGGTGGGTCTTTCCTTGGACAAGGCTGGAAAAGAGGTATTAGGTACTGCTGCTAAAGTTGTGCTAACAAAGGAGACCACAACTATTGTTGGTGATGGTAGCACACAGGAAGAAGTAACTAAACGGGTTGCACAAATACATAATCTAATTGAGGCTTCTGAGCAGGAATATGAACAGGAGAAGCTAAATGAGAGGATTGCCAAACTTTCTGGTGGTGTTGCTGTCATTCAGGTTGGGGCACAGACAGAGATTCGT	20	0	gi|242094438|ref|XP_002437709.1|	hypothetical protein SORBIDRAFT_10g001120 [Sorghum bicolor] &gt;gi|241915932|gb|EER89076.1| hypothetical protein SORBIDRAFT_10g001120 [Sorghum bicolor]	9.80595e-47	gi|224031267|gb|ACN34709.1|	unknown [Zea mays]	9.80595e-47	gi|223948025|gb|ACN28096.1|	unknown [Zea mays] &gt;gi|223948483|gb|ACN28325.1| unknown [Zea mays]	9.80595e-47
musa_c4_small_rep_c3661	CTTGTACTTGATGCATGTAGAAGTGCGGAACTATGGTTGTTTACATGTCTGATGCTTCTACAAATGTTTCTTTCTAGATTTCTCTGACCACTAAAGAAGAGTTCAGTTACTTGTGATTCTCTTTTTAGTATATTGAACCTGATATATCTTGATTTACTTGATATGGTTCCCTGATGTATTATCACAAGCATATTCAGAACCACTAGAAATATTTACTTCCACTCCTTTCTTTTCAGAGCCGAGATCTTTTCCTTAGAAGGAATAGGTTAATTTTCTTTCTGTGTTTTCATGTCTGATGCTTCAACAAATGTTTCCCTTTGTGAAGTACTTTTTAGTCATGAAATTAGTGGTGAATGCTCATAGGGGTGTATAGTTAAACACATTGTTATGGCATAATAC…	20	0		No hits found
musa_c4_clusters_pos_c1788_1	GTCGACCGCAAAAACCAAAACGAAACGAGAGAGAGAGAGAGAAAGCGAGTGAGCCGAAGCAAAGAGTGGAGAAGGCAAGGATGTCGGCGAAATCGGTGATCGAGCACGAGGTGGTGGCGAACCACGACGCCCTCCGCTTCGGGTTGCACGCCGTCAAGGGCGACGTTGTCGGATCCCATCCCCTTCAATCCCTTCGCGAATCCACGGGTAGAATCTGGGAGGAGAAGAAGCGGATGGGGTTGGACCTTACCTACGGAACGGCTTTCAATCTGAGGAGAGATCTCGATGCCCAAATTCTCTCCAGATTCCAAAGACCTCCCGGAGCATTGCCCTCTTCCATGCTAGGATTTGAGGCTCTCACTGGTGGCTTGGATGATTTTGCTTTTGAAGATTACCTTA…	21	70	gi|115449267|ref|NP_001048413.1|	Os02g0800100 [Oryza sativa Japonica Group] &gt;gi|51090706|dbj|BAD36714.1| proteasome maturation factor-like [Oryza sativa Japonica Group] &gt;gi|113537944|dbj|BAF10327.1| Os02g0800100 [Oryza sativa Japonica Group] &gt;gi|215697631|dbj|BAG91625.1| unnamed protein product [Oryza sativa Japonica Group] &gt;gi|218191756|gb|EEC74183.1| hypothetical protein OsI_09311 [Oryza sativa Indica Group] &gt;gi…	1.47119e-49	gi|219362901|ref|NP_001136932.1|	hypothetical protein LOC100217091 [Zea mays] &gt;gi|194697672|gb|ACF82920.1| unknown [Zea mays] &gt;gi|195605450|gb|ACG24555.1| proteasome maturation factor UMP1 family protein [Zea mays] &gt;gi|195618328|gb|ACG30994.1| proteasome maturation factor UMP1 family protein [Zea mays]	3.06762e-47	gi|242091179|ref|XP_002441422.1|	hypothetical protein SORBIDRAFT_09g026340 [Sorghum bicolor] &gt;gi|241946707|gb|EES19852.1| hypothetical protein SORBIDRAFT_09g026340 [Sorghum bicolor]	5.23257e-47
musa_c4_small_rep_c1063	TAAGAGTATATCCTTCAGAAAACCTGACGGGTTTAGTCTAGGAGATATCCACTCAAACTTGCATATGCATGCTGCTTATAAGGTAATCAAGGATGGTCGGGATGATTCTGGAAGGTTCTCTGCTTTGTCTTCTGGTGGTTCACCTGGGTATGGTTTTTCAAGTTCAAGCCGACAGTCAATTCAGGATGATCTTGATGATGAAGATTTCTCTTATCCGTTTGCTTTTGACGATGTTGACACATCAGATTCTCAAACAAGGAGTCTTGATGGTAAGGAAGCATCAGAAAATTCTGGTTCTCATAAATCACAAGAGGCAGCTGTTGGCATTCTCGTCCATATGTTGAAAACCGCAGCACCACTGCGCCAAGATCAGAGTTGCTCGATGCAGTCTTTGGAACC…	8	44	gi|302144016|emb|CBI23121.3|	unnamed protein product [Vitis vinifera]	1.46285e-33	gi|225455149|ref|XP_002269623.1|	PREDICTED: hypothetical protein [Vitis vinifera]	1.46285e-33	gi|125591128|gb|EAZ31478.1|	hypothetical protein OsJ_15614 [Oryza sativa Japonica Group]	1.9771e-30
musa_c4_small_rep_c3011	AGAGACTCCCTCCCCAAGATATTCAGCATCACAGTATAGGATCTCAAGGACTCCACAGGGATTGTGGATCTTCTTCCTCCAAATGCGCCGGGATAGATACGATGAACTCGACGAAGAGCATCAAGCAACAAATGCTTCGAGTTCGCACAGCAGCAGCAGCTGGGAAAAGACGTCGTGTGCCTTCTGTGTACAATAGATTTATCAAAGAAGAGATAAGAAGATTAAAAGCAAGAAATCCTGACATTAGCCATAGGGTAAGCTTTCAGCACTGCAGCAAAAAATTGGGCACACTTGCCTCGCATTCATTTCGGGCAGTCTGTCGAGGGGAATCAACAGTTGTGGTGATACAATGATTGTTGTCAAACACAAAGGGATGGCAGTCACTGTTTGTGTGGCTTC…	29	3	gi|144905064|dbj|BAF56419.1|	YABBY2 like protein [Ruscus aculeatus]	1.74953e-22	gi|295913389|gb|ADG57947.1|	transcription factor [Lycoris longituba]	1.75043e-22	gi|295913584|gb|ADG58038.1|	transcription factor [Lycoris longituba]	6.96255e-21
musa_c4_small_rep_c431	GCCAGAGTTGGGGTAAGAGGAAGATTCCTGCACTCATGGTTCAGACGAAGGCTTTGAATCATCTCCTAACACTGCTGCTGTTCCTTTCATTCATTCTCTCTCTGGATGCAGCTCCTCTTTCAAGACGCCTTGCATTAAGGAATCAAGATGAAACAGCAATCAAGGCAGCAGAACAGGTGATCAACAAACCAATGCTTTTTGAGGAAGGGGTTCCTGTGAATGGTAGAATGGACATCGAACTCGATGACTACCCAGGCTCTGGAGCCAACAGCCGCCATGATCCCAAGAACCCTGTAAAACCTTAAATCCATCTTTAGGTGGAAGAAGGATTAGCTAGTGATCATCGCAAATTGGCTTTGGATTTGTATTGTATACCTTTATCATGTACTACTATTGGTA…	50	13	gi|125528149|gb|EAY76263.1|	hypothetical protein OsI_04198 [Oryza sativa Indica Group]	7.52069e-07	gi|242059057|ref|XP_002458674.1|	hypothetical protein SORBIDRAFT_03g037890 [Sorghum bicolor] &gt;gi|241930649|gb|EES03794.1| hypothetical protein SORBIDRAFT_03g037890 [Sorghum bicolor]	9.82233e-07	gi|115440667|ref|NP_001044613.1|	Os01g0815400 [Oryza sativa Japonica Group] &gt;gi|56785061|dbj|BAD82700.1| unknown protein [Oryza sativa Japonica Group] &gt;gi|113534144|dbj|BAF06527.1| Os01g0815400 [Oryza sativa Japonica Group] &gt;gi|125572417|gb|EAZ13932.1| hypothetical protein OsJ_03858 [Oryza sativa Japonica Group] &gt;gi|215768235|dbj|BAH00464.1| unnamed protein product [Oryza sativa Japonica Group]	1.67544e-06
musa_c4_small_rep_c1210	GAATGAATATTGTATGGAGGTAACACCAAAAACTTTGGCTGATGTGAAAGGTGGTACATTGATCTCATATGAAGGAAGGGTTCAGCTTCTTGAGATTGCACAAGTTCCTGATGCTCATGTGAACGAATTCAAGTCAATTGAAAAGTTTAAGATCTTCAATACTAACAATCTATGGGTGAACTTGAAGGCCATTAAGCGACTCGTTGAAGCTGATGCACTTAAAATGGAGATTATTCCAAACCCTAAGGAAGTAGATGGTGTAAAAGTTCTTCAACTGGAAACTGCAGCTGGAGCAGCAATTCGATTCTTTGACCATGCAATTGGGATTAATGTTCCTCGATCTCGGTTTCTTCCAGTGAAGGCAACCTCAGATTTGCTGCTAGTACAGTCTGATCTGTA…	6	39	gi|12585489|sp|Q9SDX3.1|UGPA_MUSAC	RecName: Full=UTP--glucose-1-phosphate uridylyltransferase; AltName: Full=UDP-glucose pyrophosphorylase; Short=UGPase; Short=UDPGP &gt;gi|6625908|gb|AAF19422.1|AF203909_1 UDP-glucose pyrophosphorylase [Musa acuminata]	3.9776e-123	gi|242063792|ref|XP_002453185.1|	hypothetical protein SORBIDRAFT_04g001320 [Sorghum bicolor] &gt;gi|241933016|gb|EES06161.1| hypothetical protein SORBIDRAFT_04g001320 [Sorghum bicolor]	4.70951e-116	gi|297811877|ref|XP_002873822.1|	hypothetical protein ARALYDRAFT_909725 [Arabidopsis lyrata subsp. lyrata] &gt;gi|297319659|gb|EFH50081.1| hypothetical protein ARALYDRAFT_909725 [Arabidopsis lyrata subsp. lyrata]	2.3373e-115
musa_c4_small_rep_c1256	CCCTCGACTGTCCTTTCGGCCGCTGCTTCCGTCGGTTTCCGAGAGCTCCTCGCGCTGCCGTCACGATGGTGCTGCCGAATGACGTCGATTTGTTGAATCCACCTGCTGAGCTCGAGAAGAGGAGGCATAAGCTGAAGCGCCTCGTCCAGTCGCCCAATTCCTTCTTCATGGATGTGAAATGCCAAGGTTGTTTCAACATAACTACGGTCTTCAGCCACTCACAAACTGTGGTGGTCTGCGGGAACTGCCAGACTGTTCTCTGCCAGCCAACAGGAGGGCGTGCCAGGCTCACCGAGGGTTGCTCTTTCAGGCGGAAAGGTGACTGATCTTGTTTGCTAGTATGAGTTGATCCAAAAGGGATATGAGTCTTGTGGATCGAGATGCTGTTACATCAACTCC…	4	34	gi|225425304|ref|XP_002273119.1|	PREDICTED: hypothetical protein [Vitis vinifera] &gt;gi|147771740|emb|CAN78160.1| hypothetical protein [Vitis vinifera]	3.48702e-44	gi|76161004|gb|ABA40465.1|	ribosomal protein S27-like protein [Solanum tuberosum]	7.76826e-44	gi|296085547|emb|CBI29279.3|	unnamed protein product [Vitis vinifera]	1.32506e-43
musa_c4_small_rep_c1424	TGATTATTACTGCTGAGGACATAGAGGTTGCAATTAAAGGACAATTTGATGCTGTTCTTGACACTATAGGCATACCTGAAACTGAGAGAACTGGCATCAATCTTCTGAAGAAAGGTGGACACTATATGACGCTACAGGGAGAAACAGCTTCTTTAGCTGATAACTACGGGTTAGTGATTGGTATTCCTGCTGCCACAGCTATTTTGCTAAAGAAGCAACTTCAGTATCGATATTCTCATGGAATAGAATACTGGTGGACATACATGAGGGCTGATGCTGAGGGTTTAGAAGAGATCCGCAGGCTATCGGGAGCTGGGAAGCTGAAGATACCGGTGGAGAAGACATTTTCCATTGCCGAAGTTAGAAAAGCTCATGAGATGAAGGATAAAAGAATTATAC…	4	34	gi|115439983|ref|NP_001044271.1|	Os01g0753100 [Oryza sativa Japonica Group] &gt;gi|57899609|dbj|BAD87188.1| putative NOGO-interacting mitochondrial protein [Oryza sativa Japonica Group] &gt;gi|57900324|dbj|BAD87277.1| putative NOGO-interacting mitochondrial protein [Oryza sativa Japonica Group] &gt;gi|113533802|dbj|BAF06185.1| Os01g0753100 [Oryza sativa Japonica Group] &gt;gi|218189067|gb|EEC71494.1| hypothetical protein OsI_037…	8.00765e-60	gi|238010932|gb|ACR36501.1|	unknown [Zea mays]	3.0429e-59	gi|226532624|ref|NP_001149467.1|	reticulon-4-interacting protein 1 [Zea mays] &gt;gi|195627410|gb|ACG35535.1| reticulon-4-interacting protein 1 [Zea mays] &gt;gi|219887931|gb|ACL54340.1| unknown [Zea mays]	3.0429e-59
musa_c4_small_rep_c1448	AATTCCTTAGGTTCCCGAAACGCCTGCCCGTCTCCGAGTTCCCCTCTTTCCCAATCCGGTGCCGAGGAATTCCGTTGCCGCAATTGATTCCTCGATCGTTTAGAGTCCGAACTCGATCCTTCCACCCACGATCCATCGATCGATCGCAGGAATCCTAAACTCTCGATGGCCAACAGCTCGTTCAAGCTCGACCACCCCCTCGAAAAAAGGCAGGCTGAGGCTGCACGAATCAGAGAGAAGTACTCCGATAGAATTCCCGTGATTGTTGAGAAGGCTGAAAGGAGTGATATACCAGACATTGACAAGAAGAAGTACCTAGTTCCTGCAGATTTAACAGTTGGACAATTTGTTTATGTTGTTCGGAAGAGGATTAAGCTCAGTGCAGAGAAGGCCATCTTT…	36	6	gi|301601256|dbj|BAJ13300.1|	autophagy 8 [Ipomoea nil]	5.47429e-57	gi|225460943|ref|XP_002279682.1|	PREDICTED: hypothetical protein isoform 2 [Vitis vinifera]	5.47429e-57	gi|301601258|dbj|BAJ13301.1|	autophagy 8 [Ipomoea nil]	7.14964e-57
musa_c4_small_rep_c59	TGAGAGGAGCGCCTATAAATAAGCACGAAACAAGCCCCTTTTCTCTCCAAGAACACACCATACCATTAACACACTACATCCTCTGCTTTCTTCGAGCCTTTTCGCCTTCCTTCCTCGTCTAACCATGTCGACCTGCGGCAACTGCGACTGCGCTGACAAGAGCCAGTGCGTGAAGAAGGGAAACAGCTACGGCATCGATATTGTTGAGACCGAGAAGAGCTACGTCGACGAGGTGATCGTTGCCGCAGAAGCTGCCGAGCATGACGGCAAGTGCAAGTGCGGCGCCGCCTGCGCCTGCACCGACTGCAAGTGTGGCAACTGAGAAGCACTTGTCATTACCACTAAATAAACGTTTGCAATGCATAAAAAACAAAGAACAAAAAAACGGAAGAAGGTGTG…	446	635	gi|225461447|ref|XP_002284956.1|	PREDICTED: metallothionein-like protein-like isoform 1 [Vitis vinifera] &gt;gi|225461449|ref|XP_002284975.1| PREDICTED: metallothionein-like protein-like isoform 3 [Vitis vinifera] &gt;gi|225461451|ref|XP_002284958.1| PREDICTED: metallothionein-like protein-like isoform 2 [Vitis vinifera] &gt;gi|225461453|ref|XP_002284978.1| PREDICTED: metallothionein-like protein-like isoform 4 [Vitis vinifera] …	2.85027e-12	gi|2497907|sp|Q40256.1|MT3_MUSAC	RecName: Full=Metallothionein-like protein type 3; Short=MT-3; AltName: Full=MWMT3 &gt;gi|12006150|gb|AAG44759.1|AF268393_1 metallothionein-like protein [Musa acuminata] &gt;gi|1213512|gb|AAB82615.1| metallothionein-like protein [Musa acuminata AAA Group]	8.29301e-12	gi|76496238|gb|ABA43635.1|	metallothionein-like protein [Metroxylon sagu]	1.0831e-11
musa_c4_small_rep_c1415	GCAGCGACACGGTTCTCGCTGGGAGGATTTGGTCCCTTATGCTGGCTTAGTGCTCGACGGATTTCTGCTCCCTCAGATCGTTCTTAACGTCTGTCGGAACTCCAAAGATAAGATCCTGACGCCTTTCTTCTACGTCGGAATCACGATCACCCGAGCTTTGCCTCATCTGTACGACGCTTATCGCTCTCGCAGTTACAACCGTCGCATTGATTCATCGTACATCTACGCAAGTCCAGGCGGAGATTTTTACTCGCTGGTGTGGGATGTCATCGTTCCTTGTGAAGGTTTGCTTTTTGCAGCGGCGATATACCTTCAGCAGCGAGTTGGTGGTTATTGTCTTCTTCCCCAAAGATTCAGAAAGCGTGTGGAGTACGAGGCAGTTCCAGTGGTTGCTCTTTA…	1	25	gi|297735991|emb|CBI23965.3|	unnamed protein product [Vitis vinifera]	1.31013e-37	gi|224126567|ref|XP_002329586.1|	predicted protein [Populus trichocarpa] &gt;gi|222870295|gb|EEF07426.1| predicted protein [Populus trichocarpa]	1.31013e-37	gi|225467378|ref|XP_002269383.1|	PREDICTED: hypothetical protein [Vitis vinifera]	1.31013e-37
musa_c4_small_rep_c1936	AAATGTCCAGTGGGGATGCTACCTCTAATGGACCTGGGCAAGAACAGGGAGCAGCCGAAACAGCCTTAACATAAAATCTTGGGATGCCTCGCCTATGTATTATAGTTTTCTTTCTTTGCTTAACACTGACATAATATTCTGTGTTCTTATTCTTCTCAATCCTGTGACTCTGGAATTTTGAAGCTACTTAGCAACCCTTTTGTTTCCCAACTAAACTCATCCAACTGTATGTATATGTGTGTAGCATGGGGGCAAATACTGTCAATTAGGTTTCATTTTCAGAATGTGTTTAGATCATTTTCAATTTATTCTAGAAGCAAAACATCTTTTTCTTTTGAGAAGTAGGGAATTCTGAACCGAGGTTGTGCCCTGTATCTTCGTTGAGTTCTTCCAAAGAAA…	1	25		No hits found
musa_c4_small_rep_c2249	AAAAAGGTTCGTTCTCTAGGTCTTCTCCGAAGGCGAACGTTTGGAGATTGGATCGAGATCATGTCGTACGACGAGGTGGAGATCGAGGACATGGAGTGGAGCGAGGAGCTGCAGGCCTTCACCTACCCATGCCCCTGCGGCGACCTCTTCCAGATCACCAAGGAGGAACTCCGCCTCGGAGAGGAGATCGCCCGCTGCCCTAGCTGCTCCCTGTTCATTACTGTCGTCTACAACCCCGAGGACTTCGCCGCTGACCCCACCCCCGACCCCTACAGCAGGAAAAAGACCCCCTCTCCCAGCCCCTCCCCTGTCCGCCGTTGCTTGAGCTGGAACAGCAGATCTTGTAGGAAGCACGGTAAGAGAAAAGGNTTTGGNGAGAAGCAGCAACAACAAAA	1	25	gi|225428616|ref|XP_002284782.1|	PREDICTED: hypothetical protein [Vitis vinifera]	5.48814e-29	gi|147834327|emb|CAN72115.1|	hypothetical protein [Vitis vinifera]	7.16774e-29	gi|224105489|ref|XP_002313828.1|	predicted protein [Populus trichocarpa] &gt;gi|222850236|gb|EEE87783.1| predicted protein [Populus trichocarpa]	2.72374e-28
musa_c4_small_rep_c3235	AAGAAAGCGAAGAAGAGTGTAGATCCTTGAATTATGGTTCCAAACTGTGATAAACTTGCTATGTTCCTGCTGTCGGAAGAACACAAATGCTTATTGGTTTTTGTGCTTGTGAATGAAAGTCTATTTTAAAGGCTATTTGGCATAGAGAGAGGCAGGGAGGTGGGGAGGGAGAGTTTTCACTGTAGGTAGGGGAGCGAAAGCAATCATGGTTGATCGGGGATCAACAAAAATTTTGCTTGTGAGATGTATATCTTTGGTGATATCATCTCGATAGCTTTTTCTAGTTTCTAGTGTCTTGTTTATCGGCTTGGATTTCAGAATATGTAGTAAGGAGGTGGCAACTATATTTTACAAGGCAAATTACTTACAAAATTGAATTAA	1	25		No hits found
musa_c4_small_rep_c496	CAAATACAAATCGGGCCGGTCGAGCACCTATCAGAAGAATGATATGTATGTGGTTAGCTGTGTCTTGGAAGTTCTTGCCGCTGTCCTCTTTGCCTAGCACATTACACCCATGTTCAGTAATAATCTGGTAAATCTGCAAATATTCACTATGGGACCGGATCAGTATCAGGTTTCTTTAGTCAAGATCATGTCACAATTGGTGACATTGTTATTAAGGATCAGGCCTTCATTGAAGCCACAAGGGAGCCAAGTATTACCTTTTTGGTGGCAAAATTTGATGGAATACTTGGGCTAGGATTTGAAGAAATCTCAGTTGGCAATGCAGTGCCTATATGGTACAACATGGTCAATCAAAGTCTTGTTAAAGAGCCTATATTCTCTTTCTGGTTCAACCGGAAT…	67	23	gi|255578112|ref|XP_002529926.1|	Aspartic proteinase precursor, putative [Ricinus communis] &gt;gi|223530603|gb|EEF32480.1| Aspartic proteinase precursor, putative [Ricinus communis]	8.99429e-162	gi|224056377|ref|XP_002298827.1|	predicted protein [Populus trichocarpa] &gt;gi|222846085|gb|EEE83632.1| predicted protein [Populus trichocarpa]	5.31117e-161	gi|261264941|gb|ACX55829.1|	aspartic proteinase 1 [Castanea mollissima]	8.45798e-157
musa_c4_small_rep_c1976	GGGATATGCTCTTCCACCAACACCTGCGCGTATCTGCAACTCTCAGGGATGGAGTACAGCACCAGCTTCTGTGGGTTGGCGAGCTCGGAGGTGGAGATGGTGGAGTTGCGGAGCGTCGTCACCGTGCTAAGAACTTCATCATCGGCGTCCAATGTTAGCAAGGAGGAATGCTTGGCCTCTTGCTTGGAAGACTGCTCGTGTGCCGCGGCCCTGCACACGAACGGCCATGGCGTCCGCACGGGAGAATGGTGTTCTCGGTACGCGTTGGTCGGCGGTGCTCGAGAAGTCGAGGTGGGGGCGACTGAGTCCAGCTACTGGATAAAGGTCGCAAGGAAAGGAAGCGCACGCCATGAGACTTCCGCGAAGTCTGGTGACGAAGGTTCTCATCGTGGGCGGGGT…	0	21	gi|225439619|ref|XP_002266325.1|	PREDICTED: similar to curculin-like (mannose-binding) lectin family protein / PAN domain-containing protein [Vitis vinifera]	2.21973e-13	gi|297735574|emb|CBI18068.3|	unnamed protein product [Vitis vinifera]	2.22454e-13	gi|255580995|ref|XP_002531315.1|	sugar binding protein, putative [Ricinus communis] &gt;gi|223529083|gb|EEF31065.1| sugar binding protein, putative [Ricinus communis]	2.3416e-12
musa_c4_small_rep_c2184	AGGCGAGGTCGCTGCCCCGACTTCGAGGAATCGACGTGAACCGGGCGCCGGCGGGCGCCACGGAGAGGGACAGCGAGGAGGACGCAGGAACGTCGTCCCCGAACAGCACGCTCTCGAGCGTGAGCGGCAAGCGGGGGGAGCGCGACCACCACCTCGGCGACGAGCTCGACCCTGACCGTGCCTGCTCGCGCGGGATCAGCGACGAGGAAGACGGCGATGGCTCCCGCAAGAAGCTCCGCCTCTCCAAGGACCAGTCGGCCATACTCGAGGAGAGCTTCAAGGAGCACAACACCCTCAACCCCAAGCAAAAGCTGGCGTTGGCCAAACAGCTCAACCTGAGGCCAAGGCAAGTGGAAGTGTGGTTCCAAAACCGAAGAGCAAGATTA	0	21	gi|225466563|ref|XP_002268585.1|	PREDICTED: hypothetical protein [Vitis vinifera] &gt;gi|225469372|ref|XP_002263193.1| PREDICTED: hypothetical protein [Vitis vinifera] &gt;gi|296085703|emb|CBI29502.3| unnamed protein product [Vitis vinifera]	4.86124e-30	gi|255581305|ref|XP_002531463.1|	homeobox protein, putative [Ricinus communis] &gt;gi|223528917|gb|EEF30913.1| homeobox protein, putative [Ricinus communis]	1.19737e-28	gi|224137880|ref|XP_002326463.1|	predicted protein [Populus trichocarpa] &gt;gi|222833785|gb|EEE72262.1| predicted protein [Populus trichocarpa]	2.0424e-28
musa_c4_small_rep_c2660	GTGGAAACCTAATCAGCCACCGGCGGCACCGTCTTCCTCTCCATCGGCGAATGGCGGCGGCAGCAATGTCTTCCTCAGCGGGCTCATCGTTGGTGGGTTAACGTGAGTGGTAGACGAATGTCCTCTGATCAGATGATTAGTTGAAAGTTTTCAACTTCCTTTTGGTTGGAAGCAGATACAGAAAATATATTAGTTTGGGTGCCCTTGATTCGAGGTAGAAGAGGAAGCTGAACATAGAGCAGGCAGCAATAAGACTACTTTTCTTGTATTTTTCTGCAAACAGTACGTGATACTGCTTCAAAAGATCATGTTTTTGGTCCAAAAGAGGCTCTTTCGCTGTCTCCCAAATAACAAATTCACTATCCATCTTTCCTCCCATCAACTTTGCAATATGTTTAA…	0	21		No hits found
musa_c4_small_rep_c3337	AATCGATCGATCGGTTTCCTCTTCCTCGCTCTTTATTTGCTTCCTTATCCAACATAGTCCTTTACTCTCTGAAACGCCAAAGCAATGGAATCCAAGCAGCCTCCGCCCAGCGCTCCGCTCTATCCCCAAGTCGTCGAATCCAATCCCGAAATGCATTCCCCCTTCCTCGTCTCCTCCTCCTCCTCTTCCCGGCCCTCTCTATACCCCTCCATCCATTCCGCCCCCTCTCCCAATAGCCCCACCTCCGGTGCCGCCACCAGCTCCTCTTCCTTGTATCCTTCCGTCGACATGAGCGATCTCGTCGAGAACCTCTTCCTCGATGCTGGGGAGGATGATGCGGAGGCCAAAAACCCCAGCCTGCCGCCTCCTGTTGAGGAGACCCTGCTCCGCATCCCCGGT…	0	21		No hits found
musa_c4_small_rep_c3859	TACTATATGAGAAGTCAAATACGGAAGCGCAGTTCAGAGGAAAATGGGGGAATGTGAAGACCATACTCCTGGAACCACATGTGTGGACAAAAATTTAAAAGGCAAAATTGCTGGACTGGAGCCAATTAATTTTATTAACTTTTGCAACACCACATCTTGGGTCAAGATTGCACAAGCAGATCCCAGTTCTTCGTGGTTTCTATGCATTGGAAAAAATGGCATATCATACTTGTTGGATTCTCGGAAGAACAGGAAAACATCTATTTCTAAAAGACAAAGATAATGGAAAACCTCCTCTTCTTGTTCAGATGGTCAATGACTATGGAGATCTTCGATTCATGTCTGCTCTGCAATCTTTCAAGCGTCGTGTTGCATACTCGAATGTTTGCTTTGACTTTA…	0	21	gi|297601618|ref|NP_001051137.2|	Os03g0726800 [Oryza sativa Japonica Group] &gt;gi|255674860|dbj|BAF13051.2| Os03g0726800 [Oryza sativa Japonica Group]	8.24214e-48	gi|41469267|gb|AAS07149.1|	expressed protein [Oryza sativa Japonica Group] &gt;gi|50428738|gb|AAT77089.1| putative serine esterase [Oryza sativa Japonica Group] &gt;gi|108710854|gb|ABF98649.1| serine esterase family protein, expressed [Oryza sativa (japonica cultivar-group)] &gt;gi|215678746|dbj|BAG95183.1| unnamed protein product [Oryza sativa Japonica Group]	8.24239e-48	gi|218193682|gb|EEC76109.1|	hypothetical protein OsI_13371 [Oryza sativa Indica Group]	8.24717e-48
musa_c4_small_rep_c5014	CTCTTTCAATGTTAATACAGGCATTTTACCAAATGCTCTCGTGATGCAATATTTTGCCGGAACAGGGCATTTAGATCACATGGCATTTGCCAGCATGAATTCTATACCTGAACGTAAGATTTATGTTATGCCACCACCACTACTACTGTGTGTGTTTTTACAGGCGAATTGATTTGGTTACACAGTTTAGTTAAATTTTGATACTAA	0	21		No hits found
musa_c4_small_rep_c944	AAAATGCGAACTTCTTGAGAAGGATCGCCGGCGGAGCCGCCGTCTTGCTTATCGGCTCGCTTGTCTTCCTCGGGAGACTGGGCACGCGGTCTGCTTTGGCGCTGGATGGTGCTCAAAGGAGCAATTTTTCGGCGCCGTTGGAGGAGAAGATCGATGCGTCGGGAGAGGATGAGGTAGAGATGTACGCCAGGGTGTTGCAGAAGAACCCGAAGGACGTGGAAGCGCTGAAGGTGGTTTTGTATGGTAATTTGAAGAAGGGGAAGAGAGAGGAGGCGGTGAGACTCGTGGAGCGGCTGATCGAGTTGGAGCCGGATGACGTGGAATGGAGGCTGTTGCAGGGTCTGTGCTATGAGTTGATGGGAAAGCTGGACAAGGCTAAGAGACTTTTCAAGGATATAT…	44	10	gi|225438525|ref|XP_002275767.1|	PREDICTED: hypothetical protein [Vitis vinifera]	3.45059e-86	gi|255578809|ref|XP_002530261.1|	conserved hypothetical protein [Ricinus communis] &gt;gi|223530227|gb|EEF32131.1| conserved hypothetical protein [Ricinus communis]	3.81507e-85	gi|224093902|ref|XP_002310040.1|	predicted protein [Populus trichocarpa] &gt;gi|222852943|gb|EEE90490.1| predicted protein [Populus trichocarpa]	7.19491e-84
musa_c4_small_rep_c1632	GCGGTACTTTTGCTTCGACCTGAGAAGAACCCTTCCCACTCAAAACCCTACCCGTACCGGTCCCTGTGGCTTGGCTTCCCGTCGTCGGAGGAGCACCCTTTGAGCCATGGATAGGTACCATAAGGTGGAGAAGCCGCGGCAGGAATCGGCCATCAACGAGAACGAGATCCGAATCACCAGCCAGGGCATCATCCGCAACTATGTGAGCTACGCGACCAGCCTCCTTCTGGAAAAACATGTTGGAGAGATTGTCTTAAAGGCAATGGGACAGGCAATTAGCAAAGCAGTGGCAATCGCCGAGATTGTAAAGAAAAGGATTCCTGGGTTATATCAAGATACTGCAATCAGTTCGGTCAGTATTACTGATGTGTGGGAACCTATTGAAGAGGGTCTTGTACC…	40	8	gi|225464223|ref|XP_002266289.1|	PREDICTED: hypothetical protein [Vitis vinifera] &gt;gi|297744302|emb|CBI37272.3| unnamed protein product [Vitis vinifera]	2.80911e-52	gi|115455173|ref|NP_001051187.1|	Os03g0735300 [Oryza sativa Japonica Group] &gt;gi|50582717|gb|AAT78787.1| putative macronuclear development protein [Oryza sativa Japonica Group] &gt;gi|108710938|gb|ABF98733.1| expressed protein [Oryza sativa (japonica cultivar-group)] &gt;gi|113549658|dbj|BAF13101.1| Os03g0735300 [Oryza sativa Japonica Group] &gt;gi|215701222|dbj|BAG92646.1| unnamed protein product [Oryza sativa Japonica Group]…	8.17327e-52	gi|242033051|ref|XP_002463920.1|	hypothetical protein SORBIDRAFT_01g008920 [Sorghum bicolor] &gt;gi|241917774|gb|EER90918.1| hypothetical protein SORBIDRAFT_01g008920 [Sorghum bicolor]	1.18022e-50
musa_c4_small_rep_c4346	ATTCGAGCTCATCTTTCCCACATAACCTCCCTCTTCTCGCTGCACGAAACCAAAGAATCCATAGCCACATCCAACCCTGTGTTTATCTGCAACTTCACAGCTCCCCAAGAATCCCAGATCTCCCACTGCTCACCACCATGGGCTTCAGCTCCAAGGCCATGGCATTCTCCTCCGCCCCCCTTAGCGTCTCCCGAATCCTCTGGGAGTCCCTCCACCTCCCCATCAAGTCTGGTCAACTCCTCTTTCCCCTCTGCCTCTTCTCCCTCCTCTCCTCTTCCCTCTTCTTTTACTGCTTCTACTCCATCGCCCCAATCCCCCTCGATTTAGTCTCCAAGATCTCAATCCTCATCAAGGAACAAAGCACCGCCCTCCCAACCTCCTCCTTGACATTGAGAGGGA…	3	31		No hits found
musa_c4_small_rep_c6985	AATAGGCGGCTGCCCGTCCATAGAATCTCTTCCAGAAACGTCGCTGCTTCACCTGCAACGACTTGAATCTCTGAGCATTTGGAAATGTGGTGAGTTGAGATCAATAGACGAGTTGCGAGCTCTCGAGTCCCTCAGAGAATTGACCATCAAACTATGTCCCAAGCTGTTGCTGAATGAAGGGAATGAGCAAGTGGAGGGTTCGTCGGTAACTAAATTATGCATCGACGACACAGCCCTGTTCAAACTATCGCTCTTAAGAAGGACACTTCCATCCGTCCGTGCTCTCACAATCTCAAACCTTCCTCGAGCGACGATGTCTGATGAGGAGGAGCAGTTGTTGCGAAGCCTCACAGCTCTCAGATCGCTAGAATTCTTGGATTGCAAGAATCTACAATCGCT…	3	31	gi|193795177|gb|ACF21695.1|	NBS-type resistance protein RGC5 [Musa acuminata subsp. malaccensis]	7.94205e-51	gi|242081463|ref|XP_002445500.1|	hypothetical protein SORBIDRAFT_07g020500 [Sorghum bicolor] &gt;gi|241941850|gb|EES14995.1| hypothetical protein SORBIDRAFT_07g020500 [Sorghum bicolor]	9.4691e-20	gi|225449935|ref|XP_002269744.1|	PREDICTED: hypothetical protein [Vitis vinifera]	5.7447e-17
musa_c4_small_rep_c1629	GAGGAATTGGGAACCGTTTCGACTGCAACTGTGGTTGCAGTTGATGCATCTAACAGCTTGGATGTCTCTTATAAGCAAAAGGAGCCAATGCTTGCTTATGATTCTGATTCAGTGTCCCTCGATTCACTACCGGATATTGTTGATGCAGATCCAGATACAGACTAGCTATGTTATCAAAATTTGTGGGTTTACGAGGGTAAATGGCCTGTATCTGAGGATTTCCGGGTAAAATCTCTTCTTCTTTTACAATTACAAAGCTAACTTATATGATTTCTCATGGAAGCAGATAGAATGGCCAAGTCTTCTGTGGATTACGAGGAACAGTTTAGAGGGAAGCTGCCCTGATAGTTGCTGATAGGAGTTGACAGATAAGACTCATGATTTATTCTCATAGTTTGT…	26	2		No hits found
musa_c4_small_rep_c1977	ATTCGGTCACCGTTTCTTGCAACGAGGTTGGTTTTCCGGGAGTTCCACGGATAATTCTACCGTCTCTCTTATCCTTCTTCCTTCCATCCTTCCTTCCTGCCGAATCTTTGCTGGAAGTAATCGACCGCGAATCTCGAATCATCCATGGCTGGATTTGTGGGAATGGGTCGGTGGAGCTATAAATTATTTGAATGATCCTTCGGTCGGTGTGATTTATTTGCTGGACTCTCAATGGAGCCGATAGTGGGTTATACTTCAATGCATGCATCCCAAAGTACATAATCTTTGACAGACACCGGCAGTCATTATATCATTAAAATCCATGAATGCTAACGAAGGTGATTCCCATTTTATGCCTCAAAACCATCAATCTTCAGATTATGTTTCTTCTGATGATGG…	23	1		No hits found
musa_c4_small_rep_c2445	AGGTGTCTTCAGAAGATGTAGCAGTTTTGGCCAATATGGTTGAGGACCTTGGCATGGGTAATAATAGTGATGAGAAGGATGATGAAGAAATGGAGGTAGAAGACACGGATATGGTGGGGGAAGTGAGCGAGGGCTCCAGTTTTAAGGACAAAGTATTGGGGGTCTTGAGGCAAGGGGATTTTGCGGAAAAGAGGGCAGCCAAGCTGACACAGGTAGATTTCTTGTGTCTGCTGTCTCTGTTCAACAAAGAAGGGATTCATTTCTCTTGACTGATTATTATGAGGACGATTTTCTTATGGCTGTAATTTTTCTTCCTACTTAAAACAGTTTTTGTGTAAGTGAATGTTTTGGATAAGTTTGTCCTTCCCGGGGAGATAGATTGTTCCCTCATTTTCTTTC…	23	1	gi|242060710|ref|XP_002451644.1|	hypothetical protein SORBIDRAFT_04g005150 [Sorghum bicolor] &gt;gi|241931475|gb|EES04620.1| hypothetical protein SORBIDRAFT_04g005150 [Sorghum bicolor]	1.99775e-15	gi|226500226|ref|NP_001150423.1|	LOC100284053 [Zea mays] &gt;gi|195639144|gb|ACG39040.1| dimethyladenosine transferase [Zea mays]	4.45052e-15	gi|115481328|ref|NP_001064257.1|	Os10g0183900 [Oryza sativa Japonica Group] &gt;gi|110288720|gb|ABG65951.1| dimethyladenosine transferase, putative, expressed [Oryza sativa (japonica cultivar-group)] &gt;gi|113638866|dbj|BAF26171.1| Os10g0183900 [Oryza sativa Japonica Group] &gt;gi|215704636|dbj|BAG94264.1| unnamed protein product [Oryza sativa Japonica Group] &gt;gi|218184228|gb|EEC66655.1| hypothetical protein OsI_32926 [Oryza…	4.92063e-14
musa_c4_small_rep_c4966	TGAGTGGAAATCGATGTGACGAAGGAAAGAGAAACCCTACTGTATCGGGGAAGAGAGGGCGGTTCTCGAAATGCAAGAAAATTCGGAGGCGATGGGGCTGCGGAGTCTTGAAATCTCGCGATATGGGTTTCACAGCGACTTTGGGGGGTGGGTTCGAAGGGAAAGGTGGTCTTTTTAGGTGTTCTTGCGTTATCTTGTTGTTTTCGTGGTGATCTTTTTGGCAGTTTTTGGTTTTGAGAGGGAAAAAAAGAGGGTTACTATTCCCGCTTCGTGGGGATGGATCGGAGGGCGCTGGATGATATCATCCGGCGGCTGCTGGAAGTTAGAGGGAGTCGACCGGGGAAGCAGGTGCAGCTGTCGGAGGCGGAGATCCGGCAACTGTGTGTTGTATCGAAGGAT…	23	1	gi|114213458|dbj|BAF31132.1|	catalytic subunit of protein phosphatase 1 [Vicia faba]	1.51605e-163	gi|3176072|emb|CAA05491.1|	protein phosphatase 1, catalytic beta subunit [Medicago sativa]	1.98002e-163	gi|3255941|emb|CAA07470.1|	PP1A protein [Catharanthus roseus]	3.3774e-163
musa_c4_small_rep_c1249	GCTACGACGTGCCTCGCGGCACGATGCTGTTGGTGAACGCGTGGGCCATCCACAGGGACCCCAATTCTTGGGACGAACCCGAGGAGTTCAAGCCGGAGAGGTTCCAGTGCGAGGGAGGGAAGGAGGAGGCAGGGCTTAGGATGCTTCCGTTCGGGTCCGGGCGGCGCAAGTGCCCCGGGGAAGGCCTCGCCATGCGGGTGATTGGGCTGGCACTCGCGACCTTGATCCACTGTTTCGAGTGGGAGAAGCTTCCGGGGGAGGAGGTGGACATGACTGAAGGGCGGGGGCTCACCATGCCTAAGGCAAAGCCACTGGAAGCCATGTGCACGCCACGCCACACCATGCTTGATGCACTTTCACAGCTCTGAGAGATTGGGATACTGGCAATGTAATAATAGG…	2	28	gi|242079141|ref|XP_002444339.1|	hypothetical protein SORBIDRAFT_07g020420 [Sorghum bicolor] &gt;gi|241940689|gb|EES13834.1| hypothetical protein SORBIDRAFT_07g020420 [Sorghum bicolor]	6.80044e-40	gi|302142235|emb|CBI19438.3|	unnamed protein product [Vitis vinifera]	1.97862e-39	gi|225458770|ref|XP_002283235.1|	PREDICTED: hypothetical protein [Vitis vinifera]	1.97862e-39
musa_c4_small_rep_c1932	ATTCCTTGTTGGACCATTGGAGACGAGGACAGGAGAGCATCGAAGAGAATGTACGGATACGATCGGGTGGAGAAGGGCGTCGCCCCCGGCCTCGACATCGAGGCCGGGACGCTCTACCCGGGGCTCTCGCTAGGCGAGAACGACCTCCGGTGGGGGTTCATCCGCAAGGTCTACGGCATCCTCGCCGTCCAGGTGCTGCTCACCACCGCCGTCTCCGCCGCAACGGTCTTCTACCGTCCCGTAAACGCGGCCCTCGCCTCCAGCCCTGGCCTCGCACTGGTCCTCGCCCTCCTTCCCCTCTTCTTGTTGTTCCCATTGTACCATTATCAACAAAAGCATCCACTAAACTTTTTGTTCCTTGGACTGTTCACTGTGTGCCTAAGCTTAAGTGTTGGTGTG…	2	28	gi|226499752|ref|NP_001149877.1|	transmembrane BAX inhibitor motif-containing protein 4 [Zea mays] &gt;gi|195635205|gb|ACG37071.1| transmembrane BAX inhibitor motif-containing protein 4 [Zea mays] &gt;gi|195636862|gb|ACG37899.1| transmembrane BAX inhibitor motif-containing protein 4 [Zea mays] &gt;gi|223949897|gb|ACN29032.1| unknown [Zea mays]	1.10667e-79	gi|115463787|ref|NP_001055493.1|	Os05g0402300 [Oryza sativa Japonica Group] &gt;gi|50878377|gb|AAT85152.1| unknown protein [Oryza sativa Japonica Group] &gt;gi|50878430|gb|AAT85204.1| unknown protein [Oryza sativa Japonica Group] &gt;gi|113579044|dbj|BAF17407.1| Os05g0402300 [Oryza sativa Japonica Group] &gt;gi|215697746|dbj|BAG91740.1| unnamed protein product [Oryza sativa Japonica Group] &gt;gi|218196770|gb|EEC79197.1| hypothe…	7.17323e-79	gi|297736960|emb|CBI26161.3|	unnamed protein product [Vitis vinifera]	1.22357e-78
musa_c4_small_rep_c2061	GACTTCAGGATGTGAACAGCTGCATGCGGTAGCCTTCAAGGATCAGCAACATGAGAATATGGTGGTTCCAAATGCAGAACCAATCGAATCTTCACAACACAAATTGGCGGTGTCAAATTTTGACATTGTCGAAAATGGAAAATTCTGCAAATTTGAGCATTCTCCACTTGCTGGTGTTGGAGCAGCAACTAGTTCAGATGCTAATGAAATTTCTATGAAAGATAAACAAGTATTCGACAAAGAGCACATAGCCAGAAAACCATCCCAGGAGACTAGTGTGTCTGCGAGTGATCTTATTGTCAAGGATAATGACAAGCTTAAAGAGCAAGATAGGTACAATGAAGTGCTCGATGAATTAGAAGACGAGGATGATGGCAGTGGTCTGTCTGTCAAGGAGAA…	2	28		No hits found
musa_c4_small_rep_c1347	GGCCCCGCGTTCCATACCCTGTGGCCTTTCCTCCTTCCTTCTCCCCGGACCAGCGGTCGGAGCGGAGATCGGATCGGCCTCTTCTCGCCCCATTCGCCGGCGGAGACAGCACTAGAGGTGTCCGCTTTCTGCTTTCTTTCGCCAATCTCTTGATCCTCTTCTTCCTATTGATCTCAGGCCGAAAAATCCCACCTTTCTCCCCCCAACTTCATTTTTCCTTTGTAGCAGATTGCTCTTGTTTCGATCTCGAAAATGGCCGAGAGTGAACAAAGAGCGAATGCCGCTCTGCTGCAATCATCATCCTCCCGGCTCCCTGATTTCAAGCAATCCGTCAAGCTCAAATATGTCAAGCTTGGTTATCACTACGTCATCACCCATGGGATGTATCTGTTCTTCTCG…	31	4	gi|297738900|emb|CBI28145.3|	unnamed protein product [Vitis vinifera]	1.16771e-78	gi|225445394|ref|XP_002284986.1|	PREDICTED: hypothetical protein [Vitis vinifera] &gt;gi|147838768|emb|CAN67313.1| hypothetical protein [Vitis vinifera]	1.16771e-78	gi|224141853|ref|XP_002324276.1|	beta-ketoacyl-coa synthase family protein [Populus trichocarpa] &gt;gi|222865710|gb|EEF02841.1| beta-ketoacyl-coa synthase family protein [Populus trichocarpa]	1.52508e-78
musa_c4_small_rep_c1463	TGCCGCAGATTGAGGTTACCTTTGATATTGATGCCAACGGAATTGTGACAGTCTCAGCTAAAGACAAGGCTACTGGAAAAGAACAGCAGATCACTATTCGCTCATCTGGTGGCCTCTCCGAGGAAGAGATTGAGAAGATGGTCAAGGAGGCTGAGCTGCATGCTCAAAAGGACCAGGAGAGGAAAGCCCTGATCGATATCAAGAACAGTGCTGACACGACAATCTACAGTATCGAGAAGAGCTTAAGCGAGTACAGGGATAAGATTCCGGCTGAGGTGGTCACCGAGATCGAGACTGCAGTAGCTGATCTTCGCAAAGAGATGGCCGGAGACAGTGTTGATAATATCAAGGCCAAGCTTGACGCAGCGAACAAAGCGGTCTCAAAGATCGGGCAACACA…	5	36	gi|225429228|ref|XP_002263457.1|	PREDICTED: similar to Heat shock 70 kDa protein, mitochondrial [Vitis vinifera]	2.8649e-54	gi|147777182|emb|CAN63285.1|	hypothetical protein [Vitis vinifera]	2.8649e-54	gi|125542121|gb|EAY88260.1|	hypothetical protein OsI_09713 [Oryza sativa Indica Group]	1.20366e-52
musa_c4_small_rep_c1191	AAATTATAATCCTGAAAAGTTCAGATTATCACCTCCACTTATAGAGGTGCTTGGAATCGAGGTTGATACACGAGCTAGAATTATAGCTGGGATATGGCAGTATGTGAAGGCAAAGAAATTGCAGAACCCTACTGATCCCTCGTATTTTGCTTGTGATCCACCTTTGAGGAAGGTATTTGGAGAAGACAAGATGAAGTTTGCTATGGTGTCACAGAAGATCTCACCACATCTATCTCCTCCACAACCCATTCATTTGGAGCATAAGATTAGGCTTTCAGGAAATGGTGCTGTGGGCAATGCCTGCTATGATGTGCTAGTTGATGTTCCATTTCCGCTGCAGAAGGAAATGTCAGCTTTCCTTGCCAACACAGAGAAACACAGAGATATCGAAGCTTGTGA…	8	43	gi|116309288|emb|CAH66378.1|	OSIGBa0092E09.5 [Oryza sativa (indica cultivar-group)]	1.46717e-93	gi|38346638|emb|CAD40740.2|	OSJNBa0072D21.8 [Oryza sativa (japonica cultivar-group)]	1.46776e-93	gi|125548026|gb|EAY93848.1|	hypothetical protein OsI_15624 [Oryza sativa Indica Group]	1.47004e-93
musa_c4_small_rep_c637	GAATAGCTTCTTATCCGCTCTCTTCCATCTCTCGCTCGCTCTCGCCCTCACGATGTCGCTTCTCACCCTGGGACTGGAGATGGGCGCCGCTCCCGTCGCCGTGGCCGCCTCGCGCCTCTCCTTCTCGCGGAGCGGGGGCCTCGTGGGTTCGTCCTCTGTCGTCTCCCTGTCTCTTCTGTCGGCCTCGACGCCCCTCACCTCCGCGCACGCTCCTCCTCCTTCCCTCTCCATTAACTGCGGCAGAGGCGATAAGAAGACCGCGAAAGGGAAGCGGTTCAAGCATTCCTTCGGAAACGCGCGGCCTCGGGACAAGACGAAGGGGAGAGGTCCGCCGCGGTCTCCGGTGCCGCCCTCGCCCCCTAAGAAGGACCGTTTCGATGATGGAGAGATCGTCAAGAT…	18	63	gi|225440656|ref|XP_002274396.1|	PREDICTED: hypothetical protein [Vitis vinifera]	3.19626e-14	gi|297740225|emb|CBI30407.3|	unnamed protein product [Vitis vinifera]	3.19626e-14	gi|147853777|emb|CAN83819.1|	hypothetical protein [Vitis vinifera]	3.19626e-14
musa_c4_clusters_pos_c48_1	AGTTCAGCAATAAGCACCCCCAAACTGCTCTCTCGTACTTCCCTCTCCTCCTCAGAGGTCATGGATCCGTACAAGTTCCGTCCCTCGAGCTCCTTCGACACCAACTTTACCACCACCAACGCTGGTGCGCCCGTATGGAACGATGACCAGGCCCTCACCGTGGGATCCAGAGGACCCATCCTCCTTGAGGACTACCATCTGGTCGAAAAGATCGCTCACTTCGCCCGGGAGCGCATACCGGAGCGCGTCGTCCATGCCCGAGGCGCGAGCGCCAAGGGCTTCTTCGAGTGCACTCATGATGTCACTCACCTCACCTGCGCCGACTTCCTCCGGGCGCCCGGCGTCCAGACGCCGATCATCCTCCGCTTCTCCACCGTCATCCACGAGCGTGGCAGCCCT…	645	508	gi|157418810|gb|ABV55108.1|	catalase 2 [Musa acuminata AAA Group]	0	gi|192910916|gb|ACF06566.1|	catalase 2 [Elaeis guineensis]	0	gi|37594590|gb|AAG61140.2|AF332973_1	catalase 2 [Zantedeschia aethiopica]	0
musa_c4_small_rep_c535	GAGCCCTTCTTTGCGTTCGCGTCTTCTTAGCCGCCCAAATCAGAATTCCTGGTCGCCGCCTGATGGCCTCGATTGGAGAGCTCGCCTGCTGCTACGCTGCTCTCATCCTGCACGACGATGGCATCCCCATCACGTCGGAGAAGATCCTGACCCTGGTGAAGGCCGCCAAATTGACGATCGATTCCTACTGGGCGCCCCTCTTCGCGAAGCTCCTCGAGAAAAGGAGCATCGATGACCTTATCTTGAGCGTCGGATCCGGGGGCGGTGGTGCTGCGGTTGCAGTCTCCGCTGCGCCGGCTGCTGGGGACGGAGCTGCGGCCCCTGCTGCTCCTGCAGCTGAGGAGAAAAAGGAGGAGCCCAAGGAAGAGAGTGATGATGACATGGGATTCAGCTTGTTCG…	30	84	gi|300141014|gb|EFJ07730.1|	hypothetical protein SELMODRAFT_133023 [Selaginella moellendorffii]	1.41412e-17	gi|300140960|gb|EFJ07677.1|	hypothetical protein SELMODRAFT_133189 [Selaginella moellendorffii]	1.41412e-17	gi|255566866|ref|XP_002524416.1|	60S acidic ribosomal protein P1, putative [Ricinus communis] &gt;gi|223536300|gb|EEF37951.1| 60S acidic ribosomal protein P1, putative [Ricinus communis]	9.16609e-17
musa_c4_small_c3826	AATCCAGCCTTCAAGGGATCGATTCGATATCTATGGACATGAAGGACATGAAGCTCACTGTAATCGGGATCGTTGACCCGATTGCTGTGGTGGGCAAGCTGAGGAAACACTGGTGCGCCGCGATAGTCTCGGTCGGCCCGGCGAAAGAGCCGGAGAAGAAGAAGGAAGAACCCAAGAAGGAGGAAGAGAAGAAAAAGGATCCTAATGAACTGACCGCAGAGCTCATCAAGGCATACAAGGCTTACAATCCTTGTATGACCACGTACTATTGTGTACAGAGTGCAGAGGAGAACCCCAATGCTTGCGTGATCATGTGATGCCAGAAAGAGTCGAGATGAGCAGAGGAGTTGTCCTGAGAACGATTGGGTTGGGTATAAGAAAAATGATGAAGCTATAGAT…	19	0	gi|255537581|ref|XP_002509857.1|	metal ion binding protein, putative [Ricinus communis] &gt;gi|223549756|gb|EEF51244.1| metal ion binding protein, putative [Ricinus communis]	3.09344e-22	gi|29124977|gb|AAO63778.1|	unknown [Populus tremuloides]	7.6194e-21	gi|225426154|ref|XP_002278542.1|	PREDICTED: hypothetical protein [Vitis vinifera] &gt;gi|297742238|emb|CBI34387.3| unnamed protein product [Vitis vinifera]	2.2169e-20
musa_c4_small_rep_c2728	GAAGGGAAAGCGGGAAAGATATCAGACTTGACTGTGAGGAGGAGCGGAACGGGACCGTAGAAATCAATCCCTCTCGTTTCCTAACCCTTCTAATCTCATGTCTGTAGGCAGATCGAGAGAGCCATGAAGTTCAAGGCATTCCTCACCCAGGACGGCGTCAATCTCCTCGACAAGCGTTTTCTCCCCGCCCTCGACAAGCATGGACGCATTTGCCATGTATACTTGACTCCCGATCACGCCATGTTCCTCCACAACCTCCTCGGTGGCGACGGCGTGCAGTCCGTGGCGCAGTTCAACAAGGACGTCCTCTTCCGAGACTATCGAATCTCCAGCCAGAATGCCGGCCGCATCGCCTTCGCGGTCGATGTTGCCCTCCTACACCGCGCCCTCCGCAGCGCT…	19	0	gi|260447012|emb|CBG76425.1|	OO_Ba0013J05-OO_Ba0033A15.12 [Oryza officinalis]	1.27675e-38	gi|222629245|gb|EEE61377.1|	hypothetical protein OsJ_15544 [Oryza sativa Japonica Group]	1.27675e-38	gi|215704905|dbj|BAG94933.1|	unnamed protein product [Oryza sativa Japonica Group]	1.27675e-38
musa_c4_small_rep_c2826	CAAAGTGAAAGAAAGGTGAAAGAGACAAGAAGACAATTGAGGCAAAAAGGCAAGAGTAGCGAAAGCATGTTGATCTATAGATATGTTCTTCAAAGATATGAAGTTTCATGGCATCTCTCTTTTGCTTTGGTAAAGGGGAAAGGATCAATCAGGGTTGCTTCATTCTCGTGCATGTTCGCGTGTACTCTTTGCTTTATATTCTCCCAAGAAAGTCAAAAGGCAGTCATGAAAACAAGCATCAAACACAAAAATGAGACAATGCTGCATTGCTTTACTGTCCTTCCTATCTCCACGATCAAATCCCTCGGATGATAACATGTGTTGCTGATGAATGAATGAACATTACAGAGCATCTAGAAATGTA	19	0		No hits found
musa_c4_small_rep_c2919	AGGAGCTCCTCTCAAAGAAGAAGATCTTGTTCCTCTTACTTTCCACAAGAATTCTGATGGGGAATACCATTGTCCAGTTTTGAACAAAGTTTTTACAGAATTTACACATATAGTTGCTGTAAAAACAACAGGAAATGTTTTCTGTTATGAGGCAATAAAAGAACTGAACCTCAAAACAAAAAATTGGAAAGAGTTGATCACAGATGAGCCTTTCACTAAGGATGATTTGATAACAATCCAGAATCCTAATACACTTGACAGCAAGGTTCTTTCAGATTTTGATCATGTTAAGAATAGTCTGAAAGTTGATGATGAAGATTTAAGGAGAAT	19	0	gi|296087308|emb|CBI33682.3|	unnamed protein product [Vitis vinifera]	1.4127e-53	gi|147772861|emb|CAN75902.1|	hypothetical protein [Vitis vinifera]	1.4127e-53	gi|255568603|ref|XP_002525275.1|	cyclophilin-10, putative [Ricinus communis] &gt;gi|223535433|gb|EEF37103.1| cyclophilin-10, putative [Ricinus communis]	5.55526e-50
musa_c4_small_rep_c3163	TTTGATGAAGATAATGATGAGCCCGAGCCAGATGAGGAGAGATGCAACTCTGTCATGGACAAGGGAGAAAGTCCAGGCAATGGCGAAACTCCCCAGACTCCGAAGAACTTCATAAGCAAGTCATCCAAGAGTCTAAAGATCACGCCAAGCAGGGAGACTTCCAACAAGCTGAAAGAGGTTCAGTCATCTGGAGCTGAAGACAAAGATGATTCTCAGGAACCAACTTGTCAAATGATGCTTCGGTGAATGATCCACTTGTCTCAGCAGGATCTCCAACAAGTATTTCTGCATGTACCGACAACGATAAGGTAAACACCAGTGGTCCTGTCCAAACAAGCCAGGATGACAGGTAAGACACCATGAAGTAAAGCTAATACAGCAAAATTGCTCAGATTGTCG…	19	0		No hits found
musa_c4_small_rep_c3451	AAAGATGTGGATTACTCTAGCTTGGAGTTTCATAAGCCGACAAAAGCCAAGGGTACGACATACCAGGCCATGGACATCTTCAGCAAAGTACAAATGGGCGCGGCAACCATCGAGACACTCACACCAATGGTCATAAGCCTCAAATGAGATTAAATTTAGGCCAAACTTGGGACACCAGCCTTGTGGAGATACTGGAGGCACTTCAATCTTGTGAACATCAACCCCAACCCCACAAAAGAACAACTGATTCATGGTGTGCAAAATCATTTGCTGTCGCAGCAACTGGACGAGATGCAGGTTATCGTAGGATTCATCCACACCGCCAAGAGATTGAAAACCCTCTACTCGTAGAAGGAACGAGGCGATGAGGCAGGACTGATTCGAGTATCTAATGTCTGT…	19	0	gi|218194321|gb|EEC76748.1|	hypothetical protein OsI_14812 [Oryza sativa Indica Group]	9.58056e-27	gi|115457076|ref|NP_001052138.1|	Os04g0166600 [Oryza sativa Japonica Group] &gt;gi|113563709|dbj|BAF14052.1| Os04g0166600 [Oryza sativa Japonica Group] &gt;gi|215734821|dbj|BAG95543.1| unnamed protein product [Oryza sativa Japonica Group]	9.58056e-27	gi|38346468|emb|CAD39573.2|	OSJNBa0019G23.16 [Oryza sativa (japonica cultivar-group)] &gt;gi|116311098|emb|CAH68026.1| OSIGBa0136O08-OSIGBa0153H12.4 [Oryza sativa (indica cultivar-group)] &gt;gi|222628359|gb|EEE60491.1| hypothetical protein OsJ_13784 [Oryza sativa Japonica Group]	9.58056e-27
musa_c4_small_rep_c3637	AGGAAGTAGAAGTCCATTCCACAGATACCTTGTGTGGCTTTCCAGTGGCAAATAGAAGGCGTAGCTGGGAAAGCTTTAAGAATTTCAAGCTGGAACTTCCTGCATCTGATCCATCTCTTCTGTCAACCTCTTCCAATCATATAAATCTGATCATATCTGTTGAAGACACCGGGGTGGGATTCCTCTAGAAGCCCAGTCCCGTGTGTTCACTCCTTTCATGCAGGTGGGACCTTCAATTTCTCGCATTCAGTGGGGGAACTGGTATTGGACTCAGCATTAGTAAGTGTTTAGTTGGCCTCATGAAGGGAGAAATTGGTTTTGTGAGTCAACCTCAGATTGGTTCCTACTTTTTACCTTCACTAGTTTCGC	19	0	gi|125528916|gb|EAY77030.1|	hypothetical protein OsI_04985 [Oryza sativa Indica Group]	3.94683e-24	gi|28916441|gb|AAO59549.1|	histidine kinase [Oryza sativa Indica Group]	3.94683e-24	gi|28916434|gb|AAO59548.1|	histidine kinase [Oryza sativa Indica Group]	3.94683e-24
musa_c4_small_rep_c1323	GAATGCTGAGCTTCTACGCCCCAGGCTGGTGTGGAGAAGTACGTGATGTTATATTCTCGGACAACGGGAATGTGACAGTGGTATACCGTGTCACAATTCGAGGATTGGATGGAGAGGCACACCGGGAGTCTACCGGAACAGTGTCTTCAAGCGATGGGCAGTTCGAGGACCCGATTGCAGCAGCTGAAGAAGTAGCCTTCTGCAAAGCCTGTGCTCGGTTCGGTTTTGGCTTGCATCTTTACCACGAGAATGAGGCAGTGTAGAAGAACAATGTTTACATCTATCTTTACCATGCGAACGAGGCACTGTAGGATGATAGCATGGATGGGAACTGACTTTTCCAGATAAAATTGATGTTGTATCATGTTCTTGAACCGAAATAGAAGAAGATAGTTATAA…	33	5	gi|255543302|ref|XP_002512714.1|	conserved hypothetical protein [Ricinus communis] &gt;gi|223548675|gb|EEF50166.1| conserved hypothetical protein [Ricinus communis]	1.01161e-35	gi|224075403|ref|XP_002304619.1|	predicted protein [Populus trichocarpa] &gt;gi|222842051|gb|EEE79598.1| predicted protein [Populus trichocarpa]	2.94333e-35	gi|118487436|gb|ABK95546.1|	unknown [Populus trichocarpa]	2.94333e-35
musa_c4_small_rep_c558	AACCTTTACCAATCAGCTTCAGACATCCTTTAGTGAGCCTCGTCTTCTAATCCTTACTGATCCAAGAACTGATCACCAGCCTATCAAGGAATCTGCTCTGGGAAACATTCCAACAATTTCCTTCTGTGACACGGACTCTCCCATGCGTTATGTTGACATCGGAATCCCTGCAAACAATAAAGGAAAGCACAGCATTGGCTGCCTCTTTTGGCTTTTAGCAAGGATGGTTCTGCAGATGCGTGGCACTATTCCTCTTGGGCGTAAATGGGAAGTAATGGTTGATCTGTTCTTCTATAGAGATCCTGAGGAGGCCAAGGAACAGGCAGAAGAAGAGGCTCCAGTTGCTCCTGATTTTGGTGCAGTTCCTGATTATGGTGCTATGGTACCAAATGATCAATG…	21	68	gi|125544237|gb|EAY90376.1|	hypothetical protein OsI_11954 [Oryza sativa Indica Group]	2.93649e-53	gi|16380|emb|CAA48794.1|	laminin receptor homologue [Arabidopsis thaliana]	3.24667e-52	gi|1345503|emb|CAA61547.1|	40kD protein [Arabidopsis thaliana] &gt;gi|2102657|emb|CAA71407.1| unnamed protein product [Arabidopsis thaliana]	3.24667e-52
musa_c4_small_rep_c292	AGTTCATTGCCATCCGTTCACCTTCCATTTCTTTTGGCGTCTTATTTCTTAGCTGAATGATTTGTTCGCCATGGTCTCGCTGCAAGTCTCTATTCTTTCTCCAAATTCCGGATTCTCTTTTGGTAATCTTTACGGCCAAGGATACCGACTCGATCTAGGTTCACTAAAGCACGCCATAAATTGCTCGCTCCCAACAAGAAAGACTGGATCTTTGCATAGAAATGGGCGCTTCATCGAGTATCCTCGGCAGGTGTTTCCATATCCAGGAGGTAATTTGAAAGATTTGATTTTGGTGGGTAGAGGGAGGAAGGGGAGCTTGGTTGTAGTCGGAGCCAACCAGGGATTTGGTTTCAATGGTGGTGGTGGAGGAGATTGGGACAAGGGTATCACCACGAGGGT…	86	36	gi|18416979|ref|NP_567772.1|	unknown protein [Arabidopsis thaliana] &gt;gi|14423404|gb|AAK62384.1|AF386939_1 putative protein [Arabidopsis thaliana] &gt;gi|14335172|gb|AAK59866.1| AT4g27390/M4I22_200 [Arabidopsis thaliana] &gt;gi|15529163|gb|AAK97676.1| AT4g27390/M4I22_200 [Arabidopsis thaliana] &gt;gi|16974363|gb|AAL31107.1| AT4g27390/M4I22_200 [Arabidopsis thaliana]	1.33586e-51	gi|302143070|emb|CBI20365.3|	unnamed protein product [Vitis vinifera]	6.62979e-51	gi|225461332|ref|XP_002284589.1|	PREDICTED: hypothetical protein [Vitis vinifera]	6.62979e-51
musa_c4_small_rep_c1634	GAGACGGCACATCGACAAGAGTCCTCTGTCCATAGCTGCAGCTATGAGCTTCGCTGTGACCAGAACAAACCGGTCCTTCATCGCTCCATGCGAGGCGACGCCGAGAGGCTCGCTCGGCCTCTCCGTCATCGACCGGGTGCCCGGCCTCAGGCATATGGTGCGGTCGCTCCACGTGTTCAGGCACGGCCGGGAGCCGGCCAGGGTCATCAGGGAAGCACTGTCGAAGGCGCTGGTGAAGTACTACCCCTTTGCCGGGCGGTTCGTGGAAGATCCCGACGGCGGCGGCGAGGTTCGTGTCGCTTGCACTGGCGAGGGCGCTTGGTTCGTCGAGGCCAAGACGGACTGCAGCTTGGAGGACGTGAAGTACCTCGACCTCCCGCTCATTATCCCTGAGGACGC…	28	3	gi|194707276|gb|ACF87722.1|	unknown [Zea mays]	2.85326e-80	gi|115436066|ref|NP_001042791.1|	Os01g0291500 [Oryza sativa Japonica Group] &gt;gi|57899026|dbj|BAD86875.1| 3&apos;-N-debenzoyltaxol N-benzoyltransferase -like [Oryza sativa Japonica Group] &gt;gi|113532322|dbj|BAF04705.1| Os01g0291500 [Oryza sativa Japonica Group] &gt;gi|125570011|gb|EAZ11526.1| hypothetical protein OsJ_01392 [Oryza sativa Japonica Group] &gt;gi|215697762|dbj|BAG91955.1| unnamed protein product [Oryza sativa Ja…	6.91812e-79	gi|115461963|ref|NP_001054581.1|	Os05g0136900 [Oryza sativa Japonica Group] &gt;gi|46485794|gb|AAS98419.1| unknown protein [Oryza sativa Japonica Group] &gt;gi|113578132|dbj|BAF16495.1| Os05g0136900 [Oryza sativa Japonica Group] &gt;gi|215697654|dbj|BAG91648.1| unnamed protein product [Oryza sativa Japonica Group]	2.00237e-78
musa_c4_small_rep_c2891	ATGAGAACATGATTTCTATGAGTTACAAGAAGCTTCCTGTAGATGTAAAACCTGGAAATACTATTTTGTGTGCTGATGGTACCATAACCTTGACTGTCCTGTCATGCGACCCAGATGCTGGGACTGTGAGATGCCGTTGCCAGAACACAGCAACATTAGGTGAGAGGAAAAATGTTAATCTTCCAGGTGTTGTGGTTGATCTCCCCACACTGACTGAGAAAGATAAGGAAGACATCATGGGGGTGGGGTGTTCCAAACAATATTGATATGATTGCTGTATCATTTGTGCGCAAGGGGTCGGATCTTGTTACTGTTCTTCGCT	1	24	gi|239056192|emb|CAQ58629.1|	pyruvate kinase [Vitis vinifera]	1.89883e-45	gi|225439062|ref|XP_002266160.1|	PREDICTED: hypothetical protein [Vitis vinifera] &gt;gi|239056172|emb|CAQ58605.1| pyruvate kinase [Vitis vinifera]	1.89883e-45	gi|296085814|emb|CBI31138.3|	unnamed protein product [Vitis vinifera]	1.90632e-45
musa_c4_clusters_pos_c97_1	CTCTCTCTCTCTCTCGTGGGTTCTCCGACGTCCAATGGCGGCTGCTCGTTTCCTCTTGCTCCTCCTCGGCGCCTTCCTCCTCCTTTCCTGGGCACGTGCTGATCACAACCCCATCCTGCTCGTCACGGACCGCGCGCGCTCGCTCGACTCGTCCCTCTTCTCTGGTGTTCTCGGCCGCACGCATGACGCCCTCCGCTTCGCCCGCTTCGCCCGAAGGTACGGGAAGTCTTATGGCAGCGCGGAGGAGATTCTGAAGCGGTTCGCGGTGTTCTCGGAGAACTTGGAGTTGATCCGGTCCACCAACAGGAAGGGACTACCGTACCGGCTCGGGATCAACCAGTTCGCGGATATGACCTGGGAGGAGTTCCGGGCGAGCCGGCTCGGGGCGGCTCAGAACTG…	391	283	gi|148927396|gb|ABR19829.1|	cysteine proteinase [Elaeis guineensis]	1.9795e-153	gi|218202220|gb|EEC84647.1|	hypothetical protein OsI_31538 [Oryza sativa Indica Group]	3.16032e-151	gi|149392541|gb|ABR26073.1|	oryzain gamma chain precursor [Oryza sativa Indica Group]	3.16032e-151
musa_c4_small_rep_c2280	CCACCCAAACCCCCGCGGCGCAACCCTGCCCCTAATCGCAGCGACCGCTCTTTTTCTTCGGCGACTGCGGCGTCTCCTCAGTGAACGACGGCTGCCTTTCTCTCCATCGGGAAACAGCGACAGTTGACGGTGGCGTCTTCCCCTCCCGGGGATATAGCGTGCTTCACAGTTTCTGAAGCTACCAACTGCAATAGATAAATAGTGGAAGGTAGTGTCAGTGCGCATGTGTCACATCAAGACATTATTTCAGTGGTGGAGAATTGCTTGGATTTGAGCATGATATTAAGTAAATGATCAAAGGTACCCATAATCAACACTCAAACACCATTTAGAGACTTAAATCTGAAAGAAATGGTTTATGGGAACTGATGGCAGGTGGATTTATGTGAGGAATTTTAT…	3	30		No hits found
musa_c4_small_rep_c2212	TCTTTCGTCATATTGGGAACTATGATTCTGTAGTTCCCTCAAAGTTTTGTCTTCTATCATATTCTCTATATTATATTGCTTAGTTGTGAGCTTGGTTTAAGTAGCACATATGAGATGTTTGAAGTTCTCTTAGAGCTGATGTCTGGTATCAAATCCTTCCATTTCAACTTTGTATTCTGTTTCACCTGATGTTCTTGTTCCATCTGTGTGTCTGTATTTTGGCATACTGTTATGCAAAATCTTTATTGTTCTCTTAACAATGTGTTATTCAGATTAGTGAGTCCAGAATGAAAACATAGTGTGTCTTTTGAGATGGTAACCATGAACATGTGGCTTATGCAAATTGTAGATATCATATACTATCCTGCATGCATCACTGGGATGATGTAATTCATTGTT…	0	20		No hits found
musa_c4_small_rep_c2341	GTCTTGAGTAGATAAATCTTAAGCTTTAATCGTTCGTCTCTGTATCAGTTAGGAGATTGAACTTTTTAGGTTTCATCTTACTCGAGGAAAACAACGGGGCCGAATAACTTCTTGAGTGCTTCGTCACCGGTTCTTTTTGTGTCGGACAGCGGGTACCCGACTGCCAACACGGCTATAGCCTACCTAGAAACCAGTAGGCGGAGACAAACGATGCGCTTATTGCTACTTAGTTCTGCTGAGCCACCGATCAAACGACGAGCTGGTTTGCGGAGGAAGCAGGCAGGACGGGGCTCCTACCGAGGCAGCTGAGAAGGGTGTATGATTTCTTGGGATTTTTACGATTTCAGAGTTCGTATATCAAGTTTCTAAATGAAAGACAACATTGCGTTGAGGCAGTTA…	0	20	gi|79323617|ref|NP_001031453.1|	basic helix-loop-helix (bHLH) protein-related [Arabidopsis thaliana] &gt;gi|4432823|gb|AAD20673.1| hypothetical protein [Arabidopsis thaliana] &gt;gi|32563000|emb|CAE09169.1| bHLH transcription factor [Arabidopsis thaliana]	2.29194e-07
musa_c4_small_rep_c2790	GAAGCCGACCCACCAATCGGAGCCATCTCCTCCAACGCCAAGGAGAGGAGATATGAGTAGGCGATACAGTCGAACCATCTACGTCGGCAATCTCCCTGGTGACATTCGTGAAAGGGAGGTCGAAGATTTGTTCAACAAGTATGGACCCATCATTGATATTGATTTGAAGATTCCTCCAAGGCCTCCAGGTTATGCATTCATTGAGTTTGAAGATCCTCGTGATGCTGATGATGCTATTCGTGGTCGTGATGGGTATAATTTTGATGGTCACAGATTACGGGTGGAACTTGCTCATGGTGGAAGAGGCCAATCTTCGTCATTTGATCGTCACATT	0	20	gi|296089689|emb|CBI39508.3|	unnamed protein product [Vitis vinifera]	9.44796e-34	gi|225450797|ref|XP_002283865.1|	PREDICTED: hypothetical protein [Vitis vinifera]	9.44796e-34	gi|147855944|emb|CAN80749.1|	hypothetical protein [Vitis vinifera]	9.44796e-34
musa_c4_small_rep_c3016	GGAACGCGTCGCCAGGAGCTCCTTCTTCAACTGGTGGTACTTCGGAATTTGCTGCGGCGTCGTGGTCACCCTCGTCATCCTCAGCTACGTCCAGGACAACATCGGCTGGGGCCTTGGGTTCGGAATCCCCTGCATCGTTATGCTGTTTGCCCTCGTGTTGTTCGTGCTCGGAACCAGGACTTACCGCTTCTGCCTCTTGCAAGAGGAGAACCCCTTCGCTCGGATCGGCAAAACGCTCGTCGCATTGACAAGAAAGAGGCTGGGAAAACTTCCCATTACCGAACTGCAATCCGACATCGAACGTGTGGAGGAGACGAAGGGGCTGGTTCGACTGTTCCCTATATGGACGACGTGTTTGATCTACGCCGTTGTGTTCGCGCAGTCCTCAACTCTGTTCAC…	0	20	gi|242055129|ref|XP_002456710.1|	hypothetical protein SORBIDRAFT_03g041190 [Sorghum bicolor] &gt;gi|241928685|gb|EES01830.1| hypothetical protein SORBIDRAFT_03g041190 [Sorghum bicolor]	3.77374e-69	gi|218196852|gb|EEC79279.1|	hypothetical protein OsI_20070 [Oryza sativa Indica Group]	1.43402e-68	gi|48843785|gb|AAT47044.1|	hypothetical protein [Oryza sativa Japonica Group] &gt;gi|49328046|gb|AAT58747.1| hypothetical protein [Oryza sativa Japonica Group] &gt;gi|222631686|gb|EEE63818.1| hypothetical protein OsJ_18642 [Oryza sativa Japonica Group]	1.43402e-68
musa_c4_small_rep_c3139	GGAGGTAGATGGAGAGAATTGGTTCTGTTGAACTTATCAATGTTGATGATTTGGTTCGATGCAACCAATTCATCAAACTAGCAACTCTCTCCCTCTCTCATGTGATCAGCCCAATCATGCGTTTGATTGAAAATTTAGCTTCTTCGCTGTTGACCACCTATCGATGATTGTTGTCACTTTCGAAAGCTTTTATCTTAATGTGATTTTTTGTGGATAATGACCTTCGCCTTTGCCTCTAACAACCCTTCTCATATTGTTGTCACTCTTGTTGTTATTGTCATTGTGATTTTCACGGATGACCACTTCTGTCTCCGTCAGTTATTCTCTAATCAGTTGCCGCTGCCAATGTGATTTTTGCTTATGACCACCTTAGACAGCTTTCTCCAATCGGTGCTATGT…	0	20		No hits found
musa_c4_small_rep_c3262	GAGATTGCGATTGCCGCCGCCGCTCAGACTGCCACCCGATCGGACCAAACCTTTATACTGTATCCGTGCCTATTCCTTCTCCTCCTCCTCCTCCTCCGCGGCCGCCGCCGCTGACGACGACGACGCCGCCCTCCGCCGCAGCCTCTCCCTGCTCCTCTCCCCTGCCCCCTTCGATGCTGCCCTCTGCCGCGAGACCCTCTCTCGCATCTGCCCTCGCCGCCTCGAACGCCTCCTCCTCGACCTCCGCTCCTCCCTCCACCCCGAGCCCGCCCT	0	20		No hits found
musa_c4_small_rep_c3310	AAGCTGGATTTTATAGGGATAAACTATTATGGACAGGAAGTGATTTCAGCGCCTGGCTTAAAGCTCGTGGAAAATGATGAGTACAGTGAATCTGGACGTGCTGTTTATCCTGATGGTTTATATCGAACTCTTCTTCAGTTCCATGAGAGATACAAACGCTTGAGTTTGCCTTTCATCATTACTGAAAATGGAGTTTCAGATGAAACTGATTTGATTCGACGACCGTATTTGCTGGAGCATTTGTTGGCTGTATATGCAGCCATTCTTATGGGTGCTACGTGTGCTTGGTTATTTGTTCTGGACAATTTCAGATAATTGGGAATGGGCTGATGGATATGGTCCTAAATTTGGTCTTGTTGCAGTTGATCGTGCCAATGACCTTGCGCGTAATCCTCGCCC…	0	20	gi|300152975|gb|EFJ19615.1|	hypothetical protein SELMODRAFT_110274 [Selaginella moellendorffii]	2.3629e-42	gi|125535245|gb|EAY81793.1|	hypothetical protein OsI_36965 [Oryza sativa Indica Group]	2.47082e-42	gi|115486639|ref|NP_001068463.1|	Os11g0683500 [Oryza sativa Japonica Group] &gt;gi|75301082|sp|Q8L6H7.1|SFR2_ORYSJ RecName: Full=Beta-glucosidase-like SFR2, chloroplastic; AltName: Full=Protein SENSITIVE TO FREEZING 2; Short=OsSFR2; AltName: Full=Beta-glucosidase 36; Short=Os11bglu36 &gt;gi|22090446|emb|CAD36515.1| putative beta-glycosidase [Oryza sativa (japonica cultivar-group)] &gt;gi|77552496|gb|ABA95293.1| glycosyl hydrolas…	2.47082e-42
musa_c4_small_rep_c342	GAGCCATTATTTTCTTGTGACATGTAGCCTTGGATGCATCACATTCCTAATCTTGGGATTGTAAACTTATGCAGATTTCTGAACAAAGGGCTTTCTGATTTCAACTTGGCATTGGATCTGGGTTTCCTGACAAAGGCTAGGAAGTACACATTCTTCAAGCCAAAGTTCATCTTCTATGCAACATACCTATCTGAAAAGATTGGGTACTGGAGATACATCACCATATACAGGCACCTGAAGGCCAATCCTGAATTCCAACCCTATCCAATCTTCAAGTACTTTGAGAACTGGTGCCAGGATGAGAACAGGCATGGAGACTTCTTCTCTGCTTTGCTCAAAGCTCAGCCACAGTTCCTTAATGACTGGAAGGCCAAGCTGTGGTCTCGATTCTTCTGCCTC…	100	46	gi|242057019|ref|XP_002457655.1|	hypothetical protein SORBIDRAFT_03g011270 [Sorghum bicolor] &gt;gi|241929630|gb|EES02775.1| hypothetical protein SORBIDRAFT_03g011270 [Sorghum bicolor]	9.35329e-125	gi|255565372|ref|XP_002523677.1|	Magnesium-protoporphyrin IX monomethyl ester [oxidative] cyclase, chloroplast precursor, putative [Ricinus communis] &gt;gi|223537077|gb|EEF38712.1| Magnesium-protoporphyrin IX monomethyl ester [oxidative] cyclase, chloroplast precursor, putative [Ricinus communis]	4.64199e-124	gi|115435974|ref|NP_001042745.1|	Os01g0279100 [Oryza sativa Japonica Group] &gt;gi|6498420|dbj|BAA87823.1| putative ZIP [Oryza sativa Japonica Group] &gt;gi|6721522|dbj|BAA89564.1| putative ZIP [Oryza sativa Japonica Group] &gt;gi|113532276|dbj|BAF04659.1| Os01g0279100 [Oryza sativa Japonica Group] &gt;gi|215697390|dbj|BAG91384.1| unnamed protein product [Oryza sativa Japonica Group] &gt;gi|215765295|dbj|BAG86992.1| unnamed prot…	4.64199e-124
musa_c4_small_rep_c3885	AGTCTGTTGCCTACCAAATTTATCATGTGAAGTAAAAGATAGTTTGCTTTTTCTTTCTTTCTTCTTGTGACTGTTTGAACATGTCTCTGTACGGTAAATGCTTGCATGTGTGTTTGTCTGCATTTACATTGTTTTCAATTGTCAAGAAGACCCAACTTGTCGTGTCAACCCCATGAATCGCTTGTACAAGTTGCTAGATGGGATGACAGATAGAATCTTTGCGAACTTTGGAAGTTGCAGGGCTTGTGGTGAGTTTAGCAGTTCTTATGCTTGTTGATTTGGATTGAATGCTGCATAGGTCACTTGATGAAGGTATAGGGGGGTTAAACGAAACAAAAGTAAAGAAAGTAAGAAACAAGGACC	0	20		No hits found
musa_c4_small_rep_c1062	GATAAAACCCTTACTGTCAGACGTGCAAACCAGGGTGCAACCCAGCCGAGACCTGAGCAAGAAAGTGTGCTTTTGCAGGCACAGCAACAGGTAGCATTGCAGAAGCTTGTATACCAGGTGGGATCCCTTTCTACCAAGGTGGTATGTTTAACCCAGGTTGTCAGTGCAGATGAGCTGAAAGATGATGAGGAGTATGAAGACATAATGGAAGATATGAGGGGAGAAGGTGGAAAATATGGTAATCTGGTGAATGTTGTAATTCCTCGACCTGGACCCCAACGGAGAGCCAGCCCCTGGAGTTGGAAAGGTATTTTTGGAGTATGCTGATGTTGATGGCTCTAATAAGGCTAGGCAGGCATTAAATGGTAGAAAATTTGGAGGAAATCAAGTTGTCGCAAC…	8	42	gi|225430812|ref|XP_002271463.1|	PREDICTED: hypothetical protein [Vitis vinifera]	6.06597e-43	gi|297735185|emb|CBI17547.3|	unnamed protein product [Vitis vinifera]	6.0922e-43	gi|147840634|emb|CAN68321.1|	hypothetical protein [Vitis vinifera]	7.90466e-43
musa_c4_small_rep_c1607	AACCAAGCACCATTGACAGCACTCAGGAGAGCTCAACCAAATGCTTCTCAAGATCCACAGCCGTGTCGGATTCGAGGAAGACGGCCACGTCGCCGGAAACTACTACAGAGCTACTGCTGCGTCCAGGACCGAGTCGAAGGGCAGCAGGGGCAGCGGGGCTCGGTTTCCCAACCTGCAGAAGGTGTTCAGAAGGAAACCGACGGCGAGCTTCGAGGAGGAGACAGCCCGCGATGTGGAGGTGTCGCTCCGGTGCTGCCCCTCGGCGACGCCGAGCATGATCGTGACGAGGTGCGCCGAGAGTACGTTCAGGGAGGCGAGCGAGTTGGTGAGCAGCACTGACCTCGAAGGCCATGGCGTACCAGAACTTGCACCTGTACATTGTAAATGGCCGTCTAGAGT…	25	2		No hits found
musa_c4_small_rep_c3404	GGCTCACTCACACACACACTCTCTCTCTCCAGCTCTTCGTCGATCTAGCAGAGGAACAGCAGGAGAGGAAGGAGATGGAGCTGTTCATGGAGGAGAAGTGGAAGCTGTCGAAGAAGGGGAGCAGGAGCTGCAACGCGAGCAGAAGAATCATGGGAGCAGAGGGAGCTGGACCCTTCCTGAAGGGATCGGCGAGCACGAGGCAGATGAGGAGGACGGCCGCACCGGGCTCCTTCTCCAGCCGGTTCGCCAGCCTGGTCAAGGAGCAGAGAGCCAGGTTCTACATCATGCGCCGCTGTGTCACCATGCTCATCTGCTGGCGAGACTACCCATGAGGTTCCCCTGTTCGTGTCCTTCTTTCTGTCAATCCCACCCACAAGCAGCGAGGAAGGATCTGAGAGG…	5	35	gi|115452195|ref|NP_001049698.1|	Os03g0272900 [Oryza sativa Japonica Group] &gt;gi|108707434|gb|ABF95229.1| expressed protein [Oryza sativa (japonica cultivar-group)] &gt;gi|113548169|dbj|BAF11612.1| Os03g0272900 [Oryza sativa Japonica Group] &gt;gi|125585763|gb|EAZ26427.1| hypothetical protein OsJ_10312 [Oryza sativa Japonica Group] &gt;gi|215693201|dbj|BAG88583.1| unnamed protein product [Oryza sativa Japonica Group] &gt;gi|21…	8.72601e-20	gi|125543290|gb|EAY89429.1|	hypothetical protein OsI_10937 [Oryza sativa Indica Group]	1.13965e-19	gi|219363499|ref|NP_001136903.1|	hypothetical protein LOC100217060 [Zea mays] &gt;gi|194697542|gb|ACF82855.1| unknown [Zea mays]	5.29389e-17
musa_c4_small_c6257	GAAGGTGGCAAAGAATGGTTTTCATGATGACTTGGTGCCCATCGTCCAGCGGCTCATAGCATCCTTGGAGAACATGCCTCGATACGCCTTCTCATTGGATGACAATTCCGAGGGCACAGCATCTAGTGATGGTTCCACGTCGACAAAGGCACCATTGCTAGGGAAGAACAGTGGCAACCATCACGACAAGAAGAAGATGAAGGATAAAGTGCTTCAAAGTGATGATGTGATTGAAGATGATGCTGATAGGACAGTGAAGATCGATATGCCGCCACAGACAGTGGGTGCCATGTCACTGCCAAGGAGCTTGAGCTCGACGAGACTTCGTGTGCAACAAGCAGGAAGGAGATTGTGGTGTCGGCATGTAAAGATAGTGATAGCTACCGATATAATCATCTG…	22	1	gi|218200367|gb|EEC82794.1|	hypothetical protein OsI_27556 [Oryza sativa Indica Group]	4.45147e-32	gi|115474443|ref|NP_001060818.1|	Os08g0110300 [Oryza sativa Japonica Group] &gt;gi|42408385|dbj|BAD09536.1| zinc finger (C3HC4-type RING finger) protein family -like [Oryza sativa Japonica Group] &gt;gi|113622787|dbj|BAF22732.1| Os08g0110300 [Oryza sativa Japonica Group] &gt;gi|215695194|dbj|BAG90385.1| unnamed protein product [Oryza sativa Japonica Group] &gt;gi|222639786|gb|EEE67918.1| hypothetical protein OsJ_25783 [Oryza sat…	1.69156e-31	gi|226509916|ref|NP_001144749.1|	hypothetical protein LOC100277798 [Zea mays] &gt;gi|195646508|gb|ACG42722.1| hypothetical protein [Zea mays]	3.89968e-28
musa_c4_small_rep_c2229	ATGGTCAACTTCTGTAAAATCATGCCACATTATTCATCTTTTTAAGATTTTCATAAGAATTGCTTATATATTGCTGCACCAAATGACCCTTTTGTCATAAAATTCTAAATCAGGTCTTGTTAAAAAATATGCTAGGTATTTTCAAGTCACTTTATGGGATCCAAATTCATCACTTCACGTGGCTTTGACAAGATTGAATTGTTTTTAGATTGTAATGTTTTGCATACATCAGTTAGTGGCCAACCTAATCTCGATGTTTATTCTGTTGTAACTCTTTTCTTTGTATAAATTAGGCATCATGCATCTTTTATAAGAATATGAGATGAGAAAAACACTATACTTAGATAAAACACAAAGCCAACTGTCTTTATCACGATTGACTATTTTATTTTAATCAGC…	22	1		No hits found
musa_c4_clusters_pos_c1803_1	CGAAAACTACAACACTTCATCTCCTCTATCCCTCCCAGCTTTGCTCCCACCAAGAGTAAGAACAAGCAGCAGCAGAAGAGCGGTAGAGGAAGGTGATAAGATGGCCCTCAAGCTGTGGGCTTCTTCAGCTGCCAATGCCCTCAGGATCTCCTGCAGTGGCGCCAGGACTCCTTTCCCTGCCTTCTCCATCTCAAGATGCTTCTCCTCTGTGATAGATGGCTTGAAGTACACCAGTTCTCATGAGTGGGTGAAGCATGAGGGTTCTGTGGCTACCATTGGCATCACTGATCATGCTCAGGGCCATCTCGGGGAGGTGGTGTTTGTGGAGCTGCCAGAATCTGGAGTAGCAGTTGCAAAAGGAGGCAGCTTTGGAGCAGTGGAGAGTGTCAAAGCAACAAG…	60	130	gi|225427234|ref|XP_002280707.1|	PREDICTED: hypothetical protein [Vitis vinifera] &gt;gi|297742112|emb|CBI33899.3| unnamed protein product [Vitis vinifera]	3.48083e-71	gi|147770018|emb|CAN76620.1|	hypothetical protein [Vitis vinifera]	5.93739e-71	gi|115482934|ref|NP_001065060.1|	Os10g0516100 [Oryza sativa Japonica Group] &gt;gi|152032493|sp|A2Z9B8.1|GCSH_ORYSI RecName: Full=Glycine cleavage system H protein, mitochondrial; Flags: Precursor &gt;gi|152032494|sp|A3C6G9.1|GCSH_ORYSJ RecName: Full=Glycine cleavage system H protein, mitochondrial; Flags: Precursor &gt;gi|13786469|gb|AAK39594.1|AC025296_29 putative glycine decarboxylase subunit [Oryza sativa Japonica Group] &gt…	2.25621e-70
musa_c4_small_rep_c1113	GTTGAAAAGGTGGTTGTCGGTTGACCGAGAGAGGAACCCTTCCCTTCTCTTCCTTCTTCAACTTCTCTTCTCCCTCCCTCTTCTTCTTCTTCTTCTTCTTCTTCTTCTTGTTGGTGTTCGACCTGTAGCATTTTGGACTGCTGTCCGAAGTCAAAAGAAGCAAAATAGTTGGCTTGCTTCCGCAGTTTCATGGAGAGGCTGATCTCTTCCTCTTCCTCCTCCCTTTCTCTCCCCTTTCGGACGGCAGAGCCTCTGCGGCTCTTCAGGCCTCGACCACTCCTCTCCCTCCGGTCCCCGTCCGACCTGAGATTGAGCCCTTGTTTGACGCAAGGGCGGGGTCCCAAGCCCCTGACCGCGCTCTTCTACGAACGAGATGGCCCGCCTCCATGTCCCTCCCGC…	30	4		No hits found
musa_c4_clusters_pos_c1125_1	TTAGAAGTGGAGCACCCATATGTCCCTCTTGCATCAGTACTTAACAAACTTGGACTTTCACAATCTGTTCTTCTTACAGTCGCTTGGAATTTTGTCAGTGAAGGATACCGCAGTTCTCTTTGCCTTCAGTTTAAGCCTCGTCATATCGCTGCTGGAGCTGTATTGCTTGCCGCCAAGTGCCTAAACTATGAGCTTGCTCTTTATCCAAGTTTTTGGCATGAGTTCCGGACGACACCAGCTATCCTTCAGGATATTGTCCAACAGTTGATGGAGCTTCTCTGAGACGAGACCGATTATTGTGCTTAGATGTTATACGACAGGTTTGTAGTATGGATCCATCAGATTGTATTAGTTCCAATGTTCCCCTAGCAAGAAAGATTTAAGCCTCTATTTGATTTT…	30	4	gi|224111222|ref|XP_002315785.1|	predicted protein [Populus trichocarpa] &gt;gi|222864825|gb|EEF01956.1| predicted protein [Populus trichocarpa]	5.19683e-29	gi|225432602|ref|XP_002277920.1|	PREDICTED: hypothetical protein [Vitis vinifera]	8.86445e-29	gi|226529415|ref|NP_001145492.1|	hypothetical protein LOC100278891 [Zea mays] &gt;gi|195657071|gb|ACG48003.1| hypothetical protein [Zea mays]	1.15773e-28
musa_c4_small_rep_c288	GAGAACCACCCCCTGCTAAAGAGTATGTCTTCCATTCCGGTCCGCCGCGCTTCGAGTTCTGAAGGAGACTCGCAGCCGACGTCCGATGAGAGGAAGAGAAAGAGGATGATTTCGAACAGGGAGTCCGCAAGAAGGTCTAGGATGAGGAAGCAGCAGCATCTCGATGATCTGATAAACCAAGCCGAGCAGCTCAAGAACCAAAACAGCCAGATCGACGTGCAGATCAATCTGGCGACACAGCAGTACGTCAAGGTGGAATCTGAGAACGCTATTCTAAGGGCTCAGCTGAGTGAATTGACAGAGAGACTGCACTCGATCAACTCTGTTCTCCGTTTCATTGAGGAGGTCAGTGGAATGGCCATGGACATACCGGAGATACCAGATCCTCTCCTGAAGCCA…	76	30	gi|224064531|ref|XP_002301511.1|	predicted protein [Populus trichocarpa] &gt;gi|222843237|gb|EEE80784.1| predicted protein [Populus trichocarpa]	1.44409e-39	gi|255548457|ref|XP_002515285.1|	Ocs element-binding factor, putative [Ricinus communis] &gt;gi|223545765|gb|EEF47269.1| Ocs element-binding factor, putative [Ricinus communis]	1.2225e-38	gi|9650826|emb|CAC00657.1|	common plant regulatory factor 6 [Petroselinum crispum]	4.64548e-38
musa_c4_small_rep_c1232	TGGAATATCCTTGGAAAGATATAATGAAGTTATGAAGGCATCAAAACCAGTACTCTCACTCAATGCGCGGCATGTGGTAACACAAGAAGAGTTTATCAACGGCATCACTGATATTGATGTAGGAGGTGATAAACGTAGACAGCCTGCAGTCCTACGACTTGCTCTTGATGATGTGCTGGATTCACTAAGGCCGAAGGAGAGCTTGGTAATCAGACAGAGGTATGGGCTTGACGGCAAAGGTGATAGGACTTTGGGAGAGATTGCGGGAAACCTCAATATCTCCAGAGAGATGGTGCGGAAGCATGAACTGAAGGCTCTCCTGAAGCTGAAACATCCAACTCGGGTTGACTATCTCCGAAGATATGTTTGACTCATGGGTTGATGCATTTGTACCATGTA…	6	37	gi|255545052|ref|XP_002513587.1|	RNA polymerase sigma factor rpoD, putative [Ricinus communis] &gt;gi|223547495|gb|EEF48990.1| RNA polymerase sigma factor rpoD, putative [Ricinus communis]	7.60135e-37	gi|224110206|ref|XP_002333134.1|	predicted protein [Populus trichocarpa] &gt;gi|222834948|gb|EEE73397.1| predicted protein [Populus trichocarpa]	1.7524e-33	gi|224116898|ref|XP_002331841.1|	predicted protein [Populus trichocarpa] &gt;gi|222875079|gb|EEF12210.1| predicted protein [Populus trichocarpa]	8.69706e-33
musa_c4_small_rep_c2155	TCAAGAGCATGGCGATCACGAAGAAGGTGGATGTGTACAGCTTTGGTGTGATGATGCTGGAGATCATATGCTGCAGGAAGAACTTGGAAACAGAGATCGGGGAAGAGGAGGAACCGGTGCTCATTTACTGGGCTTACGATTGTTACAAGGATGGGATGGCGGATCTTTTGGTGCAGCATGACAAAGACGCACTGGCCGATATGGAGGAGGTGGAGAGGTTTGTGAAAATAGCGTTTTGGTGCATCCAAGAGGATCCGTCGCTCAGGCCTTCGATGCAGAAGGTGACTCAGATGCTGGAAGGAGCAGTTGAAGTTTCTCTGCCACCCGATCCTTCCCCATTCCTGACCACAAATTAGTCAGAGTTCCTGAGTGCTTGGACTTAGGTTTGCTCTTCTAATT…	4	32	gi|224057533|ref|XP_002299254.1|	predicted protein [Populus trichocarpa] &gt;gi|222846512|gb|EEE84059.1| predicted protein [Populus trichocarpa]	6.35394e-40	gi|297746387|emb|CBI16443.3|	unnamed protein product [Vitis vinifera]	1.84871e-39	gi|225435578|ref|XP_002283186.1|	PREDICTED: hypothetical protein [Vitis vinifera]	1.84871e-39
musa_c4_small_rep_c502	TCTTCGGACCGGGAGAGAGCGAGAGACAGAGAACTGCGATGGCGGCTATGAGATCGGCATTCCGGCGGTTCTTCTCCATCTCCTCCTTCTTCCCCCCGCCCCCCGCCGCCGTCGCTCCGCAGGCAGAGCCCTCCACCAACCTCTTTATCTCAGGGCTTAGCAAGCGAACTACGTCAGAAGGACTTACGGAAGCATTTTCAAAGTTTGGGCAAATAATTCATGCTAGGGTTGTGACCGACCGTGTTTCAGGGTATTCTAAAGGGTTTGGGTTTGTAAGGTATGCAACACTAGCAGAAGCAGCAGAAGGCATAAAGGGCATGGATGGCAAGTTTCTTGATGGTTGGGTTATTTTTGCCGAGTATGCAAGACCGAGACCACCCCCACCGGGACAGACACCGC…	58	19	gi|225461185|ref|XP_002283144.1|	PREDICTED: hypothetical protein [Vitis vinifera] &gt;gi|147854770|emb|CAN78606.1| hypothetical protein [Vitis vinifera] &gt;gi|302143178|emb|CBI20473.3| unnamed protein product [Vitis vinifera]	7.60708e-33	gi|224115158|ref|XP_002316957.1|	predicted protein [Populus trichocarpa] &gt;gi|222860022|gb|EEE97569.1| predicted protein [Populus trichocarpa]	1.29757e-32	gi|224124176|ref|XP_002319264.1|	predicted protein [Populus trichocarpa] &gt;gi|118487492|gb|ABK95573.1| unknown [Populus trichocarpa] &gt;gi|222857640|gb|EEE95187.1| predicted protein [Populus trichocarpa]	2.44711e-31
musa_c4_small_rep_c678	TATCTGATATAGCCCAAGAAAATGACTCTCCCCAGGATGTGGTATTAGACTTGGGGACCAAAGCTGAAATTAAAGGAGAAGGAGAGGGGGTTTGTGAATTGGAAAGTCCACTAGAACCATTAGCTTCAGATTTAGAATTGTCATCTAGCGGTAGCATGCCCATCAAGAGTAGTTTTGACAATAATATACTTTGTAATGAGGTTCAAGAGGTTGAACAGAATGACAGTCATGATCCAAATTTGTCTGAAAATACATCTGACATAGTTACACTTACACTTGAGTGCTTAACCACTAAACAAAGCAAAGAAGAAAATCATGAGGAAGTCTTGTGTAGCAATGTTCATGTCGGTTCATCCTCCAGCATCCACCAAGAGGATCTCCAAAAGGTTGACATCTCTG…	80	33	gi|225454538|ref|XP_002278370.1|	PREDICTED: hypothetical protein [Vitis vinifera]	1.30218e-70	gi|242043788|ref|XP_002459765.1|	hypothetical protein SORBIDRAFT_02g010070 [Sorghum bicolor] &gt;gi|241923142|gb|EER96286.1| hypothetical protein SORBIDRAFT_02g010070 [Sorghum bicolor]	3.78876e-70	gi|222636924|gb|EEE67056.1|	hypothetical protein OsJ_24005 [Oryza sativa Japonica Group]	3.1066e-64
musa_c4_small_c2004	AATTCGGGAATGTTTTTCTGGCTTTTTGCTGAAATAATGATGTTTGTAGTCCTTTACAAATGAAGTAATTAAGTTATAACTGTTTTATATTCTTATTATAACTTGCTATTCATCTACTGTTCAATTGATTTGCCTTTCTACTTTTCATTACTTCCAGATATTTCAAATTTTTGAAGAAAGAAAGACTTAAGATCTGTGAGCCTATTTAATGAAGTCCCACGTTAATCTTAAATATCATCTGGGTCATAACAACATCTGCTGTAGGCTGCTGCATTGATATTTTGCATCTGGACAACTTTGTATAGATTTACTACTTACTACTAACTTTTCATTCCTTTATTAATTTGGAGAATGTGTTTTTTGTATAAAGACATATATCTACATTGAGTGCTTTCTTAT…	18	0		No hits found
musa_c4_small_c2158	AGGAAAGGTGGGCGGGGTGAACGGCGGTAAGGTCACCAAGTCGGTGTCATGCCACCAGAGCTTGTTCCCATACCTAGTATACTACTGCCACTCGGTGCCAAAGGTGCGGTGTACGAGGCGGAGATCCTGGCTGTCGAATCGAAGGAGAAGATCAACCACGGCATCGCCATCTGTCACTTGGACACGTCGGACTGGAGCGCCAGCCACGGAGCCTTCGTGGCACTGGGGTCCGCGCCAGGGAAGATCGAGGTGTGCCATTGGATCTTCGAAGGAGACATGACGTGGACGGTCGCTGATTGATCCACCCAATCAGCCAGAAGATCTGCCTTCCCACGACACCCCTAAGCGTGTGCAGCTTTTTCAGTTAACTGGTCTTTGGATCGATCATCAATCTGCTCG…	18	0	gi|115476192|ref|NP_001061692.1|	Os08g0380100 [Oryza sativa Japonica Group] &gt;gi|75134780|sp|Q6ZA27.1|BURPC_ORYSJ RecName: Full=BURP domain-containing protein 12; Short=OsBURP12; Flags: Precursor &gt;gi|40253465|dbj|BAD05416.1| putative polygalacturonase isoenzyme 1 beta subunit homolog [Oryza sativa Japonica Group] &gt;gi|113623661|dbj|BAF23606.1| Os08g0380100 [Oryza sativa Japonica Group] &gt;gi|215678816|dbj|BAG95253.1| unn…	4.13789e-35	gi|297609261|ref|NP_001062896.2|	Os09g0329000 [Oryza sativa Japonica Group] &gt;gi|300669608|sp|Q6K2M1.2|BURPE_ORYSJ RecName: Full=BURP domain-containing protein 14; Short=OsBURP14; Flags: Precursor &gt;gi|255678791|dbj|BAF24810.2| Os09g0329000 [Oryza sativa Japonica Group]	5.81005e-34	gi|218201943|gb|EEC84370.1|	hypothetical protein OsI_30914 [Oryza sativa Indica Group]	1.28455e-33
musa_c4_small_c2870	CAATTTCTCACCTCAGTTTTTCTTGGCTAGGACGACTTGACACCAATTTTAATAGTTTGCTGTTAGGTTGATAGATGTACATAAAATCCTGTCAGATCCTTCATGAAGCCTTTTTGATTTTGTGTTATCTATTATTGACCAGACATTGAGGTGCTGCCTTTCTTTTTTTTATTTCATGGCATCATATACTTAATCTGAAGGTACATAATTTTTCTGCCTTTATTTTTGTTTTTTGCACTCTGAATTTTCCTTAGATTCTAGAAATTTGAGGAGAGGTCCAGTTCTTTGCAGGATTGTTGGTTTTCAAGACTCATACAGCTGCCACTAAGAATACCAGAACAAGTCTTGAAAAAGCTTCGAACTCCACGTTCGA	18	0		No hits found
musa_c4_small_c3800	TTGGGAATGATCCATCCTTCAGTAGAGAGGCTATTTTTTCCAGTTCAGCATTTTTGGGACGGTCAAGCGGATCATCAAGGCGAGCTGCTGTTTCTAGTAGCAGAGACATCCCGGGCAGTGAGGCAGATCAAACTCGTAGTCGTACTGCAGAGGCCAGTCCAGGGACATTCCGTAAGGTGTCAAGTGCCCAGCAAAAGACTACTACCAAATTAAGTTCTGCAGAGCACAAACATACTTCTGGACGGAATTCATTTACAATTAAGAACTATGAGACCACACTCAGAGGAATCGAGGCCTTTAATTTTGACAGCGAGGAAAGGGACCAATTATAGCCACAACCTCTTTTACATTCCTCTGTTGAAATCCATAAACTGAAGTGAGAGTAAACCTGGCACGGTT…	18	0	gi|125527438|gb|EAY75552.1|	hypothetical protein OsI_03457 [Oryza sativa Indica Group]	1.71181e-10	gi|125571761|gb|EAZ13276.1|	hypothetical protein OsJ_03201 [Oryza sativa Japonica Group]	2.91991e-10	gi|20804657|dbj|BAB92346.1|	casein kinase I-like [Oryza sativa Japonica Group]	2.91991e-10
musa_c4_small_c4704	CTGACATCAAGGGGACCGGCTCCAGGGTTCTCGCCGCACTTCCAACCCTAAGTTTCGTCGACCGGGTGGTGGAGTCGGCCCCCTGCGAGCTCCTGGTGGCGATCCATGAGTCGCTTTTCGTGCTCGCCATGATCAAGGAGAGCCACGACCGGGTGCGGTGCTGGCAGGGCGGAGTCGACGCCGTGCCCGAGAGGTTCTCGCCCTTCGATGCCGTGTTCATCTGCTATTTCCCTGGGATGGGCGTTTCGATTGATCAGCTGTTGATCTCGCTTGCTGGGAAGTCCTCTCCAGGTGCAAGGGTGGTTCTCAGCTTTGATCAAGGGAGGGAGGTCATAGAGCAAAACCATAGGCAGCAATATCCTGATATGGTGACTAATAACTTGCCTGATAGAACAGAGC…	18	0	gi|242041635|ref|XP_002468212.1|	hypothetical protein SORBIDRAFT_01g041840 [Sorghum bicolor] &gt;gi|241922066|gb|EER95210.1| hypothetical protein SORBIDRAFT_01g041840 [Sorghum bicolor]	9.69826e-44	gi|212274913|ref|NP_001130614.1|	hypothetical protein LOC100191713 [Zea mays] &gt;gi|195620872|gb|ACG32266.1| hypothetical protein [Zea mays]	1.65427e-43	gi|194689640|gb|ACF78904.1|	unknown [Zea mays]	1.65427e-43
musa_c4_small_c4957	GGGTGGAAATCTATGTATAGGTGGATAGGGTTGAGTGAGTAGGAAGACTGAGAACAGAGGAAAGCAGGAAGAAATACTCTATTTATCCGTATCAAATCGAGGAGATAATGTTGATTAACTCACCAAATCATGTGGAGGGAGGGTTAAAGTCGTGCATTCAAATTCTGCTTGATATTGTTTTAGGATAATTT	18	0		No hits found
musa_c4_small_rep_c1387	AAAGTGCAGGTGGAAGAAGAAGCAAGATTGGTGGAGTTTCGGATTGTCGAAAGCCAATGTGGGGTGAGGCCAGGGTTGAAGACGGCTGTGCCTTACGACTACTTGGACACAGGGGAAGGAAGTGGGTGGGATCAGTTCTTGAGGAGAGCCGACGAAGAGCTGAGGAAGCAGGCCAAGACAACTTTGCACCCCAGTGATGATGCTTAAAGAAGAACAAAAGATCTTTCAACTTGATTTCTTATGGATTTCTAACCAGTCTCAAAAGAATCACTGCTTCTAGTTTGTACTTTTTTGCTTCTAACTCTAGACACCAATAGTCTTAAAAATCACTAGTTTTTGTTGTGACTGCTTGTTATTGGACTGAGTATATAATGTACTTCAAAGAGGATTATT	34	6	gi|124359845|gb|ABN06152.1|	D123 [Medicago truncatula]	1.65627e-17	gi|224095875|ref|XP_002310498.1|	predicted protein [Populus trichocarpa] &gt;gi|222853401|gb|EEE90948.1| predicted protein [Populus trichocarpa]	2.16316e-17	gi|225443994|ref|XP_002274599.1|	PREDICTED: hypothetical protein [Vitis vinifera]	1.07356e-16
musa_c4_small_rep_c2222	GCATCCGATGCAACGGCGAGGGGAGCGACGCTGATGGCTTCCTCGGCTCCCCTGGCAGCAGCGCCTCATCCTCCTCCTCCTCCTCCTCCCGCTGCTTCGTTCGCCGTCCGGGCGGCCGAGTCCGCTCACCACCGCCTCTACGAGTTCGCCAAGACCGCCCTCATCAAGATCTTCGCCTTTCCCTACGCCACCGTTTGCGACCTCTACTGCGGTGGCGGAGCGAACACCGACAAGTGGGACGACGCCCAGATCGGCCACTACATCGGAGTCGATGCCTCGTTGTCCGGCATTAGCGAAGCCCGCGACATGTGGGAGGGCCAGCGGAAGCCTTACACCGCCGAGTTCTGCGAGTTGGATCCTTCCGTGGAAAATTTAGACTCGTATTTGCATGACAAGGGT…	18	0	gi|115449051|ref|NP_001048305.1|	Os02g0780600 [Oryza sativa Japonica Group] &gt;gi|75125891|sp|Q6K833.1|MCES2_ORYSJ RecName: Full=mRNA cap guanine-N7 methyltransferase 2; AltName: Full=mRNA (guanine-N(7)-)-methyltransferase 2; AltName: Full=mRNA cap methyltransferase 2 &gt;gi|47497397|dbj|BAD19434.1| mRNA capping enzyme family protein-like [Oryza sativa Japonica Group] &gt;gi|113537836|dbj|BAF10219.1| Os02g0780600 [Oryza sativa …	7.02105e-45	gi|218191689|gb|EEC74116.1|	hypothetical protein OsI_09172 [Oryza sativa Indica Group]	4.55091e-44	gi|222623781|gb|EEE57913.1|	hypothetical protein OsJ_08607 [Oryza sativa Japonica Group]	2.25859e-43
musa_c4_small_rep_c2860	GAGGCCCTGTTTGTGTGTGTGCCTTCTTCCTTGCTGCTTCCATCCGGCAGGAAGAGGAAGAGGGAGAGGAAGAGGCGGCGGGGGGTGATGGATCAGAAGCAGTTGGACCTGGTGATGGTTCCGCTGGGTCTGCTGCTGCTGGCGGTCTACCACTTATGGCTCTTCTTCACCATCCTCAAGGATCCCCGGCGCACTGTCATCGGCCTCAACGCCCAAGTCCGGCAGCGCTGGGTCAGAGCCATGTTGTCTGACTCGCTCAAGAACGGCGTTCTCGCAGTGCAGACGCTGAGGAACAACATCATGGCGTCCACCGTGCTGGCGACCGCCGCCATCCACCCTCACCTCCCTCATCAGCGTCTACGTGACGCGCCACCACCACCTCCTCCTCGTTGGTCTTCG…	18	0	gi|225456033|ref|XP_002277313.1|	PREDICTED: hypothetical protein [Vitis vinifera] &gt;gi|297734258|emb|CBI15505.3| unnamed protein product [Vitis vinifera]	2.45244e-16	gi|218188857|gb|EEC71284.1|	hypothetical protein OsI_03297 [Oryza sativa Indica Group]	3.56944e-14	gi|222619058|gb|EEE55190.1|	hypothetical protein OsJ_03034 [Oryza sativa Japonica Group]	3.56991e-14
musa_c4_small_rep_c2930	GATCGCCCGTCATCTCCCCACAAAAACCCTAAGAAGAAGAAGAAGCAGAAGCTTCGATCGATTACCATTGACGGCCTCGCGACATCTGAATCGAGATCCCTCTCGAGGGATTGTACGGTTTCCCCAACCGTCGAATTCGCGCTCTCGTCTTCCTCAGCCGATAATGGGCGCTTCCGGTGGCTCGTCGTCGGCCCGCTTCCACGGCGTTGATCGCTTCTACAGCCCGCCCGCGGTCAGAAGGCAGATCGAACAGCAGCAGAAGCAGAAGCTCCAACAGCAGCAGCAGCAGCAGCAATCACCGACGCACAGGCCGGCGCGGCCTAAGCCCCGGCCCGCCCAGCCTGCAGCGCAGCCGCTGGTCGAGTCGCGTGATGCCGCGGATAATCGGGCCGAATCAGA…	18	0		No hits found
musa_c4_small_rep_c2986	GCTCTCTCCTCTTCTCTTCCTCGAAGGTCACACCACGGCGTGGCTCCCCGCTCCTCCTTTTACACTCTTCCTTCCTCTTTCGAGTGCTACGGCGGCCTTCGCCACCATAACAAACCAAGCCCGTGTCGTTAAAGCGAACACTTGAAGCGTCCGTTAATGGAGCCCCCCCCCCGCCCTCGTCTCCTCCTATTCCCTCAAGCCCGGCCTCCGCGTCCCCTTCTTCGCTCCCCTCTCCCCTCGGCCTTCGCGTCCCTCGAACCGCCCCCGCAGACTGCTATTTTTCTCTCTTCCTGTCTCGTGGCCGGGGTCGGAAGGCCGGGGGAGTTCGTTCGTGACCCTCGTCCCCAAGGCCGCCGCTGAGGTGCCCGATGGAAGGCCCAGCCGAAGTGACGCCGCAGG…	18	0		No hits found
musa_c4_small_rep_c3040	GATCTCCTTTGTCTGCACGCTTCTTCCTACCCACCAAACCCTCCCCATCGCGACCTTTCCTCCCTCACACTCCCCGAGAAGAAAGGAAGGAAGGAAGGAAGGAAGGAAGAAATCGCAGCATCTTCTTCCTCTTCTCTTCTATCCCCATGGAGGAGGTGAAGCCGATCTCTCATTCGCCAACCAAGAAATGGTTCTTGGATTGGCAGCGTGACGGCCACCACGAGAGGGAGATGTTGCTCGGCGTCGACCTCTCGAAGCGCTCCTCCCTGTGCGCCGGTGACCTCCTCCAGAACTGCGATCTTCCCCCTTCGCAGTAGAAGTAGAACAAGGACC	18	0		No hits found
musa_c4_small_rep_c3206	GGAGAGATGTCTGCCCTCTTCCTCGTCTTCCTCCTCTTCTCTTCTGCTTCCGGTGGTACCAATCCTGCTTCATCTCCCGATCCTTTCACTGCTGGCGTGTCGCTCAACATCGACTGTGGCGGCGCGGCCAACTTTACGTCGGAGTTCGGGCGTGCGTGGGTGGTGGATCGATACTTCTCGGCGGGGGCCACCGGGTTGGTGGCCGAGCCCCACCGCTTCCTGCAGCAGCAGGAGCGCACCCTCCGCTTCCTTTCCCCCCGTATCCGCCGGTAAGAAGAATTGCTACTCCGTCCCCCTCCCTTCCGGCCGCTACTACGTCCGCACCTTCACCGTTTACGACAACTACGATTCGAAGCTGCGCACTCCTAGCTTCGACGTCTCCTTCGAGGGCACCCTCGT…	18	0	gi|226500926|ref|NP_001145734.1|	hypothetical protein LOC100279241 [Zea mays] &gt;gi|219884217|gb|ACL52483.1| unknown [Zea mays]	1.84254e-42	gi|242056495|ref|XP_002457393.1|	hypothetical protein SORBIDRAFT_03g006620 [Sorghum bicolor] &gt;gi|241929368|gb|EES02513.1| hypothetical protein SORBIDRAFT_03g006620 [Sorghum bicolor]	1.99575e-41	gi|115434444|ref|NP_001041980.1|	Os01g0140400 [Oryza sativa Japonica Group] &gt;gi|54290307|dbj|BAD61307.1| senescence-induced receptor-like serine/threonine kinase -like [Oryza sativa Japonica Group] &gt;gi|113531511|dbj|BAF03894.1| Os01g0140400 [Oryza sativa Japonica Group] &gt;gi|215686703|dbj|BAG88956.1| unnamed protein product [Oryza sativa Japonica Group] &gt;gi|222617708|gb|EEE53840.1| hypothetical protein OsJ_00310 [Oryz…	1.27256e-40
musa_c4_small_rep_c1293	GGCTAGAAAGTCTAGAGTCAGATGACTTTGGTGCCGAGCATGACATTGAAGACATTGAAATGGATTCTGGAGATTCTACTGGTAAAACGTGAAGGGAAAAGTGAGGTATCACTAAAAGTTGTAATCAGTGGTCTAACACCAAAGCTGTCTGCTGATATACCACCCACAAATTTAGTTCGTGTTCCAGCAAGGCTAGAGAAAAGAGATCACATGTCCTTTTCAATCATTTTAGAGCAAGATGTTATGAGAAGTGGAATTGATGAAAAAAGACAGACTCTAAAGAGAAAAGCCTTTGCTCGGCAGAGTGCTGATCTTCTTTCGTCTGAACTTGCTAAGGTGATCCCTAACACAGAGAAGATACATTTGAAGGTACTTAAAGATCTTCAGGAACTACTTAAT…	42	10	gi|297802636|ref|XP_002869202.1|	hypothetical protein ARALYDRAFT_913050 [Arabidopsis lyrata subsp. lyrata] &gt;gi|297315038|gb|EFH45461.1| hypothetical protein ARALYDRAFT_913050 [Arabidopsis lyrata subsp. lyrata]	2.00652e-70	gi|18418256|ref|NP_567929.1|	EX1 (EXECUTER1) [Arabidopsis thaliana] &gt;gi|30689758|ref|NP_849488.1| EX1 (EXECUTER1) [Arabidopsis thaliana] &gt;gi|56404652|sp|Q93YW0.1|EXEC1_ARATH RecName: Full=Protein EXECUTER 1, chloroplastic; Flags: Precursor &gt;gi|16604595|gb|AAL24154.1| unknown protein [Arabidopsis thaliana] &gt;gi|21436095|gb|AAM51248.1| unknown protein [Arabidopsis thaliana]	4.43179e-70	gi|227202602|dbj|BAH56774.1|	AT4G33630 [Arabidopsis thaliana]	4.46494e-70
musa_c4_small_rep_c1355	AATGGAGGAGGAACAAAGAGTTTCCATATGGCTGGTGGTATGGAGTCATAGGTCACTTGGAATCTTGTAATGGAAATGAGCATTATTGCAGTTGTCATCTTAGTGATACTGTTGTCCTGGAATTCAACCAGTACACGCTCGGTTCAAGATGGCGACGAGCATCAATTAGTCGAAAGCATCATAGAGAAGAAGGTAACGAAACGGATGGATTCTACGGAGGAATCAGAAAACTCCACAGCAAGGATGAAATCTCTAAGTGGAGAAAGCTGTGGCCAACAGATGCTCTGGAATAGAGTTCATTCAAGTCCTGTTCAAGCATCATCTGTGCATATTTTTATTCCTTTGTGCCTAAATAGTCATCGGGGTCTTTCTACCACATGAAACTTGTTTGGCCTTAAG…	38	8	gi|242052649|ref|XP_002455470.1|	hypothetical protein SORBIDRAFT_03g011420 [Sorghum bicolor] &gt;gi|241927445|gb|EES00590.1| hypothetical protein SORBIDRAFT_03g011420 [Sorghum bicolor]	4.25673e-47	gi|115435996|ref|NP_001042756.1|	Os01g0281000 [Oryza sativa Japonica Group] &gt;gi|6498442|dbj|BAA87845.1| unknown protein [Oryza sativa Japonica Group] &gt;gi|11041564|dbj|BAB00648.2| unnamed protein product [Oryza sativa Japonica Group] &gt;gi|11138071|dbj|BAB17744.1| OSJNBa0036E02.18 [Oryza sativa Japonica Group] &gt;gi|13873014|dbj|BAB44118.1| unknown protein [Oryza sativa Japonica Group] &gt;gi|113532287|dbj|BAF04670.1| Os0…	7.26088e-47	gi|226491064|ref|NP_001151624.1|	cyclin-like F-box [Zea mays] &gt;gi|195648178|gb|ACG43557.1| cyclin-like F-box [Zea mays]	1.36934e-45
musa_c4_clusters_pos_c983_1	GACCGACGGCTATCCATTAGAGCCTCTGATCATGCCGTCCATCATCCCGAGCTTGTTCGGTCGCAGGACGAACAAGCTAAGCGCGCAGGAGCCCCTTTCCGGCGACATCTGGGAGCCTCTCGGAGGCTTCTCGTTCGCTACCACCACACTGGCGGTGCCTCCGCACGAGACGGCGGACATGGACTGGAAGGAGACTCCCGATGCGCATGTCTTCATCACTGACCTCCCGGGGGTAAGGAAGGAGGAGGTGAACGTGGAGGTGGAGGAGGAGAAGGTGCTCAAGATAAGCGGGCGGCGGGTCAAGGAGAGCGAGGAGAAGGGGGACAAGTGGCACCGCGTCGAGCGCAGCGCCCACAAGTTCTGCCGGACTGTGAGGTTGCCGCACGACACCAACACGGA…	69	142	gi|118722670|gb|ABL10073.1|	17.7 KD class I small heat-shock protein [Ageratina adenophora]	4.20248e-32	gi|255579096|ref|XP_002530396.1|	heat-shock protein, putative [Ricinus communis] &gt;gi|223530045|gb|EEF31966.1| heat-shock protein, putative [Ricinus communis]	5.48861e-32	gi|224101075|ref|XP_002312132.1|	predicted protein [Populus trichocarpa] &gt;gi|222851952|gb|EEE89499.1| predicted protein [Populus trichocarpa]	5.48861e-32
musa_c4_small_rep_c1411	TTCATGTATAGGGGTGATATTGCATTTTGCAGCCTCGAATGCCGACAGCAGCACATAAATCTGGAGGAGCGCAAGGAGAAATGCTCTCTGACTTCCATCAAGGATGCTGTTCCTGCAGCCAACGGCTCCGAGAATGCTGGCAATGGCGAAACAGTGGCAGCTGCATGAGATTTAGAGTTACTCTGGGGTTCTCAAGTTCCACCATTGGAGATGCCACAAGGCAAAGCTTATAGATCTATTTGGGTCCTACGGTTTTGACGCAGCCGTGCTGTCAGTAGAGGGAAATATAATGTGAGCTTGATGCTTATGTAATTCCCAACCCCATATTTTTGGTTCTTATGAGAAGCAATGAAGGGGCTCTACACCACCACCATCATCTTCTGCTGCTGTCTTCTTCTT…	3	29	gi|224082162|ref|XP_002306588.1|	predicted protein [Populus trichocarpa] &gt;gi|118489780|gb|ABK96690.1| unknown [Populus trichocarpa x Populus deltoides] &gt;gi|222856037|gb|EEE93584.1| predicted protein [Populus trichocarpa]	2.25051e-11	gi|302141926|emb|CBI19129.3|	unnamed protein product [Vitis vinifera]	3.83879e-11	gi|225459362|ref|XP_002285807.1|	PREDICTED: hypothetical protein [Vitis vinifera]	3.83879e-11
musa_c4_small_rep_c1755	AAACCGGCGTCCAGAAAAGAGTATTGTAATCCTACACACCACACTCAAAGTGGCAGCAATGTGGTCCATTTTTGCTGCATACACTGTCCCATTTTTCCTCATCCCACGGACAGTGCATCCCCTTTTGGGCTGGCCCCTTTATGTTCTTGGAGTTGCTTCTCTTTCTTCAATCGTGATCAATGTCTTCCTGCTCCCACCTTTGCCAGTCCTCACATTGTTACTGGGGATATCGGGATCACTGTTTGTGATGGCATTCCCTTGGTATCTCGATGGTGTCATTAGAGCTCTGGCAGTATTTACTTATGCCTTCTGCTGTGCTCCAGTGGCATGGGCATCCTTGATGAAAGTAGCGAGTTCCTTGCAGAACCTACTTGAAAGGGAGGCATTCTTTCCTAGACT…	1	23	gi|222629333|gb|EEE61465.1|	hypothetical protein OsJ_15720 [Oryza sativa Japonica Group]	9.00776e-49	gi|218195342|gb|EEC77769.1|	hypothetical protein OsI_16920 [Oryza sativa Indica Group]	9.00776e-49	gi|215695228|dbj|BAG90419.1|	unnamed protein product [Oryza sativa Japonica Group] &gt;gi|215695553|dbj|BAG90744.1| unnamed protein product [Oryza sativa Japonica Group]	9.00776e-49
musa_c4_small_rep_c2010	GGCAAGCTAGGGTTTTTGCTGCGCCTCTGTCTCTCGCGCGCTCGCCTCCCCTCCCCTTTCGATCTAGGGTTTTATTCAGCCCCTTATCTTCCGCAATCCTTCGGTCCACGGAAGTTACTGTCGCCATGGACGCACGCAAGAGGGCGAGGGCGGACGGAACCACCAACGGGGGCAGCGGCGCCACCGGTCCGAAGCGGATCAGAGAAACGGACTCGAATCCATCTGGTCTAGGAAGCAAATCGAAGCCATGCACCAAGTTTTTCAGCACTGCTGGGTGCCCATTTGGTGAAGGGTGTCATTTCCTGCACTATGTACCTGGAGGCATTGCTGCTGTTTCACAGATGACCAATTTGGGCAACCCGACAGTCGCTGCTGCCAGAAATCTTATGCCTCCTTCAA…	3	29	gi|225435608|ref|XP_002285629.1|	PREDICTED: hypothetical protein [Vitis vinifera]	1.4422e-105	gi|255585535|ref|XP_002533458.1|	conserved hypothetical protein [Ricinus communis] &gt;gi|223526691|gb|EEF28927.1| conserved hypothetical protein [Ricinus communis]	6.69928e-103	gi|225441425|ref|XP_002279071.1|	PREDICTED: hypothetical protein isoform 1 [Vitis vinifera]	9.67375e-102
musa_c4_small_rep_c2038	TCAAAGCCTGACAACTTCTGCCGTCCTCTGCACTCTAGCAAGATTCCAGAGGTTGCTGTTATGAATAAAAGATATAGATGTACCGGAAGTGATGATAGAAGGGGATATGATGATAGGTATGAATCACTCCAACCTATGAGACGATACAACCCTGATAGCAATGAGAAGCGCTTCAGATAAGATGTTGAGGGTGCCAGGCTCATAAGTGCTCATAAATCCCCAGTGTTTCAGCAAAGTGGGAGGCCTGGTTTTTGGTGGGGCCAATTTGAGTAAGTTACCTCTAGAACTAAATGAAAGAAGGGTTATTTTAATTATAACAAGAGTGCAAATCCCCTAAATCTGCTTCAAGTCATTTGCATCAAAGGTTGTGATACTGGCTCTAGGACTGCGGTTCACAAT…	3	29		No hits found
musa_c4_small_rep_c3964	GAGATCTCGTTTCAGTTTCTGCAGCCCTATCGATCCGACGATCTCAAGATCGGCGTGGCGTGGCGTAGCGTAGCGTAGCGGTCGGGAAGATGGCGGCGGCCGGGCGGCATCTGGGAATGACAGCGGTGGCCGTGCTCGCGGTGGCGGCCTCTCTCTTCGGCCTATCGGACGCCTCCGCCGCCAAGAAGGTGGCTTTCGTCAAGAAGACCGTGTCCTCCCACGATATCGTCATCTTCTCCAAGTCCTACTGTCCGTACTGCAGAAAAGCTAAAGCTGTTTTCAAGGAACTAAAGAAGGAACCTTATGTTGTGGAGTTGGATCAGAGAGAGGACGGATATGAAATTCAAGATGCCTTGTCTGAGATGGTTGGGAGGCGAACAGTGCCTCAAGTGTTTATCC…	3	29	gi|119370643|sp|Q0DAE4.2|GRXC8_ORYSJ	RecName: Full=Glutaredoxin-C8; AltName: Full=Glutaredoxin-C4 homolog; Flags: Precursor &gt;gi|51536174|dbj|BAD38347.1| putative glutaredoxin [Oryza sativa Japonica Group] &gt;gi|52077363|dbj|BAD46403.1| putative glutaredoxin [Oryza sativa Japonica Group] &gt;gi|125556349|gb|EAZ01955.1| hypothetical protein OsI_23986 [Oryza sativa Indica Group] &gt;gi|125598104|gb|EAZ37884.1| hypothetical protein …	6.0709e-34	gi|242093820|ref|XP_002437400.1|	hypothetical protein SORBIDRAFT_10g026250 [Sorghum bicolor] &gt;gi|241915623|gb|EER88767.1| hypothetical protein SORBIDRAFT_10g026250 [Sorghum bicolor]	2.65422e-31	gi|226493936|ref|NP_001148876.1|	Grx_C4 - glutaredoxin subgroup I [Zea mays] &gt;gi|195622862|gb|ACG33261.1| Grx_C4 - glutaredoxin subgroup I [Zea mays]	3.45711e-31
musa_c4_small_rep_c804	GATCCTCTTTATAACTCGCTCCCTCTCATCTTGTTCTTCTCACACCCTGTGATTGGCTTCGTTGTTTCTGCTCGTCCAACCGAGAAGAAGAAGAAGAAGAGAGGAGAAGGAATAGTAGCTGATTGGTGCTGCGACTATGGCGGAGAATTGCTCGGTTCTCGATACGTGGATGTACCGCTCCTACTCCTGCATCTCCGAGGCCGCCATCGAACGCGAGAACGACGCCCTCACCAAAGCCCTCCAGATATCTCTGCTCGCAGATTCCTCCTCCGCCGCCGCCGCCATCCCCTCCCCTGAGTCCTTCTCCACCGCCACCTCTTCCCTCGTTTGTCTCCCCACCGCCGTCTGTCAGTGTCACCGCCT	16	57		No hits found
musa_c4_small_rep_c1020	GTGAAGCAAACGTACGTGAAATCTTTGATAAGGCCCGTCAATCTGCACCATGTGTGCTCTTTTTTGATGAGCTCGACTCATTGCAACCCAGAGAGGCAGCAGTGTCGGTGATGCAGGAGGTGCGGCTGATAGGGTTCTCAATCAGCTGCTGACAGAGATGGATGGCATGAACGCAAAGAAAACCGTATTTATTATCGGGGCAACCAACAGGCCTGACATCATAGATCCTGCTTTACTTCGCCCAGGCCGTCTGGACCAATTGATTTATATTCCTTTACCAGACGAGGCCTCTCGTCACCAAATATTCAAAGCTTGCCTGAGAAAATCTCCAGTATCAAAAGATGTTGACCTGAGGGCTCTTGCCAAGTACACTCAAGGATTTAGTGGGGCTGATATTAC…	49	14	gi|98962497|gb|ABF59516.1|	putative spindle disassembly related protein CDC48 [Nicotiana tabacum]	2.84471e-100	gi|255556938|ref|XP_002519502.1|	Transitional endoplasmic reticulum ATPase, putative [Ricinus communis] &gt;gi|223541365|gb|EEF42916.1| Transitional endoplasmic reticulum ATPase, putative [Ricinus communis]	2.86261e-97	gi|209865725|gb|ACC66148.3|	cell division cycle protein [Dimocarpus longan] &gt;gi|221327637|gb|ACM17483.1| cell division cycle protein [Dimocarpus longan]	1.08186e-96
musa_c4_clusters_pos_c1242_1	ATGCTGTACCTGTGTGGTATAATATGATCAAGCAAGGTCTTGTTAAGGAACCTGTTTTTTCTTTCTGGTTTAACCGAAATGCTGATGAAGGTGAGGGAGGTGAGATAGTTTTTGGTGGGTTGATCCAAATCATTATAAAGGTGAACACATATATGTTCCTGTAACTCAGAAGGGTTATTGGCAGTTTGACATGGGTGATGTACATATTGATGGCCAGTCTACTGGATTCTGTGCTGGTGGTTGTGCTGCAATTGCAGATTCAGGAACTTCTCTAATTGCTGGTCCAATGACAGTTATTGCAGAAATTAATCAGAAAATTGGAGCTTCTGGTGTTGTTAGCCAAGAGTGCAAAGCAGTAGTAGCTCAATATGGGGAACAAATTTTGGACATGTTGCTGTC…	5	34	gi|224056377|ref|XP_002298827.1|	predicted protein [Populus trichocarpa] &gt;gi|222846085|gb|EEE83632.1| predicted protein [Populus trichocarpa]	2.80016e-140	gi|255578112|ref|XP_002529926.1|	Aspartic proteinase precursor, putative [Ricinus communis] &gt;gi|223530603|gb|EEF32480.1| Aspartic proteinase precursor, putative [Ricinus communis]	5.23502e-139	gi|223946977|gb|ACN27572.1|	unknown [Zea mays] &gt;gi|238014788|gb|ACR38429.1| unknown [Zea mays]	8.91592e-139
musa_c4_small_rep_c3049	GGCGAAGCTTCCAGTGGATTATCTACCAAACAAGGGAAGAACTGCTGAAAAAGTAAAGACCTCAGTGGTCTTGAGCAGTGAGAATCCAAAGAGAAGACCACACAGTCAGGAGTCAAAGGAGGAAAAGAAAGAGCGCAAGGCTGCTATAAAAGAAGAGAGAAGAGAAGCACGGAAGGCAAAGAAAGAATTAAGAGGTTTGTACAAATTTGAAGCCCAGAGAGCTCAGAAAGTTGTTGCTGTTTCCGGGCCATCTTCGATGCGCATAATGTAACCTCAGATGTAGCATCAGAAATAGGGAAAGCAAGATGATGCAATCTTACATGGCGAAATAGCCGGTCCACTCACTGAAGATACGTTTGCCAAGATATGAGTATTTTTGTCAAACGCTTGTTATAGCTG…	2	26	gi|224082952|ref|XP_002306905.1|	predicted protein [Populus trichocarpa] &gt;gi|222856354|gb|EEE93901.1| predicted protein [Populus trichocarpa]	4.04538e-07	gi|255538828|ref|XP_002510479.1|	conserved hypothetical protein [Ricinus communis] &gt;gi|223551180|gb|EEF52666.1| conserved hypothetical protein [Ricinus communis]	7.62926e-06
musa_c4_small_rep_c1614	GGTGCAGGCGGCCAAGAGCGCGCGGGTGACGGATGCGGAGATCCGGCAGCTCTGCGTCGCGTCGAAGGAGATATTTGTCAGGCAGCCCAATCTGCTGGAGCTCGAGGCCCCCATCAAGATTTGCGGAGATATTCATGGTCAGTACACTGATCTTCTTCGGCTTTTTGAATATGGTGGATACCCACCGCATGCAAATTATTTGTTCCTTGGGGACTATGTTGATCGTGGTAAGCAGAGCATAGAAACTATATGCCTGCTCCTTGCATACAAGATTAAGTACCCAGAGAACTTCTTCCTTCTAAGGGGTAACCATGAATGTGCTTCCATTAATCGTATATATGGTTTTTATGATGAGTGCAAGAGGAGATATAATGTTCGTTTGTGGAAAGTTTTTACGGA…	54	17	gi|225426134|ref|XP_002277816.1|	PREDICTED: hypothetical protein [Vitis vinifera] &gt;gi|297742249|emb|CBI34398.3| unnamed protein product [Vitis vinifera]	3.20849e-149	gi|115466604|ref|NP_001056901.1|	Os06g0164100 [Oryza sativa Japonica Group] &gt;gi|55296130|dbj|BAD67848.1| putative serine/threonine protein phosphatase PP1 [Oryza sativa Japonica Group] &gt;gi|113594941|dbj|BAF18815.1| Os06g0164100 [Oryza sativa Japonica Group] &gt;gi|215693878|dbj|BAG89077.1| unnamed protein product [Oryza sativa Japonica Group] &gt;gi|215717113|dbj|BAG95476.1| unnamed protein product [Oryza sativa Japonica G…	2.06896e-148	gi|255537603|ref|XP_002509868.1|	serine/threonine protein phosphatase, putative [Ricinus communis] &gt;gi|223549767|gb|EEF51255.1| serine/threonine protein phosphatase, putative [Ricinus communis]	1.74126e-147
musa_c4_small_rep_c679	GGAACCCTAAGTCGGTTGTTCCGTTCCCATCGTCATCGACATAATATCGCCGCGCGGAGTTGCGGGCCACCAAGATGTATCTCCAGTTCTACATCAATGAGAATGGCGACAAGGTCTACACCACGAAGAAAGAATCACCGCTGGGGATGGCAACACAATCTGCTCATCCAGCTCGTTTCTCTCCAGATGACAAGTATTCTAGACAGCGGGTTCTCTTGAAAAAGCGATTCGGGTTGCTTCCGACCCAGCAACCACCTCCAAAGTACTGAGTTTCTGCGCTTTGCAGTTGCATTATCGCAAAGCAGTATTCGCAGTAAGTGCACATCATACGTTTCAGAATGGTTGTACTTGACAGGATCTTACTTGTTGATGCATAAAACTGTAGATCATGATGGTTAT…	54	17	gi|225441135|ref|XP_002266078.1|	PREDICTED: hypothetical protein [Vitis vinifera] &gt;gi|297739993|emb|CBI30175.3| unnamed protein product [Vitis vinifera]	5.35232e-29	gi|283101068|gb|ADB08692.1|	nucleolar RNA-binding Nop10p-like protein [Wolffia arrhiza]	9.12968e-29	gi|255628347|gb|ACU14518.1|	unknown [Glycine max]	1.55729e-28
musa_c4_small_c2832	TGAAGCTTCCTATGATCGTTACCTACGAAACGGGATTTCATCTTATGGCGCTGGAGAACCCGTTAGGCCTGTTGCTGGAGGAATTACTGCTCGCCCTGTTGATGATCGGCGAGTAATGGGTGTTGCAGGTATGGATCGGAGTGGATATGGTGGTGGGAGGATGGAACCACCTCTTCCTCCAGATGCCTCAAACACATTATTTGTTGAGGGCCTCCCTTCAGACTGTATGCGCAGAGAGGTCTCTCATATATTTCGTCCTTTTGTTGGGTTCCAGGAAGTCAGGCTTGTGACGAAGGATTCCAGACATCCTGGGCAAGATCCACTTGTCCTATGCTTCGTTGATTTTGTCACCCCTGCTCAAGCTGCTGTTGCGTTGGAAGCCTTGCAAGGTTATAAATT…	0	19	gi|225455300|ref|XP_002275189.1|	PREDICTED: hypothetical protein [Vitis vinifera] &gt;gi|302143942|emb|CBI23047.3| unnamed protein product [Vitis vinifera]	2.87593e-55	gi|223973687|gb|ACN31031.1|	unknown [Zea mays]	8.36767e-55	gi|242091796|ref|XP_002436388.1|	hypothetical protein SORBIDRAFT_10g001660 [Sorghum bicolor] &gt;gi|241914611|gb|EER87755.1| hypothetical protein SORBIDRAFT_10g001660 [Sorghum bicolor]	1.86412e-54
musa_c4_small_c4224	CTATAGTGGATTTGGATGTTGTAATATGTTGCCTGTAAAGTAGTGGTTAGCGAGTTATGGGGGAAGAGAGATGTAGCTCTCTTCTATGCCATCTCTACAACTCAAATGGGAGTGCTTATAGGAGTGAAGTGGTAGAGTATAGAAGAGAAGTATCAGAATACAGGGTCTTATATACTACATAGAATCATAAGATTGGGGTATGCTGGAGCTTAATTAGTGCATGAAGTTTAGGAATGATAATGTATTACTCATTTGAGACTTTAGATAACAATCATCCATATGGAAGATTTTAATACAAATACATGTTGT	0	19		No hits found
musa_c4_small_c5553	GCATAACTTACAACTATTTGATGGCCTGTTACTGCAGTCATGGTAGATTTGAGGATGCAAAGAAGGTCTACAGGGAATTGGAGGAGAAGGGGTGTGTGCCGAATTCCTCGACTTGTAAAAGTTTGGTGTTGGCTTTGTGCAAAAATGGGGATTTTGGTGGAGGCCTGGATGTGTTCATGGATAGCATGAAGCATGGCAAGTTGCCTGATTTAGGTTCCGTGAAGCTGCTGGTAGAGGGGTTGTGAAAGCTTCTAAGCTAAGGGATGCAAAGAGGGTAGTTGGTGGATTGAAGAAGAAGTTCCCGGAAGACTTCGTGGGGGACTGGAAAAAGTTGGAGAAGGTGGTTGGTTTGAGTGCTGATGAAGAGGGATCTGATAACACGATGACTGCTTAAAATTG…	0	19	gi|115447457|ref|NP_001047508.1|	Os02g0633200 [Oryza sativa Japonica Group] &gt;gi|49388176|dbj|BAD25302.1| membrane-associated salt-inducible protein like [Oryza sativa Japonica Group] &gt;gi|113537039|dbj|BAF09422.1| Os02g0633200 [Oryza sativa Japonica Group] &gt;gi|125540409|gb|EAY86804.1| hypothetical protein OsI_08180 [Oryza sativa Indica Group] &gt;gi|125582977|gb|EAZ23908.1| hypothetical protein OsJ_07630 [Oryza sativa Ja…	3.13559e-22	gi|242062404|ref|XP_002452491.1|	hypothetical protein SORBIDRAFT_04g026810 [Sorghum bicolor] &gt;gi|241932322|gb|EES05467.1| hypothetical protein SORBIDRAFT_04g026810 [Sorghum bicolor]	5.30547e-22	gi|156070779|gb|ABU45192.1|	unknown [Petunia integrifolia subsp. inflata]	1.172e-21
musa_c4_small_rep_c3033	AAAGATTTGCATCGTTAATTGTTGGTGGTTTGAAACTCGCTGGTGTTGGATTTATCTCTAGTATTGGTGCTGGAATTGCATCAGATGTCCTGTATTTTGTTCGTGGAACTCTGAAACCTGCATTAACTGTAAATAGCAGACGTAAAAGATCTCCAATATTTAAATCAGCAATTGTATATGGATGCTTTCTCGGAACATCAGCAAACCTGCGGTATCAGATAATCGCTGGAATAGTGGAGCACCGACTGTCAGATTATCTGTTATCTTACAACAGTGGACTGCTACTTGTAAATGCATTGTCTTTCACTGTCCGCACAATCAACTCATACTGGGGAACACAGCAATGGGTCGATCTTGCACGATTTACTGGATTACAGACACTTCGC	0	19	gi|222619477|gb|EEE55609.1|	hypothetical protein OsJ_03930 [Oryza sativa Japonica Group]	4.83874e-46	gi|218189303|gb|EEC71730.1|	hypothetical protein OsI_04278 [Oryza sativa Indica Group]	4.83874e-46	gi|115440795|ref|NP_001044677.1|	Os01g0826900 [Oryza sativa Japonica Group] &gt;gi|15624043|dbj|BAB68096.1| unknown protein [Oryza sativa Japonica Group] &gt;gi|113534208|dbj|BAF06591.1| Os01g0826900 [Oryza sativa Japonica Group] &gt;gi|215740684|dbj|BAG97340.1| unnamed protein product [Oryza sativa Japonica Group]	4.83874e-46
musa_c4_small_rep_c3159	AATGTTGTCCATGGAATTGAGGTTGTCAAGTCACCCAATTTGATGATAGTTCGTGAGGTGGATCGCAAGAAATGGATGGAGCTCACAGGCAGGGATCTTAATTTTTCGATCCCACATGAGGCCAGTGATTTTGAGTCATGGAGGAATCTACCAAGCACCGAATTTGAGCTTGATAGGCCTCCTTCGATGAAGAGCACTTCACATCCCCCATCCGAAAAAGTTACCTAATGGCTCAAGTTTGAATTTGTCCTCCCAATCAAGTCATTCCAATGGTGAGGTGATGGACCTCTCTCCTGTCTGCAGTAAGCGCCGGAAGGACCTCTTTCCCCATGCCATGGATGAGGATTTCTGCTTTCCTACAAACTCACATGCTGAGAAAGGTCAAGATGTGGAGATGCA…	0	19	gi|225440328|ref|XP_002263786.1|	PREDICTED: hypothetical protein [Vitis vinifera]	5.93758e-44	gi|147767466|emb|CAN66716.1|	hypothetical protein [Vitis vinifera]	1.31431e-43	gi|225449551|ref|XP_002283773.1|	PREDICTED: hypothetical protein [Vitis vinifera] &gt;gi|296086249|emb|CBI31690.3| unnamed protein product [Vitis vinifera]	4.93928e-43
musa_c4_small_rep_c3175	GTCCGTCTATCCATCCGCTGAGGCCACGGTCGCAAAAAGAGAGCAGGAGAAAGGGAAAGAGAGAGAAAGAGAGGGAGAGAGATCCGGATGGGTCGAGCGTTCGTGTACGTGATACTCGGCGGCGGCGTCGCCGCTGGCTACGCTGCCCTTGAGTTCGCGCGCAGGGGAGTCGCCCACGGCGAGCTCTGTATCATCTCCGAAGAAACCGTCGCACCTTATGAAAGGCCTGCGTTAAGCAAAGGATATTTACTTCCAGAAGCCCCTGCACGCCTGCCTTACGACAAGT	0	19	gi|297815040|ref|XP_002875403.1|	ATMDAR4 [Arabidopsis lyrata subsp. lyrata] &gt;gi|297321241|gb|EFH51662.1| ATMDAR4 [Arabidopsis lyrata subsp. lyrata]	2.47759e-13	gi|15232273|ref|NP_189420.1|	MDAR4 (MONODEHYDROASCORBATE REDUCTASE 4); monodehydroascorbate reductase (NADH) [Arabidopsis thaliana] &gt;gi|50401174|sp|Q9LK94.1|MDAR2_ARATH RecName: Full=Probable monodehydroascorbate reductase, cytoplasmic isoform 2; Short=MDAR 2 &gt;gi|11994487|dbj|BAB02528.1| cytosolic monodehydroascorbate reductase [Arabidopsis thaliana] &gt;gi|14532712|gb|AAK64157.1| putative monodehydroascorbate reductas…	2.47759e-13	gi|224055551|ref|XP_002298535.1|	predicted protein [Populus trichocarpa] &gt;gi|222845793|gb|EEE83340.1| predicted protein [Populus trichocarpa]	4.22614e-13
musa_c4_small_rep_c3952	AGGTTCATGGGAAGAGGGTTGTCTTCCTCAAGCAGCTGCCTTCCGGACTTCTGCTCGTTACTGGGCCCTTCAAGATAAATGGAGTGCCTCTAAGGCGAGTAAATCAAGCTTATGTCATCGGAACGTCCACTAAAGTTGATATATCACAAGTCAATACTGACAAGTTTGATGATAAGTACTTCACCAAGGAGAAAAAGAAGACGGCAAAGAAGAGCGAAGGTGAATTTTTCGAGAGTGAGAAAGAGGAAACAAAGGGACTCCCTCAGGAGAAGAAGGATGACCAAAAGTCTGTGGACACCCCATTGATAAAAGCCATCGAAGCAGTCGAAGACTTGAAGACCTACTTAGGTGCAAGGTTTTCGCTTAGGTCAGGGATGAAACCCCATGAGCTCGTATTCT…	0	19	gi|297736208|emb|CBI24846.3|	unnamed protein product [Vitis vinifera]	3.13124e-38	gi|225450215|ref|XP_002265394.1|	PREDICTED: hypothetical protein [Vitis vinifera]	3.13124e-38	gi|217071500|gb|ACJ84110.1|	unknown [Medicago truncatula]	3.46199e-37
musa_c4_small_rep_c5251	CCTTCCCTCCCCCAGTGTTCTAAGTCCGCTGAATGAGCTGCCAATCAGAATTCCAGCTTTTAAAATTGAGTGCGACTGCCACATTCTTCGTAATGGTCGGTAATGATATTTAGTGGGAATCTCGTCAAGTCTGCATCGGAGGCCACAAACAAGATGGATAACATACTGTTGGTCATCAACCCGAAGAGATGAGAAGAGCTGATGTATCATGGAAAGTAGATAACATTCGCA	0	19		No hits found
musa_c4_clusters_pos_c765_1	GAGATCTCCGTATTCATGGGTGATGATCTTTTGAATCGGCCGAGCACGGCAGAGATGTCGACCATAGAGGGCCGGAACAAGGATACTCATTTGGTGGATTCTCTATCGAATAAATGGACAGATGAAAAAACACACACTATTTCTCAACTCCATTGAAGAATCTTTTGTTAACGAGTTATATAATGGAGAATACCATTCTAAGTCATTTGTGGGTTGGTTGTCAAGGATAAAAAAGCACAAGGGATTCTGTGAGCCATATGAAAATGATTCGAAATATGGTCAGACGGTAAGAGATTCCTCTTTCTTCCTTTACCCCAATGGTACCCTTCATCTTTTGGCATGACATATAACATCTAACTTTGCAGTTTAAGGCCTTGTGTAGGAGTTGTCATGAGAGTC…	0	19		No hits found
musa_c4_small_rep_c1624	TAGTGTGCTACTGGATTGTTCTTTTCGTCCTAACAATGAAGCGCCAAATTGTACACATGATCAAGTACAAGTACGTCCCATTCAACGTAGGGAAGCAGAAATATGGAGGGAAAAAGGGTCCTGGAAGCAGCAGTCTGTCCAAGGATTGATGGACGGTAGGAGGAGCCAAGGGCAGGGCGCTCGTATATCTAGTAGCATTACTGAGATTGAGATGACTCTAGGTCCGCTGGACCCCTCGAAGGAGGACAGCTATTTGTTCGGACCAGTTATTACCTATGCTTACACATTGTCATCCTCTCACTCTTCTACTTGTTTAGCTAATGTAGCTAATGCTGCCCGTGGTGCTATTGTTTGCACGATAGCTAATGTTTGCAATATTATTATTCAAGATTCCACCAG…	24	2	gi|242094146|ref|XP_002437563.1|	hypothetical protein SORBIDRAFT_10g029440 [Sorghum bicolor] &gt;gi|241915786|gb|EER88930.1| hypothetical protein SORBIDRAFT_10g029440 [Sorghum bicolor]	2.37769e-08	gi|218187353|gb|EEC69780.1|	hypothetical protein OsI_00052 [Oryza sativa Indica Group]	2.37769e-08	gi|212722280|ref|NP_001132858.1|	hypothetical protein LOC100194351 [Zea mays] &gt;gi|195652555|gb|ACG45745.1| RER1A protein [Zea mays]	2.37769e-08
musa_c4_small_rep_c1645	TATCAAGTAAAGGCTTTTTGGAAGAATGCTTGTCATCAGACGACGGATTGATCAAAGAGTCTGCTGATTGGGCTAAATTAGCCATCAGCCGTGCAGTTTCTGGTTGATGATGATTCTTGATTAATTTAGAGGTCTGCATGCATTGGGGTCATGTCAAGTCTGGTCTGCAATTGCATTCATGTGTAGGTCATCACCAGTTTGCACAAAGGATTTCATTTTGGGCGGAGTCACCGAAGGTCATTGTGAAGTTTTTCCACAAGCACCATGGAGAAGGGTTCACCTCCTTATTTCCTTGGAGAAGCTAGAGGGGGCACCTCTGGCTGATGCTTCTCTTCTAAAAAGAATCCGGAGAGGGCTGTGTTCCAAAGGCCATGCAACCCGAAGTCCCTTTCGCATGAT…	24	2	gi|218187098|gb|EEC69525.1|	hypothetical protein OsI_38782 [Oryza sativa Indica Group]	3.46022e-07	gi|115489162|ref|NP_001067068.1|	Os12g0568800 [Oryza sativa Japonica Group] &gt;gi|3983665|dbj|BAA34862.1| importin-beta2 [Oryza sativa Japonica Group] &gt;gi|108862856|gb|ABA99642.2| Importin-beta N-terminal domain containing protein, expressed [Oryza sativa (japonica cultivar-group)] &gt;gi|113649575|dbj|BAF30087.1| Os12g0568800 [Oryza sativa Japonica Group] &gt;gi|125579771|gb|EAZ20917.1| hypothetical protein OsJ_36558 [Oryza…	3.46022e-07	gi|242083844|ref|XP_002442347.1|	hypothetical protein SORBIDRAFT_08g018670 [Sorghum bicolor] &gt;gi|241943040|gb|EES16185.1| hypothetical protein SORBIDRAFT_08g018670 [Sorghum bicolor]	4.51919e-07
musa_c4_small_rep_c3188	ACTGAAGGGATTGGAATCGACCGAGCAGCGGAGATGAAGCTGGGTCTGGTGCCGCCCCTAGTGCTCCTCTGCTCCGATCTCTTGCTCCACAGCAGCCCTCCTCTCATCTCCGCCCTTCCTTTCGATCCTCTCGCCTCCGGCGCCGCCCCAACAGGTCAAGTTTATGCATCGAGACGGCCCTCCAATGTTATTTTCCATCCACCAACCGGATCCTGTGTCCTTCGGAAGTCTGCAACAGACCCTTTGAGACTTGGGCCCTGCAACCAGTCTGATGATTGGAACTACACACCTCAAAAGTTTCTGGTTGTGAAGGGTACATACTTCTGTTTGCAAGCTGTGGACTCAGGCAAACCAGCAAAGCTCGGAATCGTTTGCTCCGAATCGGATTCTTCATGGGAC…	24	2	gi|41323933|gb|AAS00040.1|	unknown [Vitis riparia]	2.42709e-34	gi|225461415|ref|XP_002284881.1|	PREDICTED: hypothetical protein isoform 1 [Vitis vinifera]	3.11502e-34	gi|225461417|ref|XP_002284883.1|	PREDICTED: hypothetical protein isoform 2 [Vitis vinifera]	3.11579e-34
musa_c4_small_rep_c1461	AGAAGCATCCAGGGGCTTCTCTCCGATTCCCATGGCCAATCCCCTCTATGGCGCCGGGCCCCAATCGATCGAGAGAAGGCCTTATTTCGAGGCCTGCGGCATCCTCGGACGAGATCCAGTTGCGTATCGACCCGATGCATGCGGATTTGGACGAGGAGATCGATGGGCTTCATCGGAAGATCCGGCAATTGAAAGGCGTAGCTCAGGAGATAGAGACAGAAGCAAAGTTTCAGAATGACTTCATAACCCAATTGCAAATGACCCTTATTAAAGCACAGGCTGGGGTGAAGAACAATATGAGAAGGATGAACAAGAGCATCATACAGAAGGGTTCGAACCATCTTGTCCATGTGATACTGTTCACGCTTTTCTGTTTCTTTGTTGTATATTTCTGGTCTA…	29	4	gi|115472987|ref|NP_001060092.1|	Os07g0577900 [Oryza sativa Japonica Group] &gt;gi|34393514|dbj|BAC83075.1| unknown protein [Oryza sativa Japonica Group] &gt;gi|113611628|dbj|BAF22006.1| Os07g0577900 [Oryza sativa Japonica Group] &gt;gi|215693040|dbj|BAG88460.1| unnamed protein product [Oryza sativa Japonica Group] &gt;gi|222636949|gb|EEE67081.1| hypothetical protein OsJ_24055 [Oryza sativa Japonica Group]	2.59634e-43	gi|218199896|gb|EEC82323.1|	hypothetical protein OsI_26602 [Oryza sativa Indica Group]	9.76172e-43	gi|242050674|ref|XP_002463081.1|	hypothetical protein SORBIDRAFT_02g037460 [Sorghum bicolor] &gt;gi|241926458|gb|EER99602.1| hypothetical protein SORBIDRAFT_02g037460 [Sorghum bicolor]	2.81594e-42
musa_c4_small_rep_c2148	AGGTTTCTCTATTCGAGAGGCAGCTACTAATAACTTGAAGCGTCTTGCTGAAGAATTTGGTCCAGAATGGGCAATGCAGCATATAGTGCCACAGTTGCTGGAGAAGATAAGTAATCCACATTACCTGCATCGCATGACCATTCTACAAGCTATCTCTCTATTATCTCCTGTCTTGGGTTCGGATATCACTTGCCAAAAGCTACTGCCTGTAATCATTTCTGCCTCAAAGGACAGGGTACCAAACATCAAATTCAATGTGGCAAAGGTCCTGCAGTCACTCGTACCCATATTTGACCACTCTGTGGTGGAGCAGACGGTTCGGCCATGTCTTGTTGAGCTTGGCGAGGACCCAGATGTGGACGTCAGATATTTTGCCAGCCTAGCACTTCAGACATGCGA…	21	1	gi|22296816|gb|AAM94368.1|	protein phosphatase 2A regulatory A subunit [Lolium perenne]	3.31782e-60	gi|219888447|gb|ACL54598.1|	unknown [Zea mays]	1.64662e-59	gi|115478158|ref|NP_001062674.1|	Os09g0249700 [Oryza sativa Japonica Group] &gt;gi|5679684|emb|CAB51803.1| phosphatase 2A regulatory A subunit [Oryza sativa] &gt;gi|5679686|emb|CAB51804.1| protein phosphatase 2A A subunit [Oryza sativa] &gt;gi|47497812|dbj|BAD19910.1| phosphatase 2A regulatory A subunit [Oryza sativa Japonica Group] &gt;gi|47848351|dbj|BAD22212.1| phosphatase 2A regulatory A subunit [Oryza sativa Japonica Group]…	3.66828e-59
musa_c4_small_rep_c2964	TGGACACCGTGGACTGGGAGGACGTGTTCGTTCTTCAAGACGACAATGAATGGCCGTCCAACCCTCCGGACCTCGAGGAGACCATGAAGGAGTACAGGGAAGAAATCAGGAAGCTGGCGGAGAAAATGATGGAGGTAATGGACGAGAATCTGGGCTTCGAAAAGGGCTGCATCAAGAAAGCATTCTCTGGGGACGGCCAGCACCCGCCCTTCTTCGGCACCAAGGTGAGCCACTACCCGCCGTGCCCGCGCCTGGACCTGGTGAAGGGCCTTCGCGCCCACACCGACGCCGGCGGCGTCATCCTCCTCTTCCAGGACGACCAAGTCGGCGGCCTCCAGATGCTCAAGGCGGCCGGTGGATTGACGTCCAGCCTTTGGCCGACGCCATCGTCATAAACAC…	21	1	gi|12001828|gb|AAG43057.1|AF030411_1	1-aminocyclopropane-1-carboxylate oxidase [Musa acuminata]	1.23259e-107	gi|25452792|sp|Q9FR99.1|ACCO_MUSAC	RecName: Full=1-aminocyclopropane-1-carboxylate oxidase; Short=ACC oxidase; AltName: Full=Ethylene-forming enzyme; Short=EFE &gt;gi|12001826|gb|AAG43056.1|AF030410_1 1-aminocyclopropane-1-carboxylate oxidase [Musa acuminata]	1.23259e-107	gi|37699070|gb|AAR00511.1|	1-aminocyclopropane-1-carboxylate oxidase [Musa acuminata]	3.57211e-107
musa_c4_small_rep_c1084	ACCTTTATGCCCCTTCCTTTGTGGATATATGCCGAGCTGTTGATTTCATACACAGAAATGCATCTTCTGGGAGGACTACTTATGTTCATTGTAAAGCTGGAAGGGGTCGTAGCACCACCATTGTCTTGTGCTATCTGGTTAAATACAAGCATATGACGCCTGCAGCTGCCCTGGAAAATGTTAGATCAAGAAGATCAAGGGTGCTATTGGCTCCTTCACAATGGCGGGCGGTCGAGGACTTCAGCAAGATGGTTAAAAGCAGCGCGCCTTTGTTTCCTGCAGGAGATGCTGTACTGATAACAGAGGCAGATTTAGAAGGTTATGACACGGGTATGGTTGCTTCAAAGGAACTGAGCATCATTACATCATGCAGATTTGGGCTGGCCATGCCAGTGGTAG…	31	5	gi|297738731|emb|CBI27976.3|	unnamed protein product [Vitis vinifera]	8.23204e-46	gi|225445047|ref|XP_002283341.1|	PREDICTED: hypothetical protein isoform 1 [Vitis vinifera]	2.02762e-44	gi|225445045|ref|XP_002283349.1|	PREDICTED: hypothetical protein isoform 2 [Vitis vinifera]	8.51883e-43
musa_c4_small_rep_c1748	AAAGGAATGCTTTTCGATCATGTTATTAAAAATTTTGTAATTCAAGGGGCACATTCACAAAGATCTGGAGTTGCAGAAGATTGGATACCAAAGGGAAAAGCCCATAGTCGGCTTGGCATAAGTCCAAAGCATGAGGCTTTTGTGCTTGGAACAAGGAAGCCTAATAAGGACAGTAAAGAATTTGAGCTCTTCATAACGACGGCACCAATCCCTGATTTAAATGAAAAACTTATGGTCTTTGGGCGAGTCATCAAGGGGGAGGATGTTGTTCAGGAAATTGAAGAAGTTGACACTGACGAACATTATCGACCTAAATCGCCAGTGGGAATAATCGACATTGCATTGAAGCAGGAAGCTTGAGTTAAAATTGGACATTCAGTTTGGAGGCTTCAACAATTC…	31	5	gi|225431948|ref|XP_002277818.1|	PREDICTED: hypothetical protein [Vitis vinifera] &gt;gi|296083251|emb|CBI22887.3| unnamed protein product [Vitis vinifera]	7.74917e-46	gi|224111976|ref|XP_002316040.1|	predicted protein [Populus trichocarpa] &gt;gi|222865080|gb|EEF02211.1| predicted protein [Populus trichocarpa]	9.47272e-44	gi|224099151|ref|XP_002311384.1|	predicted protein [Populus trichocarpa] &gt;gi|222851204|gb|EEE88751.1| predicted protein [Populus trichocarpa]	6.14004e-43
musa_c4_small_rep_c1757	ATGCGTTTCCGGATGCTTTTTGAGACAGAAGAGTCAAGTGTTCGACGATATATGGCACAATTACTGGGATCAGTGATATTGACCCTGTCCATTGGCCAAATTCACATTGGCGCTCCGTGAAAGTTGGCTGGGATGAGTCAACAGCCGGACAGAGGCAGCCCAGGGTGTCAACTTTGGGAAATTGAGCCTCTAACAACCTTTCCAATGTATCCGACATCTTTTCCTTTCAGGCTCAAGCGCCCATGGCCTACTGGATTGCCTTCCCTCCATGGTGGAAAGGATGATGGTATCTCTCTCAATTTACCTCAGATGTTGTTCCAAAATGGTGGAAATACAGGATTTCAGTCGCTGAATTTTCAGGACATCAGTGTCACGCCTTGGATGCGGCCAAGGTTGGAT…	31	5	gi|102139794|gb|ABF69979.1|	transcriptional factor B3 family protein [Musa acuminata]	4.05419e-97	gi|225443952|ref|XP_002279808.1|	PREDICTED: hypothetical protein [Vitis vinifera]	2.64911e-75	gi|158512939|sp|A2YG67.1|ARFQ_ORYSI	RecName: Full=Auxin response factor 17 &gt;gi|125556472|gb|EAZ02078.1| hypothetical protein OsI_24158 [Oryza sativa Indica Group]	2.21179e-71
musa_c4_small_rep_c3899	GTCTAAGAGAACTTCATCTGAGTCATAATTCACTTTCAGGTCCCGTGCCCATTGAGATTGGGAATTTGACTAGTCTAAGAGTTCTTTATCTTGGTTATAATTCACTCTTTGGAGTCATACCTGCTGGGATTGGGAAATTGACTAGTCTAAGAGAGCTTTATCTTGATCATAATTCACTCTTTGGACCCATACCTGTTGGGATTGGGAATTTGACCAGTCTAGGAGAGCTTTATCTTAACGATAATTCACTTTCAGGTCCCGTACCCATTGAGATCGGCAAGCTTTCCAACCTCACTGTTCTTTCTCTCTCTAATAATTCTCTGGAGGGTACCATGTCTGAACTCCATTTCGCTAACTTAACCAAACTAAGTGAGCTTGATCTATTCGAAAACTCCCTAG…	4	31	gi|225425774|ref|XP_002263766.1|	PREDICTED: hypothetical protein [Vitis vinifera]	2.54466e-69	gi|297724457|ref|NP_001174592.1|	Os06g0140000 [Oryza sativa Japonica Group] &gt;gi|55296479|dbj|BAD68675.1| putative HcrVf3 protein [Oryza sativa Japonica Group] &gt;gi|125553982|gb|EAY99587.1| hypothetical protein OsI_21565 [Oryza sativa Indica Group] &gt;gi|125595992|gb|EAZ35772.1| hypothetical protein OsJ_20063 [Oryza sativa Japonica Group] &gt;gi|255676700|dbj|BAH93320.1| Os06g0140000 [Oryza sativa Japonica Group]	4.32752e-69	gi|225425494|ref|XP_002273399.1|	PREDICTED: hypothetical protein [Vitis vinifera]	1.62589e-68
musa_c4_clusters_pos_c7_1	TGGCAGCCTCCGTGGCGACCTCCTCCCTCCTCTCCAACCCAAGTCCCTCATCTCCGACAACCACCACCGCCTCGTCCTTCAGCGGCTTCCGCCTCCCGGCCACCGCCCTGCGCTCCCTCCCCGGCCGCGGCAGACCTTCCTTCCCCCTCAACCCCCCCTCTCCCCCAACTCCAAACACACACCTTTCGCCACCCTCCTGCAATGGCAGCCTCCGTGGCGACCTCATCCATCCACTCTCCTCCTCCTCCTCCTCCGGCCTCTCCCCCAACTCCAAACACACACCTTTCGCCACCCTCCTGCAATGGCAGCCTCCGTGGCGACCTCCTCCCTCCTCTCCAACCCCAAGTCCCTCATCTCCGACAACCACCACCGCTCGTCCTTCAGCGGCTTCCGCCTCCC…	1499	1849	gi|224078686|ref|XP_002305603.1|	predicted protein [Populus trichocarpa] &gt;gi|118486164|gb|ABK94925.1| unknown [Populus trichocarpa] &gt;gi|222848567|gb|EEE86114.1| predicted protein [Populus trichocarpa]	2.94345e-154	gi|225444377|ref|XP_002267414.1|	PREDICTED: hypothetical protein [Vitis vinifera]	2.49178e-153	gi|125558603|gb|EAZ04139.1|	hypothetical protein OsI_26282 [Oryza sativa Indica Group]	4.25033e-153
musa_c4_small_rep_c284	ATTTCCTTATCTTTGGCATCGCCAAGAGAGCGAAACCAGAGAGGCGGTTCTTGATGCCTCCGACGGCGAACCTGTAGCAACTGATTCCCGCTCGTCTCTTTGCCGCCCACTATGTCTCTCTCCTTGATCTCGAGCATGGCCGGGCCCGCCGGTGTGTTCGCCGCCCGGCACCAGGACTCCTTCCCCTCCATCCCCTCCTCCTCCCCCGCTCGCACCAGTCGCGGTGCCGCGCACGTGGCGCGTGCGAGGAAGGGCCTCTCCTCTCGCTCCCGCCGCCTCGAGAAGCGGGACAAGAAGGGTGGCGCCACCACGGTGAACGACGAGGCGCCGCCGGCGGAGGTTGGTGGAGGGGGGATGCCCCCCATGGAGAGCCCAGGAGGAGGGGGGATCGAGGGGTTC…	44	103	gi|297734196|emb|CBI15443.3|	unnamed protein product [Vitis vinifera]	3.18225e-40	gi|225455912|ref|XP_002276428.1|	PREDICTED: hypothetical protein [Vitis vinifera]	3.18225e-40	gi|115454897|ref|NP_001051049.1|	Os03g0710600 [Oryza sativa Japonica Group] &gt;gi|62733541|gb|AAX95658.1| hypothetical protein [Oryza sativa Japonica Group] &gt;gi|108710708|gb|ABF98503.1| expressed protein [Oryza sativa (japonica cultivar-group)] &gt;gi|113549520|dbj|BAF12963.1| Os03g0710600 [Oryza sativa Japonica Group] &gt;gi|125545462|gb|EAY91601.1| hypothetical protein OsI_13236 [Oryza sativa Indica Group] &gt;gi|215697069…	5.4281e-40
musa_c4_small_rep_c1159	TGGTACAGGGCACCGGAGTTGTTGCTGAACTCCACAGATTACACTGCAGCCATTGATATGTGGTCAGTGGGTTGCATCTTTATGGAGCTAATGAACAGGAAACCTCTGTTTCCTGGAAGGGATCACATGCACCAGATGCGTTTGATAACAGAGCTTATTGGCACTCCAACAGAGGCTGAGCTTGAATTCATTCAGAATGAAGATGCAAGAAGGTACATGAGGCATCTGCCTCGGTATCCACGTCAGTCATTTGCAAGTCTATATCAACATATCAGTCCAGTTGCTATTGATCTTATTGAGAGAATGCTGACATTTGATCCCACCAAGAGAATTACAGTCGAAGAAGCACTAGATCATCCATACCTTGAGAGGTTGCATGACATTGCTGATGAACCCACT…	41	10	gi|12698876|gb|AAK01710.1|AF332873_1	MAP kinase BIMK1 [Oryza sativa Indica Group] &gt;gi|218192578|gb|EEC75005.1| hypothetical protein OsI_11072 [Oryza sativa Indica Group]	1.05637e-75	gi|10862876|emb|CAC13967.1|	MAPK2 protein [Oryza sativa]	1.37966e-75	gi|27476068|gb|AAO16999.1|	Putative MAP kinase 1 [Oryza sativa Japonica Group]	1.37966e-75
musa_c4_small_rep_c669	ATCTCGAGAGCAATTACACCATCAACTCACGTTTCTTTTCCCTTCCATGGTGGAGTTGTCCCTTCCTACCTTCCTTCCTCGTTGATTGGTGAGTTTTGTTGGCTCGAACGCTTTGCTTCCGCGCATCATATAAAGCAAGCAGAAGCGTGGAAGCTAAGTGTGGGGAGGAGGGACGACTCGGCCCTGCGCCGATGGCTCCGAATCCGTCGCCGTCCACTTCCACTGCCGCCATGTGTTCCTCCTCGCAGCCCAGGAACCTCCGCAGCGGCCAGGAAGAGCGGAGCGTGGGGGTCAGGAAGCACCCTCCCGAGCGCTCCGCCTCCTTCCACGAGCGAACGACGACGGCCTTCCCGCAGGAGCACCACCAGATTCGGCGACCCAAGACCCAGCCCAACCTGC…	60	21	gi|226495581|ref|NP_001142973.1|	hypothetical protein LOC100275426 [Zea mays] &gt;gi|195612330|gb|ACG27995.1| hypothetical protein [Zea mays]	1.12312e-35	gi|116309441|emb|CAH66514.1|	OSIGBa0142C11.2 [Oryza sativa (indica cultivar-group)]	1.91575e-35	gi|70664003|emb|CAE04884.3|	OSJNBa0042I15.6 [Oryza sativa (japonica cultivar-group)]	1.91575e-35
musa_c4_small_rep_c1352	AAAAACCCCTTCGAGCGAGCGTCTCCAACCCCTTCGCGGACCCAAACTGCGGCGGAGCCGAAGGTGAGCCATGGTTAAGCATAACAATGTTGTGCCAAATGGACACTTCAAGAAGCACTGGCAGAATTATGTGAAGACATGGTTCAACCAACCAGCTCGCAAAACAAGAAGACGCATTGCACGTCAAAAGAAAGCTGTGAAGATTTTTCCCCGTCCAACTGCTGGACCTTTGCGTCCTGTTGTTCAATGTCAGACGCTCAAGTACAACATGAAATCTAGAGCAGGCAGGGGTTTTACTCTTGAGGAGCTCAAGGCCGCAGGCATTCCAAAGAAACTTGCTCCAACAATTGGCATTGCAGTGGACCATAGGCGAAAGAATCGCTCTCTTGAGGGACTCCA…	7	38	gi|192912996|gb|ACF06606.1|	60S ribosomal protein L13E [Elaeis guineensis]	9.14208e-102	gi|192912994|gb|ACF06605.1|	60S ribosomal protein L13E [Elaeis guineensis]	9.14208e-102	gi|255576756|ref|XP_002529265.1|	60S ribosomal protein L13, putative [Ricinus communis] &gt;gi|223531254|gb|EEF33097.1| 60S ribosomal protein L13, putative [Ricinus communis]	4.24666e-99
musa_c4_small_rep_c887	AGAGACGACGACACGACCAAACACCATCGTCGAGCCTCTCTCTTTTGCTGCAGGCATATTTCCAACGACAGCTATATCGGATCCATGACACACTCAATAGGTGAAAAGAAGGTAATCAAGATTGATGTTAGTTCAGACACAGTGTGCCCTTGGTGTTTTGTGGGCAAGCAGAACCTTCAAAAGGCTATGGATTCAGCAAAGGATCAATTTGATTTTGAGGTAAGGTGGCATCCATTCTTTCTCAACCCCAATGCACCAAAAGAAGGAGTGAGAAAGACTGACTTTTATAAACAGAAGTTTGGGCCTGCACAATATGAGGGAATCATCTCACGGATGACAAAGGTATTTACAAAGCCTTGGATTTCAGTATGATACTTCTGGGTTGACGGGAAATACAAT…	16	56	gi|242033733|ref|XP_002464261.1|	hypothetical protein SORBIDRAFT_01g015110 [Sorghum bicolor] &gt;gi|241918115|gb|EER91259.1| hypothetical protein SORBIDRAFT_01g015110 [Sorghum bicolor]	1.33511e-90	gi|238006584|gb|ACR34327.1|	unknown [Zea mays]	7.87517e-88	gi|226494460|ref|NP_001145117.1|	hypothetical protein LOC100278337 [Zea mays] &gt;gi|195651509|gb|ACG45222.1| hypothetical protein [Zea mays]	7.88156e-88
musa_c4_small_rep_c1189	CGCCAGAGAGAGCCCATCGAAGTTCGCAGGCAGCGGAAGAGGGAAAAGGGCGTCATGGAGGGAGGAAAGAAGCAGGACGCCGGTGCCCCCGCCAATTCGTCGTCCTCCTCCTCCACTTCTTCTTCCTCGCCCTCCGGCTTCTTCAGCAGTGTCTTCCCTCCTCCTTCCACGGTGATGGCTAAGGATTCATCGCAGAGTGACTTGTACTGGACCTTGAGCAAGCAAAGGCGGATGGTTCGATCGGGAACGCTCAGGGCGCGGCAACAGATGGCAAATCACAGGGAAGTCCAACCAAAAGGCAAACAGCACGGGGCAAGGATGGTAAACCAGTTGATCCCGGTCAATCTGAAGAATCAGCCTATTTCGGCTCATCTGTGCACTATGGGGGTCTGATTTCTA…	8	40	gi|242054979|ref|XP_002456635.1|	hypothetical protein SORBIDRAFT_03g039870 [Sorghum bicolor] &gt;gi|241928610|gb|EES01755.1| hypothetical protein SORBIDRAFT_03g039870 [Sorghum bicolor]	8.02798e-13	gi|212720725|ref|NP_001131984.1|	hypothetical protein LOC100193383 [Zea mays] &gt;gi|194693102|gb|ACF80635.1| unknown [Zea mays]	6.90141e-12	gi|115464241|ref|NP_001055720.1|	Os05g0454500 [Oryza sativa Japonica Group] &gt;gi|53749346|gb|AAU90205.1| unknown protein [Oryza sativa Japonica Group] &gt;gi|113579271|dbj|BAF17634.1| Os05g0454500 [Oryza sativa Japonica Group] &gt;gi|215768458|dbj|BAH00687.1| unnamed protein product [Oryza sativa Japonica Group] &gt;gi|218196903|gb|EEC79330.1| hypothetical protein OsI_20183 [Oryza sativa Indica Group] &gt;gi|222631813|gb|EEE63…	8.01447e-12
musa_c4_small_rep_c1547	CAATTCGGTAGTCAGTTTGTTGGTTTGAAGGCCAACTTCGATGCATTTGATAGGCTTTCCATTTATGATGGCTATTTTGGAGCAGATTAATGTTCCACAATCTATTATGCCTGTTATGGAATTCTGTTTTTTGGTGTCTTCCATCCGGTGATCTGAAGAACGGAACCCCCCAGCAACTGAAGGCAGGAACGTTAGGTCAAAAGCACTCCACAATGGATACACTAGGTCAGATTGATACCTACTGAGTTGCCGGAGGAATATGAGACTCCGATGCATCTCGGCAAGTGCATGTGTCCGTCTGTCTTTCGCTTAACCATGTTGGGTGGTCCCGAAAGGAACCGCAGATTTAGGGACATTGTAAATTTCTCGTCGTATGTGCATAGGTTCTCCAAAAGAATA…	26	3	gi|225449744|ref|XP_002271349.1|	PREDICTED: hypothetical protein [Vitis vinifera]	1.37933e-06	gi|147801855|emb|CAN63812.1|	hypothetical protein [Vitis vinifera]	1.37933e-06
musa_c4_small_rep_c2360	GGGGTGTTTAGTAAAATTAACGACCACAGAACCGATCCTCCGTAGGTCTCCTCTGCCTCGGATCTCTTTCCTTCTCTCCTCGTTAGCGAAGGAATAGAACGAGGTCGAGGGAGGAATCGAGATCGGAGGATTGGGGTTTCGAAGGATCTCCTGGGGCTTCTTTGATCCCTGCGGCGATGTCGTCTTTCAGCGGCGATGAAACAGCCCCCTTCTTTGGCTTCCTCGGCGCCGCGGCCGCGCTCGTCTTCTCCTGTATGGGAGCGGCGTACGGGACGGCGAAGAGCGGCGTCGGGGTGGCGTCCATGGGGGTGATGCGGCCGGAGCTCGTGATGAAGTCGATCGTGCCTGTAGTTATGGCTGGAGTGCTCGGGATCTACGGATTGATTATTGCTGTGATCA…	26	3	gi|3334413|sp|O22552.1|VATL_PHAAU	RecName: Full=V-type proton ATPase 16 kDa proteolipid subunit; Short=V-ATPase 16 kDa proteolipid subunit; AltName: Full=Vacuolar proton pump 16 kDa proteolipid subunit &gt;gi|2502087|gb|AAC12798.1| adenosine triphosphatase [Vigna radiata]	2.09363e-55	gi|192910816|gb|ACF06516.1|	vacuolar H+-ATP synthase 16kDa proteolipid subunit [Elaeis guineensis]	2.73436e-55	gi|224103313|ref|XP_002313006.1|	predicted protein [Populus trichocarpa] &gt;gi|222849414|gb|EEE86961.1| predicted protein [Populus trichocarpa]	6.09153e-55
musa_c4_small_rep_c2701	GAGGAAGCGATGCATTCGCACGCCGCCCTTCAATCCACCGCCACCGTCACACCACCACGGCCTCTCATGGCCCTCCACCGCCACCACCTCGCCCCTCTACCCAGACCCCTCTCCTTCCCGCCGCCCCCAAACCCTAATCTCCGCACCTTCTTGTCCTATCTCCCGTTGGTCTTGGCCCGAGGAAGCCTCGCGCCGCCTCTGGAATCACGGCCTCCGCTGCCGCAGCCCCGGCGCCCGTGGATTCCGACGTCAGGGACGCTATCGAGCGATGCTTTGCGTTGTCGACCGAGTCCGGGCCGCTCTCGTACTTATCGTCCCCCGCCACTTCCGGGGCCGCGATGCCGGTAATGAAAGGGGGCAAGTATGGGGCCTTTGGCGCGGTGACGCTGGAGAAGTCGA…	26	3	gi|225448041|ref|XP_002273537.1|	PREDICTED: hypothetical protein [Vitis vinifera]	2.45885e-65	gi|255581203|ref|XP_002531414.1|	conserved hypothetical protein [Ricinus communis] &gt;gi|223528964|gb|EEF30956.1| conserved hypothetical protein [Ricinus communis]	1.76213e-63	gi|298204572|emb|CBI23847.3|	unnamed protein product [Vitis vinifera]	2.15405e-61
musa_c4_small_c2508	AATCCCCGCTATGAAGGCTGAAATTGATGAGCTTCGGCAGGAACTTATCCATCTTCGGATGTCTATCGAGTATGAGAAGAAAGGGAACTTTGAGCTAATGGAACAAAGGCAGTCAATGGAGAAAAACTTGGTTTCCATGGCACGTGAAATTGAAAAATTGCGAGCTGACTTGGCTAATGCTGAGGGAAGGCCACGGGGTGCAGGTGGAGGTTACCCTTCGTCCTACGGAAGCCCTGAAGGACTGTTCCCTTCGTCATATGGATATGAGTATGGTTTTCAGCCGCCTGTTGCTGACAAGGCTCCTCTCTATGGTGCTGGTTCTGGATCATGGGGAGCAGTTGACAAGGCTCGCGCTCCTCGCCGTTGAAAATCAAAATTGAATTGCCCTCTGAAATACAA…	17	0	gi|225442256|ref|XP_002278937.1|	PREDICTED: hypothetical protein [Vitis vinifera] &gt;gi|147810266|emb|CAN71449.1| hypothetical protein [Vitis vinifera]	2.23244e-26	gi|297743072|emb|CBI35939.3|	unnamed protein product [Vitis vinifera]	7.1815e-25	gi|124360403|gb|ABN08416.1|	Protein kinase PKN/PRK1, effector [Medicago truncatula]	9.70609e-22
musa_c4_small_c2710	AGCGTGAGTGAATAGAGACGTCGGCCCTTTCGTCTTCCGATTGCTCTCTCTCCCTTCCCATTCACCCAAAGCAGGCCCTTTTCCCCTCCGATCTCCTCGGAAACCCCTGCGGCTACCGCCCGAAGCACATGGGATCGCTCGGATCTCTCGGCTGACCCGTCTACTTGCGGCGATTAGTGCTTTTTTCTGGGTTTTGGAGAGGGATCGCTCTGATTCTGAGGCGACCATTTGTTCTTTTGCGATTACGTATGAACTGGTTCGTGAACCTGGGGTTGAATTCGAACTCGAATCACTTCGCCACTTGCCTCCTGATATTTATTCTCCATTATTCCCCTCAATCGTCCCCCTCGATTCTGGACTCGAGGAGTCGCTGGAGCTGCGATCGCCGGATCTTGGAGT…	17	0	gi|195656819|gb|ACG47877.1|	hypothetical protein [Zea mays]	1.79822e-08
musa_c4_small_c3090	GATAGGGAGATTGACATTGGGGTGCCTGATGAAGTTGGCCGCCTGGAAGTTCTTCGTATACATACCAAGAACATGAAATTAGCTGAAGATGTTGATTTGGAAGGAATTGCTAAGGACACCCATGGGTATGTTGGTGCTGATCTAGCTGCTTTGTGCACTGAAGCTGCTCTTCAGTGCATACGCGAGAAAATGGACATCATTGACCTTGAGGATGAATCTATAGATGCTGAGATACTGAATTCTATGGCTGTTACCAATGACCATTTCAAAACTGCTCTTGGAACCAGCAATCCGTCTGCTCTTCGTGAGACTGTTGTTGAAGTGCCTAATGTCAGCTGGGATGACATTGGTGGTCTCGAGAATGTTAAGAGGGAATTACAAGAGACTGTCCAATACCCT…	17	0	gi|115450773|ref|NP_001048987.1|	Os03g0151800 [Oryza sativa Japonica Group] &gt;gi|108706222|gb|ABF94017.1| Cell division cycle protein 48, putative, expressed [Oryza sativa (japonica cultivar-group)] &gt;gi|113547458|dbj|BAF10901.1| Os03g0151800 [Oryza sativa Japonica Group] &gt;gi|125542437|gb|EAY88576.1| hypothetical protein OsI_10049 [Oryza sativa Indica Group] &gt;gi|125584947|gb|EAZ25611.1| hypothetical protein OsJ_09438 […	4.20244e-111	gi|110289141|gb|AAP53974.2|	Cell division cycle protein 48, putative, expressed [Oryza sativa (japonica cultivar-group)] &gt;gi|222612898|gb|EEE51030.1| hypothetical protein OsJ_31677 [Oryza sativa Japonica Group]	7.15448e-111	gi|242036895|ref|XP_002465842.1|	hypothetical protein SORBIDRAFT_01g046840 [Sorghum bicolor] &gt;gi|241919696|gb|EER92840.1| hypothetical protein SORBIDRAFT_01g046840 [Sorghum bicolor]	2.70552e-110
musa_c4_small_c3822	GTTGCTGGTTTCTCCTTCTGCGTTACTGGCTTAGAGTTGATGGAGTATTAATGAGACTAAGGGATACTCGAGTTTATTGTTCTTTTGCTAGCGATGACAAAGTGAAGCCTATCATCATTCGAGAGAACTGCTGGAGAGAAGCAACTATTGAAAGTTTATCTGTCCAAGGCTTTCCTTCTGGTTCTGCAGCATATGCGGATCCAAATCTTATCAGTCAAAATCTCCCTATAGTCAAAAATAAAACCCAAAGGCTGAAGATTCCCAGTTCCTTATCAGAACATGATGGTGGGAATTTCAATGTATCCGAGAAGCAGCTCTGAAGTTTGCTACCTATACAATGTTTCTCTACCAGTAAAAAAGAAAGAAACTTCATTTTAGGACAATTTCTGGATTTGCCAT…	17	0	gi|115455491|ref|NP_001051346.1|	Os03g0760600 [Oryza sativa Japonica Group] &gt;gi|14488361|gb|AAK63928.1|AC084282_9 unknown protein [Oryza sativa Japonica Group] &gt;gi|108711205|gb|ABF99000.1| TIP41-like family protein, expressed [Oryza sativa (japonica cultivar-group)] &gt;gi|113549817|dbj|BAF13260.1| Os03g0760600 [Oryza sativa Japonica Group] &gt;gi|215737192|dbj|BAG96121.1| unnamed protein product [Oryza sativa Japonica Gro…	3.47121e-30	gi|242032913|ref|XP_002463851.1|	hypothetical protein SORBIDRAFT_01g007390 [Sorghum bicolor] &gt;gi|241917705|gb|EER90849.1| hypothetical protein SORBIDRAFT_01g007390 [Sorghum bicolor]	7.73304e-30	gi|224035111|gb|ACN36631.1|	unknown [Zea mays]	2.93855e-29
musa_c4_small_c3864	GAACGGATCGAAGAATTCTGTTCATCCCCCGAAACTCCTCTTTGCCAATCCAACCCCTCGGCTTTCCAAACTGGAAGCTTCGATGTCGGATTTCTTCTGGAGCGAGGAGGAGCGGGGCATGGCTGCCGCCGTCCTCGGCCCCGTGGCCTTCGACTACCTCGCCGCCAGCCGCACATCCTCCGACGGCCTCACCGCCGCAGCCTCCTCCGCCGAGGCCGACCTCCAGAGCCGCCTCCTCGACCTTGTCGAGGGTCCCCCCTTTCGCAGT	17	0		No hits found
musa_c4_small_c4734	AACACTATTCTACCATCGACATCAATTCCAACGCAAGAAAACGCGATCAAAGAATAAGAGAAAAGAAGGAAGAGCATTCAATCTCGTTCTGCGAGGAGAGCGAGGGGGAGAGAGAGAGAGATGGGGAACTGTATCAAGTTGCAGAAGCCGGTTACATGGGTCGACGACGACGATGACTTCTGGGAATCCATGGAGCATAAAAAGAAGGATCATGGCGAAGTTTTCATGGCGCCTGTCAAGGAGAAAGGAGGCTGCGGGCGTTCGACCGAGGTGAGGATCAAGATCAGCAAGAAGCAGCTGGAGGAGCTGCTGCGACAGGACGACGGCAATGGCTTGCCGCTTCGACAAGTTCTTGCGGGCCTCGTAAGTATGCACGAGCCTGGGAAGCTCCATGACCAA…	17	0	gi|255632622|gb|ACU16661.1|	unknown [Glycine max]	1.10743e-10	gi|255563885|ref|XP_002522942.1|	conserved hypothetical protein [Ricinus communis] &gt;gi|223537754|gb|EEF39372.1| conserved hypothetical protein [Ricinus communis]	5.49612e-10	gi|242058965|ref|XP_002458628.1|	hypothetical protein SORBIDRAFT_03g036950 [Sorghum bicolor] &gt;gi|241930603|gb|EES03748.1| hypothetical protein SORBIDRAFT_03g036950 [Sorghum bicolor]	2.7277e-09
musa_c4_small_c4884	ATAAGGTTGGGAGAGCTGGAAGAAAAGGTGAACATACTTCAAGCAAAACCATCTGAAATGCCTTCAGAGAAAGATGAATTGCTCAATGCAGCTGTTTGCCGTGTGGATGCATTGGAGGCTGAGCTTATTGCTACCAAAAAGGCTTTGCATGAAGCTCTTATGAGGCAGGATGAACTTCTTGCATATATCGACCGTCAAGAGGAGGCTAAGATGCGGAAAAAGAAATTTTGCTTTTGAACCAAGAGGGCACATAGATGGCTTTCACAACATCAAATTAGTTGCTTTTGCTGCTCAATGAAGCATGATTTCGGTGCCAATCGATGGAAACTCACCGGCTGCTGACAAAGACAGTGAAATAACTTATTTGACAACGAAGATGATGGACAGTCCAGAAGTAAA…	17	0	gi|102139892|gb|ABF70041.1|	phosphatidylinositol transfer protein, putative [Musa acuminata]	1.89056e-31	gi|255543761|ref|XP_002512943.1|	phosphatidylinositol transporter, putative [Ricinus communis] &gt;gi|223547954|gb|EEF49446.1| phosphatidylinositol transporter, putative [Ricinus communis]	4.6566e-30	gi|225458195|ref|XP_002281397.1|	PREDICTED: hypothetical protein isoform 1 [Vitis vinifera]	1.35486e-29
musa_c4_small_c6714	TAGAGAAGGACGAAATTTCTGCATCTCAAATTAATTTGCCGGCTTGTGGAGGTGAGTCTGTGACAAGGGGGGCAGAGTAGGGGCTCGGAATGTCTGCCTCGCATGAGAAGTGGACCAATGGGCTCCAATTCTCATCCCTCTTTTGGCCGCCACCACTCGGTGAGCAGCAGAAACAGGCACAAGTGATGGCCTATGTTGAATATTTTGGTCAGTTCACGTCTGAGGAATTCCAAGAAGATATAGCTCAGCTAATCCAAAGTCATTATCCTTCAAAAGATCAGCGCCTTTTGGATGAAGTTTTGGCTGTATTTGTTTTGCACCATCCAGAGCATGGTCATGCCATTATCCATCCAATTCTTTCACTTATAATTGATGGGACATTGGCATATGATAGAAATG…	17	0	gi|222617868|gb|EEE54000.1|	hypothetical protein OsJ_00641 [Oryza sativa Japonica Group]	2.46383e-157	gi|218187634|gb|EEC70061.1|	hypothetical protein OsI_00663 [Oryza sativa Indica Group]	2.46383e-157	gi|115434924|ref|NP_001042220.1|	Os01g0182600 [Oryza sativa Japonica Group] &gt;gi|67476983|sp|Q9AWL7.2|GIGAN_ORYSJ RecName: Full=Protein GIGANTEA &gt;gi|55296272|dbj|BAD68052.1| putative gigantea [Oryza sativa Japonica Group] &gt;gi|113531751|dbj|BAF04134.1| Os01g0182600 [Oryza sativa Japonica Group]	2.46403e-157
musa_c4_small_rep_c1752	CGATCGCTCCCTCGAAGCCCTCGCTCTGGCCATTCTCCGCTGCATCCCGTCTCTTGGTCCCCTTCCCCAAGCCTCTCCTGTCCCTCTCCCCGAGCCACCGCAATGTTCGGCCCATCTCCGCGTCCGCGGACCGCCACCAGACCCCCTCCGCCGCCGCCTCCACCGCCGCTACCACCGCTGTCCCCCTCCTCCGTAACTTCGCCCCCGACGAACCCCGCAAGGGCTCTGACATCCTTGTCGAGGCCCTCGAGCGGGAGGGCGTCACCGATCTGTTCGCCTACCCTGGAGGCGCCTCCATGGAGATCCACCAGGCCCTCACCCGCTCCCCATCCATCATTCGCAATCACCTCCTCCGCCACGAGCAGGGCGAGATCTTCGCCGCCTCCGGCTACGCCCGTT…	3	28	gi|83281059|dbj|BAE53610.1|	acetolactate synthase [Monochoria vaginalis]	9.17944e-102	gi|83281049|dbj|BAE53605.1|	acetolactate synthase [Monochoria vaginalis] &gt;gi|83281051|dbj|BAE53606.1| acetolactate synthase [Monochoria vaginalis] &gt;gi|83281053|dbj|BAE53607.1| acetolactate synthase [Monochoria vaginalis] &gt;gi|83281057|dbj|BAE53609.1| acetolactate synthase [Monochoria vaginalis]	9.17944e-102	gi|83281063|dbj|BAE53612.1|	acetolactate synthase [Monochoria vaginalis]	2.67081e-101
musa_c4_small_rep_c1918	GAGGGTTACGGTTTCAGAGTCTCGCCGCTATGGATCCCTACCTCTTGGGTCACTCTACAACTCAGAAGTAGCCTAACCTCGTCTCTCGACTGAGGCTTGCAGAGGAAGGGTAAGATGTGTTTTTGGTAGATTTCAGAGATCATCGGGCATCGGACGAACGCAGTTGATGCCGATGTGGGATCTTTAAGGGATCATAAAACTTTTCGAAGAGACCAACCCTTTATAGACAAACACGCAAAGGACTGCTGCTCGAGAAGATGACTGGTGTTAATGGAACAACGTGTTCAGCTTTATTGTTTCTTGTGCAATTGCAAGAGACGAGGAGCACGATAGAGTTTTTTCTCTGCTGATCAAAGTTGATGATAGGGTTCAGCTTTATTGTTTCTTGTGCAATTGCAA…	3	28		No hits found
musa_c4_small_rep_c2789	ACCCATCGTCTATGGATCAACATCTTCGGTGGCCAATTCACTGAGTTCGACCACCACATACAACCGAAGAAGACCGGCGCGTCGTTCCGCCGCTCCAACAACAACATCGCCGGTCTCACCCCGACGCTCTCCATTCTGACCTCCACCGGCCCTTCCATGGCCACTCACATGATCGACGAACTCAACAGGTTAGTAGGCTTCAACGAGAACTACGTGAACAACCCCAACCAGCTTCTCCACCTGCCTTCCCAAGCCCAGCTTCTCCACCTGCCTTCCCAAGCCCAGCTTCTTCCCTTCAATGCTTTGCCTCTACCACTGCCCGCCGCTTCAGACAAGCTCTGGGAGTGGAATCCCCTTCAAGAGATGGGTAGGGAATACTACGCCGAGTTCGAGTGATCC…	17	0		No hits found
musa_c4_small_rep_c3336	ATCATTCCACAACAACTGAATCCATCTAGTTTTTACCAATGTCCTGGCAGCAGCGATGGGGAAAGATCCGGAAAATGGCTTTCATTATCTAGTGGTGGTGAGCAACATCTGCGGCACCCGTGCTGGGGACAAGGCATGGAGATTAGCTATGGTTCGCAATGCCATCACCTCAATCGTTTGTCACCACTAATTTTGCAGCATCATCAGGATTCCCACCACAGATAGCAAACTCACCCTCCCAATGTGCAAAACAAGAAATGGCATCTAGATTTCCATCCAACCTGGTCGAAACGGAACAGCATTCAACGATGCTATCAATTGTCTTTGGCACAGAAGGACCCACCCTGTCT	17	0		No hits found
musa_c4_clusters_pos_c1753_1	CGCAATCCTTCGCTTTGCTTCTCTCTCTCGCTCTATCGCTTTTGCGATCTACTCTAGAGGGGACAAAAAGGATCAACGATGGCGGAGCAGTTGACGGACGACCAGATCGCGGAGTTCAAGGAGGCCTTCAGCCTCTTCGACAAGGATGGAGACGGTTGCATCACGACCAAGGAGCTCGGAACTGTGATGCGGTCACTGGGACAGAATCCAACAGAGGCAGAGCTACAGGACATGATCAATGAGGTTGATGCAGATGGCAATGGAACTATTGATTTTCCAGAGTTCTTAAATCTGATGGCACGCAAGATGAAGGACACGGACTCAGAGGAGGAACTTAGGGAGGCTTTCCGAGTGTTTGACAAGGATCAGAATGGGTTCATCTCAGCAGCTGAGCTTCGT…	47	107	gi|152013376|sp|A2WNH1.2|CALM3_ORYSI	RecName: Full=Calmodulin-3; Short=CaM-3 &gt;gi|20190|emb|CAA78288.1| calmodulin [Oryza sativa (indica cultivar-group)] &gt;gi|310313|gb|AAA33900.1| calmodulin [Oryza sativa Indica Group] &gt;gi|218187980|gb|EEC70407.1| hypothetical protein OsI_01399 [Oryza sativa Indica Group]	3.05841e-78	gi|1754999|gb|AAC49582.1|	calmodulin TaCaM2-2 [Triticum aestivum] &gt;gi|1755001|gb|AAC49583.1| calmodulin TaCaM2-3 [Triticum aestivum]	3.99441e-78	gi|3121848|sp|P93087.3|CALM_CAPAN	RecName: Full=Calmodulin; Short=CaM &gt;gi|1835521|gb|AAB46588.1| calmodulin [Capsicum annuum] &gt;gi|7643792|gb|AAF65511.1| calmodulin [Capsicum annuum] &gt;gi|14625417|dbj|BAB61915.1| calmodulin NtCaM9 [Nicotiana tabacum] &gt;gi|14625419|dbj|BAB61916.1| calmodulin NtCaM10 [Nicotiana tabacum] &gt;gi|28192992|emb|CAD20351.1| calmodulin 2 [Brassica oleracea] &gt;gi|42374718|gb|AAS13433.1| calmodul…	6.81344e-78
musa_c4_small_rep_c1506	TGACCCACACCAACCTTTTCGCTCCTCTCTTATCTCTTCGCCTCTTCTAACGAGAGACCGAGAACGGTAGCGGAGCAGATAGCGAAGAGGGAAAGAGAGAAGGATATGGCGCTTCAAGCACCGGCGGGACTGAGCTCCACCGTCGCGCCCTCTCGGAGGAGCATTCCACCGCCACTGTTGTCGTCACCTCCCAGCCACGCAGGCCTGCGCGGCCCTTCAGACCGCTACGCCCTCCGCTCCGCATTCTTCTCTCCCTCCTTACAACTCCTGCTGTCGGCGCCGAGCCGAGGCCCCCCCGCGGCGCCGCGGTTCTCCATGCGCGTGGTGTCCAAGCAGGCCTACATCTGCCGCGACTGCGGCTATATCTACAACGATAGGACTCCATTTGAGAAGCTGCCT…	10	44	gi|225456515|ref|XP_002284699.1|	PREDICTED: hypothetical protein [Vitis vinifera]	3.5565e-38	gi|297734522|emb|CBI15769.3|	unnamed protein product [Vitis vinifera]	1.65206e-35	gi|255540027|ref|XP_002511078.1|	electron transporter, putative [Ricinus communis] &gt;gi|223550193|gb|EEF51680.1| electron transporter, putative [Ricinus communis]	2.81799e-35
musa_c4_small_c3082	TCTATGGTTCTATCTGCACACAGTCATCCAGTTCATTGGATTTATAATTGGTCTTGCAGCAGTGGTGACTGGAAAATCACTATACGACAAGCTGCATGCTAGTGTCCACACTCACAGAGGCCTTGGCATTTTTGTACTGGTGCTTGGTATTCTTCAGGTGTTGGCCTTCTTTCTACGACCCGACAAGGATTCCAAGTACAGGAGGTACTGGAACTGGTATCATCAGTGGGTTGGAAGACTCGCTCTGTTCTTCGCAGCAGTCAACATAATTGTCGGGATTCGAGTTGGAGGTGCAGGGAGTTCTTGGAAGGTTGGCTATGGTTTCAATCTTGCCCTCCTGATGACAGTGTCAATCATCTTGGAAGTACTTAAGAACCGTAGGAACAAAGAATAGGTACG…	1	22	gi|300681459|emb|CBH32553.1|	dopamine beta-monooxygenase, putative,expressed [Triticum aestivum]	2.3402e-41	gi|242058349|ref|XP_002458320.1|	hypothetical protein SORBIDRAFT_03g031230 [Sorghum bicolor] &gt;gi|241930295|gb|EES03440.1| hypothetical protein SORBIDRAFT_03g031230 [Sorghum bicolor]	5.21341e-41	gi|194697256|gb|ACF82712.1|	unknown [Zea mays]	1.16143e-40
musa_c4_small_c3446	AATGGCTAAAGCTCTGGAAGTGCCTTTGGTAAATGATTTAGGGTATACAAAAAGATACGTTCGTTGCCTTCAGATATCTGAAGTGGTCAACAGTATGAAGGATTTGATTGATTATAGCAAGGAAACTCAAGCTGGACCTGTGGCTAGCCTGAGTAACTTTCCTCGGAGGACTTCATCAGGGCTTCAACCCCGACAACCTGAGCAACAGCAATCGATCACCCAGAACTCGGACCATAATAATCAAAGCTCTGTACATGCCACCAGTGTACTGCTTTCTGCTGGCTGCAATAATGTCGATGGAGATAACTCTCTTAATGCTGCTTCATCTACCCATGCAGCTACCATTATTGGCACCCTCCAACCAAATTCCACAAATACCAGGCAAGAAAACCAAATGAA…	1	22	gi|225457805|ref|XP_002265920.1|	PREDICTED: hypothetical protein [Vitis vinifera]	4.42653e-42	gi|255558438|ref|XP_002520244.1|	Transcriptional corepressor SEUSS, putative [Ricinus communis] &gt;gi|223540463|gb|EEF42030.1| Transcriptional corepressor SEUSS, putative [Ricinus communis]	1.28792e-41	gi|224062956|ref|XP_002300947.1|	predicted protein [Populus trichocarpa] &gt;gi|222842673|gb|EEE80220.1| predicted protein [Populus trichocarpa]	3.74728e-41
musa_c4_small_rep_c1017	ATGCTATTATTGATTCTGATGAACTTGGCATTATAGAATGGTCTCACCTTTGATGTTCTTAGTTCTAGTTGTTAATCTTTTTTGGTTCTGGCAATAGTTATTTTTGAATGTTTTTCAAAAGGATTTTGACTCTTCCATTTATGTCATTTTCCTTCTGTTATTGCTTCTTGTAGTAAACTTATTCACCACCATATATGTTGCCAGGGATTTCGTAGAACAGATGCAATGTCAGATGCCCGATCGTTATATCTTCACTCGGCTTTGACTTGTCGATCAGGATCAGCAGTGATACTATCACTCATATACTCAGAAATGCTAAAAATGCTAAAGGTGTATGGTTTTCTGGATTTCGATGTAGAGATCTTTTTCCCCCATGATCTTGGCAGTCTTCCTAGAGGA…	46	13	gi|242052589|ref|XP_002455440.1|	hypothetical protein SORBIDRAFT_03g010820 [Sorghum bicolor] &gt;gi|241927415|gb|EES00560.1| hypothetical protein SORBIDRAFT_03g010820 [Sorghum bicolor]	1.14329e-88	gi|224028949|gb|ACN33550.1|	unknown [Zea mays]	1.07008e-86	gi|225465862|ref|XP_002265457.1|	PREDICTED: hypothetical protein [Vitis vinifera]	3.11347e-86
musa_c4_small_rep_c1047	AGAAACCCATCCATCAAACCTCAAGATATTATTGGATGGATAATGTGGTCCATAGGCATATCTATCGAAGCCACTGCCGATCAGCAGAAGTTGCTATTCAAGAACTCTCCTGCGAACAAGGGAAAGTGGTGTAATGCAGGACTCTGGAAATATTCGCGTCATCCAAATTACTTTGGTGAGATTTTCCTTTGGTGGGGAATATTTGTGGCCTCTACTTCAGTCTTGGAGGGTGCAGAATGGCTTGTGGTGCTTGGACCCATCTTCCTGACTCTCCTGCTTCTTTTTGTCAGCGGCATTCCGCTTCTTGAGGAATCGGCCGACAAACGATTTGGTAGCATGGCAGAATACCGAATCTACAAGAACATAACAAGCCCACTGGTGCCATTACCACCTGCTGTG…	46	13	gi|255583469|ref|XP_002532493.1|	conserved hypothetical protein [Ricinus communis] &gt;gi|223527792|gb|EEF29892.1| conserved hypothetical protein [Ricinus communis]	9.39945e-55	gi|297734310|emb|CBI15557.3|	unnamed protein product [Vitis vinifera]	1.22761e-54	gi|225456132|ref|XP_002281847.1|	PREDICTED: hypothetical protein [Vitis vinifera]	1.22761e-54
musa_c4_small_rep_c1053	GGTTGCGACTACGAGCACTGGCTCATCGTCATGGATAAGCCTGGGGGCGAAAGGGCCACCAAGCAGCAGATGATCGATTGCTACGTTCAAACCCTAGCGAAGGTCGTCGGCGGCGAGGAAGAAGCAAAGAAGAAAATTTACAACGTTTCTTGTGAGCGTTACTTTGGATTTGGGTGTGAAATCGATGAGGAGACATCCAACAAGCTCGAAGGTCTTCCTGGTGTTCTGTTCGTACTTCCGGATTCCTATGTTGATGCTGAGAACAAGGACTACGGAGCTGAGTTATTTGCGAATGGAGAAATAGTTCAAAGACCTCCAGAGAGGCAGAGGAGGATTGATGCAGCGACCACCCAAAGGAACGATAGAGATAGACCCAGATATAACGACAGGACTCGTTAT…	46	13	gi|15223247|ref|NP_174536.1|	plastid developmental protein DAG, putative [Arabidopsis thaliana] &gt;gi|12322451|gb|AAG51246.1|AC055769_5 plastid protein, putative; 23108-24430 [Arabidopsis thaliana] &gt;gi|17381078|gb|AAL36351.1| putative plastid protein [Arabidopsis thaliana] &gt;gi|20465721|gb|AAM20329.1| putative plastid protein [Arabidopsis thaliana]	1.07544e-50	gi|297846232|ref|XP_002890997.1|	hypothetical protein ARALYDRAFT_473448 [Arabidopsis lyrata subsp. lyrata] &gt;gi|297336839|gb|EFH67256.1| hypothetical protein ARALYDRAFT_473448 [Arabidopsis lyrata subsp. lyrata]	2.39582e-50	gi|242074226|ref|XP_002447049.1|	hypothetical protein SORBIDRAFT_06g027510 [Sorghum bicolor] &gt;gi|241938232|gb|EES11377.1| hypothetical protein SORBIDRAFT_06g027510 [Sorghum bicolor]	2.02818e-49
musa_c4_small_rep_c1570	TCAGAAACGCCCCACTCCAAAAGATCTTTCTTTGACCTTCTCCTCGCTCTTTGGTCCCTTTGCTGGCTCTCGTCGGTGATCTCCGGCGAGCCCTCGACCGTGCCTCCCGCTTTGGACGCCTTCCGGGTGTGTCCGACGGGCCGGGGCGGCGGTGGAGCTGCGCCTGGGGGAAACTGCTGAGATTTGGAGAATGGGCCACGGCGAAGGGCGCGGGAGGTGGAGATCCGATCTGTGGTAGACTAAAGATCTGATCTTCCGTCGTTTCAGCTTGGTTTTCACGGCTTTTTAGGAGGGCTGGAAGGTGGAACCGGGCGACATGGAAATCAAGTTGCGACTGGGGTTACTTGCGGCGCTGCTTTTGGCGCTAGCAGCGGCTGCGGCGGAGGCGGCGACGACAGA…	1	22		No hits found
musa_c4_small_rep_c2123	AGGGCATCCACCAGAAGCTCGTGCTGTAAACAACTAGTACAGAGCAAATGGCGGAGGAGGTGAAGTTGCTGGGGAGAAGGTTGAGCCCCTTCTCCACCAGGGTGAGGATCGCCTTGAACCTCAAGGAAGTAGCGTACGAGTTCGTGACGGTGGAGATTTTTGGGCAGAAGAGCGAGATCCTGCTCGAGTCCAACCCTGTGTACAAGAAGATCCCTGTCCTCATCCACCATGGCAAGCCCATCTGCGAGTCCATGATCATCCTTCAGTACATCGACGACGTTTGGGCCCGCAACCCGTCCATCCTCCCTTCCCACCCCTACGACCGCGCCATCGCTCGCTTCTGGGTCACCTACCTCGATAATAACCTACTTATTACGATCTGGGGCATGTTAATGGCTG…	1	22	gi|192910764|gb|ACF06490.1|	glutathione-S-transferase Cla47 [Elaeis guineensis]	1.76855e-61	gi|192913048|gb|ACF06632.1|	glutathione transferase [Elaeis guineensis]	4.81623e-59	gi|225424859|ref|XP_002273830.1|	PREDICTED: hypothetical protein isoform 1 [Vitis vinifera] &gt;gi|225424861|ref|XP_002273871.1| PREDICTED: hypothetical protein isoform 2 [Vitis vinifera]	8.21525e-59
musa_c4_small_rep_c2424	AATTCTTGTCCGTATTTGTTTTGGTCTATTGACTAATGAACCTTTACTGAATATCTATCTCCAAGCAGGCTTGACGGCCCTCAAGACTCCACTTTGTTACAAAGAGGCTTGCAGCAAAGAAGATCCACTATCACAAGAAGGTTTTCGCAAATTAGCAGAACCCCTACCCTTTTCAAAGCTGCACCATTCCAAGCTGGTTTGCTACATAACAAAAGAGTTGATGGACCATGAGAATCCACCGCTTGTGCTACCCAATGGGTACGTGTACAGCACTAAGGCTCTGGAAGAAATGGCCAGCAAGAACGAAGGCAAAATAACTTGTCCCAGGACTGGTGAGGTTTGCAACTTCACTGACCTCATGAAGGCCTATATTTCATGAACTCATTGCTACGTTGCCCA…	1	22	gi|115462239|ref|NP_001054719.1|	Os05g0160100 [Oryza sativa Japonica Group] &gt;gi|51038108|gb|AAT93911.1| unknown protein [Oryza sativa Japonica Group] &gt;gi|55168055|gb|AAV43923.1| unknown protein [Oryza sativa Japonica Group] &gt;gi|113578270|dbj|BAF16633.1| Os05g0160100 [Oryza sativa Japonica Group] &gt;gi|125550933|gb|EAY96642.1| hypothetical protein OsI_18556 [Oryza sativa Indica Group] &gt;gi|215707056|dbj|BAG93516.1| un…	1.69663e-50	gi|225448765|ref|XP_002281688.1|	PREDICTED: hypothetical protein [Vitis vinifera] &gt;gi|297736449|emb|CBI25320.3| unnamed protein product [Vitis vinifera]	4.17895e-49	gi|147834473|emb|CAN63110.1|	hypothetical protein [Vitis vinifera]	4.17895e-49
musa_c4_small_rep_c2697	AGACACCGAACCCCACGAGACCACAGGACGAAGAAGTAGCGAATGGCTTCTTCTCCTCTTCTCTTCTTCTCCCCCAAACCCTCTCCTCGCCTCCTCCACCACCACCGCCGCCACCTCAATCAGCTCCCCGGCCTCTCTTCCCGGCGTCGCCGCCGCTTCCTCGACTCTTTCGCTGCCCGCGCCACCAAGAACGGCGAACCCGCCGACCCCCCGGACCGCATCCTGGCCGCCGCCTGCTACCTCTACCCCTTCCTCGACGGCGTCCACTACGGGCGCTTCGTGCTGACCCAGTTCCCTGCCTTGCAGCTTGTCCTCCAGCCCTTTGTACCCGCCATCCACCCCTTCCGCTCCTCCCCTCTCACCCCCTCCCTCCTCTTCTTCACCCTCTACTTCGCCGTC…	1	22	gi|296089919|emb|CBI39738.3|	unnamed protein product [Vitis vinifera]	1.3738e-55	gi|225461922|ref|XP_002267869.1|	PREDICTED: hypothetical protein [Vitis vinifera]	1.3738e-55	gi|194701810|gb|ACF84989.1|	unknown [Zea mays] &gt;gi|195654761|gb|ACG46848.1| hypothetical protein [Zea mays]	1.163e-54
musa_c4_small_rep_c3018	GAACCCTGAGCTGTCCCTTGATTCCCTTTCTGTGTGCATGACAATTTCCGGTTGGATATTTATGATCTCGGTTGGTTTTAATGCCGCTGCGAGTGTACGTGTAAGCAATGAGCTTGGTGCTGGCAATCCAAAGTCGGCTGCATTTTCGGTGATCGTCGTGACCATGATGTCTTTCATAATATCCGTTATAGCAGCAGTAATCGTCCTTTGCCTTCGGACTACATCAGCTATGCCTTCACTGAGGGTGAGACTGTTGCTCGTGCTGTCTCTGATCTCTGTCCCTTGCTTGCCATCACCCTTATCCTCAACGGTATCCAGCCTGTGCTATCTGGTGTTGCTGTTGGCTGTGGATGGCAAGCTTTTTGTGGCATATGTCAATGTTGGCTGTTATTACATAGT…	1	22	gi|218193183|gb|EEC75610.1|	hypothetical protein OsI_12322 [Oryza sativa Indica Group]	3.10076e-39	gi|115453847|ref|NP_001050524.1|	Os03g0572900 [Oryza sativa Japonica Group] &gt;gi|41393247|gb|AAS01970.1| putative MATE efflux family protein [Oryza sativa Japonica Group] &gt;gi|108709424|gb|ABF97219.1| MATE efflux family protein, expressed [Oryza sativa (japonica cultivar-group)] &gt;gi|113548995|dbj|BAF12438.1| Os03g0572900 [Oryza sativa Japonica Group] &gt;gi|215717079|dbj|BAG95442.1| unnamed protein product [Oryza sativa J…	3.10076e-39	gi|269978402|gb|ACZ55932.1|	MATE transporter 2 [Zea mays] &gt;gi|269978404|gb|ACZ55933.1| MATE transporter 2 [Zea mays]	1.51615e-38
musa_c4_small_rep_c3684	CAATCTGCAAGCTCTTCTAGGGGGATCTTCCTATGGGCTCCTCCTCCTCCTATGGCAACACCTGATCCGTTTATATCATCACTAATTTATACTTTGCCTTTGGATGAGTCTTTGAAAGATGCACGACCAGAATCTTTTGATGAAGGAACACTTGTCAGCAAGAGTTCAGATGAAAAAGTGGTTGATAGGATTGAACCGTCTCTGTCAGACAAGGATCAGAAAGAGAGGGCTCAGAGGAGCGAATTCGTGCAGGGGCTTGTGCTGTCTACTATCTTTGACGACGCATTGTAAGCCATGCTTTTGCCATCTAGTGGCGGCCGGAATTCTCGAGGGAAACAGAAGAGATCATCAGCGGGTGGCATTTCTTCTTGTCGTCGATGGGGCCCGTTCTTATGGAAG…	1	22	gi|195613056|gb|ACG28358.1|	fiber protein Fb2 [Zea mays]	1.55931e-16	gi|226500602|ref|NP_001148883.1|	fiber protein Fb2 [Zea mays] &gt;gi|194695958|gb|ACF82063.1| unknown [Zea mays] &gt;gi|195622908|gb|ACG33284.1| fiber protein Fb2 [Zea mays]	1.55931e-16	gi|242090225|ref|XP_002440945.1|	hypothetical protein SORBIDRAFT_09g017540 [Sorghum bicolor] &gt;gi|241946230|gb|EES19375.1| hypothetical protein SORBIDRAFT_09g017540 [Sorghum bicolor]	4.53691e-16
musa_c4_small_rep_c4126	AACAGAGAAAAAAAGGGAAAAAAGAATGCCCCAAAGAGAAAGAGAGAGAGAGAGCCAGGAAAATTCATGGTTTGCTAGACAAGCTACTAGGATCACTTTACAGGTGAAGAGAAGTGTCAACTTCTGTTTCATTGGATGTCACAGAGGCTTGCATGTTAACACTATTGGACCACAATCCTAACGACAGCGAGATCTGGAATGACTGGAGTCCAGCACAGTTGACATGGTACTCACTCTGAAGGGATGGCGAACTGCATAGAGACCTGGAAGGATGTTTCAGATCATGGTGGATGAACCACTTGGGTTGTTCAGCTTCGGCAGTCAGCTGCAGGATCTGCCTCTCCTTCCTCATCTCCTTGATTTGCTGGAGACGCCTGAACCTCTCTTGCAGCAGTGCTA…	1	22	gi|102140028|gb|ABF70159.1|	hypothetical protein MA4_112I10.44 [Musa acuminata]	6.33236e-30	gi|255584627|ref|XP_002533037.1|	conserved hypothetical protein [Ricinus communis] &gt;gi|223527175|gb|EEF29345.1| conserved hypothetical protein [Ricinus communis]	2.76595e-09	gi|225460753|ref|XP_002276098.1|	PREDICTED: hypothetical protein [Vitis vinifera] &gt;gi|147863902|emb|CAN83217.1| hypothetical protein [Vitis vinifera] &gt;gi|297737545|emb|CBI26746.3| unnamed protein product [Vitis vinifera]	1.98222e-07
musa_c4_small_rep_c4332	AGGAGAATGTGGATGCTTGGGAGGGGCTGGCGAAGCTGGTCTACCGTTGCTTTTTATAATAGGATTAATCATTCTTGGGCTGTTCACCATTATTGGCATATTTTACAGTGTTCTCGTGGCAACAATGGTCGGCCAACGAATTTGGCAAGACGTACAACTAATACAATAATAACTTGACTAAACGGATGCTAACAAAAAGAGTATGTCGTGGAGGACGTTGACGGTGAGGGCAGTGATTGGTGCCCGCCACCCCTTCCAGCTGAGCATGTTCAGCAGCTAAAGACACTTGGACTCCTGTAGTTTCATCTTGAGAGGCAACTAACCGTTGTGCCTCTAGAGATGAAATCGGAAGAGACATGTGAGAGCATCTGGTAGGCAGTCTTTTTCCCATGGAAACAA…	1	22	gi|115486193|ref|NP_001068240.1|	Os11g0604600 [Oryza sativa Japonica Group] &gt;gi|108864570|gb|ABA94621.2| Zinc finger, C3HC4 type family protein, expressed [Oryza sativa (japonica cultivar-group)] &gt;gi|113645462|dbj|BAF28603.1| Os11g0604600 [Oryza sativa Japonica Group] &gt;gi|125577649|gb|EAZ18871.1| hypothetical protein OsJ_34410 [Oryza sativa Japonica Group] &gt;gi|215692479|dbj|BAG87899.1| unnamed protein product [Oryza …	1.15141e-14	gi|242069089|ref|XP_002449821.1|	hypothetical protein SORBIDRAFT_05g023940 [Sorghum bicolor] &gt;gi|241935664|gb|EES08809.1| hypothetical protein SORBIDRAFT_05g023940 [Sorghum bicolor]	2.52939e-14	gi|219363117|ref|NP_001136713.1|	hypothetical protein LOC100216849 [Zea mays] &gt;gi|194696732|gb|ACF82450.1| unknown [Zea mays]	2.52939e-14
musa_c4_small_rep_c541	TGAAGAGGATGGATTATCTGCATGCGGCGCTATCGGAGGCTCTAAGGTTGTATCCTTCAGTACCAATGGACCACAAGGAGGTTGTGGAGGACGACGTGTTTCCTGATGGCACGGTGCTGAAGAAAGGAACGAAGGTCATCTACGCCGTGTACGCGATGGGGAGGATGGAGAGCATATGGGGGAAGGACTGCATGGAGTACAAGCCGGAGCGGTGGCTCAAGGACGGGCGGTTCATGAGTGAGTCGGCGTACAAGTTCACGGCCTTCAATGGCGGACCGAGGCTGTGCCTGGGCAAGGACTTCGCGTACTACCAGATGAAGGTGGTGGCCGCCTCCATCCTGCATCGTTACCAGGTGAAGGTCGTGGAGAAGCACCCCGTGGTGCCCAAGATGGCGCTGA…	19	61	gi|242034133|ref|XP_002464461.1|	hypothetical protein SORBIDRAFT_01g018855 [Sorghum bicolor] &gt;gi|241918315|gb|EER91459.1| hypothetical protein SORBIDRAFT_01g018855 [Sorghum bicolor]	1.43727e-65	gi|297737948|emb|CBI27149.3|	unnamed protein product [Vitis vinifera]	6.03851e-64	gi|225423739|ref|XP_002277006.1|	PREDICTED: hypothetical protein [Vitis vinifera]	6.03851e-64
musa_c4_clusters_pos_c1715_1	GGTTCTAATTTATTCCTTGGTGCCTTTTGTATTTGACCCGGCCTTCGTACCAGACGCCCTTCTTTGTTTGACTCGCCAACTGCAGTCGGACAAACCCCTTCGTCTTTCATCCGTGGAAGGGAAGGAGTCCTCCCCATTCGGAGATCTCAATATCATCATCAACTGTATCATTACGTTTCTTGCTCCGGCTCCTCCGTTCGGCGATAGGGAGATGGATTCGGGGGTCCAGTGGCGGGGGCGGGGCGGAGGAGGCTCCTCGCGGTGGCCGTCTTCCTGCTCTGCCTGGTGGCCTCCGCCCACTGCCTGGACGCTGAGGGGGCGGTGGGAGGAGGAAGAAGAAGGCGAAGCACGAAATCAAAGGGCCGATCAAGACCCTGGTGGTGCTGGTGATGGAGAACC…	75	148	gi|125546275|gb|EAY92414.1|	hypothetical protein OsI_14148 [Oryza sativa Indica Group]	0	gi|223974653|gb|ACN31514.1|	unknown [Zea mays]	0	gi|15042826|gb|AAK82449.1|AC091247_16	putative phospholipase [Oryza sativa Japonica Group] &gt;gi|18855062|gb|AAL79754.1|AC096687_18 putative phospholipase [Oryza sativa Japonica Group] &gt;gi|108711852|gb|ABF99647.1| phosphoesterase family protein, putative, expressed [Oryza sativa (japonica cultivar-group)] &gt;gi|125588471|gb|EAZ29135.1| hypothetical protein OsJ_13198 [Oryza sativa Japonica Group] &gt;gi|215715195|dbj|BAG94946.1| …	0
musa_c4_clusters_pos_c109_1	GATATCGCTTTGTAGTGAATTCTCCCCCGCCCGTCCTCCACCGCCTCCGATCGGTTCCCCCATCTGCATCAGGGAAACTGAGGAGTTTGAGAGCGAGAGGCTTCTAGAGATCGGCAATCATGTTTGCGCGTGCCCAGAGGAAGAGCGACAACACCAAGTACTACGAGATTCTTGGGGTTCCCAAGAGCGCAAGCCAGGATGAGCTGAAGAAAGCCTATAGGAAGGCCGCCATAAGGAACCACCCGGATAAGGGTGGAGATCCTGAGAAGTTTAAGGAATTGGCTCAAGCATACGAAGTTCTTAGTGATCCTGAAAAGAGAGAAATTTATGATAAATATGGGGAAGATGCACTTAAAGAGGGAATAGGAGGAGGCGGTGGTGGAAGTTTCCACAATCCAT…	37	91	gi|222623377|gb|EEE57509.1|	hypothetical protein OsJ_07792 [Oryza sativa Japonica Group]	5.85919e-178	gi|218191298|gb|EEC73725.1|	hypothetical protein OsI_08334 [Oryza sativa Indica Group]	7.65234e-178	gi|115447693|ref|NP_001047626.1|	Os02g0656500 [Oryza sativa Japonica Group] &gt;gi|14140154|emb|CAC39071.1| DnaJ-like protein [Oryza sativa] &gt;gi|113537157|dbj|BAF09540.1| Os02g0656500 [Oryza sativa Japonica Group]	1.70476e-177
musa_c4_small_rep_c1633	ATGCGAGATTTGACGCCAAAGATATCTTAATTCCATCTACAACGGTGGTAATCTTTGGTAGGTACCGAGGGAAACAAAAAAGAGATTGACACGATGACGTTAATTGCCCTGGATTCGCTCCCCTTGGGGTTCCGATTCCAGCCCACGGATGAGGAGCTGGTTAATTACTACCTCAAGCCCAAGATCACTGGCCGGATCAGGTCCCAGATGGAGGTCATCCCCGAGATCGATGTCTGCAAGTGTGAACCGTGGGATCTTCCTGATAAATCCGTTATTAAGTCGGACGATCCTGAGTGGTTCTTCTTTGCGCCCAAGGATCGCAAGTACCCGAACGGCCATCGGTCCAACCGAGCTACTGAGGCTGGTTACTGGAAGGCCACGGGGAAGGACCGGATCATA…	2	25	gi|218200501|gb|EEC82928.1|	hypothetical protein OsI_27885 [Oryza sativa Indica Group]	6.56237e-88	gi|115474875|ref|NP_001061034.1|	Os08g0157900 [Oryza sativa Japonica Group] &gt;gi|37806148|dbj|BAC99653.1| NAC2 protein-like [Oryza sativa Japonica Group] &gt;gi|113623003|dbj|BAF22948.1| Os08g0157900 [Oryza sativa Japonica Group] &gt;gi|213959127|gb|ACJ54898.1| NAC2 protein [Oryza sativa Japonica Group] &gt;gi|222639945|gb|EEE68077.1| hypothetical protein OsJ_26109 [Oryza sativa Japonica Group]	6.56237e-88	gi|242080633|ref|XP_002445085.1|	hypothetical protein SORBIDRAFT_07g003900 [Sorghum bicolor] &gt;gi|241941435|gb|EES14580.1| hypothetical protein SORBIDRAFT_07g003900 [Sorghum bicolor]	7.50831e-84
musa_c4_small_rep_c411	GATCGGTAGGAAGTAGCATCAGAGCAAGCAAAGAGACGAAAAAGGAATGGCAGGAATCATTCACAAGATCGAGGAGAAGCTCCATATCGGAGGAGAGCACAAGCAGGAGGAGCATAAGGAGGAAGGGCACCACAAGGAGGAGGAGAAGCACCACACGGAGGAAGGACACCACAAGGAGGAGGAGAAGCACCACAAGGAGGAAGAACATCACAAGGAGGGAGGAGGAGGAGGAATAGTGGAGAAGATCAAGGAAAAGGTCCATGGCGGAGAGGAACACGGGGAGAAGAAGAAGGAGAAGAAGAAGAAGGAGAAGAAGAAGCACGGTGAGGAGCACCATGGCGACAGCAGCAGCAGCAGCGACAGCGACTAGATCATACAGACCTTTGACACCTTGCTATG…	22	66		No hits found
musa_c4_clusters_pos_c594_1	TCGAACTCCCTTAACTATTCCGTCTTCTTTAATCAAGGATGTCACAGCTCCCTGCTTCAACTGAACACTGGACAAGGACGCTGCTTTCTCACGCAATCTTTGGATGAAACGCCCATGATGGAAGCACCTGGCAGCAACATCTACATGATACTTCTCCAGAGGTATTGAGAGTTTGGCGCTTCTCCCATTTTTGGTAAGAACATAGCCAAGGACCCGCTGAGCATCGATCTCGTCGACACAATCCTCGAGCCCTAGCTCAAATAAGTTTAGGCAACCTCGAGGTTGCAAGCCTTCACCAACAATTGTGTCGGGCTCAGCCAAATCTCTCTCGATGACATGCACACGTCTACCATCCTTCCCGAGCGCATAAGCAAGAGCGGAGCCGATGACCCCGGCGCC…	28	4	gi|222624514|gb|EEE58646.1|	hypothetical protein OsJ_10026 [Oryza sativa Japonica Group]	5.68052e-45	gi|218192384|gb|EEC74811.1|	hypothetical protein OsI_10631 [Oryza sativa Indica Group]	5.68052e-45	gi|115451725|ref|NP_001049463.1|	Os03g0231800 [Oryza sativa Japonica Group] &gt;gi|113547934|dbj|BAF11377.1| Os03g0231800 [Oryza sativa Japonica Group]	5.68052e-45
musa_c4_small_c2446	AAACACCCCGAGGCCGCCCCTCCACTCCACGCCCGTATCATCGTCGATGGCTTCGCCAATGACCTCTTCGTTGCCTCCTCACTCGCCGATCTCTACCTCAACTCATCACAGGTCTCCCTGGCGGAGAAGGTGTTTGATGGAATTCCTGACCCGGATACCGTTCTTTGGAACACGCTTATCTCCGGATTGGTAAAAAACTGCTCCTTTTCAAGAGCGGGGAGCGTCTTCCAGCGAATGGTAGCGTCCAACAGTGCCAGGTTCGATTCAACCACCTTGGCGGTCGTCCTCCCTGCAGCAGCAGAGCTCCAAGATCCGAACTTGGGGACGCTGGTGCATTGCTTGGGCATCAAACTGGGGTTGGCATCTCCTCCGCATGTCGTCACAGGGTTGATATCCATG…	0	18	gi|255585042|ref|XP_002533229.1|	pentatricopeptide repeat-containing protein, putative [Ricinus communis] &gt;gi|223526949|gb|EEF29150.1| pentatricopeptide repeat-containing protein, putative [Ricinus communis]	1.12653e-34	gi|115466812|ref|NP_001057005.1|	Os06g0185800 [Oryza sativa Japonica Group] &gt;gi|55773756|dbj|BAD72439.1| pentatricopeptide (PPR) repeat-containing protein-like [Oryza sativa Japonica Group] &gt;gi|113595045|dbj|BAF18919.1| Os06g0185800 [Oryza sativa Japonica Group] &gt;gi|125596288|gb|EAZ36068.1| hypothetical protein OsJ_20378 [Oryza sativa Japonica Group]	1.16577e-31	gi|218197718|gb|EEC80145.1|	hypothetical protein OsI_21946 [Oryza sativa Indica Group]	4.42993e-31
musa_c4_small_c3403	ATGGTTTAACAGCCAGTTCCGTACTCTGTGCATTCAGAGCTAATATGAGCTATTTTTGGTTGAGGATACTTCTTGAATTCCTGACCTTGGTTTCTCAAATAGAAGATGCAAGGCGTTCACTTGCAAATAAATTGAAGAGGATACTGCATAAAGTGGTCCGGTTCTTTTATCAAAGCTCTTTTTTCTTGGTTTAGCGTGATGTGTTGCAGAAAAGACAAGTCAGCACTGAGGGGTATAACCTTGAAATTCCTGGTCTTTTTTTTTGTGAGACTACCTCATCAATTTATTCCCCACCATCATGGAGGAATATTAGTTCTGTCACAACTATAGTCAAGAATAAATTAAACTTGTATTTTCTATCAATGCAATGGAAAATATACATCGTT	0	18		No hits found
musa_c4_small_c3798	GATAAAAACACATTTCTGCATCAAAAGTTTCCGGGGATAACCGCACACACGAACTATGCCCATCGCACTTTGTTCTATCCGTCTTCCAATCCTTTCTTCGAGTCTAATCCCGCACCGCAATCACAAACCCTCCTCAGTCTCTTCTCCGTCGCCTCCCCTCGTCCTCCGCTTCCGGACCTCCCGCCGCCAGAACCTGCGATACCTTAAATCCCTCGGCATCACCGCCACCTCCCCCGAGTCCATCGCCTGGGCCCTCGCCGTCGTCGAATTCCTCAAGTCCAAGGGCTTCTCCGACCGCCACTTTCCCCGGCTCTCCTCCGCCAGCCCCACAATCTTCTCCTCCGCCTACGTTAACCGCACCCTCGCCCCCGTTTTCGCCTTCCTCGTCGCCGAGCTCTC…	0	18	gi|225428503|ref|XP_002284387.1|	PREDICTED: hypothetical protein [Vitis vinifera] &gt;gi|297741449|emb|CBI32580.3| unnamed protein product [Vitis vinifera]	7.80438e-28	gi|297834802|ref|XP_002885283.1|	hypothetical protein ARALYDRAFT_898263 [Arabidopsis lyrata subsp. lyrata] &gt;gi|297331123|gb|EFH61542.1| hypothetical protein ARALYDRAFT_898263 [Arabidopsis lyrata subsp. lyrata]	5.23488e-24	gi|15230219|ref|NP_188517.1|	mitochondrial transcription termination factor-related / mTERF-related [Arabidopsis thaliana] &gt;gi|9294696|dbj|BAB03096.1| unnamed protein product [Arabidopsis thaliana] &gt;gi|117958999|gb|ABK59696.1| At3g18870 [Arabidopsis thaliana]	1.16621e-23
musa_c4_small_c4129	AACATGCTATTTATTATTCTCCAACAAAATATCGTGGGAAGAGAGAAAATTTCATGGATATGATTTCGGTCTTTCAAGAAGCAAGAATATATAGCAGATCTTTATGCCTTGGGAGTAGGTGAAAACACACTGTATATGGATCAAATACTGGAAATTTTTAGATAACATTGAGAGAATATTTGATATGGATATGAATCCGAAGTAGGATGATGAAGTACAGTTGGATTTTTTTGATGGG	0	18		No hits found
musa_c4_small_c4283	AGACAACCTGGAAAGGAAGAATCTATCTGCACCAACTAACCTATCCGACGAAGATCCTTGTGTTTCACTGCAACTGGGGGACCGAGAACCGAAGAGGCAGCGTTCTGGTCAAAATGAAGATTAGTTTCTATCAAAGTGAGGCAGCTATTCATCATGTCGGAGCTACTTCTCTAGTTACAGCTTCATGCAAGATATCCATGTGACATGGATATGACAAAAAAGGATCGGGTAGTTTTGCATTTTCTGAAGAGAATTTTTGAAGGCTTTGAAAGGGAAGCCTCAGTCTTCTTTGAACCGAAGAATAGCCTCCGCTTGGAGAATCTTCTATTTTTAGAAGTTATGATCTGGAACTACGCATAGTTGAAAGGTCGGTCAATCAAATTTTGATTGCTAGGACTT…	0	18		No hits found
musa_c4_small_c7248	AGGTGTTAATGCATTACGAAAGGATGATGTATCCGTGGAATTAAAAATTGGGGGTACTTCACAATCAGGAGGATCATCTCCTCCTAGCCAGGGTGGCATCCAGGTTTTAGACAGAAAGATACCTGAACCAGGAAGTGATCCCCGTTAAAAAAACTAGTACAGGATCAATCCAGCTGTTTGGTCAAGTAATCCATATAGACCAACCCACTAATGTTGAAGCCAACAGAGAGTATGAAGACACTGAAGGTGGAGATGGATCACATGGTTCTTTCACTATCCGCATAAGCAGTTGGTCATTCAATGTCCAAGAGTTTCTGCTATAAGGAAGACTTAGTACAAGTAGAAAAAGATAGATGCTTGTGTTTCTATGAAGCTTCTCGCAGGTATGTTAATGTATTC…	0	18		No hits found
musa_c4_small_rep_c2035	CGCTTCCGCTTCACCGGACCATCCAATCTCAAGCTCTCTCTTCTCTTCCTTCGACCAGATCTCGGAACCAGATCGGGAGGAGGAGGAGGAGGCGGCGGTGAAGATGGCACACCGAGTGGACCACGAGTACGATTACCTCTTCAAGATCGTCCTCATCGGAGATTCCGGCGTGGGTAAGTCCAACATCCTCTCCAGGTTCACCCGCAACGAGTTCTGCTTGGATTCCAAGTCCACCATCGGCGTCGAATTTGCCACCAAGACCCTTCAGATAGAAGGGAAGACAATCAAGGCACAGATCTGGGACACTGCTGGTCAAGAGAGATACCGTGCCATAACCAGCGCGTATTACAGGGGTGCAGTGGGAGCACTCCTAGTCTATGATATAACAAAGAAGAAAAC…	6	35	gi|3024501|sp|Q40193.1|RB11C_LOTJA	RecName: Full=Ras-related protein Rab11C &gt;gi|1370146|emb|CAA98179.1| RAB11C [Lotus japonicus]	1.6029e-102	gi|255647659|gb|ACU24291.1|	unknown [Glycine max]	6.091e-102	gi|224086271|ref|XP_002307838.1|	predicted protein [Populus trichocarpa] &gt;gi|222853814|gb|EEE91361.1| predicted protein [Populus trichocarpa]	1.03897e-101
musa_c4_small_rep_c2388	ACTTGCTAAGCTCTTCTTCTATCCTTCTCCTCCATCTTGTGCGTGGTGTGGGGGTGGAGAGAGCGATAGAGAGAGAAAGTCCCGGGTAATGGTTGCCCCTTGGGTGCTTTAGGGATTCTCGTTGTAGTTCTTCTTCTTTTTGGTTGGTCGGAGTTCGAGGGGGAGGAGAGATGGCCGGGGACAAGGCGATTAGCTTGGATGAGATCAAGAACGAGACCGTTGATCTGGAACGCATTCCGATCGAGGAGGTTTTCGAGCAGCTGAAATGTACTCGGGAAGGTCTCTCGTTGACCGAGGGGGCCAATCGGCTCCAAATCTTTGGCCCCAACAAACTCGAAGAAAAAAAGGAGAGCAAAATTCTCAAATTTCTGGGGTTCATGTGGAACCCGCTCTCGTGGG…	0	18	gi|6759597|emb|CAB69823.1|	plasma membrane H+ ATPase [Prunus persica]	2.61881e-51	gi|301154116|emb|CBW30211.1|	Plasma membrane ATPase [Musa balbisiana]	8.42443e-50	gi|301154095|emb|CBW30173.1|	Plasma membrane ATPase 4 [Musa balbisiana]	8.42443e-50
musa_c4_small_rep_c2526	GGTCTTTGTATAAGGCATGGTGGCGGCAAGAGGTGCCAGAAAGAGAATTGTAAAAAAAGCGCAGAAGGTCAATCTGGCCTCTGCATCTCTCATGGGGGTGGTCACCGGTGTAAATTTCCTCAATGTACAAAGGGTGCACAGGGCAGCACAAATTTGTGCAAGGCTCATGGTGGGGGCAAAAGGTGCACACACTTGGGTTGTACAAAGGGGGCTGAAGGGAGCACACTCTTCTGCAAGGGGCATGGTGGAGGAAAGCGCTGTGCATTCCTGGGTGGTTGTTCAAAGAGTGTGCATGGCGGTACACTGTTCTGTGTTGCTCATGGTGGAGGAAAGAGATGTGCTATACACGAGTGCACTAGAAGCGCGAGAGGCCGGACAGATTTCTGCGTTCGACATGGA…	0	18	gi|225426090|ref|XP_002276602.1|	PREDICTED: hypothetical protein [Vitis vinifera]	6.5235e-67	gi|224053827|ref|XP_002297999.1|	predicted protein [Populus trichocarpa] &gt;gi|222845257|gb|EEE82804.1| predicted protein [Populus trichocarpa]	6.5235e-67	gi|297836961|ref|XP_002886362.1|	hypothetical protein ARALYDRAFT_474940 [Arabidopsis lyrata subsp. lyrata] &gt;gi|297332203|gb|EFH62621.1| hypothetical protein ARALYDRAFT_474940 [Arabidopsis lyrata subsp. lyrata]	1.89805e-66
musa_c4_small_rep_c2587	TCAATACAATGATGCCTATAGACTTGTGTACAACAACATCGGGAATGCAACTTCGCATGTTGATGTTGCTTTCTTGCAATGTCCACAATTGCAGCCCATACCTCGGCTTATTTTTGCCTTGCTGAGGAACCCTCTTCTCCGCTTACATGAAGAAGGCATTCACCCAGATTATCGAATATACTTGCAATGCCTCTTCAGTGCACTGGAGCCCACACCCCTTCAACGAGCAATATATCCATTACTTTCTTCTTACACTACACCAGACCAACAAGCATATCCACGCCACTCTTTAAGTCATGCTGCTCTCGTCACGAGCGGAAGCCCCATATTCCTCTTGGATGCCTTCACTAATATTATTGTGTACTATTCTCCGACAGCTGATTCTTCTAATTCCCTTTC…	0	18	gi|225464936|ref|XP_002275292.1|	PREDICTED: hypothetical protein [Vitis vinifera] &gt;gi|296084904|emb|CBI28313.3| unnamed protein product [Vitis vinifera]	4.07109e-53	gi|255565655|ref|XP_002523817.1|	expressed protein, putative [Ricinus communis] &gt;gi|223536905|gb|EEF38543.1| expressed protein, putative [Ricinus communis]	3.81043e-51	gi|224131820|ref|XP_002328116.1|	predicted protein [Populus trichocarpa] &gt;gi|222837631|gb|EEE75996.1| predicted protein [Populus trichocarpa]	4.97657e-51
musa_c4_small_rep_c2975	GTTTGTGTTGTCTGTTTCAATTTATTTTCTGGTCCATGTTTGTTACAACATGTGGATGGTAGTTGGCTATTTTGAGTTCTTGAATTATAATGCTTATACTTCATTTCATGTTAGTGTGTCTATGGTGGCCTTGCTTATTTGATAATGATTTTCCAGCTGGAACTCTTTAATTATTTTCTTGTTTTGTAAACATGACTGCTCATGATAATTTGATGTCAACCAATCTGCTTATGATGCAGGCTGTTGGAAAGGTCCTTCCTTCTTTGAATGGAAAGTTAACCGGTATGTCTTTCCGTGTTCCGACTGTTGATGTGTCTGTTGTAGATCTTATTGTCAGGCTTGAAAAGGCTGCCACCTATGATGAGATCAAGGCTGCCATTAAGTAAGTATCAAGATTTG…	0	18	gi|56069874|gb|AAV70659.1|	glyceraldehyde-3-phosphate dehydrogenase [Musa acuminata]	3.13928e-17	gi|462138|sp|P34922.1|G3PC_PEA	RecName: Full=Glyceraldehyde-3-phosphate dehydrogenase, cytosolic &gt;gi|169091|gb|AAA33667.1| glyceraldehyde-3-phosphate dehydrogenase [Pisum sativum] &gt;gi|1345567|emb|CAA51675.1| glyceraldehyde 3-phosphate dehydrogenase (phosphorylating) [Pisum sativum]	6.9936e-17	gi|166864102|gb|ABZ01805.1|	glyceraldehyde 3-phosphate dehydrogenase [Actinidia chinensis]	9.13392e-17
musa_c4_small_rep_c3115	GAGAAAAGAGAGGAATCAAGCATAACAGCTTTGTTGTAGTGACATGGTCTAACTGGATTGTCGTGTTATGTTAGAATCTGAATGCAGATTTAAAAAGATTAGGAAGCCTCCCTATTTTAACAGGTAACCTTTTTCATGCCTTTCAACGGTTCACAAAATGTTCTTTATAGGTGGAACACTACACTTCCTGGCAATTAATCGTGTTTCATTTGTGACCAATACTTGTGCTAGACTGAAATTAAATTTTGTTCATCAAGAACATTTTGTGCTACCATGATTCTGCTGGCAGAACTTCTACTACAAACTTGTCAGCCCTTCGCAGTA	0	18	gi|255578253|ref|XP_002529994.1|	conserved hypothetical protein [Ricinus communis] &gt;gi|223530517|gb|EEF32399.1| conserved hypothetical protein [Ricinus communis]	5.45733e-11	gi|296087843|emb|CBI35099.3|	unnamed protein product [Vitis vinifera]	1.1865e-10	gi|225463988|ref|XP_002263189.1|	PREDICTED: hypothetical protein [Vitis vinifera]	1.19374e-10
musa_c4_small_rep_c3391	ACGAAGGCCTTCCTCTCTCTACTTCTCCCTATGAGTCGACCGTACGACGATGTTATCGATCGACACACCGCTGTTGAACTCGACGTCACGCTACGCTCTCGGTGAGCCAGCCTCATCATTCGGATGAGGAGTAGGAGGAGGACGGGGAGAGGATGGCCGCCGCCGCCGCTGCCGCAGCAGTCGTTCCAACTACCCCCATCTATACATCCCTCTTCCGCCTGCTCCTCCGGTGCACGGAGCAGAAGAATGTCGCGCGGGGGAGCGCTCTCCACGCCTACGCCCTT	0	18		No hits found
musa_c4_small_rep_c3601	GAGATTCCTGTTATTAGGACTGAAACGAAGAACTCAAGTCGTGGTAGGAGAAGCGGGAGCTGGGATCTCTCACCTGAGGTTTTAGCTGCAAGCTCTTTAGCAGCTGAAGGCGATATCCCATCATCTCAAAAGCCTGTGCCATAGCAAAGCACGCGTATCCCATCATCTCAAAATGAGCAGAATTCGAGCCAAAAGAAAGGGAAAGGCATCTGCAAGCTGCCTGACCTTTCAGGTTTAGGAAGCAATCTGCCTCATTGCTGCCTGATGTGTATCTACTTGTATTTGGTGTTTGGTTGGAGGAATTTGAAAGTGATATGCTGTGTCTTCTGTTTATCTCACCATGTTATATATATAATGTCTTCTGATTCTTCCCGAGTCTCTCAACATTCTTTCTGTAAC…	0	18		No hits found
musa_c4_small_rep_c3936	TTCATGAGAATAAGGCAGATTTGGGTATCATATTTGATACAGACGTCGACAGATCTGCTGCCGTAGACTCAAGTGGTCAAGAATTCAACCGGAATCGATTGATTGCTTTAATGTCTGCAATAGTTCTGGAGGAACATCCAGGAACGACTGTTGTAACAGACAGTGTTACCTCAGATGGTTTAACAACGTTTATTGAGAAGAAACTTGGAGGTAAACATCACAGGTTCAAGCGGGTTCGCAGTAGA	0	18	gi|224097899|ref|XP_002311090.1|	predicted protein [Populus trichocarpa] &gt;gi|222850910|gb|EEE88457.1| predicted protein [Populus trichocarpa]	1.97338e-23	gi|18418333|ref|NP_568350.1|	phosphoglucosamine mutase family protein [Arabidopsis thaliana] &gt;gi|30686401|ref|NP_850839.1| phosphoglucosamine mutase family protein [Arabidopsis thaliana] &gt;gi|16974562|gb|AAL31254.1| AT5g17530/K10A8_10 [Arabidopsis thaliana] &gt;gi|22136534|gb|AAM91053.1| AT5g17530/K10A8_10 [Arabidopsis thaliana]	1.97338e-23	gi|9755778|emb|CAC01897.1|	phosphoglucomutase-like protein [Arabidopsis thaliana]	1.97338e-23
musa_c4_small_rep_c730	ATTGGTCGAGGGATTTGAGGCGATCGGGCGAGAGCGCGGCGCGGGGCGGGCAGAGAGATGGGGCACTCGAACGTCTGGAACTCGCACCCCAAGAACTATGGACCTGGTTCTCGTGTTTGCCGAGTTTGTGGGAACCCCCATGGACTGATCAGGAAGTATGGACTTATGTGTTGCAGACAGTGCTTCCGCAGCAACGCCAAAGAAATTGGCTTTATTAAGTACCGCTGAAGATGTTTGCATTATTCGAGATGGAGCCTGCAGGATGGAGCTTGTCTCAGAAGTTTGTTAGTGAACTCCATTAATGTGATCCTATGAATTTTGTTACCTATTGAACTTTTTGATTTAGTTGGAACTTAACATAGTGATCTGAATCACATTGACTTGTTATGGTTGTTGATG…	70	28	gi|115488728|ref|NP_001066851.1|	Os12g0508300 [Oryza sativa Japonica Group] &gt;gi|297722587|ref|NP_001173657.1| Os03g0773150 [Oryza sativa Japonica Group] &gt;gi|31745220|gb|AAP68880.1| putative ribosomal protein S29 [Oryza sativa Japonica Group] &gt;gi|77552059|gb|ABA94856.1| 40S ribosomal protein S29, putative, expressed [Oryza sativa (japonica cultivar-group)] &gt;gi|113649358|dbj|BAF29870.1| Os12g0508300 [Oryza sativa Japon…	9.12968e-29	gi|225442077|ref|XP_002271801.1|	PREDICTED: hypothetical protein [Vitis vinifera] &gt;gi|225444692|ref|XP_002277856.1| PREDICTED: hypothetical protein [Vitis vinifera] &gt;gi|255538096|ref|XP_002510113.1| 40S ribosomal protein S29, putative [Ricinus communis] &gt;gi|223550814|gb|EEF52300.1| 40S ribosomal protein S29, putative [Ricinus communis]	1.19237e-28	gi|224056234|ref|XP_002298768.1|	predicted protein [Populus trichocarpa] &gt;gi|222846026|gb|EEE83573.1| predicted protein [Populus trichocarpa]	2.03388e-28
musa_c4_small_rep_c1132	GGGTAGGATAAATGAAAGGGCAACAAAGTTCCCACCGTTCCGGTTGCTCTTCCACTATACGCACCGTAGAGAATAGAATTGGAAAAGGAGAGAGCGCCATGGCCTCAATTCCCTGCAATTTCTATTTCCAAGTCCCTTCTCCTTCTTCCTCTTCGGCAAGGCCGAGCTCTCCGTTTCTCGCCCTCACGAGGCGGCTCGGATGGTTCAAGCCCTCTAAGATGAGGTCCAAGGTGGGGCTGGAGACCAACGGCTCGCGAACTACCTGCTGGTTCCGATTCGGTAACCGGGGTGTCGATGCTGAGGGCGCCGGAATCTATGGAAGTCAGACGCGGGATGATTTCGATCGGGACGATGTTGAACAGTATTTCAATTATATGGGAATGCTTGCTGTGGAAGGTT…	16	55	gi|225461044|ref|XP_002281441.1|	PREDICTED: hypothetical protein [Vitis vinifera] &gt;gi|297735982|emb|CBI23956.3| unnamed protein product [Vitis vinifera]	4.90073e-59	gi|147819482|emb|CAN65357.1|	hypothetical protein [Vitis vinifera]	4.90073e-59	gi|224126381|ref|XP_002319824.1|	predicted protein [Populus trichocarpa] &gt;gi|222858200|gb|EEE95747.1| predicted protein [Populus trichocarpa]	1.02186e-56
musa_c4_small_rep_c767	GAATGTTTCGTGGTCTCCTGAATCAGATCAGTGCTCTTAAGGGAGAGAATGTTGATGAACTGTTGGAAACTGTGATGCTTGTGGCAGAGCTGCAAGAATTGAAAGCCAACCAAAAAGAAATGCTAAAGGCACTGTCATAGAAGCAGGTCTGGATAAAGCAAAGGGAGCCGTTGCTACACTTATTGTGCAAAATGGAACCCTTAAGAAGGGTGATGTTGTTGTGTGTGGTGCAGCTTTTGGAAAGGTGCGTGCTATGTTTGATGACAGAGGAGGTCGTGTTGATGAAGCGGGACCATCAATGGCTGTGCAGGTCATTGGTCTCGGTAGTGTTCCTATTGCTGGTGATGAATTTGAGGTTGTTGAATCCCTCGATGTTGCACGTCAAACGGCAGAAGCATG…	54	18	gi|222612461|gb|EEE50593.1|	hypothetical protein OsJ_30772 [Oryza sativa Japonica Group]	1.47922e-152	gi|115465593|ref|NP_001056396.1|	Os05g0575300 [Oryza sativa Japonica Group] &gt;gi|113579947|dbj|BAF18310.1| Os05g0575300 [Oryza sativa Japonica Group]	1.48187e-152	gi|224117542|ref|XP_002317604.1|	predicted protein [Populus trichocarpa] &gt;gi|222860669|gb|EEE98216.1| predicted protein [Populus trichocarpa]	4.75206e-148
musa_c4_small_rep_c870	GTGCACAGCGAAAGCGAGAGAAAAGAGTCGACATCTTCGTTGAGATCTATCAAAATGTCACCGGTGGAGTCGCCCCGCGAGGAGAATGTGTACATGGCCAAGCTGGCGGAGCAGGCGGAGCGGTACGAGGAGATGGTGGAGTTCATGGAGACCGTCGTGAAGACGATAAACGGGGAGGAGCTCACGGTGGAGGAGCGCAACCTCCTCTCGGTGGCCTACAAGAACGTGATTGGGGCTCGCCGCGCGTCCTGGCGTATCATCTCCTCCATCGAGCAGAAGGAGGAGAGCCGCGGGAACGAGGATCACGTCACCTTGATCAAGGAGTACCGCAGCAAAGTCGAGGCCGAGCTCAGCAAAATCTGCGATGGGATCCTGAAGCTGCTTGATTCCCACCTCGTC…	16	55	gi|8515888|gb|AAF76226.1|AF272572_1	14-3-3 protein [Populus tremula x Populus alba]	1.04921e-129	gi|164652942|gb|ABY65004.1|	14-3-3e protein [Gossypium hirsutum]	1.16004e-128	gi|291162643|gb|ADD79961.1|	14-3-3 family protein [Dimocarpus longan] &gt;gi|291162645|gb|ADD79962.1| 14-3-3 family protein [Dimocarpus longan]	1.97873e-128
musa_c4_small_rep_c2333	AAAAGGGAGAGTATGAGGAGTCTGGCCCAGCAATTGTCCACCGGAAATGCTTCTGAGCTTGCGTGCTTTTACTACTTGCCTGTTCTGTAGGCAGACTTTAGGTCCTAGTCCTGGCTTTTCCTTGGGTTGGTAGGTTTGCTTAAGGTGGTAAGCTTTGCTTGTGGGATGCCTGCCTGCTTTGAGTTTGGGCTAACAAAAGCCCTTTTTGTCGCATACATGATGGTAGTGAACAAAGGCACCATCAGTATCTGCACCTGGTTCACCTGGATTTTCCACCTTTCGGCACACTCTAGACCCCATTTACTTGTAGCTTTTGGTTCTCTTTCTAGTTTGGTCTTGAGGTGGACACCAGTTCAACACCTGTGGCTTGGTTTGTGGTGGTTTTTTTTCATTTTACTT…	20	1		No hits found
musa_c4_small_rep_c1458	AGATCGAAGCGGAGATTTGGGGGAGAACGCAAGGGGAAAGAGAAGAATCGGCAGAGCGGCGGAGAAGGAGAGGAGATGGCATCGGGCTGGGGGATAACGGGGAACAAGGGGCGATGCTACGACTTCTGGATCGACTTCAGCGAGTGCATGTCCCGCTGCCGGGAGCCCAAAGACTGCGCCCTCGTCCGCGAGGACTACTTCGAGTGCCTCCATCACGCCAAAGAGTTCCGACGTAGAAACCGTGTTTACAAGGAGGAGCAGCGTCAGATACGAGCAGCTGCACGGAAGGCAGAGGAAGCTGAAGGGGGCAAAGAGAGCGGTCACCATTAGCTGTTCTCATAAGCATCCCTTCCCAATTTGACCAGAGCAGCAACATGGATGGGTTTCGTACTGTTTGCT…	30	5	gi|110736528|dbj|BAF00231.1|	hypothetical protein [Arabidopsis thaliana]	1.38275e-28	gi|15227113|ref|NP_182291.1|	NADH-ubiquinone oxidoreductase-related [Arabidopsis thaliana] &gt;gi|3738283|gb|AAC63625.1| unknown protein [Arabidopsis thaliana]	1.38275e-28	gi|166012639|gb|ABY77914.1|	NADH-ubiquinone oxidoreductase-like protein [Camellia sinensis]	1.99669e-27
musa_c4_small_rep_c1319	AAAAAGAAAAGAAAGAAAGAATGAAAAACACTATAATCCTTGGAGGAAGAGGATAAGGTGGTGACCCGAAACACCATGTCTTCCGCCACCTTCACCTCCGCCCTCAGCGCCGGCGTTGGCGGCAGCATCTCACACACACGCGAGCCGCCTTCCGTGGTCCACCCCATCCTTCCCGCTGACCACGCAGTCGCCCTGATCGACCGGTGCCGCTCGGCCCGCCACCTCCTCGAGCTCCACGGCGCCGTCCTCCGTGCGGGGCTCCACCACCACCCTATCGTCGACTTCAAGCTCCAGCGTACTTACTCCGCCCTTGGCCGCCTCGACCGCTCCTTGACTCTCCTCCGCCTCACCCCGAACCCCAATGTCTTCTTCTGGACTGCCGCCGTCCATGCCCACGCC…	7	37	gi|225438894|ref|XP_002279137.1|	PREDICTED: hypothetical protein [Vitis vinifera]	5.66711e-101	gi|255567935|ref|XP_002524945.1|	pentatricopeptide repeat-containing protein, putative [Ricinus communis] &gt;gi|223535780|gb|EEF37442.1| pentatricopeptide repeat-containing protein, putative [Ricinus communis]	4.97616e-89	gi|147790932|emb|CAN77232.1|	hypothetical protein [Vitis vinifera]	1.44784e-88
musa_c4_small_rep_c2176	TGCACTAAAAGCAGATGCCAAACCTTTTGCATTCGAACCCCATTTCAGTTCGTCAAAGGATGATGGATATAAGAGTTTGGAGACCATTGTGAAATGCAAAGAGGCAGAGGCGAAGCTCTTCCAGAAACTGGCAGATGATGCCAGGAGAGAAGTCGAGGGTTACCGCCAGATAGTCCGTGCCAAGTCTGAGAAGTTGGAGGAAGAGTATGCCACCAAGATTGCAAAACTGTGCCTGCAGGAGACCGAAGAGAGGCGTAGGAAGAAGCTGGAGGAACTGAAGTTTCTAGAGAACTCTCATTGCGATTATCAAAACATGAAGATGAGGATGCAAGCTGAGATTGCAAATTTGCTGGAACGGATGGAAGCAACAAAGAAGATGTGGGTGTAGCTTGTGCTCTT…	4	30	gi|242041603|ref|XP_002468196.1|	hypothetical protein SORBIDRAFT_01g041500 [Sorghum bicolor] &gt;gi|241922050|gb|EER95194.1| hypothetical protein SORBIDRAFT_01g041500 [Sorghum bicolor]	1.01931e-39	gi|226499226|ref|NP_001147112.1|	CONSTANS interacting protein 6 [Zea mays] &gt;gi|223943755|gb|ACN25961.1| unknown [Zea mays]	2.51064e-38	gi|195607314|gb|ACG25487.1|	CONSTANS interacting protein 6 [Zea mays]	1.62735e-37
musa_c4_small_rep_c3	ACATCATCTTAAATGGTCTCACCACAACCACAAGGTTTCAAGGAAATCTGAGCAACTCTCCAAACTGCACTCCCTCCCCAATCCATTTCCGCCAAGTCACCCTATTACTCCCCACCTTATCCCCTCCCCATATCCTTCTCCTTATCTCTCCTCTCTCTCCTCCTCGACGCAGGAGAAGTAGTGGTGTTGAAGCGGAGCAAGGAGAGCAGTTCAGTGATCAAAAGGAAGAGGAGGAGGAGAAAGTAGGAGAAGAGAACACAACAATGGCTTCATTGTGCTCCATCCCCACCCTCTCCAAACCCCTCGCCCCAAAGCCCAAAGCTGCTGCCACCTTTAGGCCTCGCTTCTCCATCTCCTGCTCTGCTTCTTTACCCCAACAACAACAGCCACAACAAGGAG…	414	580	gi|8954295|gb|AAD27880.2|AF139468_1	photosystem I reaction center subunit III [Vigna radiata]	1.43042e-75	gi|217069838|gb|ACJ83279.1|	unknown [Medicago truncatula]	7.0991e-75	gi|30013659|gb|AAP03872.1|	putative photosystem I subunit III precursor [Nicotiana tabacum]	1.02511e-73
musa_c4_small_rep_c1596	AATGGATGCGCCTCTCCACGCGCAGATCACCACCACCACCGCCGCCTCGAGTGGCTCGTCGCGCTGAAGACCGGGATGGGTGATTGCACCACCCGACCGACCCTCACACACGCAAAACCAAACCCCACGCCCACGACGATGGCGTGCCTTTCTCTCCCTTCTCCTTCCGTGCGCCTTCCTTTTTGACCGCTGACTTCCGACACCCTTTCTCCCTCCCTCCCCCTTCATTGATGGATGGTGTCTCCCCCTTGAAGCTTCCATTACAGAGTCCTCTCCCCTCTCCCCTCCTCGTTTTCCCCCGTTATCCTCGAATGGCTTCTCTTCCGGTGCTGCTTCCCTGCCTCCTCCTGCTCCTCGCCGCTTCTCCGGCCTTGTCCACCAACCCCGAAGGGGAAGCGT…	8	39	gi|225428947|ref|XP_002263235.1|	PREDICTED: hypothetical protein [Vitis vinifera] &gt;gi|296083074|emb|CBI22478.3| unnamed protein product [Vitis vinifera]	7.7956e-78	gi|115453715|ref|NP_001050458.1|	Os03g0440900 [Oryza sativa Japonica Group] &gt;gi|27764660|gb|AAO23085.1| putative leucine-rich repeat protein [Oryza sativa Japonica Group] &gt;gi|108709052|gb|ABF96847.1| BRASSINOSTEROID INSENSITIVE 1-associated receptor kinase 1 precursor, putative, expressed [Oryza sativa (japonica cultivar-group)] &gt;gi|113548929|dbj|BAF12372.1| Os03g0440900 [Oryza sativa Japonica Group] &gt;gi|125544465|gb…	2.77265e-75	gi|224056230|ref|XP_002298766.1|	predicted protein [Populus trichocarpa] &gt;gi|222846024|gb|EEE83571.1| predicted protein [Populus trichocarpa]	1.79718e-74
musa_c4_small_rep_c2852	GGGGAGAGAGAGAGCACCATCAACGGGAGGCATGGAAGGTGGGAGAGAGATGGGGATAGATGATTCCTTCAAGAGGCCGGGATCCATTCCGTTCAAGTGGGAGATCCAACCGGGTGTTCCCAAGCACGGCGATGACACGATGATCACTGCATCGCCCAACGTAGTAACCCCAAAGCTCAGCCCTCCTCCATCCATGCACGCCGCCGGCACCTCCTCTTCCCCCTCGCCATCCAGCTATCAGGCCTTCTCCTCCCTCGGCTGCTTCCCTGCTTCTTCCATCAGGTACAGGAACTACAAGAAGACCGCCAAGCTCTTTTCCCTGATGCGCCGTCGCTCCATGTCCGATCAGTACTCCATGCCTTCTTTCGCGTCGATTCGGGAAGACGACGACGCCTCCGA…	8	39	gi|212722666|ref|NP_001131155.1|	hypothetical protein LOC100192463 [Zea mays] &gt;gi|194690732|gb|ACF79450.1| unknown [Zea mays] &gt;gi|195626426|gb|ACG35043.1| hypothetical protein [Zea mays]	4.59505e-07	gi|242070303|ref|XP_002450428.1|	hypothetical protein SORBIDRAFT_05g005310 [Sorghum bicolor] &gt;gi|241936271|gb|EES09416.1| hypothetical protein SORBIDRAFT_05g005310 [Sorghum bicolor]	2.2805e-06	gi|297845146|ref|XP_002890454.1|	hypothetical protein ARALYDRAFT_472409 [Arabidopsis lyrata subsp. lyrata] &gt;gi|297336296|gb|EFH66713.1| hypothetical protein ARALYDRAFT_472409 [Arabidopsis lyrata subsp. lyrata]	6.63523e-06
musa_c4_small_rep_c2099	TATCTTTCAAGAAATATTGGAATATCATCCGCAGCTTCTCAAAGAGTATATCAATGAAACTGAAGGAGTAAACTTCCATTATCCAAGTGCTGTTGATCAAATAAGGGAGCAATTTGCCCACCTTGAGGAAAATGGTGGTAAAACCAAACCAGTATTTCCATTTGATAGGAAGCATGTTTCTCTCCCACGATCGACCGTGGTCTGTTCTACTGCCATTCCTCCAAAGGAGTTTTGGGCATCATCCAAGAGAAGGCAATTCATAGATGATACATCCGAAAAGCCTGGAGAAACTAGATCTTTGCCTGTCAATTTAGCAAGACAACCTACAACAAGTTGCCTCAGGGAATTCCATTTGCTAAACATGGGAGAGTGGTGGGTCCTAAGGCGCCAAGGAGGCTG…	9	41	gi|225446859|ref|XP_002283794.1|	PREDICTED: hypothetical protein [Vitis vinifera]	2.50986e-30	gi|296086313|emb|CBI31754.3|	unnamed protein product [Vitis vinifera]	2.5148e-30	gi|224062744|ref|XP_002300882.1|	predicted protein [Populus trichocarpa] &gt;gi|222842608|gb|EEE80155.1| predicted protein [Populus trichocarpa]	2.47004e-28
musa_c4_small_rep_c6170	GATGTACAAGGCAACACTTCCGAGATGGCACTTCTCTTGCTATCAAGAGGTTGCAGGACTCACAGCAATCCGAAAACCAGTTTGTATCTGAGATGGCAACGCTGGGAAATGTGAGGCACCAAAACTTGGTTTCCCTGTTGGGTTATTGTGTTGCCAAGAAGGAGAGGCTCTTGGTGTACAAGTACATGCCCAAGGGGACACTCTATGATCAGCTACATGGCTCAGGTGCACAAGGGAAGAGTATGGAATGGCTGACAAGGCTCAAAATCAGCATCGGAGCAGCAAAGGGATTGGCATGGCTTCACCACAGCTGCAATCCACGCATTCTTCATCGGAATATTAGCTCCAAGTGCATCCTACTCGATGAAGATTACGAGCCTAAGATATCAGTATTTTGGA…	11	45	gi|125533974|gb|EAY80522.1|	hypothetical protein OsI_35701 [Oryza sativa Indica Group]	7.66685e-129	gi|125576771|gb|EAZ17993.1|	hypothetical protein OsJ_33541 [Oryza sativa Japonica Group]	1.70236e-128	gi|62733050|gb|AAX95167.1|	receptor-like protein kinase [Oryza sativa Japonica Group] &gt;gi|77549577|gb|ABA92374.1| Protein kinase domain containing protein, expressed [Oryza sativa (japonica cultivar-group)]	1.70267e-128
musa_c4_small_rep_c1377	CGTTCTCATGGTTGAGGCAATGGCCCAGGTTGGAGGCCTGGTTATGCTACAACCTGAGGTAGGCGGCTCCCGTGAGAATTTTTCTTTGCTGGAATCGACAAAGTGAGATTCCGGAAGCCAGTGATTGCAGGGGACACCCTAGTCATGAGAATGACACTAATCAAATTGCAAAAACGCTTTGGAATAGCAAAAATGGAAGGGAAGGCTTATGTGGGTGGTGACCTGGTTTGTGAGGGCGAATTTCTAATGGCTACAGGATCTGGAAGCGAGTGATGGTTGATTGCCAAGCAAATCTCTTCATGTGCCTCATTTCTTTCCGGGGAACCAAAGATGTCCTTTTTGTCCTTTTTGGCGTCTAAGGTACCCACTCTTTGGAACTCCACCGGCATCTTTTTTTTG…	5	32	gi|210110834|gb|ACJ07147.1|	beta-hydroxyacyl-ACP dehydrase 1 [Arachis hypogaea]	1.34244e-37	gi|115464091|ref|NP_001055645.1|	Os05g0435700 [Oryza sativa Japonica Group] &gt;gi|49328184|gb|AAT58880.1| putative beta-hydroxyacyl-ACP dehydratase [Oryza sativa Japonica Group] &gt;gi|113579196|dbj|BAF17559.1| Os05g0435700 [Oryza sativa Japonica Group] &gt;gi|215697553|dbj|BAG91547.1| unnamed protein product [Oryza sativa Japonica Group] &gt;gi|222631708|gb|EEE63840.1| hypothetical protein OsJ_18664 [Oryza sativa Japonica Grou…	1.45212e-36	gi|218196861|gb|EEC79288.1|	hypothetical protein OsI_20090 [Oryza sativa Indica Group]	1.46748e-36
musa_c4_small_rep_c2119	GAGACGTACGTCCCACTCCGTAGCCGTTGCTTTTACTATCAGCGTGTGATCTGCCATGGCGCGCTCCGGTGCTCTCCTGGTTCTTGCGCTGGCCCTCCTCCTCGTCACCGCACCGCATGTTACCCAAGCCATCACATGCGGCCAGGTCACGTCTGACCTGAGCCCATGCATCCCCTACGCCACCGGCAAGGGGTCGCTGTCCTCCGGTTGCTGCAACGGGGTGAAGAGCCTCAACAGCGCCGCGAAAACCCCGGCCGACCGCAAGACTGCTTGCAACTGTATCAAGACCCTCATTTCCCGGGTCTCCGGTGTCAATACCGGCGTCGTCTCCGGCATCCCGGGCAAGTGTGGTGTCAGCATCCCCTACACCATCAGCCCCTCCACCGACTGCTCCAAGGT…	25	3	gi|28194086|gb|AAO33394.1|AF467946_1	lipid transfer protein isoform 4 [Vitis vinifera]	4.08213e-31	gi|291621317|dbj|BAI94496.1|	lipid transfer protein [Dianthus caryophyllus]	1.18772e-30	gi|75911268|gb|ABA29446.1|	non-specific lipid transfer protein [Vitis vinifera]	1.55121e-30
musa_c4_clusters_pos_c274_1	AAGCAAGAAGTAGAGGAAGAAGAGGAGGAGGAGAAAGAACTGGGTGGGTGAGATTTTGGAGCTGCTCCTCTCATGGAGAAGGAATCGAAGGAGCAGAGAGGTGCCCCTCTAAGAGCGGCTCCTCCGGAGCCTGATTTCCCCTTGCAGTGGGGAAGCCGCAAGCGCCTCCGTTGCGTCAAGGTCAGGGACGAGGGCTCCCCGGCTAAATCCGACGGCCGGAGGCGGGCTACGTCCCGGATCAACCGCCGCGTTGTCACCGGAGGCGACAAGGACTTCCCCACGCCGCGGTTTCACCGCCCTGCCCAACTCCCCCACAGGCGTCGGAGTCTGCTGGGAGCGAGAATCGGAGGTCGCGCTCTGTGTCGTTGTCGCCGGAGAAGGAGGACCGCTGCTACACCA…	5	32	gi|225435768|ref|XP_002283663.1|	PREDICTED: hypothetical protein [Vitis vinifera]	3.97236e-43	gi|147858690|emb|CAN78878.1|	hypothetical protein [Vitis vinifera] &gt;gi|297746483|emb|CBI16539.3| unnamed protein product [Vitis vinifera]	3.98079e-43	gi|225441607|ref|XP_002281809.1|	PREDICTED: hypothetical protein [Vitis vinifera] &gt;gi|297739765|emb|CBI29947.3| unnamed protein product [Vitis vinifera]	2.75183e-41
musa_c4_small_rep_c2079	TAGACGATCATCAATCCTTACCATCCCTTCCGGGATTAGAAAGAGATTTGTCACGGCTTGATATGGCGAATGAGCAATTGGGAAGCATTTTCCCTTTGTTCAAAGAACTTCCTGGAAATGGCAATGCATTGGAAAGAGTACTTTCATTAGAACTTGAACTTGCAGAAACATTGCAGACAAAGAAGAAAGCTGACTTTTGTTTCCAGAGTTCGTTCCTGAAGCAACACACGGATGAAGTAGGGTTCCAGAGCTTTAAGGACATTAATGAATTGATAAAAGAAATGCTCGAGTTGAAGAGCAGGAATGCTGCTGTGGAGACCGAGCTTAATGAGATGCAGGGTCGATACTCTCAGCTTAGTCTGCAGTTTGCTGAGGTGGAGGGAGAGAGACAGAAACTGC…	3	27	gi|218184385|gb|EEC66812.1|	hypothetical protein OsI_33230 [Oryza sativa Indica Group]	1.33769e-48	gi|20279455|gb|AAM18735.1|AC092548_13	hypothetical protein [Oryza sativa Japonica Group] &gt;gi|31431566|gb|AAP53324.1| expressed protein [Oryza sativa (japonica cultivar-group)]	1.33769e-48	gi|222612696|gb|EEE50828.1|	hypothetical protein OsJ_31239 [Oryza sativa Japonica Group]	3.89209e-48
musa_c4_small_c3029	AGCAGCATCCATGGCTCTCCTGGTCCTGGTCGCACCAAGAAGATATTTGTTGGAGGCCTGCCATCTACCATAACAGAGAGTGACTTTAAGAATTACTTTGATCAGTTTGGCACAATCACTGATGTTGTTGTCATGTACGATCACAACACCCAAAGGCCCAGGGGATTTGGTTTCATCACCTACGACTCAGAGGATGCTGTGGACAAAGTGCTATTTAAGAGCTTTCATGAGCTGAATGGTAAGATGGTTGAGGTGAAGAGGGCTGTTCCCAAGGAACTCTCCCCAGGGCCCAACATGCGTTCCCCGAGTGCTGGATATACCTATGGTCTGAATAGGGCAAACAACTTTCTCAATGGGTATACTCAGGGATACAGTCCAAGCTA	16	0	gi|125577795|gb|EAZ19017.1|	hypothetical protein OsJ_34549 [Oryza sativa Japonica Group]	4.52617e-60	gi|115486383|ref|NP_001068335.1|	Os11g0637700 [Oryza sativa Japonica Group] &gt;gi|108864610|gb|ABA94921.2| RNA-binding protein, putative, expressed [Oryza sativa (japonica cultivar-group)] &gt;gi|113645557|dbj|BAF28698.1| Os11g0637700 [Oryza sativa Japonica Group] &gt;gi|215697828|dbj|BAG92021.1| unnamed protein product [Oryza sativa Japonica Group] &gt;gi|215740693|dbj|BAG97349.1| unnamed protein product [Oryza sativa Japonica…	4.52617e-60	gi|255582445|ref|XP_002532010.1|	Heterogeneous nuclear ribonucleoprotein 27C, putative [Ricinus communis] &gt;gi|223528341|gb|EEF30383.1| Heterogeneous nuclear ribonucleoprotein 27C, putative [Ricinus communis]	2.48359e-58
musa_c4_small_c3183	ACCAGACAGATCCCCTTCTCCCCCGCTCGCCCGCGGTTGCTCTCGCCCGAGACCCTAGCCGTAGTCTCGCTTCGAGGTCGCTCGTGATTGATGTCGACGGGACGGCCGTCTTGAATCGGGTCGCGGGGAGGAGCAGGGGATGGACGGCGTAGCGGTGGAGCCGATCGAGGAGGTCGGGGAGAGCTCGTCGCCTCCGAGGGCGGTCGGAGGGCTGGGGGTGTACGACATCAAGAACGAAATCTACGAGAGGCTCGTGGCGAGCGGGAACGAGGAGGTGCTGTCGAATCCCCACTTCAAGGAGCAGTTCGATGCCCACTTCAGCCGGTTGCCGGCCAGTTATAAATTGGATTTGAATGTTGATAGAGCAGAAGATGTTTTGATACATCAGAAAGTTCTAAC…	16	0	gi|296088117|emb|CBI35506.3|	unnamed protein product [Vitis vinifera]	1.42506e-29	gi|225463903|ref|XP_002264745.1|	PREDICTED: hypothetical protein [Vitis vinifera]	1.42506e-29	gi|222616686|gb|EEE52818.1|	hypothetical protein OsJ_35327 [Oryza sativa Japonica Group]	6.85026e-24
musa_c4_small_c3368	AAACCCGGTCGGTTCGCTCCGTCTCCGAAACCCTCGTCTCCGTGGCTTTCCTCGCTTCCCGTCCATGGCGGGAGAAGACGGCGACGACGAGGCGTCCATCGAGCGGCAGTTGGAGCAGCAGGTAGCGGAGCAGAAGGAGTCCCTGGCGGCCGTCGACGAAGCCCTAGCTGCCGACCCTTCTAATCTCGAGCTTCTCTCGGTTCATGAAGAGCTTATCTTGGCAATCAAGGATGCAGAGGAAGGGCTGCTTAACTTGAAACGATCACGGTTATTAAGGGAAGCTGATATGATATTTTCAGGACAAGAAGCTGAGACTATAAATCAGGATGTCAAAGTGGAGCCTCTGGATCTTAGACAGGACAAATCAGAACTATCGGAATCAGAAACTTACTCTGTAGG…	16	0	gi|242066800|ref|XP_002454689.1|	hypothetical protein SORBIDRAFT_04g035680 [Sorghum bicolor] &gt;gi|241934520|gb|EES07665.1| hypothetical protein SORBIDRAFT_04g035680 [Sorghum bicolor]	8.23958e-38	gi|212275730|ref|NP_001130891.1|	hypothetical protein LOC100191995 [Zea mays] &gt;gi|194690378|gb|ACF79273.1| unknown [Zea mays] &gt;gi|223949289|gb|ACN28728.1| unknown [Zea mays]	8.23958e-38	gi|125541437|gb|EAY87832.1|	hypothetical protein OsI_09252 [Oryza sativa Indica Group]	1.71806e-35
musa_c4_small_c3422	GGGAACCAAAACTCGCGTCAGGATTTTGTGTCGGACGACGCACCTACGTTCCCTGCAACTCCATGGGCTCTGCAAAAGCTACTCGAGTACATGAAAGTAACATACGGAAATCCACCGGTCCTGATCCACGAGAATGGGTATCCGGAGTTCAACGTCGACCCTGCAAACGGACAACATGAACAGGACGACGACCGTAGAACAAACTTCATTCAACAGTACATAGAAAGCTTGCTTCCGTCCATAAGGAATGGATCGAACGTAAAAGGATACTTTGCGTGGTCGTTCATCGATTGCTATGAGCTAACAATGGGTTATACATCTCGTTATGGACTAGTTGGAGTCGATTTTACGACGAAAAACAGGACGAGATATTATAGGAGTTCGGGCGAGTGGTATTCC…	1	21	gi|12746303|gb|AAK07429.1|AF321287_1	beta-glucosidase [Musa acuminata]	1.28979e-84	gi|242049816|ref|XP_002462652.1|	hypothetical protein SORBIDRAFT_02g029620 [Sorghum bicolor] &gt;gi|241926029|gb|EER99173.1| hypothetical protein SORBIDRAFT_02g029620 [Sorghum bicolor]	5.0165e-33	gi|238014324|gb|ACR38197.1|	unknown [Zea mays]	6.13225e-31
musa_c4_small_c3476	TGACTATTGCATCTGGTGGTCTCCTCGACACATACCTATATCATCTTAAATGATTTTTTCTCATCTTATCCTTTATCGAAGCGATACCTGGTTATTCACAAATAAAAGTATTTATTTTCTTATCTTTCCTGATAACTCCACGTATCTATCTCAACATTCTCATCTCGACAACACAAACTTTTTGTATATGTTATTTTTTAACTACCTAACACTTAGATCTATAAAGTGTTAATGGTTTTACAATTGTCTTGTAGAATCTTTCTCTTAATCTCAAAGGTATTCGATAATCACTCTTGACGCCCCTTTTCGTAGTG	16	0	gi|77563563|gb|ABB00038.1|	reverse transcriptase family member [Glycine max]	4.52663e-15	gi|48209906|gb|AAT40500.1|	Putative reverse transcriptase, identical [Solanum demissum]	4.52663e-15	gi|238014750|gb|ACR38410.1|	unknown [Zea mays]	2.93408e-14
musa_c4_small_c3519	GGGCTTTACTTGCATTTTGCTACATCTGTCATCCATGAGATAACAACTGCTCTGGGCATTTACTGCTTCAGGATAACCAGGAAAGAAGCTTGAGAAAGACTTTGACGTGCTGTTCGTAGTGCACGTCTTTATTGTTGATTATTTTTTTACTGAAAGCAGGGCTACCTGACATTCAATCTGTGTGCCATATAAGATGGGTTCCCCACTCTATTAAATCAGTGCTTGTGGGGAATGCTGTGTAGAAGATAAGCCACGTTAGTTAGACAAGATGAGAAATTGTTGTCATTATTTTGGTCCTCTGTAGGAATTGACTGTAGCTGATCGGTTGTTGTATCACTATCAATTTATCCAATTGTGAGAATGCAT	16	0	gi|225425027|ref|XP_002269264.1|	PREDICTED: hypothetical protein [Vitis vinifera] &gt;gi|297738228|emb|CBI27429.3| unnamed protein product [Vitis vinifera]	1.36281e-08	gi|2072356|gb|AAB53764.1|	aminoalcoholphosphotransferase [Brassica rapa subsp. campestris]	1.77989e-08	gi|3927806|gb|AAC79507.1|	aminoalcoholphosphotransferase [Pimpinella brachycarpa]	1.77989e-08
musa_c4_small_c3689	AAAATGGTCAGCATGACCTAGATGGTGTTGAAGAAGATGAATCTCCCTTTGAGTTTCGAGCCCTGGAAGTTGCTTTAGAAGCTATTTGCAGCTACCTTGATGCACGCACTACTGAACTAGAGACTGCTGCTTACCCTGCCTTAGATGAGCTGACTTCCAAGATCAGCAGTCGTAACTTGGATCGTGTGCGCAAGTTGAAGAGTGCCATGACTAGGTTGACTGCTCGTGTCCAAAAGGTAAGGGATGAGCTTGAACAATTACTGGATGATGATGATGACATGGCAGATCTTTATTTGACAAGAAAACTGGCTGGAGCATCCTCTCCTGTCAGTGGTTCTGGTGTGCCTAACTGGCTCCCTGGTTCTCCAACAATCGGTTCTAAGATATCCAGAGCAAGCA…	16	0	gi|242033009|ref|XP_002463899.1|	hypothetical protein SORBIDRAFT_01g008500 [Sorghum bicolor] &gt;gi|241917753|gb|EER90897.1| hypothetical protein SORBIDRAFT_01g008500 [Sorghum bicolor]	1.80197e-40	gi|223974765|gb|ACN31570.1|	unknown [Zea mays]	6.84749e-40	gi|226510550|ref|NP_001149859.1|	LOC100283487 [Zea mays] &gt;gi|195635131|gb|ACG37034.1| metal ion transporter [Zea mays]	6.84749e-40
musa_c4_small_c4265	ATGTAAAAGAAGACCTGATCATACCTCATCAACACAGTTTTTATGAGTTAATTATCAACAAAGCAAGGGGCAAAAGTGGACCGCTTTTTCACTTTGATGTTCATGAGGATGTTCGAACCATTGCTGATGCAACCATCGAGAAAGATGAGTCGCATGCTGGAAAAGTTGTCGAGAGACATTGGTACGAGAAGAATAAGCATATCTTCCCTGCATCGAGATGGGAGATATATGATCCTAGCAAAAAATGGGAGCGGTATACCATCCATGGAGACTAAGCTCTAAATTGGATTCGGATGCTGTGTGCTTTCACCCTATCTATCTTTGAAGCAACACTTGGAATCCCTTCTGTGTTGTTGACGTATTACCAACTCGGAACTGTGTCAAATCTGAAGCTAATGT…	16	0	gi|255576717|ref|XP_002529246.1|	Protein FAM50A, putative [Ricinus communis] &gt;gi|223531282|gb|EEF33124.1| Protein FAM50A, putative [Ricinus communis]	1.14191e-48	gi|225427921|ref|XP_002275138.1|	PREDICTED: hypothetical protein [Vitis vinifera]	1.9478e-48	gi|297744659|emb|CBI37921.3|	unnamed protein product [Vitis vinifera]	1.9478e-48
musa_c4_small_c4441	ATGGATCATGGGTAGGAGGATCAAACAGGCATGGTGCTCAAAATTCACAACCACGATCTTGTGCACAATGTGCTTTGGTGGGGACTGCACGTCTCAGACGAAATGCTCGATCCAAGGGACTGCTTCAACGCCCTTACGTCCATTCATTGCTCGCAATCGCTGCAGTTTGTGTCTGTGTCTGTGTATTTTTCCGGGGCGCACCACAGATTGGTTCTATTGAGCCGTTCAAATGGGAGAATCTAGAGTTTGGCCCCAGATAGTTTCAGTTGATTAGTCATGGTGTAACTGAAGTATAGGTGATTCAGATATGAAGACACTGAAAGTAGTGTTGCCTTGGTTTTGACACTGGCACCTTGTAACATATATGGAGGAGTGGCTGATGGCAGGCAAGACAAGCTT…	16	0	gi|224083386|ref|XP_002307006.1|	predicted protein [Populus trichocarpa] &gt;gi|222856455|gb|EEE94002.1| predicted protein [Populus trichocarpa]	4.52058e-15	gi|224065627|ref|XP_002301891.1|	predicted protein [Populus trichocarpa] &gt;gi|222843617|gb|EEE81164.1| predicted protein [Populus trichocarpa]	1.11346e-13	gi|297745623|emb|CBI40788.3|	unnamed protein product [Vitis vinifera]	1.45422e-13
musa_c4_small_c4644	AGAGTCCAGCAAGGGTAATCCATGTGGAGATTTACCGGAGCCACTTGCATTCTCGACTGTCGAGAACACAGGGAAGTGAGATGAAGTTGAAGCACCACCCCTGCGACTGTAACTTTAGAGCCTTGTACATCTTGAAGGAAAGCTCATGATGTTAAGAGGCTCATTCATTGTTCTGCCATTATTCCTTTTTACCCAGCACTGCAGCAACGAGAGAGACCACGAAGCTCCGGCAATTTCTCCTGATGCCACTTCTCTCTGTGCCTTTCTCTTCTCTGGCTAAATTTTTGACATTGATTGGTGCCAATACCATTGGCTATTTTTGTTGTTTCCTTAGCTTTCTTTGTTGTACGCTGTGATGCTTCACGGTGTATTACTAAATGC	16	0		No hits found
musa_c4_small_c4767	TACGAAGGGCAAAGAATGGCATTTTCAGTTTAGATTTTGGCCAAATAACAACAGTAGAATGTATGTCTTAGAAGGTGTTACTCCTTGCATACAGTCTCTTCAGCTGCAAGCTGGTGATACAGTGACTTTTAGCCGAATAGATCCTGCAGGTAAACTTGTCATGGGTTACCGAAAGGCAACAAACACTGTGCCATTACAGGATTCTCAGATTTCTGCAATTGCTAATGGTACATTTGGCAATGAAACATTGTTTTCTGGTGCT	16	0	gi|242051298|ref|XP_002463393.1|	hypothetical protein SORBIDRAFT_02g043000 [Sorghum bicolor] &gt;gi|241926770|gb|EER99914.1| hypothetical protein SORBIDRAFT_02g043000 [Sorghum bicolor]	2.44106e-37	gi|293335537|ref|NP_001168259.1|	hypothetical protein LOC100382023 [Zea mays] &gt;gi|223947081|gb|ACN27624.1| unknown [Zea mays]	2.44106e-37	gi|222637692|gb|EEE67824.1|	hypothetical protein OsJ_25593 [Oryza sativa Japonica Group]	1.58225e-36
musa_c4_small_c5490	GCAACTATTGCGCTGGCAACTCACAAGAATGCAATTGGCGTTGCTGTGGGAGCAACCCTGGGACACACCATATGCACATCATTAGCAGTGGTCGGAGGGAGCATGCTGGCGTCAAAGATCTCACAGAAAACAGTGGCTACTATTGGCGGCCTCCTATTTTTCGGGTTTCTTTGTCATCATACTTCTACCCTCCATTATGATGTTAAATATCTGGATTTTTTTTATGGTAACCATTTGTTCCAAATAGAACTTTTCTTTCCTTTTTGTCTGTGCCCATTTTTTTGGGTCATCCTAACACAGATATAATTAATTTAAATTGTA	16	0	gi|255547600|ref|XP_002514857.1|	pentatricopeptide repeat-containing protein, putative [Ricinus communis] &gt;gi|223545908|gb|EEF47411.1| pentatricopeptide repeat-containing protein, putative [Ricinus communis]	2.17743e-22	gi|225430995|ref|XP_002278837.1|	PREDICTED: hypothetical protein [Vitis vinifera] &gt;gi|297735283|emb|CBI17645.3| unnamed protein product [Vitis vinifera]	2.8833e-22	gi|147864472|emb|CAN82640.1|	hypothetical protein [Vitis vinifera]	2.8833e-22
musa_c4_small_c5987	AGAATTGACGGTTGAGGAGATGGGGAGGATGATCCGGAGCTGCCTGCAGTCGCGCTGAAGCTGGTGAACTCGGTGGCGGGATTTGTTGGGGTAGGGTTGATCCTCTACTCCCTTTGGATGATCAGGGTCTGGTACCGGCAAGCCCATGCCTTCCCCACCGCCGACTCGTGGTTCATATACACTTCTCTTGGACTAGGAGTTTTCTTTTGCTTGATAGCATTTTCTGGTCATATTGCCGCTTCGT	16	0	gi|255553795|ref|XP_002517938.1|	conserved hypothetical protein [Ricinus communis] &gt;gi|223542920|gb|EEF44456.1| conserved hypothetical protein [Ricinus communis]	1.4175e-13	gi|212723600|ref|NP_001131563.1|	hypothetical protein LOC100192904 [Zea mays] &gt;gi|194691862|gb|ACF80015.1| unknown [Zea mays]	2.25277e-13	gi|147856838|emb|CAN83474.1|	hypothetical protein [Vitis vinifera]	4.91044e-13
musa_c4_small_c6093	AGACGATCACAGGTGGGATCCACAAACTTGTACTTGGTAGCTGATCTTATTGTTCTCCTCTCCTGGCTTAATCGGATCGACCTTGCTTAACCAACTTACTTGCCTGACCTGGTCCTTGAAGTTCAGTTTCATTAAATACAGCTTATCTTGTCTACTACTGTTTCAATTCGACGGCAATCTAACCACCACAGTTCTCTTTTATGGTTTTTTNTTTTACTTTAACTATGTAGTAATGTCG	16	0		No hits found
musa_c4_small_c6306	AGAGCGTTTCGTCCGCCGTTGGGCCGAGCAATTAGCACACCCAAAGGTCAGCTATGAGCTCCGCAGCATCTGGATCTCGTTCCTGTCGAAGTGCGACACATCGCTGGGACAGAAGGTGGCGAATCGCCTCAACATGAGAGCAAAACATTCTGAAGTAAGGAGTATGCATAAGTAAAACGCCTGCAGTATATGCGTACACAGAGTTCCGTTCCGATCGTGGTTTGTTTATGTACGTAAAACTAAACCATGTAC	16	0	gi|157418810|gb|ABV55108.1|	catalase 2 [Musa acuminata AAA Group]	1.71683e-19	gi|300521440|gb|ADK25939.1|	catalase [Musa acuminata AAA Group]	4.99522e-19	gi|37594590|gb|AAG61140.2|AF332973_1	catalase 2 [Zantedeschia aethiopica]	4.37603e-15
musa_c4_small_c8551	GTGCTTCCTCTGTTTTGTATTAGTCCATAAAACTCTCACTTTTCCTCTAGGGTTTTGCCTTCCCGCTACCGTTTCCACTGACGGCCGCATCTATGGCGAAACCCGGCAGAGCTAGGCCGAGGAGCCCATCGGCGTCGGCGTCCGGCTCTTCGTCTCCATCTCGTTCCTACTCCGGCTCGGGCTCCCGGTCGCCGTCCCGCTCCCGATCTCGATCCAGGTCATTCTCCTTT	16	0		No hits found
musa_c4_small_c8730	GGTGGTGGCGGTGCTCGGGACCGCCATCTGGCCGGCGGGCTCGCGAACCAGCTGCGGTACACCGACGGCGTGTGGCAGGACGAGCTCGACTTCAAGACCTCCGGTGCCGACTACGCGGGACCGTTCGTGCTCTACTTCAGCTACGGCTTGCTGGATGCCATGTTCCAAAGCCTGTGCCTATTGGATGATCGGCGCGCTGGCCGACGACTCCCAGACTCTTAGCAGGTACAGCGGATTCTACAAGGGAGTGCAGAGCGCCGGGTGCCGCAGTTGCTTGGCAGGTCGACACGCACAAGGTCCCCCTGCTATCGCAGTTGATCGTGAACTGGTCTCTCACCACGGTGAGCTACCCATTACTAGCTGTCTTGGTGATGCTATTCGTGAAAGATGGAAACACGG…	16	0	gi|255549108|ref|XP_002515609.1|	conserved hypothetical protein [Ricinus communis] &gt;gi|223545247|gb|EEF46754.1| conserved hypothetical protein [Ricinus communis]	6.15717e-41	gi|38346872|emb|CAE04606.2|	OSJNBb0004G23.4 [Oryza sativa (japonica cultivar-group)]	5.33591e-39	gi|21536696|gb|AAM61028.1|	unknown [Arabidopsis thaliana]	5.65904e-38
musa_c4_small_rep_c3001	TTGTTGTGTCAGCTCTGCACGCCATATCTGGATTGGGTGATACCCTCTTCAGAAAGAACCTGGCCTTGTTCTTCCCCCTTCTTTCATGTCTGATAAGCTGCGAGCATGGTCTACTGAGGTACAGGTCGCACTAAGTGACATGCTCAATACATAGGTAAGGTCCAATCTTGCTTCGGGCATGTTGAACACGGTATGATGATCTCAATTTTTAGGGCTTTGAGGTGGATTTATGTCAGTTTACTGGATGCTGTTTTGGCTGTTCATGTTTCTTTTTGCCTTCGGAACCTCGTATGAACAGTGTATCAGAAAGCAGAGATGGGGGGGAAGATTTGATGTTGTAATCTAGTTTTTCATTCTGTAAATATGTTGCTGGTGGAATGTATTTCATTGTTGTGATGT…	1	21	gi|224127398|ref|XP_002320064.1|	predicted protein [Populus trichocarpa] &gt;gi|222860837|gb|EEE98379.1| predicted protein [Populus trichocarpa]	6.9697e-08	gi|296089160|emb|CBI38863.3|	unnamed protein product [Vitis vinifera]	3.45903e-07	gi|242036331|ref|XP_002465560.1|	hypothetical protein SORBIDRAFT_01g041140 [Sorghum bicolor] &gt;gi|241919414|gb|EER92558.1| hypothetical protein SORBIDRAFT_01g041140 [Sorghum bicolor]	3.45903e-07
musa_c4_small_rep_c3424	CTTGTTCTACTTCAGTTAAACTGATTATCGTGCAAGGATCAGGCTTATTAACCAGGACAAGAACAAATACAACACACCTAAATACCGATTTGTTGTTCGATTTGTATCCTAGGAAGTTGTTGCTAATATTTCTTTTTGCCTTTTCTTAAACTTATCAGTGGCAATTTTTGTTTGATGCTTAATAAGATATGTGGCTAGACTAACAAAGATATTGCTGCACAAATAATATCTGCAAGCATTGCTGGTGATCTGGTTCTTGCATCTGCATATGCTCATGAACTCCCCCACTATGGGCTTGAAGCTGGTCTTACTAATTATGCTGCAGCCTATTGCACTGGACTTCTCTTGGCACGACGCGTTCTGAAGATGCTTGAAATGGATGAAGAATACCAGGGGTTC…	16	0	gi|225468097|ref|XP_002265940.1|	PREDICTED: hypothetical protein [Vitis vinifera]	2.11957e-30	gi|296088828|emb|CBI38286.3|	unnamed protein product [Vitis vinifera]	2.14174e-30	gi|225466526|ref|XP_002268261.1|	PREDICTED: hypothetical protein, partial [Vitis vinifera]	2.16733e-30
musa_c4_small_rep_c3574	ATTCATCGGAGGATTTCTCGGAGCCGCCTTTCTCGCCGGACAAGGCTGGCAGTCATGGCCGTTTGGTGAAGGAGACAAGGTTTGGGAGCAGCCGCTTCCTCGCATGCATTACTGGTGCGAGTTAAATTGCATTTGACTGCATTTAGGATCGACGGATGCAAGTAATTTATGTAGTGATATGAGGATTAGATCATGTCATTATAGTCTTTTAAGGAAGGTGAACAACTCAGAGAGGCTGTGTTTTCCTGATCAAACGTGAAGGAAAATAACGAGAGAATAAGAAGAAGAAGAAGAAGAAAGCCTTCTTCTACCTACTCTGATATGAATCATGTCCTGTTGTCTCTCTCGAGAAATTAGCTGCAAAATTTGCAGACTTTGAACATATATCTTGCTTGTAAA…	16	0		No hits found
musa_c4_small_rep_c3937	GTACTGCTTCTGGTTCATGGATAAAAATCCCATCTCTTTTTCCCATAGTTTTCTTCATGTTCCACGCCGATCCTTGGATTTCTGCTCTAAAAACTTGTTCTTTATTGCTTTATAATGGGTAAAAACTCGAGGAGATGCCAAGTGCACTCAGAGGTATATCTGTTCGATGGTGCTTAGAACTTTATCTTCTTTTTTTTCGCTTGCCTCCAAGTTCATATGTGCTTACTGCTCTCGCTAAAGCTTAAGGTTCATTTCTCTCCATTTCTTGTGGAAATTTAAATGTAGCCAAAAGTATTTGTTGGATGTTCTGTGAAGTCTTTTTATCCCTCAGTATTATCTTCAACGATATAAATAGGTCTTCTCCCAGTTTCTGAGATCTACATAAGCCCTGAAATCTTT…	1	21		No hits found
musa_c4_small_rep_c4287	GCTTCCCATGCATGTAAGGAGAAAGATCTTGTTCCTTCTGTATGTTATATTCTCCTTCAAGTTAAAGGAATTATTCTTTAACTATGTTATAGTTATAGTCACGAGGAATTATATTCTCCTTCAAGTTATAGTCACGAGGAATTTCAGTCAGGACTAATGAAAAATGAATGCTGGAAGAGAAATTGCATGTTATATGAATCAAAGAGAAAGATACTCAGTTGTTACAGACGTGCTTATTTTTGCTATGCATATTTATATAAATTTGCCAAATCCAGGATTCTGGTTACTAATGTTATTAACAATAATAAAACTATACAAGTACAAAATGTTGTATGTAGAAAACAGAGGACCATTTAGAAATCTAAATTTCAA	16	0		No hits found
musa_c4_small_rep_c4357	GGTCGTCTCCTTTGCGGTGTCGGCAGAATTTTTTTGGAGACGAAGCAACTTGCTTCTGTGACGATGACATCGGACCTCTGGCTTCTATGCTTTAAAAAGGTTGTCAGGATGAAGTTTTTGGGACACACTCCTTTGGACAGGGTGATCTTGATTCTGATTATTTCCGGACGAACAAATCGACTGTGAAAAAAGTGATGCTTTCATTGTTGGTTTCAAGAGGTTTGCAGATCTGACTTGACTGAGATGCACAGATTTGTGAGCCAAAGATGTCAAGCAAATCCAATGTGATATTGAAGAATTTGAACTGAGCATAAAGTTACATTAGCTATCTATCTCTATCAAGTCTAAGGGAATTAAGGATTTATAAGCTTCTAGTATCTCATATGTGTCGGAGTTTAT…	1	21		No hits found
musa_c4_small_rep_c5479	AGGACCAGCATATGTGGAAGAGGGAGAGGTCCAAAGCAAGGCAGAAGACCAAAATTGGTTTTACAGCAAGAGTGGACGCCAAGATCAGACAGCTAAGAGAAAAGTTTCAGAGGAAAGTCTCATCAGTGAATGTCCAAGCTCAGTCATAAGATGTTTAAAGCCCTAGCCAGTGGACTTTCTTCTGCTTTGTAATTTTTTGGTTCTTGATTTTTCTTCTTCACTAATTCATCTGTTGTTGTTCTTCAAGAATGATTCATAGGCTATCATCTGTATCATAAATAAACATTTTTGACTCAAAGCGCCATGGAAATAATCGAAGTATATACATACATTTCTTGTCCTCAGTGAAGCATTTCAATTT	16	0	gi|224128678|ref|XP_002329063.1|	aminophospholipid ATPase [Populus trichocarpa] &gt;gi|222839734|gb|EEE78057.1| aminophospholipid ATPase [Populus trichocarpa]	1.33257e-11	gi|255560731|ref|XP_002521379.1|	Phospholipid-transporting ATPase, putative [Ricinus communis] &gt;gi|223539457|gb|EEF41047.1| Phospholipid-transporting ATPase, putative [Ricinus communis]	3.87718e-11	gi|297853208|ref|XP_002894485.1|	hypothetical protein ARALYDRAFT_474559 [Arabidopsis lyrata subsp. lyrata] &gt;gi|297340327|gb|EFH70744.1| hypothetical protein ARALYDRAFT_474559 [Arabidopsis lyrata subsp. lyrata]	1.12809e-10
musa_c4_clusters_pos_c1343_1	TAATACGAAAGGCATTCCAAGCTACAGAAGAAGGTTTTGTATCTCTAGTCACCAATCAATGGCCTACTAATCCGCAGATTGCAGCTGTTGGCTCCTGCTGTCTAGTTGGTGTTATCTGTGGTGGCATGCTGTACACGGCTAATCTCGGGGACTCCCGTGTTGTTCTTGGGAAACTTGTTAAAGCAACAGGAGAAGTTCTGGCTGTCCAGTTGTCGGCAGAACATAATGCTGGAATTGAGTCTGTGAGACAAGAGTTGCAGTCGATGCACCCAGAAGATAAACAAATTGTTGTTTTGAAGCATAATGTTTGGCGTGTGAAGGGCCTAATCCAGGTTTCTAGGTCAATTGGTGATGTATACCTTAAGAAGGCAGAATTTAACCGTGAACCCTTGTATCCCA…	2	24	gi|255579574|ref|XP_002530628.1|	protein phosphatase 2c, putative [Ricinus communis] &gt;gi|223529801|gb|EEF31736.1| protein phosphatase 2c, putative [Ricinus communis]	1.49701e-127	gi|218198894|gb|EEC81321.1|	hypothetical protein OsI_24486 [Oryza sativa Indica Group]	1.49701e-127	gi|115469996|ref|NP_001058597.1|	Os06g0717800 [Oryza sativa Japonica Group] &gt;gi|75252834|sp|Q5Z8P0.1|P2C60_ORYSJ RecName: Full=Probable protein phosphatase 2C 60; Short=OsPP2C60 &gt;gi|18855039|gb|AAL79731.1|AC091774_22 putative protein phosphatase [Oryza sativa Japonica Group] &gt;gi|54291045|dbj|BAD61722.1| putative protein phosphatase 2C homolog [Oryza sativa Japonica Group] &gt;gi|113596637|dbj|BAF20511.1| Os06g0717800 [O…	1.49701e-127
musa_c4_clusters_pos_c954_1	GCATAAGAGCCGTTGATACTGTTGATGTTGACTTTGATACATCTGGCACGAGCAATGTGAACTGTTCAGAAGCTACTCCACTAAACTGTATAGGCAGTCCCATAAAGAGGAAAAAGATCTATGTACGTCTTCTTCTGAGTATTGACCGTCGTGAGACAACTGCAGCAGCATTGGAAACAGTTAATTTAGCAATGGATCTGAAGAATTTTGGAGTGGTTGGCATTGACCTATCTGGCAATCCTGTTATTGGAGAATGGCAGACCTTCCTGCCAGCCCTGAAGCATGCTAAAGAGCTAGGGCTTCCTATTACTCTCCACTGTGGAGAGAGATTTTAGGTGCCAAACCACAAGGAAATCCAAGCAATGCTTGATATCTGCCCCCAGCGAATAGGCCATGCTT…	2	24	gi|195640778|gb|ACG39857.1|	deaminase [Zea mays]	2.68356e-69	gi|115473871|ref|NP_001060534.1|	Os07g0661000 [Oryza sativa Japonica Group] &gt;gi|22831206|dbj|BAC16064.1| putative adenosine deaminase [Oryza sativa Japonica Group] &gt;gi|113612070|dbj|BAF22448.1| Os07g0661000 [Oryza sativa Japonica Group] &gt;gi|215704167|dbj|BAG93007.1| unnamed protein product [Oryza sativa Japonica Group]	1.3205e-68	gi|125601393|gb|EAZ40969.1|	hypothetical protein OsJ_25451 [Oryza sativa Japonica Group]	2.24723e-68
musa_c4_small_rep_c907	CGGCGGGTAGTCGTAGAAGGACGCGAGAGGAGGGGGTGATGGCGGAGAAGTTGGCACCGGACAAGCGCCACAGCTTCTCCCATGGCGGTCAGAAGGTCTTCGAATGGGATCAAACCCTAGATGAAGTCAACATCTACATCGACCTCCCTGCCAATGTCCCCAAGAAGCTGTTCTACTGCAAGATCCAGTCCGTGCACATCGAATTGGGCATCAAGGGAAATCCCCCATATCTCAATCATGATCTCGCCTGCCCTGTGAAGACTGACTCGTCGTTTTGGACCCTTGAGGATGAGATCATGCATGTAACACTACAGAAGAGGGACAAAGGACAAACTTGGTCATCTCCCATACTTGGTCAGGGTGCATTGGATCCATATTCAGCAGATCTTGAACAGAAGC…	41	11	gi|255628837|gb|ACU14763.1|	unknown [Glycine max]	3.7467e-78	gi|225448279|ref|XP_002274773.1|	PREDICTED: similar to nuclear movement family protein [Vitis vinifera] &gt;gi|296086806|emb|CBI32955.3| unnamed protein product [Vitis vinifera]	6.3909e-78	gi|255628127|gb|ACU14408.1|	unknown [Glycine max]	7.06597e-77
musa_c4_small_rep_c1426	TGAAATCTTGGAACATAAAGATTCATCTGCTTTGAGCCAGTTTATCTCAGAGTTGATGGTGGTGATGGTACCACAAATATGGCAATTCCGGAGCTGCTGTACACTAATGTTGGGGGTAATTTATTGCCAGCTTTACCTCTAACTGATAATCAGTTCGTCAACGAGTACGAGAACATTCCTGTTGCGCCAGATATCAAACAGAACGTCAATGGCAAGAGAACAATCACAAGTCATCTGGTGAACATGCTAGGCTCAATATCTGCACCCCCAGCATTTGCTGCAGAATATCCTGCTAGTTTAGGAAGTACTCATGTCACAGTCGGCATGGTCGATGTACATGGCTTATCAGCTACAAGCAGCACAGGACACTGCTCCTTGCAAAAGAATGGAAACGGGGAT…	27	4	gi|29367359|gb|AAO72552.1|	NAC-like protein [Oryza sativa Japonica Group]	3.59825e-19	gi|115449815|ref|NP_001048559.1|	Os02g0822400 [Oryza sativa Japonica Group] &gt;gi|48716279|dbj|BAD22894.1| putative NAC2 [Oryza sativa Japonica Group] &gt;gi|48716521|dbj|BAD23126.1| putative NAC2 [Oryza sativa Japonica Group] &gt;gi|113538090|dbj|BAF10473.1| Os02g0822400 [Oryza sativa Japonica Group] &gt;gi|125584192|gb|EAZ25123.1| hypothetical protein OsJ_08923 [Oryza sativa Japonica Group] &gt;gi|215717061|dbj|BAG95424.1| un…	3.59825e-19	gi|242063552|ref|XP_002453065.1|	hypothetical protein SORBIDRAFT_04g037720 [Sorghum bicolor] &gt;gi|241932896|gb|EES06041.1| hypothetical protein SORBIDRAFT_04g037720 [Sorghum bicolor]	5.19587e-18
musa_c4_small_rep_c1858	GAGACGTGTTCACTGCACTGAGGGAGAGAGAAATCCGGTTTCCTCTCTTTGTCGCCCCTTCCTCCTCCCTCTCTCACTTTTCCCGTCGCCTCCGGATGGAATCCACCCTCTTCCTTGCCCGATCGGCCTTTCCGGTCACTGTCGCTGCCGGCGGCAAGGACGCGCGGTTCCGCTTTGCGACCACCGGGCTGCCGCGGACGGCATCGGCGTCAGTAGTGATCGTGGCAGCGCTGGAGAAGGGCGCCGGTGCGTCGGGCAATGGCGCCAAGAAAACCGGCGGGGCCGGCGGCGGAGGCAGGGTTCCCAATTCCAATTATGTGGTGCCACTCGACCTGACGCCGTCATTCTGTCGCCCTCTAAAGGAGATCCTCCGGGACCTCAACAAGAGAGTGCCCGACA…	27	4	gi|255543302|ref|XP_002512714.1|	conserved hypothetical protein [Ricinus communis] &gt;gi|223548675|gb|EEF50166.1| conserved hypothetical protein [Ricinus communis]	1.29355e-55	gi|115456629|ref|NP_001051915.1|	Os03g0851500 [Oryza sativa Japonica Group] &gt;gi|108712136|gb|ABF99931.1| SnRK1-interacting protein 1, putative, expressed [Oryza sativa (japonica cultivar-group)] &gt;gi|113550386|dbj|BAF13829.1| Os03g0851500 [Oryza sativa Japonica Group]	1.29355e-55	gi|242037391|ref|XP_002466090.1|	hypothetical protein SORBIDRAFT_01g001020 [Sorghum bicolor] &gt;gi|241919944|gb|EER93088.1| hypothetical protein SORBIDRAFT_01g001020 [Sorghum bicolor]	8.38454e-55
musa_c4_small_rep_c2778	GCACACGGTTTCGTTTTGCTCCACTTGATTCAAGCAACATTAGAGAACGCACGGAACATGTGATAAAAGCAGAAGGGCTTGATGTGACTGAGAGCGGCTTGACAGCATTGGTGAGACTGAGCAGTGGCGACATGAGAAAGGCTCGTGAATATTTTGCAGTCAACACATATGGCTTCTCCACATGTGACTGATGAAGCTGTTTATCTGTGCACTGGAAATCCAATGCCAAAAGACATTGAGCAGTATTGCCTATTGGCTACTTAATGAGTCTTTTACAGCTGCTTTTAGATATATTTCTGATGTCAAAATGAGGAAAGGACTGGCCTTGATAGATATTGTGAGGGAGGTTACAATGTTTGTTTTCAAGATCAAAATGCCATCCGATATTCGAGTTAAGCT…	27	4	gi|219363377|ref|NP_001136580.1|	hypothetical protein LOC100216703 [Zea mays] &gt;gi|194696262|gb|ACF82215.1| unknown [Zea mays]	1.71128e-65	gi|115449001|ref|NP_001048280.1|	Os02g0775200 [Oryza sativa Japonica Group] &gt;gi|46805779|dbj|BAD17147.1| putative replication factor C 36kDa subunit [Oryza sativa Japonica Group] &gt;gi|46806135|dbj|BAD17365.1| putative replication factor C 36kDa subunit [Oryza sativa Japonica Group] &gt;gi|113537811|dbj|BAF10194.1| Os02g0775200 [Oryza sativa Japonica Group] &gt;gi|215697717|dbj|BAG91711.1| unnamed protein product [Oryza sati…	1.71137e-65	gi|195628076|gb|ACG35868.1|	replication factor C subunit 3 [Zea mays]	6.40562e-65
musa_c4_small_rep_c1303	GGAACCCGGAGATCGTGAGGATGAGGTATGATCGGCTGAGGAGTGTGGCCGGGAGGATACAGACGGTGGTGGGCGACATCGCGACTCAGGGTGAGAGACTGCATTTGCTGCTAACATGGAGGGATCCCCGGGCCACGGCGATGTTCCTGGTCTTCTGCCTGTGTGCAGCGATGGTGCTGTACGTGACGCCGTTGCAAGTGGTGGCAGCTGCCGCGGGGTTCTACTTGATGAGGCATCCAAGGTTCAGGCACAAGTTGCCGTCTGTGCCCGTCAACTTCTTCCGTCGATTGCCGGCGAGGACGGACAGCTTGCTCTAGAGCAGGAGCAGCATCGATGTGGAGTTGGTTGGCTGTTCTTCCTTGGTGCTTTATGCGTAGGAGTATCTGTTGCTGTAGCTGG…	7	36	gi|224029385|gb|ACN33768.1|	unknown [Zea mays]	1.9912e-45	gi|293332419|ref|NP_001168012.1|	hypothetical protein LOC100381735 [Zea mays] &gt;gi|223945493|gb|ACN26830.1| unknown [Zea mays]	1.9912e-45	gi|115461410|ref|NP_001054305.1|	Os04g0683800 [Oryza sativa Japonica Group] &gt;gi|32488702|emb|CAE03445.1| OSJNBa0088H09.3 [Oryza sativa (japonica cultivar-group)] &gt;gi|113565876|dbj|BAF16219.1| Os04g0683800 [Oryza sativa Japonica Group] &gt;gi|215736849|dbj|BAG95778.1| unnamed protein product [Oryza sativa Japonica Group]	6.40548e-44
musa_c4_small_rep_c2898	CACCAAATTCTACTCTCTCTCTCTCTCTAGACCTAACTTGATTCTCAGAACAGAGCTGAATAGACCAAATGATGTGCTATACTCGGAGGTTATATAGATCAAATGATGCCGGGACCAGAGAAATAAGATGAGTAGACGGGATCGGGCCTTTTCCCCCTCTTCTCTTCTTCACCAAATTCTACTCTCTCTCTCTCATGTTCATAACTTCCTATTTCTTCCTTTTTCCTATGTTCAGCACTACCTATTCTCCCCATTTCCGCCCAAAATATTAGCACTTTTACTAATATATTTAATGCCAAGGAACGATTGTGCAGTTTTTTTTATGAAGCTTATGAGAGAGTAAAGAATACTATTTTGACCCAAAAAACACGAAAATGTTTTGGCTTCATCATGAGTTAT…	7	36		No hits found
musa_c4_small_rep_c977	AAAACACAACCCTCACTCTCGTTCTGGCAAACACTTCGTCTTCCCAACCGATACACCACGTCGAGTGGCCGAGGCCAAACTCCAACGAACGAACACGATGCTCGGCTCTTCATTTCGCCTCCGTCTCCCCTCCCTAACCTCCTCCTGCTCCTCGCTCCTCCGCTTTAGAACCAGCCCTACCCAACCTCCGCTTCCGTCCCTTTTCTTCACCTACGCCACCACCACCGCCTCCCCTGTCTCCGACGACGACGACGTCGCCGCCGCCGCCGACCACCTCCCCTTCCCCTCCCAGGAGTCCGTCCTCTACGTCCTCAAGAAGTTCGACAAGAAGCCGCAGCAGGCCCTGTCCTTTTTCCGCCGCGTCACAGCTCGGCCCGGCTTTGCCCCCGGCCCCCCAGC…	56	20	gi|255540497|ref|XP_002511313.1|	pentatricopeptide repeat-containing protein, putative [Ricinus communis] &gt;gi|223550428|gb|EEF51915.1| pentatricopeptide repeat-containing protein, putative [Ricinus communis]	1.58652e-13	gi|125529279|gb|EAY77393.1|	hypothetical protein OsI_05381 [Oryza sativa Indica Group]	1.93939e-11	gi|115442501|ref|NP_001045530.1|	Os01g0970900 [Oryza sativa Japonica Group] &gt;gi|15289974|dbj|BAB63669.1| pentatricopeptide (PPR) repeat-containing protein -like [Oryza sativa Japonica Group] &gt;gi|113535061|dbj|BAF07444.1| Os01g0970900 [Oryza sativa Japonica Group] &gt;gi|125573469|gb|EAZ14984.1| hypothetical protein OsJ_04919 [Oryza sativa Japonica Group] &gt;gi|215678751|dbj|BAG95188.1| unnamed protein product [Oryza sativ…	1.93939e-11
musa_c4_small_rep_c524	GGCCGAAACCCTAACTCGATTTAGTGGGGAAGTGCGATCTTCGGAAGCGGAGGGCGTTATGGCTGTCGCCACTGACATCGTGGCCAGAACAGTATCGGTGTTCGCGGTGGTGGCTTTGCTTTCGCTGACTCTGGTCTCCTCCAACTCCGAGGGTGACGCACTCTACGCCCTGAGGAAGAGCCTCTCCGACCCAGGCAACGTGCTCGAGAGCTGGGATCCGACGCTTGTGAACCCTTGCACTTGGTTCCATATCACCTGTAATCAAGACAATCGCGTCACTCGCGTGGACCTAGGCAATTCAAAGTTGTCTGGCCATCTCGTACCTGACATTGGACGTCTTGAGCATTTGCAATATCTGGAACTTTACAAAAACAATATTCAAGGGACCATACCAACTGA…	14	50	gi|255578680|ref|XP_002530200.1|	serine-threonine protein kinase, plant-type, putative [Ricinus communis] &gt;gi|223530293|gb|EEF32190.1| serine-threonine protein kinase, plant-type, putative [Ricinus communis]	3.75842e-98	gi|30385250|gb|AAP23944.1|	leucine-rich repeat protein [x Citrofortunella mitis]	1.20904e-96	gi|224106682|ref|XP_002314247.1|	predicted protein [Populus trichocarpa] &gt;gi|118487907|gb|ABK95775.1| unknown [Populus trichocarpa] &gt;gi|222850655|gb|EEE88202.1| predicted protein [Populus trichocarpa]	1.57906e-96
musa_c4_small_rep_c1930	CCAAGAAACGAATTCTTGTTAGGCTTTTTGGGGAGGAGAAACCCAAACCTGATCCCGCAAGTGGAGTTGCTGGCGGCCCGAGTCGCCCCAGATCTCCGCCTCTTCTCCCATCTCAACAACCCCCTCTTGAGACCTCCGCACGTCGGTGGTGGTGGTTGGGGCCGGCCATGGCGGCGTCTTCGGCCCTCTCGTCCTTTCGCTACGCCGATAGCCTCGTGGTGGTCGGCATCTCCGTCTGCACGGCCTTCCTCTGCGAGGCCATCTCTTGGCTCCTGATCTACCGCACATCTACGTACAAATCCCTTCGCTCCTCCATCGACAAGGCCTCCAAGAAGCTCGACACCATGAAGTCCACCTCCGCCTCATCCTCCTCCAAGAAACCCTCGTCCTCCTCGTCCT…	22	2	gi|255579029|ref|XP_002530366.1|	Transmembrane and coiled-coil domains protein, putative [Ricinus communis] &gt;gi|223530113|gb|EEF32027.1| Transmembrane and coiled-coil domains protein, putative [Ricinus communis]	9.58412e-25	gi|225441508|ref|XP_002280441.1|	PREDICTED: hypothetical protein [Vitis vinifera] &gt;gi|297739810|emb|CBI29992.3| unnamed protein product [Vitis vinifera]	1.6348e-24	gi|35187454|gb|AAQ84318.1|	fiber protein Fb27 [Gossypium barbadense]	1.05965e-23
musa_c4_small_rep_c3778	CTGTCGGCATCGGCGGCCCCGTCGGCACCGGAAAACAGCTTTAATGCTGGCACTTTGCCAATTTCTACGTGACAAATACAGTCTTGCAGCGGTAACAAATGATATATTCACAAAAGAGGATGGAGAATTTTTAGTGAAGCATGGAGCACTTCCAGAGCAAAGGATTCGTGCTGTTGAAACTGGAGGCTGCCCACATGCTGCTATACGAGAAGATATAAGTATTAATCTAGGCCCTCTGGAAGAGCTATCTAATTTGTATAAGGCAGACATACTTCTTTGTGAATCTGGAGGAGATAATTTAGCTGCTAACTTTAGCAGAGAATTAGCAGACTATATAATTTACATCATCGATGTTTCTGGTGGTGATAAAATACCTAGAAAAGGCGGACCAGGGATAAC…	22	2	gi|195612816|gb|ACG28238.1|	urease accessory protein ureG [Zea mays] &gt;gi|224032055|gb|ACN35103.1| unknown [Zea mays]	1.76744e-98	gi|242088853|ref|XP_002440259.1|	hypothetical protein SORBIDRAFT_09g028620 [Sorghum bicolor] &gt;gi|241945544|gb|EES18689.1| hypothetical protein SORBIDRAFT_09g028620 [Sorghum bicolor]	8.71578e-98	gi|13161908|emb|CAC33001.1|	urease accessory protein G [Solanum tuberosum]	1.93516e-97
musa_c4_small_rep_c6491	GGGCATAAATGGTGCAGATGAGCCGTCGTCTCTGATTGTGATCCGCGAGGGCCGTCCGCTTCTTCTCCTCGTTTGGCCGCGCTGAGTTGGGCGCATTCCGAGGTCGGGAAGGATGAAGGTAACGTTGTTTCGCGCAGCGGGAGGGAGGTCATCAAGGGCGGGAGTTGAGCTCCACGATGAGGCCACTGTGAGCGATCTACAGGAAGCTATCCATGCCCGAACCAAAAAGTACTATCCTTCAAGACAGCGACTTACCTTGCCAATGCAAGCTGGGATCCAGGGAAACCAATTGTCCTTAGTCCAAAGAAAAGCTTGTAGACTATTGTGATGGGAATGTCAAGAATCTGACTGTGGTCTTCAAGGATTTAGGAGTGCAGGTCTTATACAGAACACTTTTCT…	22	2	gi|225449521|ref|XP_002283594.1|	PREDICTED: hypothetical protein [Vitis vinifera] &gt;gi|147866000|emb|CAN83052.1| hypothetical protein [Vitis vinifera]	1.84691e-61	gi|157673580|gb|ABV60089.1|	trans-2-enoyl-CoA reductase [Gossypium hirsutum]	4.45972e-60	gi|255580033|ref|XP_002530850.1|	Synaptic glycoprotein SC2, putative [Ricinus communis] &gt;gi|223529574|gb|EEF31524.1| Synaptic glycoprotein SC2, putative [Ricinus communis]	1.28891e-59
musa_c4_large_c155	GGGCTACCCGGCAGGCATCGGCGTCCGAAACGCGCTCTTCGTGCTTGCGGCGTCCAATCTTCTGGGCCTGATCTTTACCTTCTTAGTGCCTGAATCGAAGGGCAAGTCGCTCGAGGAAATCTCTGGCGAGAACGAAGACGAGGACCAGATAGACTCCGCTGCTGTTTACAACAGGACGGTCCCTGTTTAGGATTAGCTTCCGTCATACTCTATCCTCTCATAGGTTGGTAATGTAATATTAATGGATACCTAATTAGCCGAACAGTAGTCGTTACCTCTTCTCGGTGTAATAAGATATGAAACCATATGTGGATGTATGAAGTGCACTTCGGAGTAATAGTAGCAGTTACCGTTCTTGTC	0	17	gi|242081799|ref|XP_002445668.1|	hypothetical protein SORBIDRAFT_07g023780 [Sorghum bicolor] &gt;gi|241942018|gb|EES15163.1| hypothetical protein SORBIDRAFT_07g023780 [Sorghum bicolor]	8.06568e-17	gi|162461328|ref|NP_001105817.1|	inorganic phosphate transporter 3 [Zea mays] &gt;gi|65335879|gb|AAY42387.1| inorganic phosphate transporter 3 [Zea mays]	6.82801e-16	gi|13676624|gb|AAK38197.1|AF305624_1	phosphate transporter 2 [Lupinus albus]	8.91766e-16
musa_c4_small_c2639	AGCTCGCCAATGCCGCGAGATTCATCGACAAGCTGCCCAACGGGCTCGATACGGCGGTGGGAGAGCACGGGACGCAGCTCTCAGGCGGGCAGAAGCAGCGGATCGCCATCGCCAGAGCGATCCTCAAGGATCCCAAGATCCTGCTGCTGGATGAAGCGACGAGCGCGTTGGATACGGAATCGGAACGGATCGTTCAGGAGGCGCTGAGCAGGATCATGTCGCAGAGAACCACAATAGTCGTCGCGCACCGCCTGAGCACCGTGAGGAACGCCGACACCATCACCGTCCTGCACGAGGGAAGAGTGGTAGAACAAGGTCCTCACTCGACTTTGGTGAACGATCCCAACGGCGCTTACTGTCAGCTCATCCGCCTTCAAGAACTCCGCCAGGAAGGAGACG…	0	17	gi|242057111|ref|XP_002457701.1|	hypothetical protein SORBIDRAFT_03g011860 [Sorghum bicolor] &gt;gi|241929676|gb|EES02821.1| hypothetical protein SORBIDRAFT_03g011860 [Sorghum bicolor]	6.91526e-53	gi|242058427|ref|XP_002458359.1|	hypothetical protein SORBIDRAFT_03g032000 [Sorghum bicolor] &gt;gi|241930334|gb|EES03479.1| hypothetical protein SORBIDRAFT_03g032000 [Sorghum bicolor]	2.6278e-52	gi|255548261|ref|XP_002515187.1|	multidrug resistance protein 1, 2, putative [Ricinus communis] &gt;gi|223545667|gb|EEF47171.1| multidrug resistance protein 1, 2, putative [Ricinus communis]	2.6278e-52
[truncated: 23,754 more rows]

## Sheet: Cavendish Grande Naine
				BLASTX classification (NCBI nr database)
				Best Hit			Second Best Hit			Third Best Hit
[truncated: 23,730 more rows]
