# Supplementary material for: Analysis of the leaf transcriptome of Musa acuminata during interaction with Mycosphaerella musicola: gene assembly, annotation and marker development
Source: BMC Genomics. 2013 Feb 5;14:78. doi: 10.1186/1471-2164-14-78 (PMC3635893; doi:10.1186/1471-2164-14-78)
Supplement: Additional file 5 — The most representative InterPro domains (IPR) observed across the assembled unigene contigs of M. acuminata Calcutta 4 and Cavendish Grande Naine. [file 1471-2164-14-78-S5.xls]

## Sheet: Calcutta 4
Additional file 5
InterPro Entry Accession	InterPro Entry Short Name	InterPro Entry Name	InterPro Entry Type
IPR000504	RRM_dom	RNA recognition motif domain	Domain
IPR000719	Prot_kinase_cat_dom	Protein kinase, catalytic domain	Domain
IPR001128	Cyt_P450	Cytochrome P450	Family
IPR001245	Ser-Thr/Tyr_kinase_cat_dom	Serine-threonine/tyrosine-protein kinase catalytic domain	Domain
IPR001611	Leu-rich_rpt	Leucine-rich repeat	Repeat
IPR001680	WD40_repeat	WD40 repeat	Repeat
IPR001841	Znf_RING	Zinc finger, RING-type	Domain
IPR002290	Ser/Thr_dual-sp_kinase_dom	Serine/threonine- / dual-specificity protein kinase, catalytic domain	Domain
IPR002885	Pentatricopeptide_repeat	Pentatricopeptide repeat	Repeat
IPR008271	Ser/Thr_kinase_AS	Serine/threonine-protein kinase, active site	Active_site
IPR011009	Kinase-like_dom	Protein kinase-like domain	Domain
IPR011046	WD40_repeat-like_dom	WD40 repeat-like-containing domain	Domain
IPR012336	Thioredoxin-like_fold	Thioredoxin-like fold	Domain
IPR012677	Nucleotide-bd_a/b_plait	Nucleotide-binding, alpha-beta plait	Domain
IPR015943	WD40/YVTN_repeat-like_dom	WD40/YVTN repeat-like-containing domain	Domain
IPR016024	ARM-type_fold	Armadillo-type fold	Domain
IPR016040	NAD(P)-bd_dom	NAD(P)-binding domain	Domain
IPR017441	Protein_kinase_ATP_BS	Protein kinase, ATP binding site	Binding_site
IPR017986	WD40_repeat_dom	WD40-repeat-containing domain	Domain
IPR018249	EF_HAND_2	EF-HAND 2	Repeat
IPR018957	Znf_C3HC4_RING-type	Zinc finger, C3HC4 RING-type	Domain
IPR020636	Ca/CaM-dep_Ca-dep_prot_Kinase	Calcium/calmodulin-dependent/calcium-dependent protein kinase	Family

## Sheet: Cavendish Grande Naine
InterPro Entry Accession	InterPro Entry Short Name	InterPro Entry Name	InterPro Entry Type
IPR000504	RRM_dom	RNA recognition motif domain	Domain
IPR000719	Prot_kinase_cat_dom	Protein kinase, catalytic domain	Domain
IPR001128	Cyt_P450	Cytochrome P450	Family
IPR001245	Ser-Thr/Tyr_kinase_cat_dom	Serine-threonine/tyrosine-protein kinase catalytic domain	Domain
IPR001611	Leu-rich_rpt	Leucine-rich repeat	Repeat
IPR001680	WD40_repeat	WD40 repeat	Repeat
IPR001841	Znf_RING	Zinc finger, RING-type	Domain
IPR002290	Ser/Thr_dual-sp_kinase_dom	Serine/threonine- / dual-specificity protein kinase, catalytic domain	Domain
IPR002885	Pentatricopeptide_repeat	Pentatricopeptide repeat	Repeat
IPR008271	Ser/Thr_kinase_AS	Serine/threonine-protein kinase, active site	Active_site
IPR011009	Kinase-like_dom	Protein kinase-like domain	Domain
IPR011046	WD40_repeat-like_dom	WD40 repeat-like-containing domain	Domain
IPR011989	ARM-like	Armadillo-like helical	Domain
IPR012336	Thioredoxin-like_fold	Thioredoxin-like fold	Domain
IPR012677	Nucleotide-bd_a/b_plait	Nucleotide-binding, alpha-beta plait	Domain
IPR015943	WD40/YVTN_repeat-like_dom	WD40/YVTN repeat-like-containing domain	Domain
IPR016024	ARM-type_fold	Armadillo-type fold	Domain
IPR016040	NAD(P)-bd_dom	NAD(P)-binding domain	Domain
IPR017441	Protein_kinase_ATP_BS	Protein kinase, ATP binding site	Binding_site
IPR017986	WD40_repeat_dom	WD40-repeat-containing domain	Domain
IPR018247	EF_Hand_1_Ca_BS	EF-Hand 1, calcium-binding site	Binding_site
IPR018249	EF_HAND_2	EF-HAND 2	Repeat
IPR018957	Znf_C3HC4_RING-type	Zinc finger, C3HC4 RING-type	Domain
IPR020635	Tyr_kinase_cat_dom	Tyrosine-protein kinase, catalytic domain	Domain
IPR020636	Ca/CaM-dep_Ca-dep_prot_Kinase	Calcium/calmodulin-dependent/calcium-dependent protein kinase	Family
