# Supplementary material for: Analysis of the leaf transcriptome of Musa acuminata during interaction with Mycosphaerella musicola: gene assembly, annotation and marker development
Source: BMC Genomics. 2013 Feb 5;14:78. doi: 10.1186/1471-2164-14-78 (PMC3635893; doi:10.1186/1471-2164-14-78)
Supplement: Additional file 6 — Analysis of assembled unigene contigs of M. acuminata Calcutta 4 and Cavendish Grande Naine for Gene Ontology (GO) terms related to defense response. Assembled contigs of M. acuminata Calcutta 4 and Cavendish Grande Naine were assigned to GO terms related to defense. [file 1471-2164-14-78-S6.xls]

## Sheet: Calcutta 4
Additional File 6
Contig	C4NI	C4I	Blast2go annotation	Go code ID	Go Term	Go Term
musa_c4_clusters_pos_c1177_1	18	10	enhancer of rudimentary	GO:0042742	defense response to bacterium
musa_c4_clusters_pos_c1177_1	18	10	enhancer of rudimentary	GO:0050832	defense response to fungus
musa_c4_clusters_pos_c1178_1	118	135	h+-transporting atp synthase-like protein	GO:0042742	defense response to bacterium
musa_c4_clusters_pos_c1409_1	21	38	mlo-like protein 1	GO:0006952	defense response
musa_c4_clusters_pos_c1699_1	163	233	2-cys peroxiredoxin-like protein	GO:0042742	defense response to bacterium
musa_c4_clusters_pos_c1714_1	180	167	maternal effect embryo arrest 14 protein	GO:0050832	defense response to fungus
musa_c4_clusters_pos_c1761_1	120	122	rna binding protein	GO:0042742	defense response to bacterium
musa_c4_clusters_pos_c20_1	2	6	Rubisco large subunit-binding protein subunit beta	GO:0009627	systemic acquired resistance
musa_c4_clusters_pos_c28_1	41	40	macrophage migration inhibitory factor family protein	GO:0006954	inflammatory response
musa_c4_clusters_pos_c313_1	28	59	nad -binding rossmann-fold-containing protein	GO:0042742	defense response to bacterium
musa_c4_clusters_pos_c340_1	11	6	phosphoribulokinase precursor	GO:0042742	defense response to bacterium
musa_c4_small_c10187	5	0	guanine nucleotide-exchange factor	GO:0042742	defense response to bacterium
musa_c4_small_c10615	3	2	tocopherol cyclase	GO:0031347	regulation of defense response
musa_c4_small_c10696	6	0	mediator subunit 8	GO:0050832	defense response to fungus
musa_c4_small_c10773	0	6	mlo-like protein 6	GO:0009817	defense response to fungus	incompatible interaction
musa_c4_small_c11587	3	1	histidine kinase 3	GO:0042742	defense response to bacterium
musa_c4_small_c11588	5	0	leucine rich repeat family expressed	GO:0006952	defense response
musa_c4_small_c11772	0	4	receptor protein kinase	GO:0042742	defense response to bacterium
musa_c4_small_c11772	0	4	receptor protein kinase	GO:0050832	defense response to fungus
musa_c4_small_c12770	1	4	o-acetyltransferase family protein	GO:0050832	defense response to fungus
musa_c4_small_c13725	7	0	histidine kinase 3	GO:0042742	defense response to bacterium
musa_c4_small_c14114	2	1	protein phosphatase	GO:0042742	defense response to bacterium
musa_c4_small_c14119	0	4	brassinosteroid insensitive 1-associated receptor kinase 1	GO:0031349	positive regulation of defense response
musa_c4_small_c14422	5	0	arf gtpase-activating domain-containing protein	GO:0009862	systemic acquired resistance	salicylic acid mediated signaling pathway
musa_c4_small_c14666	0	3	proteasome subunit beta type-6	GO:0010363	regulation of plant-type hypersensitive response
musa_c4_small_c14747	3	1	rna methylase hua enhancer 1	GO:0009616	virus induced gene silencing
musa_c4_small_c14853	3	0	e3 sumo-protein ligase siz1	GO:0009864	induced systemic resistance	jasmonic acid mediated signaling pathway
musa_c4_small_c14853	3	0	e3 sumo-protein ligase siz1	GO:0010113	negative regulation of systemic acquired resistance
musa_c4_small_c15762	1	3	ubiquitin-like modifier-activating enzyme atg7	GO:0050832	defense response to fungus
musa_c4_small_c16170	0	3	chain structure of the plant transcriptional regulator pbf-2	GO:0006952	defense response
musa_c4_small_c16509	3	0	atp-binding cassette	GO:0006952	defense response
musa_c4_small_c16560	5	1	brassinosteroid insensitive 1-associated receptor kinase 1	GO:0031349	positive regulation of defense response
musa_c4_small_c16749	6	0	guanine nucleotide-exchange factor	GO:0042742	defense response to bacterium
musa_c4_small_c16805	1	3	e3 ubiquitin protein ligase rin3	GO:0034052	positive regulation of plant-type hypersensitive response
musa_c4_small_c17499	1	2	poly(adp-ribose) glycohydrolase 1	GO:0050832	defense response to fungus
musa_c4_small_c17706	2	1	glucan synthase component	GO:0009870	defense response signaling pathway	resistance gene-dependent
musa_c4_small_c17706	2	1	glucan synthase component	GO:0042742	defense response to bacterium
musa_c4_small_c17706	2	1	glucan synthase component	GO:0050832	defense response to fungus
musa_c4_small_c17706	2	1	glucan synthase component	GO:0052544	callose deposition in cell wall during defense response
musa_c4_small_c17747	0	2	protein ilityhia	GO:0042742	defense response to bacterium
musa_c4_small_c17996	1	2	udp-glucose:glycoprotein glucosyltransferase	GO:0009626	plant-type hypersensitive response
musa_c4_small_c17996	1	2	udp-glucose:glycoprotein glucosyltransferase	GO:0010204	defense response signaling pathway	resistance gene-independent
musa_c4_small_c18089	3	0	guanine nucleotide-exchange factor	GO:0042742	defense response to bacterium
musa_c4_small_c18113	0	2	cyclic nucleotide-gated cation channel	GO:0009626	plant-type hypersensitive response
musa_c4_small_c18217	4	0	dnaj heat shock family protein	GO:0052033	pathogen-associated molecular pattern dependent induction by symbiont of host innate immunity
musa_c4_small_c18384	1	2	cyclic nucleotide-gated ion channel 4	GO:0009626	plant-type hypersensitive response
musa_c4_small_c18638	3	1	feronia receptor-like kinase	GO:0050832	defense response to fungus
musa_c4_small_c18663	2	0	myo-inositol-1 phosphate	GO:0042742	defense response to bacterium
musa_c4_small_c18663	2	0	myo-inositol-1 phosphate	GO:0050832	defense response to fungus
musa_c4_small_c18663	2	0	myo-inositol-1 phosphate	GO:0051607	defense response to virus
musa_c4_small_c18769	0	4	mac perforin domain-containing protein	GO:0042742	defense response to bacterium
musa_c4_small_c18769	0	4	mac perforin domain-containing protein	GO:0052544	callose deposition in cell wall during defense response
musa_c4_small_c19077	3	0	bri1 protein	GO:0006952	defense response
musa_c4_small_c19377	3	0	cyclic nucleotide-gated cation channel	GO:0009626	plant-type hypersensitive response
musa_c4_small_c19478	2	1	aterf3 erf3	GO:0006952	defense response
musa_c4_small_c19770	2	0	arm repeat-containing protein	GO:0009817	defense response to fungus	incompatible interaction
musa_c4_small_c20714	0	2	late embryogenesis abundant hydroxyproline-rich glycoprotein	GO:0051607	defense response to virus
musa_c4_small_c21229	4	0	phospholipase d	GO:0009816	defense response to bacterium	incompatible interaction
musa_c4_small_c21834	2	0	dicer-like protein	GO:0009616	virus induced gene silencing
musa_c4_small_c21944	2	0	ll-diaminopimelate aminotransferase	GO:0009862	systemic acquired resistance	salicylic acid mediated signaling pathway
musa_c4_small_c22337	0	2	transcription factor	GO:0009862	systemic acquired resistance	salicylic acid mediated signaling pathway
musa_c4_small_c22337	0	2	transcription factor	GO:0042742	defense response to bacterium
musa_c4_small_c23051	1	1	protein	GO:0009870	defense response signaling pathway	resistance gene-dependent
musa_c4_small_c23051	1	1	protein	GO:0042742	defense response to bacterium
musa_c4_small_c23113	1	1	cyclic nucleotide-gated ion channel 4	GO:0009626	plant-type hypersensitive response
musa_c4_small_c23251	1	1	arginase	GO:0042742	defense response to bacterium
musa_c4_small_c23335	1	1	dnaj heat shock family protein	GO:0052033	pathogen-associated molecular pattern dependent induction by symbiont of host innate immunity
musa_c4_small_c23505	1	2	mac perforin domain-containing protein	GO:0042742	defense response to bacterium
musa_c4_small_c23505	1	2	mac perforin domain-containing protein	GO:0052544	callose deposition in cell wall during defense response
musa_c4_small_c23719	0	2	replication factor c subunit 3	GO:0031348	negative regulation of defense response
musa_c4_small_c24501	1	1	endoribonuclease dicer	GO:0009616	virus induced gene silencing
musa_c4_small_c24825	2	0	poly(adp-ribose) glycohydrolase 1	GO:0050832	defense response to fungus
musa_c4_small_c25569	0	2	transcription factor wrky71	GO:0031347	regulation of defense response
musa_c4_small_c25569	0	2	transcription factor wrky71	GO:0042742	defense response to bacterium
musa_c4_small_c25569	0	2	transcription factor wrky71	GO:0050832	defense response to fungus
musa_c4_small_c3189	9	16	rna recognition motif-containing protein	GO:0006952	defense response
musa_c4_small_c3664	19	2	peptide transporter ptr3-a	GO:0042742	defense response to bacterium
musa_c4_small_c4096	10	5	e3 ubiquitin-protein ligase keg	GO:0006952	defense response
musa_c4_small_c4272	12	4	calcium-dependent phospholipid-binding copine-like protein	GO:0009626	plant-type hypersensitive response
musa_c4_small_c4272	12	4	calcium-dependent phospholipid-binding copine-like protein	GO:0010186	positive regulation of cellular defense response
musa_c4_small_c4281	6	16	brassinosteroid insensitive 1-associated receptor kinase 1	GO:0031349	positive regulation of defense response
musa_c4_small_c4292	3	11	multicatalytic endopeptidase proteasome beta subunit	GO:0010363	regulation of plant-type hypersensitive response
musa_c4_small_c5536	6	5	macrophage migration inhibitory factor	GO:0006954	inflammatory response
musa_c4_small_c6329	12	5	litaf-domain-containing protein	GO:0034051	negative regulation of plant-type hypersensitive response
musa_c4_small_c6333	0	7	tetratricopeptide repeat -containing	GO:0009816	defense response to bacterium	incompatible interaction
musa_c4_small_c6333	0	7	tetratricopeptide repeat -containing	GO:0031348	negative regulation of defense response
musa_c4_small_c6727	5	11	microsomal glutathione s-transferase 3	GO:0002540	leukotriene production involved in inflammatory response
musa_c4_small_c6814	8	11	12-oxophytodienoic acid reductase	GO:0006952	defense response
musa_c4_small_c6837	10	0	ethylene-responsive element binding factor	GO:0006952	defense response
musa_c4_small_c7033	5	3	gdp-mannose pyrophosphorylase	GO:0042742	defense response to bacterium
musa_c4_small_c8001	9	4	dynamin-related protein expressed	GO:0050832	defense response to fungus
musa_c4_small_c8115	0	6	molybdenum cofactor sulfurase	GO:0042742	defense response to bacterium
musa_c4_small_c8238	0	9	tryptophan synthase alpha chain	GO:0042742	defense response to bacterium
musa_c4_small_c8238	0	9	tryptophan synthase alpha chain	GO:0050832	defense response to fungus
musa_c4_small_c8238	0	9	tryptophan synthase alpha chain	GO:0052544	callose deposition in cell wall during defense response
musa_c4_small_c8559	6	5	wrky-type transcription factor 45-2	GO:0009862	systemic acquired resistance	salicylic acid mediated signaling pathway
musa_c4_small_c8559	6	5	wrky-type transcription factor 45-2	GO:0009864	induced systemic resistance	jasmonic acid mediated signaling pathway
musa_c4_small_c8559	6	5	wrky-type transcription factor 45-2	GO:0050832	defense response to fungus
musa_c4_small_c8765	0	8	allene oxide synthase	GO:0006952	defense response
musa_c4_small_c8880	0	8	glucan synthase component	GO:0009870	defense response signaling pathway	resistance gene-dependent
musa_c4_small_c8880	0	8	glucan synthase component	GO:0042742	defense response to bacterium
musa_c4_small_c8880	0	8	glucan synthase component	GO:0050832	defense response to fungus
musa_c4_small_c8880	0	8	glucan synthase component	GO:0052544	callose deposition in cell wall during defense response
musa_c4_small_c8950	8	6	tetratricopeptide repeat -containing	GO:0009816	defense response to bacterium	incompatible interaction
musa_c4_small_c8950	8	6	tetratricopeptide repeat -containing	GO:0031348	negative regulation of defense response
musa_c4_small_c9130	3	4	cbl-interacting protein kinase	GO:0050832	defense response to fungus
musa_c4_small_c9377	1	7	rpm1-interacting protein 4	GO:0009816	defense response to bacterium	incompatible interaction
musa_c4_small_c9377	1	7	rpm1-interacting protein 4	GO:0010204	defense response signaling pathway	resistance gene-independent
musa_c4_small_c9377	1	7	rpm1-interacting protein 4	GO:0034051	negative regulation of plant-type hypersensitive response
musa_c4_small_c9380	3	4	protein phosphatase 2 (formerly 2a) regulatory subunit b	GO:0031348	negative regulation of defense response
musa_c4_small_c9795	4	2	ccr4-associated factor	GO:0042742	defense response to bacterium
musa_c4_small_c9812	5	4	protein kinase chloroplast	GO:0002213	defense response to insect
musa_c4_small_c9812	5	4	protein kinase chloroplast	GO:0050832	defense response to fungus
musa_c4_small_c9969	4	1	histone mono-ubiquitination 1	GO:0009817	defense response to fungus	incompatible interaction
musa_c4_small_rep_c1090	22	18	oxygen-evolving enhancer protein 2-1	GO:0042742	defense response to bacterium
musa_c4_small_rep_c1167	31	14	bifunctional nuclease in basal defense response 1	GO:0050832	defense response to fungus
musa_c4_small_rep_c1221	27	15	peptidyl-prolyl cis-trans isomerase	GO:0042742	defense response to bacterium
musa_c4_small_rep_c12456	3	0	sy121_arath ame: full=syntaxin-121 short= 121 ame: full=syntaxin-related protein at-syr1	GO:0010363	regulation of plant-type hypersensitive response
musa_c4_small_rep_c12456	3	0	sy121_arath ame: full=syntaxin-121 short= 121 ame: full=syntaxin-related protein at-syr1	GO:0050832	defense response to fungus
musa_c4_small_rep_c12456	3	0	sy121_arath ame: full=syntaxin-121 short= 121 ame: full=syntaxin-related protein at-syr1	GO:0051245	negative regulation of cellular defense response
musa_c4_small_rep_c1534	25	25	autophagy-related protein 8a	GO:0050832	defense response to fungus
musa_c4_small_rep_c1684	24	3	red chlorophyll catabolite reductase	GO:0009814	defense response	incompatible interaction
musa_c4_small_rep_c1684	24	3	red chlorophyll catabolite reductase	GO:0010363	regulation of plant-type hypersensitive response
musa_c4_small_rep_c1694	26	13	syntaxin 121	GO:0010363	regulation of plant-type hypersensitive response
musa_c4_small_rep_c1694	26	13	syntaxin 121	GO:0050832	defense response to fungus
musa_c4_small_rep_c1694	26	13	syntaxin 121	GO:0051245	negative regulation of cellular defense response
musa_c4_small_rep_c17059	2	1	e3 sumo-protein ligase siz1	GO:0009864	induced systemic resistance	jasmonic acid mediated signaling pathway
musa_c4_small_rep_c17059	2	1	e3 sumo-protein ligase siz1	GO:0010113	negative regulation of systemic acquired resistance
musa_c4_small_rep_c1708	14	20	protein pop3	GO:0042742	defense response to bacterium
musa_c4_small_rep_c1708	14	20	protein pop3	GO:0050832	defense response to fungus
musa_c4_small_rep_c1716	13	17	protein phosphatase	GO:0042742	defense response to bacterium
musa_c4_small_rep_c2054	13	15	isco large subunit-binding protein subunit beta	GO:0009627	systemic acquired resistance
musa_c4_small_rep_c20939	2	0	hydroxymethylbilane synthase	GO:0042742	defense response to bacterium
musa_c4_small_rep_c2173	15	16	macrophage migration inhibitory factor family protein	GO:0006954	inflammatory response
musa_c4_small_rep_c217	65	52	macrophage migration inhibitory factor family protein	GO:0006954	inflammatory response
musa_c4_small_rep_c234	173	151	isco large subunit-binding protein subunit beta	GO:0009627	systemic acquired resistance
musa_c4_small_rep_c23657	2	0	autophagy-related protein 8a	GO:0050832	defense response to fungus
musa_c4_small_rep_c270	54	51	ribosome-recycling factor	GO:0009817	defense response to fungus	incompatible interaction
musa_c4_small_rep_c270	54	51	ribosome-recycling factor	GO:0042742	defense response to bacterium
musa_c4_small_rep_c2827	16	5	pathogenesis-related protein 1	GO:0006952	defense response
musa_c4_small_rep_c3023	13	19	protein phosphatase	GO:0042742	defense response to bacterium
musa_c4_small_rep_c3122	14	16	maternal effect embryo arrest 14 protein	GO:0050832	defense response to fungus
musa_c4_small_rep_c3948	8	9	pyruvate decarboxylase 2	GO:0006952	defense response
musa_c4_small_rep_c4234	13	2	allene oxide synthase	GO:0006952	defense response
musa_c4_small_rep_c4478	7	8	mac perforin domain-containing protein	GO:0042742	defense response to bacterium
musa_c4_small_rep_c4478	7	8	mac perforin domain-containing protein	GO:0052544	callose deposition in cell wall during defense response
musa_c4_small_rep_c4730	3	12	peroxiredoxin-like protein	GO:0042742	defense response to bacterium
musa_c4_small_rep_c5094	10	2	enhancer of rudimentary	GO:0042742	defense response to bacterium
musa_c4_small_rep_c5094	10	2	enhancer of rudimentary	GO:0050832	defense response to fungus
musa_c4_small_rep_c5168	10	0	phosphoenolpyruvate carboxykinase	GO:0009817	defense response to fungus	incompatible interaction
musa_c4_small_rep_c561	31	42	h+-transporting atp synthase-like protein	GO:0042742	defense response to bacterium
musa_c4_small_rep_c5941	5	4	protein	GO:0042742	defense response to bacterium
musa_c4_small_rep_c5941	5	4	protein	GO:0052544	callose deposition in cell wall during defense response
musa_c4_small_rep_c717	42	48	feronia receptor-like kinase	GO:0050832	defense response to fungus
musa_c4_small_rep_c735	22	56	ferredoxin--nadp+ reductase	GO:0042742	defense response to bacterium
musa_c4_small_rep_c741	51	51	at4g01050 f2n1_31	GO:0042742	defense response to bacterium
musa_c4_small_rep_c751	28	53	resistance to phytophthora 1 protein	GO:0002229	defense response to oomycetes
musa_c4_small_rep_c7515	8	2	protein phosphatase	GO:0042742	defense response to bacterium
musa_c4_small_rep_c815	18	43	isco large subunit-binding protein subunit beta	GO:0009627	systemic acquired resistance
musa_c4_small_rep_c8728	9	3	ferredoxin-nadp+ reductase	GO:0042742	defense response to bacterium
musa_c4_small_rep_c880	37	22	overexpressor of cationic peroxidase 3	GO:0050832	defense response to fungus
musa_c4_small_rep_c935	3	38	pyruvate decarboxylase	GO:0006952	defense response
musa_c4_small_rep_c939	21	40	ssdna-binding transcriptional regulator	GO:0006952	defense response
musa_c4_small_rep_c967	42	6	transcription factor tga4	GO:0042742	defense response to bacterium
musa_c4_small_rep_c9860	5	4	histone ubiquitination proteins group	GO:0009817	defense response to fungus	incompatible interaction

## Sheet: Cavendish Grande Naine
Contig	CAVI	CAVNI	Blast2go annotation	Go code ID	Go Term	Go Term
musa_cav_c10347	7	4	guanine nucleotide-	GO:0042742	defense response to bacterium
musa_cav_c10556	5	2	tetratricopeptide repeat	GO:0009816	defense response to bacterium	incompatible interaction
musa_cav_c10556	5	2	tetratricopeptide repeat	GO:0031348	negative regulation of defense response
musa_cav_c10969	0	4	cbl-interacting serine threonine-protein kinase 25	GO:0050832	defense response to fungus
musa_cav_c11256	5	0	guanine nucleotide-	GO:0042742	defense response to bacterium
musa_cav_c11299	5	0	nf-x1 type zinc finger family protein	GO:0042742	defense response to bacterium
musa_cav_c11667	5	0	arf gtpase-activating domain-containing protein	GO:0009862	systemic acquired resistance	salicylic acid mediated signaling pathway
musa_cav_c12112	5	1	protein	GO:0009870	defense response signaling pathway	resistance gene-dependent
musa_cav_c12112	5	1	protein	GO:0042742	defense response to bacterium
musa_cav_c12151	2	3	cyclic nucleotide-gated cation channel	GO:0009626	plant-type hypersensitive response
musa_cav_c12456	5	0	two-pore calcium channel	GO:0006952	defense response
musa_cav_c12658	4	0	protein mediator 21	GO:0009817	defense response to fungus	incompatible interaction
musa_cav_c12694	0	4	gh3 family protein	GO:0009627	systemic acquired resistance
musa_cav_c12694	0	4	gh3 family protein	GO:0009861	jasmonic acid and ethylene-dependent systemic resistance
musa_cav_c12694	0	4	gh3 family protein	GO:0009864	induced systemic resistance	jasmonic acid mediated signaling pathway
musa_cav_c12694	0	4	gh3 family protein	GO:0031348	negative regulation of defense response
musa_cav_c13088	5	0	cytochrome p450	GO:0002213	defense response to insect
musa_cav_c13227	4	0	photoperiod independent early flowering1	GO:0042742	defense response to bacterium
musa_cav_c13601	1	3	map kinase kinase 7	GO:0002229	defense response to oomycetes
musa_cav_c13601	1	3	map kinase kinase 7	GO:0009862	systemic acquired resistance	salicylic acid mediated signaling pathway
musa_cav_c13601	1	3	map kinase kinase 7	GO:0042742	defense response to bacterium
musa_cav_c14070	3	0	histone-lysine n-methyltransferase setd2	GO:0010363	regulation of plant-type hypersensitive response
musa_cav_c14290	4	0	vamp protein sec22	GO:0051607	defense response to virus
musa_cav_c14766	3	0	poly(adp-ribose) glycohydrolase 1	GO:0050832	defense response to fungus
musa_cav_c14824	5	0	udp-glucose:glycoprotein glucosyltransferase	GO:0009626	plant-type hypersensitive response
musa_cav_c14824	5	0	udp-glucose:glycoprotein glucosyltransferase	GO:0010204	defense response signaling pathway	resistance gene-independent
musa_cav_c15191	1	2	zinc finger protein lsd1	GO:0009626	plant-type hypersensitive response
musa_cav_c15191	1	2	zinc finger protein lsd1	GO:0009862	systemic acquired resistance	salicylic acid mediated signaling pathway
musa_cav_c15209	2	1	n-acylethanolamine amidohydrolase	GO:0042742	defense response to bacterium
musa_cav_c15585	5	0	pyruvate decarboxylase	GO:0006952	defense response
musa_cav_c15739	3	2	tetratricopeptide repeat	GO:0009816	defense response to bacterium	incompatible interaction
musa_cav_c15739	3	2	tetratricopeptide repeat	GO:0031348	negative regulation of defense response
musa_cav_c16637	2	3	rpm1-interacting protein 4	GO:0009816	defense response to bacterium	incompatible interaction
musa_cav_c16637	2	3	rpm1-interacting protein 4	GO:0010204	defense response signaling pathway	resistance gene-independent
musa_cav_c16637	2	3	rpm1-interacting protein 4	GO:0034051	negative regulation of plant-type hypersensitive response
musa_cav_c16679	2	1	glucan synthase component	GO:0009870	defense response signaling pathway	resistance gene-dependent
musa_cav_c16679	2	1	glucan synthase component	GO:0042742	defense response to bacterium
musa_cav_c16679	2	1	glucan synthase component	GO:0050832	defense response to fungus
musa_cav_c16679	2	1	glucan synthase component	GO:0052544	callose deposition in cell wall during defense response
musa_cav_c17153	0	2	cinnamyl alcohol dehydrogenase 1	GO:0042742	defense response to bacterium
musa_cav_c17153	0	2	cinnamyl alcohol dehydrogenase 1	GO:0052544	callose deposition in cell wall during defense response
musa_cav_c17312	2	0	protein ilityhia	GO:0042742	defense response to bacterium
musa_cav_c17708	2	0	e3 ubiquitin-protein ligase keg	GO:0006952	defense response
musa_cav_c17951	2	0	transcription factor	GO:0006952	defense response
musa_cav_c18142	2	0	udp-glucose:glycoprotein glucosyltransferase	GO:0009626	plant-type hypersensitive response
musa_cav_c18142	2	0	udp-glucose:glycoprotein glucosyltransferase	GO:0010204	defense response signaling pathway	resistance gene-independent
musa_cav_c19334	0	4	protein kinase chloroplast	GO:0002213	defense response to insect
musa_cav_c19334	0	4	protein kinase chloroplast	GO:0050832	defense response to fungus
musa_cav_c19866	0	2	wrky transcription factor	GO:0006952	defense response
musa_cav_c20935	3	1	e3 ubiquitin-protein ligase keg	GO:0006952	defense response
musa_cav_c21008	2	0	mitogen-activated protein kinase 4	GO:0009862	systemic acquired resistance	salicylic acid mediated signaling pathway
musa_cav_c21008	2	0	mitogen-activated protein kinase 4	GO:0009868	jasmonic acid and ethylene-dependent systemic resistance	jasmonic acid mediated signaling pathway
musa_cav_c21049	1	2	acetylornithine transaminase	GO:0042742	defense response to bacterium
musa_cav_c21061	2	1	e3 ubiquitin-protein ligase keg	GO:0006952	defense response
musa_cav_c21312	3	1	tetratricopeptide repeat -containing	GO:0009816	defense response to bacterium	incompatible interaction
musa_cav_c21312	3	1	tetratricopeptide repeat -containing	GO:0031348	negative regulation of defense response
musa_cav_c21649	2	0	tryptophan synthase alpha chain	GO:0042742	defense response to bacterium
musa_cav_c21649	2	0	tryptophan synthase alpha chain	GO:0050832	defense response to fungus
musa_cav_c21649	2	0	tryptophan synthase alpha chain	GO:0052544	callose deposition in cell wall during defense response
musa_cav_c21887	0	2	dynamin-related protein 1e	GO:0050832	defense response to fungus
musa_cav_c22554	2	0	molybdenum cofactor sulfurase	GO:0042742	defense response to bacterium
musa_cav_c23890	2	1	o-acetyltransferase family protein	GO:0050832	defense response to fungus
musa_cav_c24099	1	1	ubiquitin-like modifier-activating enzyme atg7	GO:0050832	defense response to fungus
musa_cav_c24162	2	0	lrr receptor-like serine threonine-protein kinase erecta	GO:0042742	defense response to bacterium
musa_cav_c24162	2	0	lrr receptor-like serine threonine-protein kinase erecta	GO:0050832	defense response to fungus
musa_cav_c24499	0	2	transcription factor tga1	GO:0042742	defense response to bacterium
musa_cav_c24929	0	2	plant u-box17	GO:0009817	defense response to fungus	incompatible interaction
musa_cav_c4236	5	8	transcription factor tga4	GO:0042742	defense response to bacterium
musa_cav_c4515	8	7	udp-glucose:glycoprotein glucosyltransferase	GO:0009626	plant-type hypersensitive response
musa_cav_c4515	8	7	udp-glucose:glycoprotein glucosyltransferase	GO:0010204	defense response signaling pathway	resistance gene-independent
musa_cav_c4533	5	8	cyclic nucleotide-gated ion channel 2	GO:0009626	plant-type hypersensitive response
musa_cav_c4586	10	0	spl1-related2 protein	GO:0042742	defense response to bacterium
musa_cav_c4765	13	0	class iv chitinase	GO:0009626	plant-type hypersensitive response
musa_cav_c5694	4	7	pre-mrna-processing factor 19-2	GO:0042742	defense response to bacterium
musa_cav_c5768	9	0	coronitine insensitive 1	GO:0009861	jasmonic acid and ethylene-dependent systemic resistance
musa_cav_c5768	9	0	coronitine insensitive 1	GO:0031348	negative regulation of defense response
musa_cav_c5768	9	0	coronitine insensitive 1	GO:0042742	defense response to bacterium
musa_cav_c5768	9	0	coronitine insensitive 1	GO:0050832	defense response to fungus
musa_cav_c6074	1	11	histone ubiquitination proteins group	GO:0009817	defense response to fungus	incompatible interaction
musa_cav_c6342	10	2	plant u-box17	GO:0009817	defense response to fungus	incompatible interaction
musa_cav_c6376	8	0	chitin elicitor receptor kinase 1	GO:0009817	defense response to fungus	incompatible interaction
musa_cav_c6377	7	1	avr susceptible 1	GO:0009816	defense response to bacterium	incompatible interaction
musa_cav_c6952	4	7	calcium channel	GO:0006952	defense response
musa_cav_c7046	3	5	12-oxophytodienoic acid reductase	GO:0006952	defense response
musa_cav_c7239	7	2	aterf3 erf3	GO:0006952	defense response
musa_cav_c7242	1	10	nadph:quinone oxidoreductase	GO:0042742	defense response to bacterium
musa_cav_c7323	6	5	mac perforin domain-containing protein	GO:0009626	plant-type hypersensitive response
musa_cav_c7323	6	5	mac perforin domain-containing protein	GO:0052542	callose deposition during defense response
musa_cav_c7360	9	0	serine-threonine protein plant-	GO:0006952	defense response
musa_cav_c7487	6	1	protein phosphatase 2c	GO:0050688	regulation of defense response to virus
musa_cav_c7790	9	1	dnaj heat shock family protein	GO:0052033	pathogen-associated molecular pattern dependent induction by symbiont of host innate immunity
musa_cav_c8005	13	1	bifunctional nuclease in basal defense response 1	GO:0050832	defense response to fungus
musa_cav_c8307	5	11	proteasome subunit beta type-6	GO:0010363	regulation of plant-type hypersensitive response
musa_cav_c8554	6	1	gdp-mannose pyrophosphorylase	GO:0042742	defense response to bacterium
musa_cav_c9294	1	8	pdr-like abc transporter	GO:0006952	defense response
musa_cav_c9380	7	0	histone ubiquitination proteins group	GO:0009817	defense response to fungus	incompatible interaction
musa_cav_c9705	5	0	basic chitinase 2-1	GO:0009626	plant-type hypersensitive response
musa_cav_rep_c10244	5	0	class i chitinase	GO:0050832	defense response to fungus
musa_cav_rep_c10349	7	0	glucan synthase component	GO:0009870	defense response signaling pathway	resistance gene-dependent
musa_cav_rep_c10349	7	0	glucan synthase component	GO:0042742	defense response to bacterium
musa_cav_rep_c10349	7	0	glucan synthase component	GO:0050832	defense response to fungus
musa_cav_rep_c10349	7	0	glucan synthase component	GO:0052544	callose deposition in cell wall during defense response
musa_cav_rep_c106	251	151	maternal effect embryo arrest 14 protein	GO:0050832	defense response to fungus
musa_cav_rep_c11045	4	3	histone ubiquitination proteins group	GO:0009817	defense response to fungus	incompatible interaction
musa_cav_rep_c1137	63	35	nad-dependent epimerase dehydratase	GO:0042742	defense response to bacterium
musa_cav_rep_c1229	28	9	rna recognition motif-containing protein	GO:0006952	defense response
musa_cav_rep_c1292	24	27	ferredoxin-nadp+ reductase	GO:0042742	defense response to bacterium
musa_cav_rep_c13732	0	3	nad-dependent epimerase dehydratase	GO:0042742	defense response to bacterium
musa_cav_rep_c14517	3	0	ferredoxin-nadp+ reductase	GO:0042742	defense response to bacterium
musa_cav_rep_c14675	2	1	receptor-like protein kinase	GO:0031349	positive regulation of defense response
musa_cav_rep_c15316	3	0	brassinosteroid insensitive 1-associated receptor kinase 1	GO:0031349	positive regulation of defense response
musa_cav_rep_c15563	2	1	intracellular chloride channel-like protein	GO:0006952	defense response
musa_cav_rep_c159	194	76	2-cys peroxiredoxin-like protein	GO:0042742	defense response to bacterium
musa_cav_rep_c1594	17	18	oxygen-evolving enhancer protein 2	GO:0042742	defense response to bacterium
musa_cav_rep_c1629	38	0	mac perforin domain-containing protein	GO:0042742	defense response to bacterium
musa_cav_rep_c1629	38	0	mac perforin domain-containing protein	GO:0052544	callose deposition in cell wall during defense response
musa_cav_rep_c16351	4	0	type ii	GO:0042742	defense response to bacterium
musa_cav_rep_c16599	3	0	peroxiredoxin-like protein	GO:0042742	defense response to bacterium
musa_cav_rep_c1660	12	18	macrophage migration inhibitory factor family protein	GO:0006954	inflammatory response
musa_cav_rep_c17323	4	1	atp synthase family	GO:0042742	defense response to bacterium
musa_cav_rep_c17327	2	0	ubiquitin-like modifier-activating enzyme atg7	GO:0050832	defense response to fungus
musa_cav_rep_c17534	0	2	feronia receptor-like kinase	GO:0050832	defense response to fungus
musa_cav_rep_c1812	17	7	microsomal glutathione s-transferase 3	GO:0002540	leukotriene production involved in inflammatory response
musa_cav_rep_c1856	20	14	autophagy-related protein 8a	GO:0050832	defense response to fungus
musa_cav_rep_c19298	2	0	enhancer of rudimentary protein	GO:0042742	defense response to bacterium
musa_cav_rep_c19298	2	0	enhancer of rudimentary protein	GO:0050832	defense response to fungus
musa_cav_rep_c1971	20	5	bifunctional nuclease in basal defense response 1	GO:0050832	defense response to fungus
musa_cav_rep_c1977	26	8	phospholipase d	GO:0009816	defense response to bacterium	incompatible interaction
musa_cav_rep_c19793	2	0	inorganic pyrophosphatase	GO:0042742	defense response to bacterium
musa_cav_rep_c20192	0	2	peroxiredoxin-like protein	GO:0042742	defense response to bacterium
musa_cav_rep_c20223	2	0	protein phosphatase	GO:0042742	defense response to bacterium
musa_cav_rep_c2040	18	1	phytochrome and flowering time regulatory protein 1	GO:0031349	positive regulation of defense response
musa_cav_rep_c2040	18	1	phytochrome and flowering time regulatory protein 1	GO:0050832	defense response to fungus
musa_cav_rep_c2050	23	5	mlo-like protein 1	GO:0006952	defense response
musa_cav_rep_c20606	2	0	isco large subunit-binding protein subunit beta	GO:0009627	systemic acquired resistance
musa_cav_rep_c20989	0	2	bifunctional nuclease in basal defense response 1	GO:0050832	defense response to fungus
musa_cav_rep_c21377	3	0	vamp protein sec22	GO:0051607	defense response to virus
musa_cav_rep_c21432	1	1	transcription factor wrky71	GO:0006952	defense response
musa_cav_rep_c2294	9	33	maternal effect embryo arrest 14 protein	GO:0050832	defense response to fungus
musa_cav_rep_c2347	26	3	pyruvate decarboxylase 2	GO:0006952	defense response
musa_cav_rep_c2428	13	6	alpha -glucosidase	GO:0042742	defense response to bacterium
musa_cav_rep_c2450	17	4	protein pop3	GO:0042742	defense response to bacterium
musa_cav_rep_c2450	17	4	protein pop3	GO:0050832	defense response to fungus
musa_cav_rep_c2634	12	4	macrophage migration inhibitory factor	GO:0006954	inflammatory response
musa_cav_rep_c274	193	110	isco large subunit-binding protein subunit beta	GO:0009627	systemic acquired resistance
musa_cav_rep_c2825	25	7	protein phosphatase	GO:0042742	defense response to bacterium
musa_cav_rep_c2945	23	15	peptidyl-prolyl cis-trans chloroplast precursor (40 kda thylakoid lumen rotamase)	GO:0042742	defense response to bacterium
musa_cav_rep_c294	56	32	macrophage migration inhibitory factor family protein	GO:0006954	inflammatory response
musa_cav_rep_c297	117	47	rna binding protein	GO:0042742	defense response to bacterium
musa_cav_rep_c3079	16	15	ccr4-associated factor 1-9	GO:0042742	defense response to bacterium
musa_cav_rep_c3115	11	7	peroxiredoxin-like protein	GO:0042742	defense response to bacterium
musa_cav_rep_c3239	27	3	chain structure of the plant transcriptional regulator pbf-2	GO:0006952	defense response
musa_cav_rep_c3268	20	3	mac perforin domain-containing protein	GO:0042742	defense response to bacterium
musa_cav_rep_c3268	20	3	mac perforin domain-containing protein	GO:0052544	callose deposition in cell wall during defense response
musa_cav_rep_c3489	20	2	tyrosine phosphatase	GO:0009817	defense response to fungus	incompatible interaction
musa_cav_rep_c3489	20	2	tyrosine phosphatase	GO:0042742	defense response to bacterium
musa_cav_rep_c3489	20	2	tyrosine phosphatase	GO:0052544	callose deposition in cell wall during defense response
musa_cav_rep_c3599	27	1	cyclic nucleotide-gated ion channel 4	GO:0009626	plant-type hypersensitive response
musa_cav_rep_c3648	16	0	enhancer of rudimentary	GO:0042742	defense response to bacterium
musa_cav_rep_c3648	16	0	enhancer of rudimentary	GO:0050832	defense response to fungus
musa_cav_rep_c3693	21	1	protein	GO:0042742	defense response to bacterium
musa_cav_rep_c3693	21	1	protein	GO:0052544	callose deposition in cell wall during defense response
musa_cav_rep_c4012	2	21	protein	GO:0009817	defense response to fungus	incompatible interaction
musa_cav_rep_c4224	10	8	pdr-like abc transporter	GO:0006952	defense response
musa_cav_rep_c4675	9	0	ccr4-associated factor	GO:0042742	defense response to bacterium
musa_cav_rep_c4731	18	1	putaive dna-binding protein	GO:0042742	defense response to bacterium
musa_cav_rep_c481	51	25	isco large subunit-binding protein subunit beta	GO:0009627	systemic acquired resistance
musa_cav_rep_c4992	10	1	receptor-like protein kinase	GO:0031349	positive regulation of defense response
musa_cav_rep_c501	71	21	h+-transporting atp synthase-like protein	GO:0042742	defense response to bacterium
musa_cav_rep_c5074	15	2	brassinosteroid insensitive 1-associated receptor kinase 1	GO:0031349	positive regulation of defense response
musa_cav_rep_c5483	16	1	e3 ubiquitin-protein ligase keg	GO:0006952	defense response
musa_cav_rep_c5904	16	5	protein phosphatase 2c	GO:0042742	defense response to bacterium
musa_cav_rep_c629	78	19	ssdna-binding transcriptional regulator	GO:0006952	defense response
musa_cav_rep_c632	61	31	h+-transporting atp synthase-like protein	GO:0042742	defense response to bacterium
musa_cav_rep_c679	12	43	pathogenesis-related protein class i	GO:0006952	defense response
musa_cav_rep_c708	57	30	phosphoribulokinase precursor	GO:0042742	defense response to bacterium
musa_cav_rep_c754	44	31	overexpressor of cationic peroxidase 3	GO:0050832	defense response to fungus
musa_cav_rep_c8238	4	5	feronia receptor-like kinase	GO:0050832	defense response to fungus
musa_cav_rep_c8252	7	0	nramp transporter	GO:0042742	defense response to bacterium
musa_cav_rep_c843	14	44	sy121_arath ame: full=syntaxin-121 short= 121 ame: full=syntaxin-related protein at-syr1	GO:0010363	regulation of plant-type hypersensitive response
musa_cav_rep_c843	14	44	sy121_arath ame: full=syntaxin-121 short= 121 ame: full=syntaxin-related protein at-syr1	GO:0050832	defense response to fungus
musa_cav_rep_c843	14	44	sy121_arath ame: full=syntaxin-121 short= 121 ame: full=syntaxin-related protein at-syr1	GO:0051245	negative regulation of cellular defense response
musa_cav_rep_c8499	5	1	protein phosphatase 2c	GO:0050832	defense response to fungus
musa_cav_rep_c8620	0	6	class i chitinase	GO:0006952	defense response
musa_cav_rep_c8756	6	0	conserved hypothetical protein [Ricinus communis]	GO:0034051	negative regulation of plant-type hypersensitive response
musa_cav_rep_c893	50	33	at4g01050 f2n1_31	GO:0042742	defense response to bacterium
musa_cav_rep_c9207	4	1	ccr4-associated factor 1-11	GO:0042742	defense response to bacterium
musa_cav_rep_c9657	4	2	ll-diaminopimelate aminotransferase	GO:0009862	systemic acquired resistance	salicylic acid mediated signaling pathway
musa_cav_rep_c9762	4	1	ethylene responsive element binding factor 4	GO:0009864	induced systemic resistance	jasmonic acid mediated signaling pathway
musa_cav_rep_c985	30	24	enhancer of rudimentary	GO:0042742	defense response to bacterium
musa_cav_rep_c985	30	24	enhancer of rudimentary	GO:0050832	defense response to fungus
musa_cav_rep_c990	50	19	resistance to phytophthora 1 protein	GO:0002229	defense response to oomycetes
