# Supplementary material for: Analysis of the leaf transcriptome of Musa acuminata during interaction with Mycosphaerella musicola: gene assembly, annotation and marker development
Source: BMC Genomics. 2013 Feb 5;14:78. doi: 10.1186/1471-2164-14-78 (PMC3635893; doi:10.1186/1471-2164-14-78)
Supplement: Additional file 7 — Mapping data for M. acuminata Calcutta 4 and Cavendish Grande Naine pre-processed 454 sequence reads aligned to Mycosphaerella fijiensis v2.0 All Gene Models. [file 1471-2164-14-78-S7.xlsx]

## Sheet: Sheet1
Additional file 7
M. fijiensis v2.0 gene model code	Raw EST counts C4NI	Raw EST counts C4I	Raw EST counts CAVI	Raw EST counts CAVNI	M. fijiensis v2.0 gene model Annotation	e-value	Sequence	Accession code	PMID
118760	0	1	0	0	hypothetical protein [Ophiocordyceps unilateralis]	1.26124652070791e-102	GCTCTGGCGTACCCATTTGTTCCGGAGGACATAAGCCAGAAGCGACAGGTTCCTACCGCTGCTTCTGATGTCGCGAAAGCATTGAGTAAAGCGCGAACGAATTGTGGAAACATTCCCTGCCTTACTTTCGACGCAAAGGACCAATATGTCTCAACCACTGGTGATCACGCTTATGCCAGCCCTGCCGCTGATGAGATTCGAGGACCTTGCCCAGGTCTGAATGCGGCCGCTAATCATGGATTTTTGAGCCGAAGCGGTGTCACTACGCTGACCGAGACTATTGTTGGAATGGATGCAGCGTTCGGCATGGGACCTGGTCTTGCTGGTTTCCTCGGAGCCTACGCCATTATCATGAACGGAGATCCTGTTCTTGGAACCTGGTCAATCGGAGGGCCGCCG…	ADI72862
153155	0	0	1	0	SAP family cell cycle dependent phosphatase-associated protein [Zymoseptoria tritici IPO323] >gi|339474124|gb|EGP89217.1| SAP family cell cycle dependent phosphatase-associated protein [Zymoseptoria tritici IPO323]	0	ATGTTCTGGCGCTTTGGCGGCTATGCCCAGGTCTCGAGCATCGACACGATCCTAGAGAAAGATGGCGTGCAGCTGGAGGAACTGCTGGACGAGAGCGACCTTATTCAGGAGCTGAAGCAGCAGAACAGCAAGCTGATCGAGTTTCTGCGCGATGAACCCATATTGAGGAAGCTACTTACATACGTGACTGCCGACTCCAAGCCTGAATCTGCAGCAGAGGTTGGCGCGAAGAAAGAAGACGAGAAGGACACTTCGAAAGACGACGAGAAAACTACCAGCGGCATCTCTTTCTTTGGGAAGGGCAAGGGCCGCTCACGGTCCACTTCTATCAAGAAAGATGGCGAAGGAGAGACTGAGCAAGAAAAGAAAGAGGCGCAGCGGAAGAAGTACGCATATGTT…	XP_003854241	21695235
171536	0	0	1	0	no hit	null	ATGTATGAAAGTTCAATTGCTACCTCCATGATCGCTGCCTTGCATATTCTTTGTCCTGGGCCACGGTATACACACTCCCTTTGTCCCACGATTGGCATTCAGCAGGTTCGAGAAGAATGCCTTGTTCCGCATAAATTCAACGGAGAACCCATTGTCCAGCTTCGCACTTCACGGCTGCACTGCATCACTCGCCGCGACACTCGCAACCTTGTTTATAAACATGGCCTCCCTCTTTCATCCTTCATCACCACTCGACGAGACTGCTACCACTCAGAGCACCAGCACCCTCGAAGTCGTACTACAGAACATCCGATAGCAACCGCTTCTCCTCGAACAGACGTGCAGCTAGCAACCATCACCATGTCGTCCGCCAGCGAGGACTTCGACGCCGAAAACATC…	null
172121	0	1	0	0	no hit	null	ATGCTTGCGTGGTCACAGCAAGACAGTGGGAGCGTCTGGACTGTTCCACGGCGACAGCCGCAATGGACCGCCCGACAGCCTCCAAAATTAAGAGAGAGAGAGAGTGAGACACCAGAACATCTAACATCATCGCATCGGGAGAGTTGGTCTGCAGTGTTTTTGCAAGTCAGCGAGATTCCTGAGGCGGTGGATGGAGATGTGAAGCAGAGAAGTGTCATATCAGTAGGAACAATTGGTATATTAATGGAACCCTCATGA	null
176173	0	1	0	0	hypothetical protein SNOG_05915 [Phaeosphaeria nodorum SN15] >gi|111065859|gb|EAT86979.1| hypothetical protein SNOG_05915 [Phaeosphaeria nodorum SN15]	5.87079449159029e-06	ATGTCCGGGGAGGAGTGTGTGACGGAACCCCGGATATGGTCTAAAATACAGTGTGGAAATCCTTCTCCTGCCAAGAACTTACGCGTCACAGCTTCACCTTCACCATCATGGTCCAGCCACGCGGTAAAGTCCAATTTCCTACACCTCTTCGTGAAGTGTTTGCCATTGCGCGCCTCATCGTCCTGCATACAGAACAACATGACCTCCAACGTTATGCCGGTGTTGCCAAACGAGCTCTGGCAGCGCATCTTCTCTTTCGCATCGCAGAATACCGATACTCCCTGGGACCATATCAAATTGTGGCCCTCGATTCGCGCGGTCTCGGGCTCATGGCGCGCAAACATAACTCGAGAATACCTCGAAGCATATATCAAAGATCCAGCACGATGTCTGATATAC…	XP_001796309
180042	0	1	0	0	no hit	null	ATGCAGGAACTTCCACAGGTACGGCGATTTCCCAGCTCTGTTGACGTTCAGGTTCGATGCTGGGCTGCTTCACGCCTACCCTCTCGAACCTGTGAATTACAGATTTCAGCATGCAGGAACTTCCACAGGCACAGCGATTTCCTAGCGATGTTGACTTTCCGCTTCGATGCTGGGCTGCTTCACGCCTACCCTCCCAAACCTGTAAATCACAGCTTTCAGCGGGCAAGGACTGCCACAGGCACAGTAGTCGCAATCTCAGCACCAGCACCAGCACCAGCACCAGCACCAGCACCAGCACCAGCCCCAGCACAAGCACCCGCGCCATCACCACCACCACCACCACGAGATTACGAGAAAGAAGAAATCAAGAGCCTCGCCTCGCCTCGCCCCGCCACCATG…	null
180743	0	0	2	0	no hit	null	ATGCAACACAGAGTACCAAAGTTATTGCAAGACGCAATCGCTAACGCTAACGCCAACGCCAACGTGGATTGCGAACCCAACCAACGCCCCGACTTGAGCTTCAGCAGACACGGCCAATTGGCCCTTGTTGGGCATATTCGTACAGCATCAGCATCGGTAATCAGGATCAGTATCAGCATCAGCATTACTATCACTATTACCATCACCATCACCATTACTATCAGCATCAGCATCAGCATCAGCATTAGCATCAGCATCAGCATCAGCATCAGCATCACCATCAGCATCAGCATCGGTAATCAGCACTCCAGCTCCAGCCCCAGCTCCCGAAGATGCAGTGAGACATAG	null
207945	0	0	2	0	hypothetical protein MYCGRDRAFT_95274 [Zymoseptoria tritici IPO323] >gi|339470193|gb|EGP85291.1| hypothetical protein MYCGRDRAFT_95274 [Zymoseptoria tritici IPO323]	0	ATGCCACCAGGCAACGCAAGCTTGATCAACCACAGCAACAGCAACAGCAACCACGACGACCACCCGGCGATAAAGCAGCTTCGATCGCTTCCGCCTCCGCCTCCGCCTCCGCCTCCGCCTCCGCCCCCGCCTCCAATCGCGCACCACCCCATACTGTACTTTCCTCGCTCTCCGCAATCCATCGCAGTCGCAGCCGAACCAGCACCAGCTACCAGTATGGGTTTCTCCCACTTCGTCGCGCGCAATGCCATACAGCTGGCTGCGCGACAGACATCCGACTCAGACGACGAAGAAGACCCTGAAGCAGGGCAGAAGGAAATATACTCGTCATGGGCACTCTTGATCCTGATCTGTCTGCTGGTCCTGGCCTTTTTCACCAGTTACTTCCTCAGAAGCAGA…	XP_003850315	21695235
208526	0	4	0	0	extracellular protein 6 [Passalora fulva]	5.7710370443196e-56	ATGCATCAGGAAACCTTGACTGCAAGCTGCCAAGCTGGTTGTTTTTCCCCTTCATCTCAGCAGCTGATTCTCGTGATTCTCAATACGACCATTACAAGGCCATCTCGAGCCCTCTCCCCTGTTCCGCCTCCATTCCAATTTCCGGTCCCACCTGCTTCTCCAGCGACAAGGATTCATTCACTCGCGTTACGCGTATCGCAATTGGGAATCGGGAGCCGCAATGCTGCAATTCAGACGGATCCTGCTCCGTCAGTGGCATGCGAGAGCAGCACGCCATCTGTTTACTCATTCGTATTGCTTTCTTTGCTACTTCTTGATATTGACCCATGCGAAACACATTACGAAGGTGCGGGTCCAGGTCGATATGGGCCAGAACTACGAAGCAGACCCACGAACACA…	ACF19427	18452583
211783	0	0	1	0	hypothetical protein MYCGRDRAFT_111476 [Zymoseptoria tritici IPO323] >gi|339468025|gb|EGP83127.1| hypothetical protein MYCGRDRAFT_111476 [Zymoseptoria tritici IPO323]	4.81520591234348e-120	ATTCCACCTTCCCTGCGCTGCGCTGCTCGGTCCATGTCTGCCGTCTGAGCACCTGGCACTCTTTCTTTTGATGCGCTTTCCGTCTTTTTGTTCCTTCCCTCCTTCTTGCATCCATCATGTTTTTCTCGTCGCTCCTTGTGGCAGCCTCGCTGCTCCGTACCATTGCCGCACACCCATCCAACAAGCCAGCTTCAGGCACCTTTGACCATGCCCTCCAGAAGCGCGCCGGTCAGGTCATCACGTCAGGCGCAAACGGCCTGGGCGATGGCCAAATCCACTCGCGCCTAGAGATCCGTGATCTCGCCAACAGATCCGACGAATGGTCCCTTTACATTCGAACCATGGCCAAGTGGCAGCAGGTTGCCCAGAGCGACACCACCGGCTACTTTGGCATTTCCA…	XP_003848151	21695235
212310	0	0	1	0	Hsp70 family protein [Zymoseptoria tritici IPO323] >gi|339472395|gb|EGP87490.1| hypothetical protein MYCGRDRAFT_72449 [Zymoseptoria tritici IPO323]	0	CGTTCATCCTCTCGATACACCACACACAAAATGGCCGACGAAGTGTACGATGGTGCCATCGGCATCGATCTTGGAACCACCTACTCGTGCGTTGCCAACTACGAGGGCGCCGGCGTTGAGATCATCGCCAACGAGCAGGGAAGCTTCACCACCCCATCCTTCGTCTCCTTCACCGCCGAGGAGCGTTTGATCGGTGAGGCCGCCAAGAACAATGCCGCCATGAACCCAGTCAACACCGTTTTCGATGTCAAGCGTCTCATCGGACGTCGATTCGACGACCCAACCGTCAAGAAGGATATCGAGTCGTGGCCATTCAAGGTCGTTGACGATGACAACAACCCAAAGGTCCAGGTCGAGTACTTGGGCGAGACCAAGACCTTCTCGCCACAGGAAATCTCT…	XP_003852514	21695235
214564	0	3	0	0	hypothetical protein MYCGRDRAFT_106345 [Zymoseptoria tritici IPO323] >gi|339467803|gb|EGP82905.1| hypothetical protein MYCGRDRAFT_106345 [Zymoseptoria tritici IPO323]	1.20081004643491e-11	GTGGTCGTTCGCTTCCTACTCCTACACGTCAAATAGTACACGAGAGTACAGCGCGCAAATCCAGCACTCGTTCATAGTGCAGCCATTCATTCATTCATCCACCCAAATACACTCTTTCGAGCAACGACCAATCACTCATTTCCGTCGCGACCCTCCCTACAGGCCTGACACATTACACGACAGGGAGCGGACCAACAGACATCACCACCGCGACTAGACTTCCCACTCATCCTTCTCCATAATACCACTCGCTACTAGAGGACAATATGTTTGCCAAGGCTCCTACTGTTCTCGCCATTCTGGCCCTCACCGCGCAGGTCGTGGTCGCGACTCCTCCCGCTTGCGTGCTTGCGGCTGTCAACACGCAAAACGATCCCTCCGACTTCAAGACCGTGTGCG…	XP_003847929	21695235
216849	0	1	0	0	hypothetical protein MYCGRDRAFT_87993 [Zymoseptoria tritici IPO323] >gi|339468209|gb|EGP83310.1| hypothetical protein MYCGRDRAFT_87993 [Zymoseptoria tritici IPO323]	0	ATGGTCTTCTGCACCTACTGTGGCCAGTCCTTCACCAGGGACGAGCATCTCGAGAGGCATATCTTGACCCACACCAATGTCAAGCCCTTCAAATGTTTCACCTGCCATATGTCCTTCGCGCGAAGGGACTTGCTCCAACGACATTACACAGTACATGGCAGGGATGCAACAGGTCAGCACGAGATCCCAGCCGCAAATGGTATGATACCAAAGTCGGCTGGTCGAACTCCAATCGCTTGCAGCAATTGTGCCAAGACGAAGACCAAGTGCGACAAGAAGTTCCCATGCTCGAGATGTGCCGGGCGAAATCTGCGATGCACTCTACGCCCGACACGACGAGTCTCGAAAAATGCTGCTCGTGTCGGCATACCACCAGACGGTGCAGTTTCAATGCCTCCA…	XP_003848334	21695235
37946	0	0	1	0	FAD binding domain protein [Aspergillus oryzae RIB40]	1.59623516878749e-151	ATGGCTACACAACGAACGACCAAAGCCCCCCTTGACATCAAGGTCGTCGGAGCTGGCATGAGTGGCCTTTCTGTCGCCGTCTCATGTGCTCTGGCTGGTCACAAAGTCGTGGTACTCGAGGCTGCGAGGCAACTAGCAGAGATTGGAGCGGGTTTCCAGATTACCCCGAACGGCAGCAAAGTCTTCAAGCAATTTGGCATTCTCGACCAGCTGGCGTTCAAGGCGGCCGAGCCCACTTTCCTGCAGGTACGGAGATGGTCGGATGGGAAAGTGCTAGCGAGGACGGACGACTTCAATGGCGAGATGCGGAAGAAGTACGATGCGCCTTTCTGGGATCTGCACCGAGTCGATGTTCAGCAGGCCTTGGCTGAACGAGCAAAAGAGTTGGGCGTAGAAATA…	XP_003190342
55346	0	0	1	0	calcium channel [Zymoseptoria tritici IPO323] >gi|339476826|gb|EGP91917.1| calcium channel [Zymoseptoria tritici IPO323]	0	CTTTTCCACCCGCCTGCACGGCTTCGTTTGTTCCTGCACCGAGAACTACCCACACCGTACACGCTGGCTTCTATTATCATTTTAGCTACAGTATAGAGAGCACGGCGCCTCGTGCATTCTTGCTTAATCCCATTCCAGCTCACTCGTTTGCTGCTCGCTACACAGTTCTTCGACCAATATGACTACTCCGACGGACGAACGACCAGAGCCGACATATGCCCAACCACCACATCCCGTGCATCAGAGCCAAAGCCAGCCTCGGACGAGTCAGGACAGACGCCCTTCGTTACCTTCTTACAACATCCATCGCGACGCATCTCGTCAATCGCTCGATCGCAATCGCACCGGCAGCTCACAAGATGGTACTGTGGTGGGCGATGGCGACGAACGGGAGAACCG…	XP_003856941	21695235
55940	0	2	0	0	60S ribosomal protein L27 [Zymoseptoria tritici IPO323] >gi|339471732|gb|EGP86828.1| hypothetical protein MYCGRDRAFT_59963 [Zymoseptoria tritici IPO323]	6.20421924043929e-68	CGAACGTACTAACCACGCAGCAAAAATGGTTAAGTTCCTCAAGGTCGGCCGAGTGGCCATCATCTCTCGCGGTCGTTACGCCGGAAAGAAGGTCGTCATCATCCAGCCACAGGACAACGGCAGCAAGGCGCACCCATTCCCACACGCACTCGTCGCCGGTATCGAGCGCTACCCACAGCAAATCACCCGCCGCATGTCCAAGACGCGCCAGAACAAGCGCAGCAAGGTCAAGCCATTCATCAAGGTCATCAACTACAACCACTTGATGCCAACACGATACACTCTCGAGCTCGAGGGTCTCAAGGGCGTTGTCACCAACGAGACCTTCACTGAGGTCAGCCAGCGTGAGGAGGCCAAGAAGACGGTCAAGAAGGCTCTTGAGGAGCGCTACTCGAGCGG…	XP_003851852	21695235
56162	0	3	0	0	60S ribosomal protein L37 [Zymoseptoria tritici IPO323] >gi|339467655|gb|EGP82758.1| hypothetical protein MYCGRDRAFT_106485 [Zymoseptoria tritici IPO323]	4.45967528269695e-43	CTAACCCCCTCGCACCACAGCCAAAATGACGAAGGGAACGTCCAGCTTCGGAAAGCGCCACAACAAGTCGCACGTTCTGTGCAGACGCTGTGGCCGCCGCTCTATGCACGTCCAGAAGCACACCTGCGCCAACTGCGGATACCCAAGCGCCGGCATTAGAAAGTACAACTGGGGCGAGAAGGCCAAGCGAAGAAAGACCACCGGTTCCGGACGCATGCGATCGCTCAAGCTCGTCCCACGCAAGTTCAAGAACGGTTTCCAGCTCGGTACGCCAAAGGGTGCTCGCGGCCCAGCCAACCAGTAGATCAGTCGACCTTCGAGACGGGGACAACTGCGTGCATGGTGATGATTGAGGAAGCATGAGCTGGGTTGCTCGGAGTTCGGCGGACACAACGGTTT…	XP_003847782	21695235
70986	0	0	1	0	heat shock 70 kDa protein [Uncinocarpus reesii 1704] >gi|237903972|gb|EEP78373.1| heat shock 70 kDa protein [Uncinocarpus reesii 1704]	0	CACACACAAACAACTACAAGGCTCAACACTTCCACGAGACCTTTTCGATCACACGTACTTTACTGTTACACTTCCCTTTGATACCCAACCCTACTTCACACGAATCCGACACACCATGGCACCAGCAATCGGTATCGATTTGGGTACCACGTACTCTTGCGTGGGTATCTTCAGAGATGACCGTATCGAGATCATTGCCAACGACCAGGGTAACCGAACGACGCCCTCGTTCGTTGCCTTCACCGACACCGAGCGTCTCATTGGTGACGCTGCAAAGAACCAAGTCGCCATGAACCCACACAACACCGTCTTCGACGCCAAGCGATTAATCGGCCGCAAGTTCGCAGACCCAGAGGTGCAGGCAGACATGAAGCACTTCCCGTTCAAGGTCATCGACAA…	XP_002543702
72351	0	0	2	0	hypothetical protein MYCGRDRAFT_48453 [Zymoseptoria tritici IPO323] >gi|339468865|gb|EGP83965.1| hypothetical protein MYCGRDRAFT_48453 [Zymoseptoria tritici IPO323]	6.42643851858801e-148	ACATGTCGTTGTGTCAAGCTGCCGCTACTTCCAGGCCTCAGTGACGCTCTGGATAGAACGGGGCTCATGCTCCGACTGCTCCTTCTGCTGGTGACACGACTTGGACCGTCCTCTGGAGACTGTCCGCGACTTTCGGGAGGTTGTGCTTGCTCGAGGGTTCGAGAAAAAGCGTGTGCCATCCATACAAGCTGCTCATCGTCGCTCTCATCCAGACGAATGGCATCTGGGCTGTCGTAATTGATGGCTCGAAGCGTTTGAGTCGAGCTGGAGGAAAGTGGCGTAGGCTTGGCCAAGGGTCGTGGTGGACTTTTCAGAGCATAGCCTGCCGTTCCATAGGCCGATTGAGCATGAGCTCCGAAGCTTCGATTCTTAAATTCTTCAGGTGTGACCAGACCGCAT…	XP_003848989	21695235
87708	0	0	2	0	hypothetical protein MYCGRDRAFT_98343 [Zymoseptoria tritici IPO323] >gi|339475998|gb|EGP91089.1| hypothetical protein MYCGRDRAFT_98343 [Zymoseptoria tritici IPO323]	4.60900222839968e-106	CACCAACACCACCTCGAACCGCACTCCATCACCACGAGAAGCGGCAACCGAAGCACATCAGCGACTGCACATCAGCGACTGCGCATCCACAGACAACAGTAATCACACTCACGCACGACCGCACAACATGGCCGAGAGCCAAACTCCAACTTTCAAGCTCGTGCTTGTCGGTGACGGCGGCACCGGAAAGACCACCTTCGTCAAGCGCCATTTGACCGGAGAGTTCGAGAAGAAGTACATTGCCACGCTCGGTGTCGAGGTCCACCCACTTGGCTTCACCACCAACCTCGGCCAGATCCAGTTCGATGTGTGGGACACTGCAGGACAAGAGAAGTTTGGTGGTCTCCGTGATGGCTACTACATCAACGGCCAGTGCGGCATCATCATGTTCGACGTCAC…	XP_003856113	21695235
87869	0	0	1	0	Bmh2-like protein [Zymoseptoria tritici IPO323] >gi|339470536|gb|EGP85633.1| Bmh2-like protein [Zymoseptoria tritici IPO323]	1.96539420420911e-127	CAAACACAACGAAGCTCATAGCAACACACTTCTCCTCCGACCCTTTGCGCGCGCCGTATCGATCAATACAACTCCGCAAACCTCGACCGATATCAACCCCAGCAGCAGCACGAGATGGCCACCGAGCGCGAGAGCAAGACTTTCCTCGCACGATTGTGCGAGCAGGCTGAGCGCTACGATGAGATGGTCCTCTACATGAAGGAAGTCGCAAAGCTCGGCGGTGAGCTCACGGTCGATGAGCGCAACCTTCTCTCAGTCGCCTACAAGAACGTCGTTGGTACGCGTCGTGCCTCGTGGAGAATCATCTCCAGCATCGAGCAGAAGGAGGAGGCCAAGGGCTCGGACAAGCACGTTGGCATCATCCGCGACTATCGCCAGAAGATCGAGACCGAGCTCGAG…	XP_003850657	21695235
88657	0	1	0	0	hypothetical protein [Dyadobacter fermentans DSM 18053] >gi|254950304|gb|ACT95004.1| conserved hypothetical protein [Dyadobacter fermentans DSM 18053]	1.2126524231242e-07	ATGCCTCCCGCCTTTCCAAAAGGCGCAATCACGCCAGAGCAGCTGGCAGAGCTGGACGGCACCGCCGCCGCCACCACCACCACCACCACCACCACCGCACCACCGCCGCCGCCACCACCGGCTCGCCGGCCGGCAAGACCGGCACCCTCTCTCTTCTTCGCCGCGAGAAAGCGGCCAAGCACCACCACGGCCGCTCCACGGCCACCAACTCTCCCTGCCGTCCAGGTACAAACTGGCGGCAGCCAGCCAGTGCCAATGGCTGGAAGCAGCAGCAGCAACGAGAGCGCGAGCTCTCCGGCGGGCGGTGCGGGCCGCAGCATGCTCCTGCCAACCACGGTCCTGCCGTACGCGGCGGAGCCCTCGGCTCGCCCGGCGCCGGCACCACAAGCCAACTCCGAG…	YP_003088169	21304649
