# Supplementary material for: Analysis of the leaf transcriptome of Musa acuminata during interaction with Mycosphaerella musicola: gene assembly, annotation and marker development
Source: BMC Genomics. 2013 Feb 5;14:78. doi: 10.1186/1471-2164-14-78 (PMC3635893; doi:10.1186/1471-2164-14-78)
Supplement: Additional file 8 — Sequence information of all the SSR primer pairs designed with Mreps and Primer3 for M. acuminata Calcutta 4 and Cavendish Grande Naine unigenes. Data represent all the identified SSR loci, together with supporting information (SSR motif, primer sequences, PCR amplification information, predicted gene function and in silico expression data). [file 1471-2164-14-78-S8.xlsx]

## Sheet: Calcutta 4 SSRs
Additional file 8																BLASTX classification (NCBI nr database)
																Best Hit			Second Best Hit			Third Best Hit			KOG Classification
Locus number	Unigene ID	Forward Primer Sequence (5' to 3')	Theoretical annealing temperature (˚C)	Primer annealing location	Reverse Primer Sequence (5' to 3')	Theoretical annealing temperature (˚C)	Primer annealing location	Expected PCR product size (bp)	SSR Repeat Motif	SSR Repeat Motif length	SSR sequence	SSR locus length (bp)	SSR location	Raw EST counts (C4NI)	Raw EST counts (C4I)	Genbank accession number	Description	E-value	ACC	Description	E-value	ACC	Description	E-value	KOG_ID	KOG_Descriptor	KOG_Class	Bits	E-value
locus1	musa_c4_large_c203	GTCAAAACGTACCCAGCCAT	59.859	173	GCATCCTTCTGAAGCCGTAG	59.978	551	379	GCCTCC	6	GCCTCCGCCTCCGCCTCCGCC	21	338	3	1		No hits found
locus2	musa_c4_large_c260	AGCATACAAATGGAGGGTGC	59.962	33	GGATAAATACGCAGGCGATG	60.444	345	313	GATC	4	GATCGATCGATCGATCGATC	20	257	0	2	gi|225464816|ref|XP_002269292.1|	PREDICTED: hypothetical protein [Vitis vinifera] &gt;gi|296087513|emb|CBI34102.3| unnamed protein product [Vitis vinifera]	2.81799e-09	gi|255560070|ref|XP_002521053.1|	conserved hypothetical protein [Ricinus communis] &gt;gi|223539756|gb|EEF41337.1| conserved hypothetical protein [Ricinus communis]	1.39856e-08	gi|224089815|ref|XP_002308821.1|	predicted protein [Populus trichocarpa] &gt;gi|222854797|gb|EEE92344.1| predicted protein [Populus trichocarpa]	1.39856e-08
locus3	musa_c4_large_c58	CTTAGGGCACTGCAGGAGTC	60.012	512	AATAATCATGCAGCACACCG	59.572	796	285	CTT	3	CTTCTTCTTCTTCT	14	735	13	25	gi|116793693|gb|ABK26845.1|	unknown [Picea sitchensis]	1.34439e-95	gi|224078604|ref|XP_002305572.1|	predicted protein [Populus trichocarpa] &gt;gi|118489494|gb|ABK96549.1| unknown [Populus trichocarpa x Populus deltoides] &gt;gi|222848536|gb|EEE86083.1| predicted protein [Populus trichocarpa]	2.99499e-95	gi|255640074|gb|ACU20328.1|	unknown [Glycine max]	1.1381e-94	KOG1531	F0F1-type ATP synthase, gamma subunit	Energy production and conversion	345.895	1.11662e-95
locus4	musa_c4_large_c91	ACTGTCTTCACCCCCTCCTT	59.968	16	CCGACAACAAGAAGACGTAGG	59.782	504	489	AT	2	ATATATATATATATATATA	19	466	9	4	gi|15222757|ref|NP_175963.1|	PSAG (PHOTOSYSTEM I SUBUNIT G) [Arabidopsis thaliana] &gt;gi|20143884|sp|Q9S7N7.1|PSAG_ARATH RecName: Full=Photosystem I reaction center subunit V, chloroplastic; AltName: Full=PSI-G; Flags: Precursor &gt;gi|11692916|gb|AAG40061.1|AF324710_1 At1g55670 [Arabidopsis thaliana] &gt;gi|11908046|gb|AAG41452.1|AF326870_1 putative photosystem I subunit V precursor [Arabidopsis thaliana] &gt;gi|12642864|g…	1.37414e-51	gi|296090036|emb|CBI39855.3|	unnamed protein product [Vitis vinifera]	5.7733e-50	gi|225463516|ref|XP_002264233.1|	PREDICTED: hypothetical protein [Vitis vinifera]	5.7733e-50
locus5	musa_c4_large_rep_c14	CCCTTCCTCTTCACCATCAA	60.042	61	CCGAAAGGTTTGGAAAGAGA	59.284	528	468	TC	2	TCTCTCTCTCTCTCTCTCTCTCTCTCTCTC	30	471	143	151	gi|11134054|sp|Q40459.1|PSBO_TOBAC	RecName: Full=Oxygen-evolving enhancer protein 1, chloroplastic; Short=OEE1; AltName: Full=33 kDa subunit of oxygen evolving system of photosystem II; AltName: Full=OEC 33 kDa subunit; AltName: Full=33 kDa thylakoid membrane protein; Flags: Precursor &gt;gi|505482|emb|CAA45701.1| 33 kDa polypeptide of water-oxidizing complex of photosystem II [Nicotiana tabacum]	1.64555e-72	gi|118488035|gb|ABK95838.1|	unknown [Populus trichocarpa]	2.14916e-72	gi|224094610|ref|XP_002310188.1|	hypothetical protein POPTRDRAFT_813989 [Populus trichocarpa] &gt;gi|118487504|gb|ABK95579.1| unknown [Populus trichocarpa] &gt;gi|118488599|gb|ABK96112.1| unknown [Populus trichocarpa] &gt;gi|118489276|gb|ABK96443.1| unknown [Populus trichocarpa x Populus deltoides] &gt;gi|222853091|gb|EEE90638.1| hypothetical protein POPTRDRAFT_813989 [Populus trichocarpa]	2.14916e-72
locus6	musa_c4_large_rep_c15	GAGAACCATGGCAGCCTCTA	60.362	75	CTTGGCTTGGAGAAGGTGAG	59.982	197	123	CCA	3	CCACCACCACCACCACCAC	19	141	131	47	gi|297744262|emb|CBI37232.3|	unnamed protein product [Vitis vinifera]	6.34706e-22	gi|225437898|ref|XP_002266424.1|	PREDICTED: hypothetical protein [Vitis vinifera]	6.34706e-22	gi|226503797|ref|NP_001149700.1|	photosystem I reaction center subunit IV A [Zea mays] &gt;gi|195629594|gb|ACG36438.1| photosystem I reaction center subunit IV A [Zea mays]	8.28952e-22
locus7	musa_c4_small_c10013	AAGGAGGAGAGAGTCGGAGG	59.945	21	TCTGAAGTCGGAGTTTGCCT	59.989	418	398	GCA	3	GCAGCAGCAGCAG	13	96	4	2		No hits found
locus8	musa_c4_small_c10032	TCCTGTGGAATCGTGTTCAA	60.088	299	CCCATTCTTCCTTCTGTTTCC	59.926	486	188	CCA	3	CCACCACCACCA	12	449	3	4	gi|115463525|ref|NP_001055362.1|	Os05g0372400 [Oryza sativa Japonica Group] &gt;gi|49328134|gb|AAT58832.1| &apos;putative triglyceride lipase, PF01764&apos; [Oryza sativa Japonica Group] &gt;gi|113578913|dbj|BAF17276.1| Os05g0372400 [Oryza sativa Japonica Group] &gt;gi|215697093|dbj|BAG91087.1| unnamed protein product [Oryza sativa Japonica Group] &gt;gi|218196665|gb|EEC79092.1| hypothetical protein OsI_19714 [Oryza sativa Indic…	6.73137e-49	gi|224107399|ref|XP_002314469.1|	predicted protein [Populus trichocarpa] &gt;gi|222863509|gb|EEF00640.1| predicted protein [Populus trichocarpa]	4.82403e-47	gi|118482274|gb|ABK93064.1|	unknown [Populus trichocarpa]	4.82403e-47	KOG4569	Predicted lipase	Lipid transport and metabolism	159.844	5.95941e-40
locus9	musa_c4_small_c10056	GCTTCTCTCCTACAATGGCG	59.978	33	CGCAGGAGTTCACGAGGTAT	60.277	224	192	TCT	3	TCTTCTTCTTCT	12	127	6	0		No hits found
locus10	musa_c4_small_c10057	TAAGGTCGATCGTGGAGGTC	60.073	53	TCTGCATTTTCACACCCTCA	60.24	474	422	AGA	3	AGAAGAAGAAGAA	13	209	2	6	gi|224128370|ref|XP_002329145.1|	predicted protein [Populus trichocarpa] &gt;gi|222869814|gb|EEF06945.1| predicted protein [Populus trichocarpa]	1.54761e-38	gi|224117214|ref|XP_002317510.1|	predicted protein [Populus trichocarpa] &gt;gi|222860575|gb|EEE98122.1| predicted protein [Populus trichocarpa]	2.02125e-38	gi|225437949|ref|XP_002270029.1|	PREDICTED: hypothetical protein [Vitis vinifera] &gt;gi|297744237|emb|CBI37207.3| unnamed protein product [Vitis vinifera]	5.88093e-38	KOG2971	RNA-binding protein required for biogenesis of the ribosomal 60S subunit	Translation, ribosomal structure and biogenesis	158.303	1.86304e-39
locus11	musa_c4_small_c10067	CCAGCCAAATCTAAAAGGCA	60.202	74	ACCGACTTTGGAATGACCTG	59.966	586	513	GGA	3	GGAGGAGGAGGA	12	167	3	3	gi|62733346|gb|AAX95463.1|	hypothetical protein [Oryza sativa Japonica Group]	4.33666e-22	gi|115484315|ref|NP_001065819.1|	Os11g0160700 [Oryza sativa Japonica Group] &gt;gi|77548797|gb|ABA91594.1| expressed protein [Oryza sativa (japonica cultivar-group)] &gt;gi|113644523|dbj|BAF27664.1| Os11g0160700 [Oryza sativa Japonica Group] &gt;gi|222615565|gb|EEE51697.1| hypothetical protein OsJ_33066 [Oryza sativa Japonica Group]	4.33666e-22	gi|218185299|gb|EEC67726.1|	hypothetical protein OsI_35213 [Oryza sativa Indica Group]	1.26178e-21
locus12	musa_c4_small_c10075	AGATAGCCGAAGGTGAGGGT	60.096	4	AGCCTGTGCAGTCCAAAACT	59.914	319	316	AGC	3	AGCAGCAGCAGCAGCAGCAG	20	31	3	2		No hits found
locus13	musa_c4_small_c10086	ACCACGATGCTTCCACCTAC	59.997	63	AAGGTCAACACGAAGTTTCTGA	58.887	576	514	TC	2	TCTCTCTCTCTCT	13	537	1	10	gi|226491496|ref|NP_001150513.1|	protein binding protein [Zea mays] &gt;gi|223944899|gb|ACN26533.1| unknown [Zea mays]	1.12959e-30	gi|195639792|gb|ACG39364.1|	protein binding protein [Zea mays]	1.24891e-29	gi|224101351|ref|XP_002312245.1|	predicted protein [Populus trichocarpa] &gt;gi|222852065|gb|EEE89612.1| predicted protein [Populus trichocarpa]	2.13032e-29	KOG1609	Protein involved in mRNA turnover and stability	RNA processing and modification	116.316	9.45935e-27
locus14	musa_c4_small_c10088	ATCATGCATCCTCTCCCAAG	60.034	487	TTCTCAACATTCACCAGCCA	60.24	634	148	GCT	3	GCTGCTGCTGCT	12	604	4	4	gi|301154112|emb|CBW30205.1|	Putative Aspartate carbamoyltransferase [Musa balbisiana]	6.51037e-84	gi|125560751|gb|EAZ06199.1|	hypothetical protein OsI_28439 [Oryza sativa Indica Group]	3.34363e-80	gi|115475541|ref|NP_001061367.1|	Os08g0248800 [Oryza sativa Japonica Group] &gt;gi|9453916|dbj|BAB03303.1| aspartate carbamoyl transferase [Oryza sativa Japonica Group] &gt;gi|9453918|dbj|BAB03304.1| aspartate carbamoyl transferase [Oryza sativa Japonica Group] &gt;gi|40253740|dbj|BAD05680.1| aspartate carbamoyltransferase [Oryza sativa Japonica Group] &gt;gi|40253904|dbj|BAD05837.1| aspartate carbamoyl transferase [Oryza sativa…	9.72847e-80	KOG0370	Multifunctional pyrimidine synthesis protein CAD (includes carbamoyl-phophate synthetase, aspartate transcarbamylase, and glutamine amidotransferase)	General function prediction only	278.87	1.58371e-75
locus15	musa_c4_small_c10104	CTTGCCCATTATGGCTGACT	60.096	62	GGACAATCAACCTCCAGCAT	59.934	494	433	GCC	3	GCCGCCGCCGCCGCC	15	232	5	3	gi|224053571|ref|XP_002297878.1|	predicted protein [Populus trichocarpa] &gt;gi|222845136|gb|EEE82683.1| predicted protein [Populus trichocarpa]	2.44603e-94	gi|255543218|ref|XP_002512672.1|	glycyl-tRNA synthetase, putative [Ricinus communis] &gt;gi|223548633|gb|EEF50124.1| glycyl-tRNA synthetase, putative [Ricinus communis]	4.15431e-94	gi|224075451|ref|XP_002304639.1|	predicted protein [Populus trichocarpa] &gt;gi|222842071|gb|EEE79618.1| predicted protein [Populus trichocarpa]	2.03457e-93	KOG2298	Glycyl-tRNA synthetase and related class II tRNA synthetase	Translation, ribosomal structure and biogenesis	211.46	7.67414e-93
locus16	musa_c4_small_c10116	GCTATCAGGCTCCTTGAACG	59.978	228	ACCACCACCAACAACAACAA	59.745	563	336	TGA	3	TGATGATGATGATGATGATG	20	522	5	2	gi|116793794|gb|ABK26880.1|	unknown [Picea sitchensis] &gt;gi|116793992|gb|ABK26961.1| unknown [Picea sitchensis] &gt;gi|224285953|gb|ACN40689.1| unknown [Picea sitchensis]	3.08962e-53	gi|116786805|gb|ABK24246.1|	unknown [Picea sitchensis]	3.08962e-53	gi|192910860|gb|ACF06538.1|	adenine phosphoribosyltransferase 1 [Elaeis guineensis]	1.53336e-52	KOG1712	Adenine phosphoribosyl transferases	Nucleotide transport and metabolism	202.601	8.95528e-53
locus17	musa_c4_small_c10120	TTGCATGTTAACAACGGCAT	59.999	544	CCAGTGTTGATGGGAAGGAT	59.779	880	337	TTTA	4	TTTATTTATTTATTT	15	801	2	6	gi|225463384|ref|XP_002271705.1|	PREDICTED: hypothetical protein [Vitis vinifera]	1.35803e-83	gi|297740632|emb|CBI30814.3|	unnamed protein product [Vitis vinifera]	1.35803e-83	gi|296090552|emb|CBI40902.3|	unnamed protein product [Vitis vinifera]	1.961e-82	KOG1605	TFIIF-interacting CTD phosphatase, including NLI-interacting factor (involved in RNA polymerase II regulation)	Transcription	250.366	7.14099e-67
locus18	musa_c4_small_c10121	TTTCTCATGTGCAAGGTCCA	60.24	6	GACAAGGCTCAAAGTGCCTC	59.997	363	358	GATGGTT	7	GATGGTTGATGGTTGATGGTTGA	23	64	5	0		No hits found
locus19	musa_c4_small_c10124	TTTGGTATCCTGCCTCTTCG	60.206	35	TAAAACCAAATCGGAAACGC	59.943	547	513	GCC	3	GCCGCCGCCGCC	12	283	10	11	gi|297743180|emb|CBI36047.3|	unnamed protein product [Vitis vinifera]	1.57993e-09	gi|225442450|ref|XP_002277939.1|	PREDICTED: hypothetical protein [Vitis vinifera]	1.57993e-09	gi|255549812|ref|XP_002515957.1|	nucleic acid binding protein, putative [Ricinus communis] &gt;gi|223544862|gb|EEF46377.1| nucleic acid binding protein, putative [Ricinus communis]	3.51972e-09	KOG2245	Poly(A) polymerase and related nucleotidyltransferases	RNA processing and modification	58.151	7.6987e-09
locus20	musa_c4_small_c10169	ACCGTCCGTCCTCTCGTC	61.275	16	GTAGAAGAAGACGGGGAGCC	60.212	362	347	CT	2	CTCTCTCTCTCTCTCT	16	36	4	3	gi|242047510|ref|XP_002461501.1|	hypothetical protein SORBIDRAFT_02g003630 [Sorghum bicolor] &gt;gi|241924878|gb|EER98022.1| hypothetical protein SORBIDRAFT_02g003630 [Sorghum bicolor]	5.17992e-32	gi|125557331|gb|EAZ02867.1|	hypothetical protein OsI_24998 [Oryza sativa Indica Group]	7.26762e-31	gi|115470705|ref|NP_001058951.1|	Os07g0162900 [Oryza sativa Japonica Group] &gt;gi|23617085|dbj|BAC20768.1| putative cell death associated protein [Oryza sativa Japonica Group] &gt;gi|113610487|dbj|BAF20865.1| Os07g0162900 [Oryza sativa Japonica Group] &gt;gi|215741167|dbj|BAG97662.1| unnamed protein product [Oryza sativa Japonica Group]	7.26762e-31	KOG1515	Arylacetamide deacetylase	Defense mechanisms	73.559	1.05002e-17
locus21	musa_c4_small_c10181	GCCTGAGTACATCCACCCAT	59.81	153	GTCGGAGGAGAAGATGGTGA	60.199	285	133	CCT	3	CCTCCTCCTCCTC	13	186	2	6	gi|255581334|ref|XP_002531477.1|	hydrolase, acting on glycosyl bonds, putative [Ricinus communis] &gt;gi|223528904|gb|EEF30901.1| hydrolase, acting on glycosyl bonds, putative [Ricinus communis]	6.50732e-27	gi|225451939|ref|XP_002282971.1|	PREDICTED: hypothetical protein [Vitis vinifera]	4.21792e-26	gi|81250789|gb|ABB69784.1|	beta-glucan-binding protein 4 [Medicago truncatula]	7.19469e-26	KOG2254	Predicted endo-1,3-beta-glucanase	Carbohydrate transport and metabolism	102.064	9.19905e-23
locus22	musa_c4_small_c10184	AAGGGTGTCCCAACTGACTG	60.002	40	CACACGGGAGAGTCTGATGA	59.82	610	571	TTTA	4	TTTATTTATTTATTT	15	513	3	5	gi|255540693|ref|XP_002511411.1|	protein binding protein, putative [Ricinus communis] &gt;gi|223550526|gb|EEF52013.1| protein binding protein, putative [Ricinus communis]	1.04471e-58	gi|225457054|ref|XP_002282957.1|	PREDICTED: hypothetical protein [Vitis vinifera]	2.57321e-57	gi|242057653|ref|XP_002457972.1|	hypothetical protein SORBIDRAFT_03g024030 [Sorghum bicolor] &gt;gi|241929947|gb|EES03092.1| hypothetical protein SORBIDRAFT_03g024030 [Sorghum bicolor]	4.54214e-54	KOG0800	FOG: Predicted E3 ubiquitin ligase	Posttranslational modification, protein turnover, chaperones	188.348	2.47618e-48
locus23	musa_c4_small_c10201	ATGCTTCTGCTGACGAGGTT	60.02	48	TAAAATCCTACGCTCCGTCG	60.223	283	236	GATG	4	GATGGATGGATGGATGG	17	219	4	3		No hits found
locus24	musa_c4_small_c10207	GGCGAAGACTTACCCTCCAT	60.464	38	GAGGACTGAGAGTTGTCGGC	59.993	348	311	ACC	3	ACCACCACCACC	12	145	1	5	gi|255584337|ref|XP_002532904.1|	pentatricopeptide repeat-containing protein, putative [Ricinus communis] &gt;gi|223527338|gb|EEF29484.1| pentatricopeptide repeat-containing protein, putative [Ricinus communis]	7.46172e-27	gi|225452922|ref|XP_002278886.1|	PREDICTED: hypothetical protein [Vitis vinifera]	1.89321e-24	gi|296082968|emb|CBI22269.3|	unnamed protein product [Vitis vinifera]	1.89805e-24	KOG4197	FOG: PPR repeat	General function prediction only	100.523	1.00914e-24
locus25	musa_c4_small_c10217	GAGCGCTTAGGCTTCTCTCA	60	11	GGTGCTTTATGCTGCTGTCA	60.019	108	98	CTTC	4	CTTCCTTCCTTCC	13	54	1	5	gi|297604779|ref|NP_001056096.2|	Os05g0525600 [Oryza sativa Japonica Group] &gt;gi|255676505|dbj|BAF18010.2| Os05g0525600 [Oryza sativa Japonica Group]	1.27792e-06	gi|222632292|gb|EEE64424.1|	hypothetical protein OsJ_19268 [Oryza sativa Japonica Group]	1.27792e-06	gi|125553044|gb|EAY98753.1|	hypothetical protein OsI_20685 [Oryza sativa Indica Group]	1.66901e-06	LSE0002	A Receptor protein kinase containing LRR repeats	Signal transduction mechanisms	47.7506	1.8153e-06
locus26	musa_c4_small_c10230	GAATGCGGCAACAAAGGTAT	59.967	161	CTGGAATGATGGAAACCGAT	59.75	575	415	TTC	3	TTCTTCTTCTTCTTCT	16	468	6	0	gi|225461876|ref|XP_002265352.1|	PREDICTED: hypothetical protein [Vitis vinifera] &gt;gi|296089892|emb|CBI39711.3| unnamed protein product [Vitis vinifera]	7.48882e-14	gi|147792925|emb|CAN73197.1|	hypothetical protein [Vitis vinifera]	7.48882e-14	gi|222617123|gb|EEE53255.1|	hypothetical protein OsJ_36177 [Oryza sativa Japonica Group]	8.27986e-13
locus27	musa_c4_small_c10237	TGAAGATCAAGATGGGGAGG	60.003	211	CGACAAGATGATGACCCTACA	58.583	619	409	GGA	3	GGAGGAGGAGGAG	13	535	7	1	gi|115463725|ref|NP_001055462.1|	Os05g0395300 [Oryza sativa Japonica Group] &gt;gi|51038100|gb|AAT93903.1| unknown protein [Oryza sativa Japonica Group] &gt;gi|113579013|dbj|BAF17376.1| Os05g0395300 [Oryza sativa Japonica Group]	7.22222e-35	gi|46981317|gb|AAT07635.1|	unknown protein [Oryza sativa Japonica Group]	7.22481e-35	gi|218196748|gb|EEC79175.1|	hypothetical protein OsI_19861 [Oryza sativa Indica Group]	7.23139e-35	KOG2118	Predicted membrane protein, contains two CBS domains	Function unknown	111.694	2.59917e-25
locus28	musa_c4_small_c10260	GTCACTGTCGTCACCACACC	60.053	180	CTGTGGAGGGTACAAGGTGG	60.413	315	136	CCT	3	CCTCCTCCTCCTCC	14	264	3	2	gi|45155264|gb|AAS55083.1|	UDP-glucose glucosyltransferase [Rhodiola sachalinensis]	1.78209e-26	gi|82880420|gb|ABB92749.1|	UDP-glucose glucosyltransferase [Fragaria x ananassa]	2.66662e-24	gi|255555361|ref|XP_002518717.1|	UDP-glucosyltransferase, putative [Ricinus communis] &gt;gi|223542098|gb|EEF43642.1| UDP-glucosyltransferase, putative [Ricinus communis]	3.47139e-24	KOG1192	UDP-glucuronosyl and UDP-glucosyl transferase	Carbohydrate transport and metabolism;Energy production and conversion	81.6481	1.56844e-18
locus29	musa_c4_small_c10274	TCGCTGGAGCACTAGTCAAA	59.74	31	CTAGAGTTTGGGAGGGGGAG	60.06	233	203	CTTT	4	CTTTCTTTCTTTC	13	75	3	3		No hits found
locus30	musa_c4_small_c10275	TTAAGGAAGAGAACGGTGGC	59.312	7	GAGAAGCACAACCAACAGCA	60.032	341	335	CCT	3	CCTCCTCCTCCT	12	123	3	1		No hits found
locus31	musa_c4_small_c10277	TCAAGTAGCAGTCGTGGGTG	59.897	278	TCAGCAATGCCATCTCAGTC	59.95	391	114	GTGGTT	6	GTGGTTGTGGTTGTGGTTGTGGTTGTG	27	338	5	1	gi|225460000|ref|XP_002268736.1|	PREDICTED: hypothetical protein [Vitis vinifera]	4.75163e-25	gi|225463177|ref|XP_002270210.1|	PREDICTED: hypothetical protein [Vitis vinifera]	4.75163e-25	gi|224079411|ref|XP_002305855.1|	predicted protein [Populus trichocarpa] &gt;gi|222848819|gb|EEE86366.1| predicted protein [Populus trichocarpa]	6.20582e-25	KOG1515	Arylacetamide deacetylase	Defense mechanisms	96.2857	5.20756e-21
locus32	musa_c4_small_c10286	TTACAGCTCCTCCACCTCGT	59.867	173	GCACGGAAGATGGTACGTTT	60	454	282	TC	2	TCTCTCTCTCTCTC	14	197	4	2	gi|225425246|ref|XP_002269300.1|	PREDICTED: hypothetical protein [Vitis vinifera] &gt;gi|296088179|emb|CBI35671.3| unnamed protein product [Vitis vinifera]	3.50205e-09	gi|255635972|gb|ACU18332.1|	unknown [Glycine max]	2.96466e-08	gi|148279890|gb|ABQ53996.1|	GA-like protein [Cicer arietinum]	5.05694e-08
locus33	musa_c4_small_c10305	CAAGGGCCCCATACTCTGTA	59.948	13	TCGAACACAACACAGCACAA	59.912	410	398	CAT	3	CATCATCATCATC	13	151	0	6	gi|225452202|ref|XP_002270911.1|	PREDICTED: hypothetical protein [Vitis vinifera]								KOG2085	Serine/threonine protein phosphatase 2A, regulatory subunit	Signal transduction mechanisms	146.747	6.09254e-36
locus34	musa_c4_small_c10325	CAGCGTTAGAAGAAGGGTCG	60.008	56	TCCTCCTCCTCATCATCACC	60.008	574	519	GGA	3	GGAGGAGGAGGAG	13	220	5	3		No hits found
locus35	musa_c4_small_c10325	CGCTGCCTTGGTTTCTAGTC	60.015	356	TCTGAAACGGTCACCTCCTC	60.238	658	303	GAG	3	GAGGAGGAGGAGGAG	15	565	5	3		No hits found
locus36	musa_c4_small_c10344	CAAGACCGTCTCCATCTGGT	60.112	120	CGTTGAATCGAATCCTTCGT	60.074	696	577	TCC	3	TCCTCCTCCTCC	12	141	6	4	gi|224141003|ref|XP_002323865.1|	predicted protein [Populus trichocarpa] &gt;gi|222866867|gb|EEF03998.1| predicted protein [Populus trichocarpa]	1.41249e-28	gi|225452853|ref|XP_002283723.1|	PREDICTED: hypothetical protein [Vitis vinifera] &gt;gi|296082935|emb|CBI22236.3| unnamed protein product [Vitis vinifera]	5.69448e-27	gi|297815202|ref|XP_002875484.1|	calcium-binding EF hand family protein [Arabidopsis lyrata subsp. lyrata] &gt;gi|297321322|gb|EFH51743.1| calcium-binding EF hand family protein [Arabidopsis lyrata subsp. lyrata]	7.44676e-27	KOG0027	Calmodulin and related proteins (EF-Hand superfamily)	Signal transduction mechanisms	87.0409	1.07373e-25
locus37	musa_c4_small_c10351	TCTTTTTGGGTTACGGTTGC	59.975	76	AACAACCAGGGCGACTATTG	59.993	375	300	AT	2	ATATATATATATAT	14	318	6	0		No hits found
locus38	musa_c4_small_c10369	ACTCCTTACGGACCCGTTCT	59.994	100	CGGAGGTAAAAGGGACATCA	59.926	263	164	CGA	3	CGACGACGACGACG	14	131	0	7	gi|225460775|ref|XP_002276368.1|	PREDICTED: hypothetical protein [Vitis vinifera] &gt;gi|297737533|emb|CBI26734.3| unnamed protein product [Vitis vinifera]	3.88231e-11	gi|255576306|ref|XP_002529046.1|	ATP binding protein, putative [Ricinus communis] &gt;gi|223531526|gb|EEF33357.1| ATP binding protein, putative [Ricinus communis]	1.47528e-10	gi|147783408|emb|CAN75220.1|	hypothetical protein [Vitis vinifera]	1.47528e-10	KOG0584	Serine/threonine protein kinase	General function prediction only	65.4698	9.04809e-12
locus39	musa_c4_small_c10389	GGGTCCACCAGAAATAGCAA	59.933	25	GAATTTCCATAATGGCCCCT	59.984	558	534	AAT	3	AATAATAATAAT	12	345	0	5	gi|115470413|ref|NP_001058805.1|	Os07g0124600 [Oryza sativa Japonica Group] &gt;gi|28201305|dbj|BAC56813.1| putative Heterogeneous nuclear ribonucleoprotein [Oryza sativa Japonica Group] &gt;gi|113610341|dbj|BAF20719.1| Os07g0124600 [Oryza sativa Japonica Group] &gt;gi|125557092|gb|EAZ02628.1| hypothetical protein OsI_24740 [Oryza sativa Indica Group] &gt;gi|125598981|gb|EAZ38557.1| hypothetical protein OsJ_22946 [Oryza sativa J…	1.00721e-26	gi|297804878|ref|XP_002870323.1|	hypothetical protein ARALYDRAFT_493480 [Arabidopsis lyrata subsp. lyrata] &gt;gi|297316159|gb|EFH46582.1| hypothetical protein ARALYDRAFT_493480 [Arabidopsis lyrata subsp. lyrata]	8.29262e-26	gi|297803432|ref|XP_002869600.1|	RNA recognition motif-containing protein [Arabidopsis lyrata subsp. lyrata] &gt;gi|297315436|gb|EFH45859.1| RNA recognition motif-containing protein [Arabidopsis lyrata subsp. lyrata]	1.28185e-25	KOG4205	RNA-binding protein musashi/mRNA cleavage and polyadenylation factor I complex, subunit HRP1	RNA processing and modification	120.553	5.59542e-28
locus40	musa_c4_small_c10400	TTGGAGGGAGACAGAGAGGA	59.913	55	CTTTGCCTGGTCCTTATCCA	60.066	427	373	CTC	3	CTCCTCCTCCTC	12	120	0	8	gi|115434338|ref|NP_001041927.1|	Os01g0131800 [Oryza sativa Japonica Group] &gt;gi|113531458|dbj|BAF03841.1| Os01g0131800 [Oryza sativa Japonica Group] &gt;gi|215769378|dbj|BAH01607.1| unnamed protein product [Oryza sativa Japonica Group] &gt;gi|218187454|gb|EEC69881.1| hypothetical protein OsI_00256 [Oryza sativa Indica Group] &gt;gi|222617680|gb|EEE53812.1| hypothetical protein OsJ_00248 [Oryza sativa Japonica Group]	5.69324e-48	gi|242056571|ref|XP_002457431.1|	hypothetical protein SORBIDRAFT_03g007190 [Sorghum bicolor] &gt;gi|241929406|gb|EES02551.1| hypothetical protein SORBIDRAFT_03g007190 [Sorghum bicolor]	1.0737e-46	gi|28558783|gb|AAO45754.1|	signal peptidase protein-like protein [Cucumis melo]	1.71419e-44	KOG3372	Signal peptidase complex subunit	Intracellular trafficking, secretion, and vesicular transport	179.874	8.12489e-46
locus41	musa_c4_small_c10409	CAGTTTCTTGCTCCTCGTCC	59.989	157	GGATGGCAACCATCTCATCT	59.893	411	255	GCC	3	GCCGCCGCCGCC	12	238	5	0	gi|225461502|ref|XP_002282598.1|	PREDICTED: hypothetical protein [Vitis vinifera] &gt;gi|302142976|emb|CBI20271.3| unnamed protein product [Vitis vinifera]	6.18291e-19	gi|63115357|gb|AAY33857.1|	putative squamosa promoter-binding protein [Betula platyphylla]	8.35645e-16	gi|225446416|ref|XP_002275728.1|	PREDICTED: hypothetical protein [Vitis vinifera] &gt;gi|302143318|emb|CBI21879.3| unnamed protein product [Vitis vinifera]	1.42539e-15
locus42	musa_c4_small_c10421	ATAAGACTGCGTGGTACGGG	60.015	130	ACCATTGCTTCCGATTCTTG	60.074	608	479	CT	2	CTCTCTCTCTC	11	363	8	0		No hits found
locus43	musa_c4_small_c10423	GGAGGGAAAGTAGGAATCCG	59.897	171	TGGAATCCCATCTTCCAGAG	60.003	467	297	TCT	3	TCTTCTTCTTCTTC	14	402	3	3		No hits found
locus44	musa_c4_small_c10467	CGAGCCTTAGCCATGCTATC	59.967	6	CATCATCGTCAACCCAAGTG	59.96	188	183	GGA	3	GGAGGAGGAGGAGGAG	16	122	3	8	gi|255563885|ref|XP_002522942.1|	conserved hypothetical protein [Ricinus communis] &gt;gi|223537754|gb|EEF39372.1| conserved hypothetical protein [Ricinus communis]	2.2104e-06
locus45	musa_c4_small_c10483	GGACAAGGTCAGCCATCATT	59.934	226	GGAAATAGCTAACCGCATCC	58.673	413	188	TAAA	4	TAAATAAATAAATA	14	318	5	0		No hits found
locus46	musa_c4_small_c10556	CGACGAGAAAGAGTTCAAAGG	59.108	2	AAGAAGCACCTGCTTTTCCA	59.993	312	311	AGA	3	AGAAGAAGAAGAAG	14	24	1	6	gi|255547391|ref|XP_002514753.1|	conserved hypothetical protein [Ricinus communis] &gt;gi|223546357|gb|EEF47859.1| conserved hypothetical protein [Ricinus communis]	5.38349e-42	gi|225457413|ref|XP_002284935.1|	PREDICTED: hypothetical protein [Vitis vinifera]	4.5574e-41	gi|226493472|ref|NP_001144806.1|	hypothetical protein LOC100277882 [Zea mays] &gt;gi|195647074|gb|ACG43005.1| hypothetical protein [Zea mays] &gt;gi|195647258|gb|ACG43097.1| hypothetical protein [Zea mays] &gt;gi|195649081|gb|ACG44008.1| hypothetical protein [Zea mays] &gt;gi|224035873|gb|ACN37012.1| unknown [Zea mays]	1.12253e-39
locus47	musa_c4_small_c10556	GGATTTGGAGGAGGGAAGAG	60.008	43	TTCTGGAACCCTCCCTTTTT	59.912	545	503	GGT	3	GGTGGTGGTGGT	12	494	1	6	gi|255547391|ref|XP_002514753.1|	conserved hypothetical protein [Ricinus communis] &gt;gi|223546357|gb|EEF47859.1| conserved hypothetical protein [Ricinus communis]	5.38349e-42	gi|225457413|ref|XP_002284935.1|	PREDICTED: hypothetical protein [Vitis vinifera]	4.5574e-41	gi|226493472|ref|NP_001144806.1|	hypothetical protein LOC100277882 [Zea mays] &gt;gi|195647074|gb|ACG43005.1| hypothetical protein [Zea mays] &gt;gi|195647258|gb|ACG43097.1| hypothetical protein [Zea mays] &gt;gi|195649081|gb|ACG44008.1| hypothetical protein [Zea mays] &gt;gi|224035873|gb|ACN37012.1| unknown [Zea mays]	1.12253e-39
locus48	musa_c4_small_c10563	GCAGGTGCAGGAATTTTGTT	60.118	27	TCTTGCTGCTTGTTTTCCCT	59.993	418	392	TTAT	4	TTATTTATTTATTT	14	285	5	2		No hits found
locus49	musa_c4_small_c10563	AGGGAAAACAAGCAGCAAGA	59.993	399	TCATCACCTGGTTGAATTTTTG	59.839	608	210	AGAA	4	AGAAAGAAAGAAAG	14	468	5	2		No hits found
locus50	musa_c4_small_c10580	TCCCGAACAGCACATAAGAA	59.272	5	CGAAGGTGAAGGCGTTAGAG	60.008	127	123	GGAGA	5	GGAGAGGAGAGGAGAG	16	33	4	5	gi|6752886|gb|AAF27919.1|AF220203_1	Ttg1-like protein [Malus x domestica] &gt;gi|298155481|gb|ADI58759.1| TTG1 [Malus x domestica] &gt;gi|298155483|gb|ADI58760.1| TTG1 [Malus x domestica]	7.30832e-65	gi|164633061|gb|ABY64743.1|	WD-repeat protein [Cucumis sativus]	7.31021e-65	gi|225455207|ref|XP_002270777.1|	PREDICTED: similar to WD-repeat 1 [Vitis vinifera] &gt;gi|113707434|gb|ABF66625.2| WD-repeat 1 [Vitis vinifera]	1.039e-63	KOG0290	Conserved WD40 repeat-containing protein AN11	Function unknown	129.028	1.13685e-60
locus51	musa_c4_small_c10580	CTCTAACGCCTTCACCTTCG	60.008	108	TGGAACATGAGTTTGGTGGA	59.935	338	231	CCT	3	CCTCCTCCTCCTCC	14	165	4	5	gi|6752886|gb|AAF27919.1|AF220203_1	Ttg1-like protein [Malus x domestica] &gt;gi|298155481|gb|ADI58759.1| TTG1 [Malus x domestica] &gt;gi|298155483|gb|ADI58760.1| TTG1 [Malus x domestica]	7.30832e-65	gi|164633061|gb|ABY64743.1|	WD-repeat protein [Cucumis sativus]	7.31021e-65	gi|225455207|ref|XP_002270777.1|	PREDICTED: similar to WD-repeat 1 [Vitis vinifera] &gt;gi|113707434|gb|ABF66625.2| WD-repeat 1 [Vitis vinifera]	1.039e-63	KOG0290	Conserved WD40 repeat-containing protein AN11	Function unknown	129.028	1.13685e-60
locus52	musa_c4_small_c10592	CGAGGAGATGTACACGACGA	59.855	7	TTCCCTTCTTTTTGCCCTTT	60.048	335	329	ACC	3	ACCACCACCACC	12	74	8	9	gi|255546939|ref|XP_002514527.1|	conserved hypothetical protein [Ricinus communis] &gt;gi|223546131|gb|EEF47633.1| conserved hypothetical protein [Ricinus communis]	2.90402e-84	gi|224079914|ref|XP_002305971.1|	predicted protein [Populus trichocarpa] &gt;gi|118484298|gb|ABK94028.1| unknown [Populus trichocarpa] &gt;gi|222848935|gb|EEE86482.1| predicted protein [Populus trichocarpa]	3.47312e-79	gi|224142075|ref|XP_002324384.1|	predicted protein [Populus trichocarpa] &gt;gi|222865818|gb|EEF02949.1| predicted protein [Populus trichocarpa]	5.90792e-79	LSE0399	A Uncharacterized protein	Function unknown	189.889	1.58625e-66
locus53	musa_c4_small_c10599	AAGAGAAGGGGGTCGAAGAA	60.183	0	CCTACAGCTGCACCTCATCA	60.008	406	407	AGT	3	AGTAGTAGTAGTAGT	15	261	4	3	gi|297744448|emb|CBI37710.3|	unnamed protein product [Vitis vinifera]	9.44718e-12	gi|225428364|ref|XP_002283311.1|	PREDICTED: hypothetical protein [Vitis vinifera]	9.44718e-12	gi|147854551|emb|CAN78573.1|	hypothetical protein [Vitis vinifera]	9.44718e-12	KOG4197	FOG: PPR repeat	General function prediction only	51.2174	3.86375e-07
locus54	musa_c4_small_c10617	AGAGGAGGACGAGGAGGAAG	59.945	89	AGGGAACAGGATGATACCCC	60.015	437	349	ACG	3	ACGACGACGACGACGACGA	19	135	6	4		No hits found
locus55	musa_c4_small_c10620	TCCGAGGTGAGCAAAGTTCT	59.989	256	TCTCTGTCGCGTACGATGAA	60.562	548	293	CGCC	4	CGCCCGCCCGCCCGCC	16	471	1	5	gi|115435536|ref|NP_001042526.1|	Os01g0235900 [Oryza sativa Japonica Group] &gt;gi|7339706|dbj|BAA92911.1| peptide transporter protein -like [Oryza sativa Japonica Group] &gt;gi|113532057|dbj|BAF04440.1| Os01g0235900 [Oryza sativa Japonica Group]	2.75313e-36	gi|125525075|gb|EAY73189.1|	hypothetical protein OsI_01062 [Oryza sativa Indica Group]	4.69613e-36	gi|242055817|ref|XP_002457054.1|	hypothetical protein SORBIDRAFT_03g000550 [Sorghum bicolor] &gt;gi|241929029|gb|EES02174.1| hypothetical protein SORBIDRAFT_03g000550 [Sorghum bicolor]	9.79202e-34	KOG2824	Glutaredoxin-related protein	Posttranslational modification, protein turnover, chaperones	116.701	8.07977e-27
locus56	musa_c4_small_c10627	TCGTCGGCATTATTCTAGGG	60.053	481	TTGCATGCAGTTCCCTACTG	59.864	790	310	GTTG	4	GTTGGTTGGTTGG	13	626	7	1	gi|116309878|emb|CAH66915.1|	OSIGBa0126B18.8 [Oryza sativa (indica cultivar-group)]	1.11004e-17	gi|222629545|gb|EEE61677.1|	hypothetical protein OsJ_16146 [Oryza sativa Japonica Group]	1.11028e-17	gi|38344252|emb|CAE04334.2|	OSJNBa0008M17.5 [Oryza sativa (japonica cultivar-group)]	1.11048e-17
locus57	musa_c4_small_c10645	TTGCCATGTTCCTGTGTGTT	60.008	729	GGCAGAAACACTTCGCCTAC	59.882	825	97	GTTT	4	GTTTGTTTGTTTG	13	783	0	6	gi|225456035|ref|XP_002279968.1|	PREDICTED: hypothetical protein [Vitis vinifera]	9.89025e-07	gi|297734259|emb|CBI15506.3|	unnamed protein product [Vitis vinifera]	1.29171e-06
locus58	musa_c4_small_c10695	TGCGAATATTACCACCGGAT	60.175	105	ACAGGAAGGCAAGGCTGAG	60.539	365	261	CGG	3	CGGCGGCGGCGG	12	326	3	1	gi|255537577|ref|XP_002509855.1|	conserved hypothetical protein [Ricinus communis] &gt;gi|223549754|gb|EEF51242.1| conserved hypothetical protein [Ricinus communis]	5.97213e-12	gi|224058439|ref|XP_002299510.1|	predicted protein [Populus trichocarpa] &gt;gi|222846768|gb|EEE84315.1| predicted protein [Populus trichocarpa]	7.79985e-12	gi|225460662|ref|XP_002267096.1|	PREDICTED: hypothetical protein [Vitis vinifera]	7.79985e-12	LSE0486	A Uncharacterized protein	Function unknown	70.0922	4.59603e-13
locus59	musa_c4_small_c10735	TGTCTGCTACCAGGCTGTTG	60.049	113	TGGAAAACCTGCACACTTTG	59.734	472	360	GGATTT	6	GGATTTGGATTTGGATTTGG	20	146	3	3	gi|225436904|ref|XP_002274278.1|	PREDICTED: hypothetical protein [Vitis vinifera] &gt;gi|296086692|emb|CBI32327.3| unnamed protein product [Vitis vinifera]	2.29736e-17	gi|255567662|ref|XP_002524810.1|	conserved hypothetical protein [Ricinus communis] &gt;gi|223535994|gb|EEF37653.1| conserved hypothetical protein [Ricinus communis]	3.886e-17	gi|92882342|gb|ABE86673.1|	hypothetical protein MtrDRAFT_AC161864g5v2 [Medicago truncatula]	6.57171e-17
locus60	musa_c4_small_c10772	CCAAGTTTCCTGATCGTGGT	59.966	429	AAAAATTAGTTGGCCCGACA	59.451	826	398	GGAG	4	GGAGGGAGGGAGG	13	629	4	7	gi|147777957|emb|CAN64951.1|	hypothetical protein [Vitis vinifera]	1.64016e-83	gi|225451365|ref|XP_002262949.1|	PREDICTED: hypothetical protein [Vitis vinifera] &gt;gi|296087079|emb|CBI33453.3| unnamed protein product [Vitis vinifera]	1.38848e-82	gi|222635324|gb|EEE65456.1|	hypothetical protein OsJ_20828 [Oryza sativa Japonica Group]	4.03986e-82	KOG0498	K+-channel ERG and related proteins, contain PAS/PAC sensor domain	Inorganic ion transport and metabolism;Signal transduction mechanisms	259.996	8.39089e-70
locus61	musa_c4_small_c10794	GTCCCTTGTCCAGAACGAGA	60.238	13	ACCCGTCTACTAACATGGCG	60.015	225	213	CAC	3	CACCACCACCAC	12	105	1	4		No hits found
locus62	musa_c4_small_c10825	CCTATTCTTCAGCTTCCCCC	60.032	207	ATGTAGAAGGGCGCAATGTC	60.103	338	132	GCCACC	6	GCCACCGCCACCGCCACC	18	267	0	7		No hits found
locus63	musa_c4_small_c10837	ACCTGATCCAGTGTCAAGGC	60.12	28	GCATGGGAACGACTGTACCT	59.997	263	236	CCA	3	CCACCACCACCACC	14	224	9	4	gi|224101775|ref|XP_002312416.1|	predicted protein [Populus trichocarpa] &gt;gi|222852236|gb|EEE89783.1| predicted protein [Populus trichocarpa]	1.54937e-06
locus64	musa_c4_small_c10840	GGTGAGAAGGCGTCAGAGAG	60.135	234	AATCCGTCACGTCAAGTTCC	59.973	442	209	GGA	3	GGAGGAGGAGGA	12	306	2	3	gi|255570699|ref|XP_002526304.1|	conserved hypothetical protein [Ricinus communis] &gt;gi|223534385|gb|EEF36093.1| conserved hypothetical protein [Ricinus communis]	2.25989e-08	gi|297737916|emb|CBI27117.3|	unnamed protein product [Vitis vinifera]	3.09424e-08	gi|225423794|ref|XP_002277558.1|	PREDICTED: hypothetical protein [Vitis vinifera]	3.09424e-08	KOG0800	FOG: Predicted E3 ubiquitin ligase	Posttranslational modification, protein turnover, chaperones	61.2326	1.85647e-10
locus65	musa_c4_small_c10851	GTCGACCGCATCTACTCCTC	59.834	147	CTTCCCTCCAAAATGAAGCA	60.184	393	247	GA	2	GAGAGAGAGAGAGA	14	331	2	4	gi|224143378|ref|XP_002324936.1|	predicted protein [Populus trichocarpa] &gt;gi|222866370|gb|EEF03501.1| predicted protein [Populus trichocarpa]	5.73596e-15	gi|170779038|gb|ACB36912.1|	CONSTANS-like protein 2 [Chenopodium rubrum]	5.73596e-15	gi|118489345|gb|ABK96477.1|	unknown [Populus trichocarpa x Populus deltoides]	5.73596e-15	KOG1601	GATA-4/5/6 transcription factors	Transcription	75.0998	1.56937e-14
locus66	musa_c4_small_c10858	GAGCGATGCCCTAGCTTTTT	60.84	32	CCTCATCCTCCTCCATTTCA	60.003	375	344	CGCTGC	6	CGCTGCCGCTGCCGCTGC	18	53	1	3		No hits found
locus67	musa_c4_small_c10863	TTTCTCGCTGACCTGGAAAT	59.813	75	GTTGGTCTCGTTGACCACAG	59.152	371	297	CGCGG	5	CGCGGCGCGGCGCGG	15	231	5	0	gi|225448809|ref|XP_002282204.1|	PREDICTED: hypothetical protein [Vitis vinifera] &gt;gi|297736432|emb|CBI25303.3| unnamed protein product [Vitis vinifera]	8.33057e-14	gi|225439834|ref|XP_002277535.1|	PREDICTED: hypothetical protein [Vitis vinifera] &gt;gi|297741528|emb|CBI32660.3| unnamed protein product [Vitis vinifera]	1.42098e-13	gi|224088589|ref|XP_002308486.1|	predicted protein [Populus trichocarpa] &gt;gi|222854462|gb|EEE92009.1| predicted protein [Populus trichocarpa]	1.42098e-13	KOG0504	FOG: Ankyrin repeat	General function prediction only	78.9518	6.07177e-16
locus68	musa_c4_small_c10867	CTGGAAAGGATTGAAGCAGG	59.807	243	TAGCCGGGAATTAGATGTGC	60.06	454	212	TATT	4	TATTTATTTATTT	13	307	2	4	gi|255565513|ref|XP_002523747.1|	conserved hypothetical protein [Ricinus communis] &gt;gi|223537051|gb|EEF38687.1| conserved hypothetical protein [Ricinus communis]	2.20487e-38	gi|297734882|emb|CBI17116.3|	unnamed protein product [Vitis vinifera]	4.91194e-38	gi|225436418|ref|XP_002272198.1|	PREDICTED: hypothetical protein [Vitis vinifera]	4.91194e-38	KOG2939	Uncharacterized conserved protein	Function unknown	159.458	5.99437e-40
locus69	musa_c4_small_c10873	ATCCCCAAAAAGGTTGAAGG	60.159	381	ACGTTCTTGCCCATTACCAG	59.993	904	524	CA	2	CACACACACACAC	13	563	7	5	gi|242092526|ref|XP_002436753.1|	hypothetical protein SORBIDRAFT_10g008170 [Sorghum bicolor] &gt;gi|241914976|gb|EER88120.1| hypothetical protein SORBIDRAFT_10g008170 [Sorghum bicolor]	2.36012e-15	gi|115467228|ref|NP_001057213.1|	Os06g0229200 [Oryza sativa Japonica Group] &gt;gi|51535396|dbj|BAD37266.1| putative beta-1,3-galactosyltransferase [Oryza sativa Japonica Group] &gt;gi|113595253|dbj|BAF19127.1| Os06g0229200 [Oryza sativa Japonica Group] &gt;gi|218197843|gb|EEC80270.1| hypothetical protein OsI_22251 [Oryza sativa Indica Group] &gt;gi|222640495|gb|EEE68627.1| hypothetical protein OsJ_27187 [Oryza sativa Japonica G…	1.99796e-14	gi|242053545|ref|XP_002455918.1|	hypothetical protein SORBIDRAFT_03g027250 [Sorghum bicolor] &gt;gi|241927893|gb|EES01038.1| hypothetical protein SORBIDRAFT_03g027250 [Sorghum bicolor]	3.768e-13	KOG2287	Galactosyltransferases	Carbohydrate transport and metabolism	77.0258	1.20659e-14
locus70	musa_c4_small_c10880	ACGACCAGACCAAACGAGAG	60.298	44	AGAAGAGGCCGTAGGAGGAG	59.972	227	184	CGT	3	CGTCGTCGTCGTC	13	184	2	9	gi|195657125|gb|ACG48030.1|	Grx_S2 - glutaredoxin subgroup III [Zea mays]	2.0292e-15	gi|226503093|ref|NP_001147414.1|	Grx_I1 - glutaredoxin subgroup III [Zea mays] &gt;gi|195611204|gb|ACG27432.1| Grx_I1 - glutaredoxin subgroup III [Zea mays] &gt;gi|223947415|gb|ACN27791.1| unknown [Zea mays]	2.0292e-15	gi|226496295|ref|NP_001151360.1|	Grx_I1 - glutaredoxin subgroup III [Zea mays] &gt;gi|195646136|gb|ACG42536.1| Grx_I1 - glutaredoxin subgroup III [Zea mays]	2.65021e-15	KOG1752	Glutaredoxin and related proteins	Posttranslational modification, protein turnover, chaperones	80.4925	6.36824e-16
locus71	musa_c4_small_c10885	AGTGCGGTCGAGAAGACG	60.138	30	ACGAGGGCTCAGAGAAACAA	59.989	125	96	GGA	3	GGAGGAGGAGGAGG	14	54	5	0	gi|297745781|emb|CBI15837.3|	unnamed protein product [Vitis vinifera]	8.85776e-48	gi|242047924|ref|XP_002461708.1|	hypothetical protein SORBIDRAFT_02g006850 [Sorghum bicolor] &gt;gi|241925085|gb|EER98229.1| hypothetical protein SORBIDRAFT_02g006850 [Sorghum bicolor]	9.7934e-47	gi|125557750|gb|EAZ03286.1|	hypothetical protein OsI_25432 [Oryza sativa Indica Group]	1.27906e-46	KOG3005	GIY-YIG type nuclease	General function prediction only	172.17	6.0066e-44
locus72	musa_c4_small_c10899	CTGCCGCTTCTCTCTCATCT	59.851	30	TGGAGGAAACCTATACCCCC	60.011	335	306	CCT	3	CCTCCTCCTCCTCCTC	16	68	15	11	gi|242041171|ref|XP_002467980.1|	hypothetical protein SORBIDRAFT_01g037483 [Sorghum bicolor] &gt;gi|241921834|gb|EER94978.1| hypothetical protein SORBIDRAFT_01g037483 [Sorghum bicolor]	0	gi|255548453|ref|XP_002515283.1|	dipeptidyl-peptidase, putative [Ricinus communis] &gt;gi|223545763|gb|EEF47267.1| dipeptidyl-peptidase, putative [Ricinus communis]	0	gi|297743980|emb|CBI36950.3|	unnamed protein product [Vitis vinifera]	8.95273e-133	KOG2100	Dipeptidyl aminopeptidase	Posttranslational modification, protein turnover, chaperones	468.003	5.4098e-132
locus73	musa_c4_small_c10903	AGGCAGTCTCAAAGATCGGA	59.95	83	TTCATTGATTTCAGCTCCCC	60.014	290	208	AGGTGG	6	AGGTGGAGGTGGAGGTGGAGG	21	118	5	2	gi|242049678|ref|XP_002462583.1|	hypothetical protein SORBIDRAFT_02g028570 [Sorghum bicolor] &gt;gi|241925960|gb|EER99104.1| hypothetical protein SORBIDRAFT_02g028570 [Sorghum bicolor]	3.46299e-07	gi|238014866|gb|ACR38468.1|	unknown [Zea mays]	4.5228e-07	gi|297727109|ref|NP_001175918.1|	Os09g0491772 [Oryza sativa Japonica Group] &gt;gi|222641829|gb|EEE69961.1| hypothetical protein OsJ_29849 [Oryza sativa Japonica Group] &gt;gi|255679018|dbj|BAH94646.1| Os09g0491772 [Oryza sativa Japonica Group]	4.5228e-07	KOG0102	Molecular chaperones mortalin/PBP74/GRP75, HSP70 superfamily	Posttranslational modification, protein turnover, chaperones	48.521	6.31105e-07
locus74	musa_c4_small_c10909	GTTGACCCCAATTGTCCATC	60.034	78	CTTGTCGAAGTGGATCAGCA	59.984	279	202	CCAGAT	6	CCAGATCCAGATCCAGATC	19	179	6	1	gi|255548574|ref|XP_002515343.1|	Coatomer subunit beta, putative [Ricinus communis] &gt;gi|223545287|gb|EEF46792.1| Coatomer subunit beta, putative [Ricinus communis]	5.42976e-98	gi|225429750|ref|XP_002282410.1|	PREDICTED: hypothetical protein [Vitis vinifera] &gt;gi|147845891|emb|CAN82167.1| hypothetical protein [Vitis vinifera]	2.67533e-97	gi|224285129|gb|ACN40292.1|	unknown [Picea sitchensis]	1.44396e-95	KOG1058	Vesicle coat complex COPI, beta subunit	Intracellular trafficking, secretion, and vesicular transport	298.901	3.56404e-94
locus75	musa_c4_small_c10914	CCCTCCTCCTCTTGCTCTCT	60.088	52	TTTTTGAGGAATCCGGTGAG	60.044	298	247	CCT	3	CCTCCTCCTCCTCC	14	119	0	5	gi|225444547|ref|XP_002269568.1|	PREDICTED: similar to intron maturase, type II family protein [Vitis vinifera]	1.96225e-23	gi|15220638|ref|NP_174294.1|	intron maturase, type II family protein [Arabidopsis thaliana] &gt;gi|12324175|gb|AAG52062.1|AC022455_16 unknown protein; 35070-37205 [Arabidopsis thaliana]	5.34372e-21	gi|255557331|ref|XP_002519696.1|	RNA binding protein, putative [Ricinus communis] &gt;gi|223541113|gb|EEF42669.1| RNA binding protein, putative [Ricinus communis]	8.53138e-19	KOG1075	FOG: Reverse transcriptase	General function prediction only	103.99	1.84645e-23
locus76	musa_c4_small_c10926	AGGTGGGAACAGGATGTGAG	59.962	0	GCAGCCTAAAAGGTACGCAG	60.039	363	364	TC	2	TCTCTCTCTCTC	12	316	4	1	gi|255580434|ref|XP_002531043.1|	conserved hypothetical protein [Ricinus communis] &gt;gi|223529371|gb|EEF31336.1| conserved hypothetical protein [Ricinus communis]	8.58485e-11	gi|255646945|gb|ACU23942.1|	unknown [Glycine max]	1.9125e-10	gi|255628431|gb|ACU14560.1|	unknown [Glycine max]	5.56454e-10
locus77	musa_c4_small_c10928	CCTTGCAGGACAAGCAACTT	60.431	773	GAGCTCCATGAGAGCAGCTT	59.857	853	81	AT	2	ATATATATATAT	12	795	5	2	gi|297605896|ref|NP_001057726.2|	Os06g0507400 [Oryza sativa Japonica Group] &gt;gi|54290972|dbj|BAD61652.1| putative GAMYB-binding protein [Oryza sativa Japonica Group] &gt;gi|215694769|dbj|BAG89960.1| unnamed protein product [Oryza sativa Japonica Group] &gt;gi|218198280|gb|EEC80707.1| hypothetical protein OsI_23149 [Oryza sativa Indica Group] &gt;gi|222635657|gb|EEE65789.1| hypothetical protein OsJ_21492 [Oryza sativa Japonica…	1.3943e-22	gi|226532349|ref|NP_001142262.1|	hypothetical protein LOC100274431 [Zea mays] &gt;gi|194695220|gb|ACF81694.1| unknown [Zea mays] &gt;gi|194707896|gb|ACF88032.1| unknown [Zea mays] &gt;gi|238010448|gb|ACR36259.1| unknown [Zea mays] &gt;gi|238015458|gb|ACR38764.1| unknown [Zea mays]	2.37832e-22	gi|242061226|ref|XP_002451902.1|	hypothetical protein SORBIDRAFT_04g009720 [Sorghum bicolor] &gt;gi|241931733|gb|EES04878.1| hypothetical protein SORBIDRAFT_04g009720 [Sorghum bicolor]	5.29835e-22
locus78	musa_c4_small_c10945	ATACGGGTTACCTTCCCCAC	59.94	55	CAAAAATTAGATGCTTAATTGACTGAA	59.247	508	454	CCTT	4	CCTTCCTTCCTTC	13	470	2	3		No hits found
locus79	musa_c4_small_c10952	TTCTCAAATCCGACCACCTC	60.05	68	CTTGAAGTCTTGGTAGCCGC	60.015	293	226	CGC	3	CGCCGCCGCCGC	12	92	2	3	gi|242088729|ref|XP_002440197.1|	hypothetical protein SORBIDRAFT_09g027610 [Sorghum bicolor] &gt;gi|241945482|gb|EES18627.1| hypothetical protein SORBIDRAFT_09g027610 [Sorghum bicolor]	1.41506e-13	gi|125571644|gb|EAZ13159.1|	hypothetical protein OsJ_03078 [Oryza sativa Japonica Group]	1.19792e-12	gi|297597406|ref|NP_001043929.2|	Os01g0690800 [Oryza sativa Japonica Group] &gt;gi|56784955|dbj|BAD82485.1| receptor serine/threonine kinase PR5K-like [Oryza sativa Japonica Group] &gt;gi|255673575|dbj|BAF05843.2| Os01g0690800 [Oryza sativa Japonica Group]	1.19792e-12	KOG1187	Serine/threonine protein kinase	Signal transduction mechanisms	51.2174	2.20329e-07
locus80	musa_c4_small_c10962	CCAGAAGTTAAGCGACGAGG	60.008	196	ACCGAGGCTCTCAGAAACAA	59.989	783	588	GAA	3	GAAGAAGAAGAAGA	14	441	8	6	gi|225461679|ref|XP_002283164.1|	PREDICTED: hypothetical protein [Vitis vinifera]	6.92779e-72	gi|302142894|emb|CBI20189.3|	unnamed protein product [Vitis vinifera]	1.88662e-69	gi|242073598|ref|XP_002446735.1|	hypothetical protein SORBIDRAFT_06g021490 [Sorghum bicolor] &gt;gi|241937918|gb|EES11063.1| hypothetical protein SORBIDRAFT_06g021490 [Sorghum bicolor]	3.33019e-66
locus81	musa_c4_small_c10973	CACGCGCATTCCTACCTTAT	60.117	68	GGGATCGTTGTCGTAGTCGT	59.997	220	153	AG	2	AGAGAGAGAGAG	12	94	3	2	gi|224127372|ref|XP_002329261.1|	predicted protein [Populus trichocarpa] &gt;gi|222870715|gb|EEF07846.1| predicted protein [Populus trichocarpa]	9.04174e-29	gi|90657607|gb|ABD96906.1|	hypothetical protein [Cleome spinosa]	1.44354e-26	gi|225451945|ref|XP_002283034.1|	PREDICTED: hypothetical protein [Vitis vinifera] &gt;gi|298204389|emb|CBI16869.3| unnamed protein product [Vitis vinifera]	1.88532e-26
locus82	musa_c4_small_c10992	AGTGAGGAGGCTGCCTATGA	59.973	399	GCAATATGCCTTTGAAATAAACC	58.973	590	192	TGTC	4	TGTCTGTCTGTCT	13	554	5	4	gi|225435112|ref|XP_002284524.1|	PREDICTED: hypothetical protein [Vitis vinifera] &gt;gi|297746151|emb|CBI16207.3| unnamed protein product [Vitis vinifera]	3.11032e-33	gi|297815786|ref|XP_002875776.1|	hypothetical protein ARALYDRAFT_323273 [Arabidopsis lyrata subsp. lyrata] &gt;gi|297321614|gb|EFH52035.1| hypothetical protein ARALYDRAFT_323273 [Arabidopsis lyrata subsp. lyrata]	1.4448e-30	gi|240255517|ref|NP_566883.4|	unknown protein [Arabidopsis thaliana] &gt;gi|75180791|sp|Q9LX73.1|UFL1_ARATH RecName: Full=E3 UFM1-protein ligase 1 homolog &gt;gi|7799010|emb|CAB90949.1| putative protein [Arabidopsis thaliana]	1.88697e-30	KOG2235	Uncharacterized conserved protein	Function unknown	136.346	8.6086e-33
locus83	musa_c4_small_c10999	CGTTTAGCATGTGGGATGTG	59.988	75	GGCACGTTAAAGAGCTTGGA	60.386	553	479	TTC	3	TTCTTCTTCTTCTT	14	505	2	4	gi|218199739|gb|EEC82166.1|	hypothetical protein OsI_26241 [Oryza sativa Indica Group]	2.09122e-71	gi|125600478|gb|EAZ40054.1|	hypothetical protein OsJ_24495 [Oryza sativa Japonica Group]	2.09122e-71	gi|33146727|dbj|BAC79616.1|	putative Septum-promoting GTP-binding protein 1 (GTPase spg1) [Oryza sativa Japonica Group]	2.09225e-71	KOG1673	Ras GTPases	General function prediction only	172.555	9.54614e-44
locus84	musa_c4_small_c11005	CCTATGAGCTAGCCACTGCC	60	110	CCACTGAGCAGCCATCACTA	60.008	475	366	ATCTTT	6	ATCTTTATCTTTATCTTT	18	424	1	8	gi|224100211|ref|XP_002311788.1|	predicted protein [Populus trichocarpa] &gt;gi|222851608|gb|EEE89155.1| predicted protein [Populus trichocarpa]	1.36091e-44	gi|224107863|ref|XP_002314631.1|	predicted protein [Populus trichocarpa] &gt;gi|222863671|gb|EEF00802.1| predicted protein [Populus trichocarpa]	5.17146e-44	gi|68138987|gb|AAY86036.1|	pyruvate dehydrogenase [Citrus x paradisi]	6.75414e-44	KOG0225	Pyruvate dehydrogenase E1, alpha subunit	Energy production and conversion	172.17	1.01501e-43
locus85	musa_c4_small_c11009	CGCTGAGATCGGTAGTGTGA	60.008	173	TGCGTTCTTGACTTCCACAG	60.025	302	130	TTC	3	TTCTTCTTCTTC	12	214	1	6	gi|242077254|ref|XP_002448563.1|	hypothetical protein SORBIDRAFT_06g029270 [Sorghum bicolor] &gt;gi|241939746|gb|EES12891.1| hypothetical protein SORBIDRAFT_06g029270 [Sorghum bicolor]	8.79752e-14	gi|218195634|gb|EEC78061.1|	hypothetical protein OsI_17520 [Oryza sativa Indica Group]	8.79752e-14	gi|125591714|gb|EAZ32064.1|	hypothetical protein OsJ_16252 [Oryza sativa Japonica Group]	8.79752e-14	LSE0187	A Homeodomain protein, contains START domain	Transcription	77.7962	3.47564e-15
locus86	musa_c4_small_c11021	GAGGAAGAGAAGCTGCGAGA	59.973	99	AGAAGGAGGGGCTACTCAGC	59.979	208	110	CGG	3	CGGCGGCGGCGGCG	14	126	5	0	gi|28392925|gb|AAO41898.1|	putative biotin synthase (Bio B) [Arabidopsis thaliana]	2.21002e-06	gi|15224273|ref|NP_181864.1|	BIO2 (BIOTIN AUXOTROPH 2); biotin synthase [Arabidopsis thaliana] &gt;gi|1705463|sp|P54967.1|BIOB_ARATH RecName: Full=Biotin synthase &gt;gi|1045316|gb|AAA80226.1| biotin sythase [Arabidopsis thaliana] &gt;gi|1403662|gb|AAC49445.1| BIO2 protein [Arabidopsis thaliana] &gt;gi|1769457|gb|AAB39953.1| biotin synthase [Arabidopsis thaliana] &gt;gi|2288983|gb|AAB64312.1| biotin synthase (Bio B) [Arabido…	2.21002e-06	gi|297828031|ref|XP_002881898.1|	hypothetical protein ARALYDRAFT_903720 [Arabidopsis lyrata subsp. lyrata] &gt;gi|297327737|gb|EFH58157.1| hypothetical protein ARALYDRAFT_903720 [Arabidopsis lyrata subsp. lyrata]	4.92341e-06	KOG2900	Biotin synthase	Coenzyme transport and metabolism	55.4546	5.23214e-09
locus87	musa_c4_small_c11021	GCTGAGTAGCCCCTCCTTCT	59.979	189	GGGGGAGTCGTAGATGGATT	60.154	321	133	CCG	3	CCGCCGCCGCCG	12	231	5	0	gi|28392925|gb|AAO41898.1|	putative biotin synthase (Bio B) [Arabidopsis thaliana]	2.21002e-06	gi|15224273|ref|NP_181864.1|	BIO2 (BIOTIN AUXOTROPH 2); biotin synthase [Arabidopsis thaliana] &gt;gi|1705463|sp|P54967.1|BIOB_ARATH RecName: Full=Biotin synthase &gt;gi|1045316|gb|AAA80226.1| biotin sythase [Arabidopsis thaliana] &gt;gi|1403662|gb|AAC49445.1| BIO2 protein [Arabidopsis thaliana] &gt;gi|1769457|gb|AAB39953.1| biotin synthase [Arabidopsis thaliana] &gt;gi|2288983|gb|AAB64312.1| biotin synthase (Bio B) [Arabido…	2.21002e-06	gi|297828031|ref|XP_002881898.1|	hypothetical protein ARALYDRAFT_903720 [Arabidopsis lyrata subsp. lyrata] &gt;gi|297327737|gb|EFH58157.1| hypothetical protein ARALYDRAFT_903720 [Arabidopsis lyrata subsp. lyrata]	4.92341e-06	KOG2900	Biotin synthase	Coenzyme transport and metabolism	55.4546	5.23214e-09
locus88	musa_c4_small_c11022	CACGCAGCAGATCAGAAGAG	59.88	41	TGCATGAGATGCTGGAGAAG	60.096	323	283	CAT	3	CATCATCATCATC	13	76	1	4		No hits found
locus89	musa_c4_small_c11024	AAAACAACGGGTGAAGAACG	60.008	1	CTGGGTCCCGCATAAAGTAA	59.953	379	379	GGA	3	GGAGGAGGAGGA	12	172	5	0		No hits found
locus90	musa_c4_small_c11028	AACAGGTAACCCCTGCAATG	59.853	410	TCTGCTGAAATTGTTGATGCTC	60.395	694	285	CAG	3	CAGCAGCAGCAGCAGCA	17	635	4	1	gi|102139794|gb|ABF69979.1|	transcriptional factor B3 family protein [Musa acuminata]	4.49514e-112	gi|125598233|gb|EAZ38013.1|	hypothetical protein OsJ_22358 [Oryza sativa Japonica Group]	1.23842e-69	gi|158512939|sp|A2YG67.1|ARFQ_ORYSI	RecName: Full=Auxin response factor 17 &gt;gi|125556472|gb|EAZ02078.1| hypothetical protein OsI_24158 [Oryza sativa Indica Group]	1.23842e-69	LSE0284	A Auxin response transcription factor	Signal transduction mechanisms;Transcription	221.861	1.91317e-58
locus91	musa_c4_small_c11029	ACCGTCACCTTCAACGATTC	59.973	93	GGAGTAGGGGACGTAGTCGG	60.892	341	249	TCC	3	TCCTCCTCCTCC	12	308	0	6	gi|125527632|gb|EAY75746.1|	hypothetical protein OsI_03659 [Oryza sativa Indica Group]	9.31497e-21	gi|297597576|ref|NP_001044181.2|	Os01g0737600 [Oryza sativa Japonica Group] &gt;gi|57900569|dbj|BAD87021.1| hypothetical protein [Oryza sativa Japonica Group] &gt;gi|125571949|gb|EAZ13464.1| hypothetical protein OsJ_03381 [Oryza sativa Japonica Group] &gt;gi|255673665|dbj|BAF06095.2| Os01g0737600 [Oryza sativa Japonica Group]	9.31497e-21	gi|297597578|ref|NP_001044182.2|	Os01g0737700 [Oryza sativa Japonica Group] &gt;gi|255673666|dbj|BAF06096.2| Os01g0737700 [Oryza sativa Japonica Group]	3.53968e-20	KOG4373	Predicted 3'-5' exonuclease	General function prediction only	47.7506	1.14827e-06
locus92	musa_c4_small_c11052	TGAATGCACCAACCTTAGCA	60.257	6	ACTAGGTCGATCCCTTCGGT	59.957	183	178	GAT	3	GATGATGATGATG	13	68	1	5	gi|297745508|emb|CBI40588.3|	unnamed protein product [Vitis vinifera]	3.6149e-17	gi|225470972|ref|XP_002267297.1|	PREDICTED: hypothetical protein [Vitis vinifera]	3.6149e-17	gi|255564609|ref|XP_002523299.1|	arginine/serine-rich splicing factor, putative [Ricinus communis] &gt;gi|223537387|gb|EEF39015.1| arginine/serine-rich splicing factor, putative [Ricinus communis]	6.8174e-16	KOG0106	Alternative splicing factor SRp55/B52/SRp75 (RRM superfamily)	RNA processing and modification	69.707	5.39364e-13
locus93	musa_c4_small_c11060	ATGCTCTCTTTGCCTTGCAG	60.678	19	TCACCCAAAATGTTCCATCA	59.75	117	99	TGG	3	TGGTGGTGGTGG	12	55	6	0	gi|296084999|emb|CBI28414.3|	unnamed protein product [Vitis vinifera]	8.62079e-11	gi|255587629|ref|XP_002534335.1|	RNA binding protein, putative [Ricinus communis] &gt;gi|223525472|gb|EEF28048.1| RNA binding protein, putative [Ricinus communis]	1.12591e-10	gi|225447594|ref|XP_002270665.1|	PREDICTED: hypothetical protein [Vitis vinifera]	1.47048e-10	LSE0467	A Predicted RNA-binding protein, contains C3H1-type Zn-finger and RRM domains	General function prediction only;RNA processing and modification	55.4546	7.18902e-09
locus94	musa_c4_small_c11083	CCCCCAGTACTTTGCTTTCA	60.103	55	CGGAAGCTGCTATGTTTCCT	59.476	400	346	AGA	3	AGAAGAAGAAGAAGAAGAA	19	187	0	9	gi|255638122|gb|ACU19375.1|	unknown [Glycine max]	1.9656e-15	gi|297740761|emb|CBI30943.3|	unnamed protein product [Vitis vinifera]	2.83832e-14	gi|225443942|ref|XP_002272068.1|	PREDICTED: hypothetical protein [Vitis vinifera]	2.83832e-14	KOG1267	Mitochondrial transcription termination factor, mTERF	Transcription;General function prediction only	76.6406	4.96803e-15
locus95	musa_c4_small_c11116	AGGAAAGGAGGAGGGATTCA	60.008	776	ACGATCACAACACCTCGACA	60.162	1137	362	CAT	3	CATCATCATCATC	13	970	5	5	gi|222636205|gb|EEE66337.1|	hypothetical protein OsJ_22618 [Oryza sativa Japonica Group]	5.44414e-84	gi|218198866|gb|EEC81293.1|	hypothetical protein OsI_24418 [Oryza sativa Indica Group]	7.11026e-84	gi|225427595|ref|XP_002270679.1|	PREDICTED: hypothetical protein [Vitis vinifera] &gt;gi|296085457|emb|CBI29189.3| unnamed protein product [Vitis vinifera]	1.02672e-82	KOG3794	CBF1-interacting corepressor CIR and related proteins	Transcription	274.633	5.04352e-74
locus96	musa_c4_small_c11123	CCACTGCTTTCCTTCTACGC	60.015	66	GCTGGTCCTTCTTGAACTGC	59.997	320	255	TC	2	TCTCTCTCTCT	11	115	2	3	gi|255537491|ref|XP_002509812.1|	UDP-n-acetylmuramoylalanyl-d-glutamate--2,6-diaminopimelate ligase, putative [Ricinus communis] &gt;gi|223549711|gb|EEF51199.1| UDP-n-acetylmuramoylalanyl-d-glutamate--2,6-diaminopimelate ligase, putative [Ricinus communis]	4.87477e-06
locus97	musa_c4_small_c11134	GGGTTCATCTTGCTTGCTTC	59.82	308	TGAGCTGGACGACGATGTTA	60.413	511	204	GGC	3	GGCGGCGGCGGCG	13	380	1	6	gi|225434863|ref|XP_002280661.1|	PREDICTED: hypothetical protein [Vitis vinifera]	3.57209e-09	gi|15232625|ref|NP_190258.1|	TOC75-III (TRANSLOCON AT THE OUTER ENVELOPE MEMBRANE OF CHLOROPLASTS 75-III); P-P-bond-hydrolysis-driven protein transmembrane transporter [Arabidopsis thaliana] &gt;gi|75207662|sp|Q9STE8.1|TC753_ARATH RecName: Full=Protein TOC75-3, chloroplastic; AltName: Full=75 kDa translocon at the outer-envelope-membrane of chloroplasts 3; Short=AtTOC75-III; Flags: Precursor &gt;gi|5541685|emb|CAB51191.1| ch…	7.95778e-09	gi|297819256|ref|XP_002877511.1|	translocon outer membrane complex 75-III [Arabidopsis lyrata subsp. lyrata] &gt;gi|297323349|gb|EFH53770.1| translocon outer membrane complex 75-III [Arabidopsis lyrata subsp. lyrata]	1.35739e-08
locus98	musa_c4_small_c11188	CCTTAGTGCTCCACTGCCTC	60.012	198	TCGAAAGGAGGGGAAGAA	58.273	519	322	CCTCTTC	7	CCTCTTCCCTCTTCCCTCTTCC	22	481	4	1		No hits found
locus99	musa_c4_small_c11220	ATGCCGTGTCGTACATTTGA	59.995	276	CAACACACGCACCTCTCACT	59.94	520	245	TTTC	4	TTTCTTTCTTTCT	13	486	1	5	gi|296085641|emb|CBI29440.3|	unnamed protein product [Vitis vinifera]	1.1965e-21	gi|225469167|ref|XP_002271845.1|	PREDICTED: hypothetical protein [Vitis vinifera]	1.1965e-21	gi|147837937|emb|CAN67143.1|	hypothetical protein [Vitis vinifera]	1.1965e-21
locus100	musa_c4_small_c11229	TGGAGCTGGATGAGTGTGAG	59.98	318	GCATTCGGAAGTCAAAAGGA	60.192	621	304	GAT	3	GATGATGATGATG	13	417	7	1	gi|77999285|gb|ABB16989.1|	DnaJ-like protein [Solanum tuberosum]	1.19096e-59	gi|1169382|sp|P42824.1|DNJH2_ALLPO	RecName: Full=DnaJ protein homolog 2 &gt;gi|454303|emb|CAA54720.1| LDJ2 [Allium porrum]	2.02467e-59	gi|115454357|ref|NP_001050779.1|	Os03g0648400 [Oryza sativa Japonica Group] &gt;gi|29367357|gb|AAO72551.1| DNAJ-like protein [Oryza sativa Japonica Group] &gt;gi|53370699|gb|AAU89194.1| DnaJ protein, putative [Oryza sativa Japonica Group] &gt;gi|108710104|gb|ABF97899.1| DnaJ protein, putative, expressed [Oryza sativa (japonica cultivar-group)] &gt;gi|108710106|gb|ABF97901.1| DnaJ protein, putative, expressed [Oryza sativa (japon…	3.44195e-59	KOG0712	Molecular chaperone (DnaJ superfamily)	Posttranslational modification, protein turnover, chaperones	130.568	6.8795e-55
locus101	musa_c4_small_c11230	TTAGTTGACCCAACCAAGGC	59.971	415	TGTGCACCAAATATAGGCGA	60.096	564	150	ACT	3	ACTACTACTACT	12	476	7	1	gi|242077762|ref|XP_002448817.1|	hypothetical protein SORBIDRAFT_06g033750 [Sorghum bicolor] &gt;gi|241940000|gb|EES13145.1| hypothetical protein SORBIDRAFT_06g033750 [Sorghum bicolor]	5.01685e-20	gi|297603611|ref|NP_001054329.2|	Os04g0686700 [Oryza sativa Japonica Group] &gt;gi|255675906|dbj|BAF16243.2| Os04g0686700 [Oryza sativa Japonica Group]	1.9064e-19	gi|90399015|emb|CAJ86135.1|	H0701F11.1 [Oryza sativa (indica cultivar-group)] &gt;gi|90399182|emb|CAH68364.1| H0723C07.14 [Oryza sativa (indica cultivar-group)] &gt;gi|125550307|gb|EAY96129.1| hypothetical protein OsI_18008 [Oryza sativa Indica Group]	1.9064e-19	LSE0005	A F-box domain	General function prediction only	55.8398	1.45294e-08
locus102	musa_c4_small_c11238	CGATAGATGATGTTGGCCCT	59.917	529	AACATCCGCAACTTGAGTCC	60.119	784	256	GCT	3	GCTGCTGCTGCT	12	598	5	3	gi|225446821|ref|XP_002283420.1|	PREDICTED: hypothetical protein [Vitis vinifera] &gt;gi|302143540|emb|CBI22101.3| unnamed protein product [Vitis vinifera]	1.25232e-63	gi|242076554|ref|XP_002448213.1|	hypothetical protein SORBIDRAFT_06g023200 [Sorghum bicolor] &gt;gi|241939396|gb|EES12541.1| hypothetical protein SORBIDRAFT_06g023200 [Sorghum bicolor]	2.22438e-60	gi|147851959|emb|CAN80165.1|	hypothetical protein [Vitis vinifera]	1.64813e-59
locus103	musa_c4_small_c11271	GCAAGTCAACAGGCTTCACA	60.032	33	CCCATACGACGATACCAACC	60.074	162	130	AAG	3	AAGAAGAAGAAGA	13	88	6	2		No hits found
locus104	musa_c4_small_c11297	TCCGCATCATCTATCCCTTC	59.998	707	ACCTGTCTGCCCCACAATAG	59.989	955	249	TGT	3	TGTTGTTGTTGTT	13	877	8	5	gi|255560846|ref|XP_002521436.1|	transcription factor, putative [Ricinus communis] &gt;gi|223539335|gb|EEF40926.1| transcription factor, putative [Ricinus communis]	1.2826e-42	gi|239983848|sp|Q0D5G4.2|Y7633_ORYSJ	RecName: Full=B3 domain-containing protein Os07g0563300	3.69383e-42	gi|23617202|dbj|BAC20873.1|	VP1/ABI3 family regulatory protein-like protein [Oryza sativa Japonica Group]	3.69414e-42	LSE0285	A APETALA2 and related transcription factors	Signal transduction mechanisms;Transcription	102.834	2.07145e-22
locus105	musa_c4_small_c11336	TCGCGTACGAACTCCGTC	60.991	0	TTCAGCAGGACTCTGACCCT	59.986	310	311	TCC	3	TCCTCCTCCTCC	12	34	5	4	gi|255638480|gb|ACU19549.1|	unknown [Glycine max]	3.45796e-50	gi|224133252|ref|XP_002321521.1|	predicted protein [Populus trichocarpa] &gt;gi|222868517|gb|EEF05648.1| predicted protein [Populus trichocarpa]	4.99328e-49	gi|224121158|ref|XP_002318513.1|	predicted protein [Populus trichocarpa] &gt;gi|222859186|gb|EEE96733.1| predicted protein [Populus trichocarpa]	4.99328e-49	KOG3198	Signal recognition particle, subunit Srp19	Intracellular trafficking, secretion, and vesicular transport	164.081	4.5133e-41
locus106	musa_c4_small_c11343	AAGGGAACAAATAACGCACG	59.996	530	AATGCTTCCAGTCACATCCA	59.09	655	126	GGTTT	5	GGTTTGGTTTGGTTT	15	571	3	3	gi|242066950|ref|XP_002454764.1|	hypothetical protein SORBIDRAFT_04g036910 [Sorghum bicolor] &gt;gi|241934595|gb|EES07740.1| hypothetical protein SORBIDRAFT_04g036910 [Sorghum bicolor]	3.30766e-60	gi|115449525|ref|NP_001048487.1|	Os02g0813800 [Oryza sativa Japonica Group] &gt;gi|47847864|dbj|BAD21657.1| putative LEUNIG [Oryza sativa Japonica Group] &gt;gi|47848544|dbj|BAD22396.1| putative LEUNIG [Oryza sativa Japonica Group] &gt;gi|113538018|dbj|BAF10401.1| Os02g0813800 [Oryza sativa Japonica Group] &gt;gi|222623899|gb|EEE58031.1| hypothetical protein OsJ_08845 [Oryza sativa Japonica Group]	2.11876e-59	gi|218191799|gb|EEC74226.1|	hypothetical protein OsI_09411 [Oryza sativa Indica Group]	2.76248e-59	KOG0266	WD40 repeat-containing protein	General function prediction only	176.022	6.07537e-48
locus107	musa_c4_small_c11351	CAACTGCTGTATCGGCTTCA	60.011	148	GTGCCCGGTTTGGATTATG	61.105	538	391	GAT	3	GATGATGATGAT	12	469	3	4		No hits found
locus108	musa_c4_small_c11357	TGATGTTGCTCTCGAACTGG	59.984	110	AACACCCATGTGTCGAATGA	59.812	667	558	GT	2	GTGTGTGTGTG	11	456	4	4	gi|224120790|ref|XP_002330952.1|	predicted protein [Populus trichocarpa] &gt;gi|222873146|gb|EEF10277.1| predicted protein [Populus trichocarpa]	9.83872e-12	gi|259490348|ref|NP_001159191.1|	hypothetical protein LOC100304276 [Zea mays] &gt;gi|223942555|gb|ACN25361.1| unknown [Zea mays]	1.27617e-11	gi|223943903|gb|ACN26035.1|	unknown [Zea mays]	1.30985e-11	KOG1426	FOG: RCC1 domain	Function unknown	65.0846	7.23256e-13
locus109	musa_c4_small_c11385	GTGCCCTAGCGGTAGGAAG	59.845	3	AACAGCAGCAACTGCATCAC	60.064	350	348	GCG	3	GCGGCGGCGGCGGCGG	16	46	4	7	gi|115456399|ref|NP_001051800.1|	Os03g0832300 [Oryza sativa Japonica Group] &gt;gi|31249767|gb|AAP46259.1| unknown protein [Oryza sativa Japonica Group] &gt;gi|108711924|gb|ABF99719.1| Huntingtin interacting protein K, putative, expressed [Oryza sativa (japonica cultivar-group)] &gt;gi|113550271|dbj|BAF13714.1| Os03g0832300 [Oryza sativa Japonica Group] &gt;gi|215715243|dbj|BAG94994.1| unnamed protein product [Oryza sativa Japon…	9.06993e-44	gi|242037525|ref|XP_002466157.1|	hypothetical protein SORBIDRAFT_01g002440 [Sorghum bicolor] &gt;gi|241920011|gb|EER93155.1| hypothetical protein SORBIDRAFT_01g002440 [Sorghum bicolor]	2.63894e-43	gi|195632082|gb|ACG36699.1|	huntingtin interacting protein K [Zea mays]	1.0028e-42	KOG3450	Huntingtin interacting protein HYPK	General function prediction only	153.68	4.49797e-38
locus110	musa_c4_small_c11396	GCAAGTGTTGAGTGGCTTGA	60.032	196	CTGTTTGGAAATGAGCAGCA	59.988	750	555	TGTA	4	TGTATGTATGTATGTA	16	550	5	2	gi|50251218|dbj|BAD27662.1|	putative Avr9/Cf-9 rapidly elicited protein [Oryza sativa Japonica Group]	4.32394e-31	gi|218190365|gb|EEC72792.1|	hypothetical protein OsI_06476 [Oryza sativa Indica Group]	4.32556e-31	gi|115445199|ref|NP_001046379.1|	Os02g0234300 [Oryza sativa Japonica Group] &gt;gi|113535910|dbj|BAF08293.1| Os02g0234300 [Oryza sativa Japonica Group]	4.3374e-31	KOG0167	FOG: Armadillo/beta-catenin-like repeats	Function unknown	109.768	4.03094e-25
locus111	musa_c4_small_c11451	AAGGAACTTGTGCTCTCCGA	59.989	247	AGGAGCAAATGCCCTAACCT	60.096	569	323	CAAC	4	CAACCAACCAACCA	14	437	2	3	gi|242066292|ref|XP_002454435.1|	hypothetical protein SORBIDRAFT_04g030910 [Sorghum bicolor] &gt;gi|241934266|gb|EES07411.1| hypothetical protein SORBIDRAFT_04g030910 [Sorghum bicolor]	1.01066e-19	gi|115483682|ref|NP_001065511.1|	Os10g0580200 [Oryza sativa Japonica Group] &gt;gi|12039377|gb|AAG46163.1|AC018727_15 putative ADP-ribosylation factor [Oryza sativa Japonica Group] &gt;gi|110289663|gb|ABB48042.2| ADP-ribosylation factor, putative, expressed [Oryza sativa (japonica cultivar-group)] &gt;gi|113640043|dbj|BAF27348.1| Os10g0580200 [Oryza sativa Japonica Group] &gt;gi|125575825|gb|EAZ17109.1| hypothetical protein OsJ_…	2.25153e-19	gi|242040047|ref|XP_002467418.1|	hypothetical protein SORBIDRAFT_01g027720 [Sorghum bicolor] &gt;gi|241921272|gb|EER94416.1| hypothetical protein SORBIDRAFT_01g027720 [Sorghum bicolor]	2.94058e-19	KOG0070	GTP-binding ADP-ribosylation factor Arf1	Intracellular trafficking, secretion, and vesicular transport	92.4337	1.56999e-19
locus112	musa_c4_small_c11484	ATCCTCCCTCACCAGTTCCT	59.929	42	TTTTGCGCCTTTCTTGTCTT	59.996	290	249	GAG	3	GAGGAGGAGGAG	12	180	3	2		No hits found
locus113	musa_c4_small_c11510	ACAGAAAGCGAATCAATGGG	60.074	32	CGGATGAAACAGTGTGGTTG	60.001	380	349	AAG	3	AAGAAGAAGAAGAA	14	73	4	3	gi|125587638|gb|EAZ28302.1|	hypothetical protein OsJ_12276 [Oryza sativa Japonica Group]	2.79747e-06	gi|125545431|gb|EAY91570.1|	hypothetical protein OsI_13205 [Oryza sativa Indica Group]	2.79747e-06	gi|297601543|ref|NP_001051027.2|	Os03g0705800 [Oryza sativa Japonica Group] &gt;gi|22450578|gb|AAM97150.1| hypothetical protein [Oryza sativa Japonica Group] &gt;gi|108710662|gb|ABF98457.1| expressed protein [Oryza sativa (japonica cultivar-group)] &gt;gi|255674821|dbj|BAF12941.2| Os03g0705800 [Oryza sativa Japonica Group]	2.79747e-06
locus114	musa_c4_small_c11524	ATCTACACATCCCCAGCCAC	59.81	7	CTGAGGTAGGCGAAGGTGAG	60.005	278	272	ATG	3	ATGATGATGATGA	13	204	3	3	gi|293330407|dbj|BAJ04684.1|	BEL1-type homeodomain protein [Triticum aestivum]	3.63271e-24	gi|125545619|gb|EAY91758.1|	hypothetical protein OsI_13400 [Oryza sativa Indica Group]	5.24562e-23	gi|7239157|gb|AAF43095.1|AF053769_1	homeodomain protein [Malus x domestica]	1.1686e-22
locus115	musa_c4_small_c11524	CATTCGGTGACAGCTTTGAA	59.84	718	GTTGCAGGGATGAAGAGAGC	59.957	940	223	GCC	3	GCCGCCGCCGCC	12	790	3	3	gi|293330407|dbj|BAJ04684.1|	BEL1-type homeodomain protein [Triticum aestivum]	3.63271e-24	gi|125545619|gb|EAY91758.1|	hypothetical protein OsI_13400 [Oryza sativa Indica Group]	5.24562e-23	gi|7239157|gb|AAF43095.1|AF053769_1	homeodomain protein [Malus x domestica]	1.1686e-22
locus116	musa_c4_small_c11558	AGATGGGGTGACAACGGTTA	60.232	117	TCCAGTGCTGTCTTTTGCTG	60.175	251	135	GGAA	4	GGAAGGAAGGAAG	13	148	4	5	gi|224103949|ref|XP_002313256.1|	predicted protein [Populus trichocarpa] &gt;gi|222849664|gb|EEE87211.1| predicted protein [Populus trichocarpa]	3.80353e-16	gi|224059734|ref|XP_002299981.1|	predicted protein [Populus trichocarpa] &gt;gi|222847239|gb|EEE84786.1| predicted protein [Populus trichocarpa]	3.93604e-13	gi|222619888|gb|EEE56020.1|	hypothetical protein OsJ_04797 [Oryza sativa Japonica Group]	7.42305e-12
locus117	musa_c4_small_c11561	AGTCCAGCTCCAGAACCTCA	59.986	240	TCGACAACCAGAAGGAGCTT	59.989	383	144	CAC	3	CACCACCACCACCA	14	289	1	4	gi|242090323|ref|XP_002440994.1|	hypothetical protein SORBIDRAFT_09g018620 [Sorghum bicolor] &gt;gi|241946279|gb|EES19424.1| hypothetical protein SORBIDRAFT_09g018620 [Sorghum bicolor]	5.80578e-23	gi|218189702|gb|EEC72129.1|	hypothetical protein OsI_05125 [Oryza sativa Indica Group]	3.76319e-22	gi|115442125|ref|NP_001045342.1|	Os01g0938600 [Oryza sativa Japonica Group] &gt;gi|57899203|dbj|BAD87313.1| hydroxyproline-rich glycoprotein-like [Oryza sativa Japonica Group] &gt;gi|57900395|dbj|BAD87605.1| hydroxyproline-rich glycoprotein-like [Oryza sativa Japonica Group] &gt;gi|113534873|dbj|BAF07256.1| Os01g0938600 [Oryza sativa Japonica Group] &gt;gi|215707154|dbj|BAG93614.1| unnamed protein product [Oryza sativa Japonica …	3.76319e-22	KOG0800	FOG: Predicted E3 ubiquitin ligase	Posttranslational modification, protein turnover, chaperones	85.8853	1.8231e-17
locus118	musa_c4_small_c11597	AGAGACTGCAATCTGGCGAT	59.981	94	TAAGCACCATTCACTCGCAC	59.871	407	314	GT	2	GTGTGTGTGTG	11	318	1	5		No hits found
locus119	musa_c4_small_c11613	GAGTCGTCGGAAAGATCGAG	59.95	180	GTCGACATGGAAGAAGGCAT	60.081	301	122	GTT	3	GTTGTTGTTGTT	12	255	4	0	gi|225449444|ref|XP_002283100.1|	PREDICTED: hypothetical protein [Vitis vinifera]	5.01011e-11	gi|225434879|ref|XP_002283212.1|	PREDICTED: hypothetical protein [Vitis vinifera]	1.23403e-09	gi|147806280|emb|CAN72193.1|	hypothetical protein [Vitis vinifera]	1.23403e-09	KOG0800	FOG: Predicted E3 ubiquitin ligase	Posttranslational modification, protein turnover, chaperones	55.0694	1.54794e-08
locus120	musa_c4_small_c11621	ACTACAGGTGCACACATCGC	59.783	73	TGCTAATGAAGCCACTGTCG	60.011	429	357	CAGCAT	6	CAGCATCAGCATCAGCATCAGCAT	24	209	0	4	gi|224120612|ref|XP_002318373.1|	predicted protein [Populus trichocarpa] &gt;gi|222859046|gb|EEE96593.1| predicted protein [Populus trichocarpa]	3.19526e-13	gi|255545054|ref|XP_002513588.1|	WRKY transcription factor, putative [Ricinus communis] &gt;gi|223547496|gb|EEF48991.1| WRKY transcription factor, putative [Ricinus communis]	4.17314e-13	gi|297745413|emb|CBI40493.3|	unnamed protein product [Vitis vinifera]	5.45029e-13	LSE0036	A WRKY superfamily transcription factors	Transcription;Signal transduction mechanisms	63.929	3.19826e-11
locus121	musa_c4_small_c11626	AACATAGCTACTGGAGCGGC	59.504	0	CCACTAGCCTCTCAACCGAG	60.005	454	455	TC	2	TCTCTCTCTCT	11	69	4	0	gi|263202219|gb|ACY70395.1|	heterotrophic ferredoxin NADP+ oxidoreductase [Populus tremula x Populus tremuloides]	1.05583e-35	gi|224056509|ref|XP_002298889.1|	predicted protein [Populus trichocarpa] &gt;gi|222846147|gb|EEE83694.1| predicted protein [Populus trichocarpa]	1.37538e-35	gi|125557237|gb|EAZ02773.1|	hypothetical protein OsI_24896 [Oryza sativa Indica Group]	1.60256e-33	KOG1158	NADP/FAD dependent oxidoreductase	Energy production and conversion	130.954	2.27572e-31
locus122	musa_c4_small_c11635	CTCTGTCCCCTTCTGTGAGC	59.986	283	GCGAAGCTGGGAGATATCAG	59.939	413	131	GCA	3	GCAGCAGCAGCAG	13	306	3	1	gi|226532114|ref|NP_001143876.1|	hypothetical protein LOC100276677 [Zea mays] &gt;gi|195628670|gb|ACG36165.1| hypothetical protein [Zea mays]	4.51763e-07	gi|242055929|ref|XP_002457110.1|	hypothetical protein SORBIDRAFT_03g001420 [Sorghum bicolor] &gt;gi|241929085|gb|EES02230.1| hypothetical protein SORBIDRAFT_03g001420 [Sorghum bicolor]	3.8244e-06	gi|222618000|gb|EEE54132.1|	hypothetical protein OsJ_00917 [Oryza sativa Japonica Group]	6.52344e-06
locus123	musa_c4_small_c11642	CGAGCTCATCGTTCTCAACA	60.136	137	CACGTAGCTCCTTAGGGTCG	59.891	354	218	CCT	3	CCTCCTCCTCCTCC	14	305	8	1	gi|222629958|gb|EEE62090.1|	hypothetical protein OsJ_16874 [Oryza sativa Japonica Group]	5.39747e-59	gi|115461711|ref|NP_001054455.1|	Os05g0113300 [Oryza sativa Japonica Group] &gt;gi|113578006|dbj|BAF16369.1| Os05g0113300 [Oryza sativa Japonica Group] &gt;gi|125550576|gb|EAY96285.1| hypothetical protein OsI_18183 [Oryza sativa Indica Group]	5.39747e-59	gi|57863835|gb|AAS75243.2|	putative Na+/H+ antiporter [Oryza sativa Japonica Group]	5.39747e-59	KOG1650	Predicted K+/H+-antiporter	Inorganic ion transport and metabolism	222.631	7.40676e-59
locus124	musa_c4_small_c11656	GCCTCAATTTTCACCCAAGT	59.031	22	AGGGAGAGAAGGACGAGGAG	59.945	412	391	CTC	3	CTCCTCCTCCTC	12	69	3	10	gi|15239101|ref|NP_196157.1|	PRA1.B3 (PRENYLATED RAB ACCEPTOR 1.B3) [Arabidopsis thaliana] &gt;gi|75171434|sp|Q9FLB6.1|PR1B3_ARATH RecName: Full=PRA1 family protein B3; Short=AtPRA1.B3; AltName: Full=Prenylated Rab acceptor 2 &gt;gi|10176750|dbj|BAB09981.1| unnamed protein product [Arabidopsis thaliana] &gt;gi|51969442|dbj|BAD43413.1| putative protein [Arabidopsis thaliana] &gt;gi|51971138|dbj|BAD44261.1| putative protein [A…	1.55271e-32	gi|18072825|emb|CAC80645.1|	prenylated Rab receptor 2 [Arabidopsis thaliana]	1.5531e-32	gi|212723104|ref|NP_001131454.1|	hypothetical protein LOC100192789 [Zea mays] &gt;gi|194691566|gb|ACF79867.1| unknown [Zea mays] &gt;gi|195625316|gb|ACG34488.1| prenylated Rab receptor 2 [Zea mays]	3.40493e-32	KOG3142	Prenylated rab acceptor 1	Intracellular trafficking, secretion, and vesicular transport	129.028	5.79563e-35
locus125	musa_c4_small_c11656	CTCGTCCTTCTCTCCCTCCT	59.945	396	GTATCACACATGGGCAGCAC	59.999	735	340	CCT	3	CCTCCTCCTCCTC	13	429	3	10	gi|15239101|ref|NP_196157.1|	PRA1.B3 (PRENYLATED RAB ACCEPTOR 1.B3) [Arabidopsis thaliana] &gt;gi|75171434|sp|Q9FLB6.1|PR1B3_ARATH RecName: Full=PRA1 family protein B3; Short=AtPRA1.B3; AltName: Full=Prenylated Rab acceptor 2 &gt;gi|10176750|dbj|BAB09981.1| unnamed protein product [Arabidopsis thaliana] &gt;gi|51969442|dbj|BAD43413.1| putative protein [Arabidopsis thaliana] &gt;gi|51971138|dbj|BAD44261.1| putative protein [A…	1.55271e-32	gi|18072825|emb|CAC80645.1|	prenylated Rab receptor 2 [Arabidopsis thaliana]	1.5531e-32	gi|212723104|ref|NP_001131454.1|	hypothetical protein LOC100192789 [Zea mays] &gt;gi|194691566|gb|ACF79867.1| unknown [Zea mays] &gt;gi|195625316|gb|ACG34488.1| prenylated Rab receptor 2 [Zea mays]	3.40493e-32	KOG3142	Prenylated rab acceptor 1	Intracellular trafficking, secretion, and vesicular transport	129.028	5.79563e-35
locus126	musa_c4_small_c11674	AGACGGAGGGAAAGAGAAGC	59.957	42	TCCTCAGCTTCCGCTGTAAT	59.978	604	563	CGA	3	CGACGACGACGACG	14	138	3	1	gi|147832854|emb|CAN72815.1|	hypothetical protein [Vitis vinifera]	1.94846e-42	gi|217074124|gb|ACJ85422.1|	unknown [Medicago truncatula]	2.68003e-38	gi|255641109|gb|ACU20833.1|	unknown [Glycine max]	1.005e-37
locus127	musa_c4_small_c11681	CACCAAAGCTTCTGCTTTCC	59.993	79	AAGCCCTCCCTTAATGTGCT	60.096	236	158	TC	2	TCTCTCTCTCTC	12	165	0	5		No hits found
locus128	musa_c4_small_c11685	AAGAGGGAAAGGAATGACCG	60.434	30	AAATGGCTCTCCATGTTTGC	60.081	221	192	CT	2	CTCTCTCTCTCT	12	76	0	5	gi|296089345|emb|CBI39117.3|	unnamed protein product [Vitis vinifera]	9.52559e-26	gi|225439350|ref|XP_002270570.1|	PREDICTED: hypothetical protein [Vitis vinifera]	9.52559e-26	gi|225436087|ref|XP_002277399.1|	PREDICTED: similar to Zinc finger, RING-type [Vitis vinifera] &gt;gi|296084011|emb|CBI24399.3| unnamed protein product [Vitis vinifera]	9.52559e-26	KOG0800	FOG: Predicted E3 ubiquitin ligase	Posttranslational modification, protein turnover, chaperones	72.7886	4.24772e-14
locus129	musa_c4_small_c11702	GATGCCTCGGGTGATGACT	61.069	38	GGGGAGCATGTAGTGGAAGA	60.073	453	416	AGG	3	AGGAGGAGGAGGAG	14	82	8	2	gi|225443732|ref|XP_002268174.1|	PREDICTED: hypothetical protein [Vitis vinifera]	1.70119e-83	gi|188509954|gb|ACD56638.1|	trehalose synthase-like protein [Gossypioides kirkii]	4.92471e-83	gi|255562498|ref|XP_002522255.1|	trehalose-6-phosphate synthase, putative [Ricinus communis] &gt;gi|223538508|gb|EEF40113.1| trehalose-6-phosphate synthase, putative [Ricinus communis]	1.09299e-82	KOG1050	Trehalose-6-phosphate synthase component TPS1 and related subunits	Carbohydrate transport and metabolism	188.734	1.22297e-75
locus130	musa_c4_small_c11705	GAAGGAGGAGCAAGGAGAGC	60.617	59	TTGCGAGTGAAAGAGACCCT	59.989	390	332	CTCTCTT	7	CTCTCTTCTCTCTTCTCTCTTC	22	84	4	3	gi|225451428|ref|XP_002273749.1|	PREDICTED: hypothetical protein [Vitis vinifera]	1.34391e-46	gi|147766681|emb|CAN60756.1|	hypothetical protein [Vitis vinifera]	5.10686e-46	gi|224129088|ref|XP_002328887.1|	chromatin remodeling complex subunit [Populus trichocarpa] &gt;gi|222839317|gb|EEE77654.1| chromatin remodeling complex subunit [Populus trichocarpa]	8.71098e-46	KOG2570	SWI/SNF transcription activation complex subunit	Chromatin structure and dynamics;Transcription	174.866	3.85048e-44
locus131	musa_c4_small_c11707	TCCCAGTTCTTCTGTTTCCTG	59.314	117	CACAGCTCAATGGTTGGAAA	59.691	264	148	AAC	3	AACAACAACAACAACAACAA	20	185	0	5		No hits found
locus132	musa_c4_small_c11732	TCGCATGTGCTTACTCCAAG	60.011	445	TGCAGATGGATTCGAAATGA	60.159	578	134	TC	2	TCTCTCTCTCTCTCT	15	507	1	6	gi|218187494|gb|EEC69921.1|	hypothetical protein OsI_00344 [Oryza sativa Indica Group]	1.99575e-12	gi|115434468|ref|NP_001041992.1|	Os01g0142500 [Oryza sativa Japonica Group] &gt;gi|113531523|dbj|BAF03906.1| Os01g0142500 [Oryza sativa Japonica Group] &gt;gi|194396101|gb|ACF60468.1| myb transcription factor [Oryza sativa Japonica Group] &gt;gi|215695494|dbj|BAG90685.1| unnamed protein product [Oryza sativa Japonica Group] &gt;gi|222617716|gb|EEE53848.1| hypothetical protein OsJ_00326 [Oryza sativa Japonica Group]	1.99575e-12	gi|54290181|dbj|BAD61069.1|	putative MYB-like transcription factor [Oryza sativa Japonica Group] &gt;gi|54290469|dbj|BAD61478.1| putative MYB-like transcription factor [Oryza sativa Japonica Group]	1.99575e-12	KOG0724	Zuotin and related molecular chaperones (DnaJ superfamily), contains DNA-binding domains	Posttranslational modification, protein turnover, chaperones	47.3654	4.76918e-06
locus133	musa_c4_small_c11750	AGAACATGCAGGTGATTTGC	58.726	97	ATCAGCTTGAAGCATACGCA	59.596	211	115	CTG	3	CTGCTGCTGCTGC	13	118	0	5	gi|222618859|gb|EEE54991.1|	hypothetical protein OsJ_02617 [Oryza sativa Japonica Group]	6.23011e-49	gi|218188665|gb|EEC71092.1|	hypothetical protein OsI_02873 [Oryza sativa Indica Group]	6.23011e-49	gi|115438604|ref|NP_001043582.1|	Os01g0617500 [Oryza sativa Japonica Group] &gt;gi|54290419|dbj|BAD61289.1| acetyltransferase 1-like [Oryza sativa Japonica Group] &gt;gi|113533113|dbj|BAF05496.1| Os01g0617500 [Oryza sativa Japonica Group]	6.23011e-49	KOG1156	N-terminal acetyltransferase	Chromatin structure and dynamics	181.03	1.02924e-46
locus134	musa_c4_small_c11775	TCATTCGCTGCAGCATTTAC	59.983	114	AATAGCTAGCATCAACGCCG	60.384	367	254	CTC	3	CTCCTCCTCCTCCT	14	259	5	0		No hits found
locus135	musa_c4_small_c11781	GTGGAGGCACAGGGAAAGTA	60.111	143	ATCTTCGTTAGACGACCCGA	59.694	320	178	CGG	3	CGGCGGCGGCGGC	13	248	0	7		No hits found
locus136	musa_c4_small_c11784	AAGATGGACGTCTTCGCCTA	59.836	19	TTACACGGTGATAGGCACCA	59.988	540	522	GCG	3	GCGGCGGCGGCGGC	14	138	4	2	gi|226498436|ref|NP_001140876.1|	hypothetical protein LOC100272952 [Zea mays] &gt;gi|194701550|gb|ACF84859.1| unknown [Zea mays]	2.61759e-36	gi|222623453|gb|EEE57585.1|	hypothetical protein OsJ_07939 [Oryza sativa Japonica Group]	5.45801e-34	gi|125540687|gb|EAY87082.1|	hypothetical protein OsI_08480 [Oryza sativa Indica Group]	5.45801e-34	KOG1187	Serine/threonine protein kinase	Signal transduction mechanisms	75.8702	1.50868e-14
locus137	musa_c4_small_c11792	TCCACTTCACCCCCTTATTG	59.784	39	CAGACATCACAACCCTGTGG	59.997	232	194	GAT	3	GATGATGATGAT	12	70	0	4	gi|224102177|ref|XP_002312577.1|	predicted protein [Populus trichocarpa] &gt;gi|222852397|gb|EEE89944.1| predicted protein [Populus trichocarpa]	2.05348e-62	gi|224107891|ref|XP_002314643.1|	predicted protein [Populus trichocarpa] &gt;gi|222863683|gb|EEF00814.1| predicted protein [Populus trichocarpa]	2.20638e-61	gi|225432963|ref|XP_002284428.1|	PREDICTED: hypothetical protein [Vitis vinifera]	3.1443e-61	LSE0154	A MATH domain	General function prediction only	200.675	6.43623e-61
locus138	musa_c4_small_c11808	TAAGAGGGATCGATCGTTGG	60.029	21	CACAGTCATCGACAACAGGC	60.319	412	392	CCT	3	CCTCCTCCTCCT	12	156	3	1	gi|297807987|ref|XP_002871877.1|	esterase/lipase/thioesterase family protein [Arabidopsis lyrata subsp. lyrata] &gt;gi|297317714|gb|EFH48136.1| esterase/lipase/thioesterase family protein [Arabidopsis lyrata subsp. lyrata]	4.30503e-50	gi|15239709|ref|NP_197430.1|	esterase/lipase/thioesterase family protein [Arabidopsis thaliana] &gt;gi|17380668|gb|AAL36164.1| putative phospholipase [Arabidopsis thaliana] &gt;gi|21554372|gb|AAM63479.1| phospholipase-like protein [Arabidopsis thaliana] &gt;gi|23397199|gb|AAN31882.1| putative phospholipase [Arabidopsis thaliana] &gt;gi|26983896|gb|AAN86200.1| putative phospholipase [Arabidopsis thaliana]	7.34327e-50	gi|225449056|ref|XP_002274887.1|	PREDICTED: hypothetical protein [Vitis vinifera]	3.64443e-49	KOG1455	Lysophospholipase	Lipid transport and metabolism	199.904	3.29749e-52
locus139	musa_c4_small_c11820	GCCAGAAAGAGAGAGAGAGAAGG	60.266	5	ATAAGCCATCGTTGGTCAGG	59.955	161	157	GA	2	GAGAGAGAGAGAGAG	15	29	1	5	gi|126153731|emb|CAM35497.1|	spermidine synthase [Lotus japonicus]	5.12488e-48	gi|23495354|dbj|BAC20171.1|	spermidine synthase [Malus x domestica]	1.49111e-47	gi|224099715|ref|XP_002311589.1|	predicted protein [Populus trichocarpa] &gt;gi|222851409|gb|EEE88956.1| predicted protein [Populus trichocarpa]	3.32185e-47	KOG1562	Spermidine synthase	Amino acid transport and metabolism	186.037	5.81436e-48
locus140	musa_c4_small_c11834	TGTTGACGACGGAGAGCG	62.247	0	ACAAGCGAGATAGGAAGGCA	59.978	386	387	AGGA	4	AGGAAGGAAGGAA	13	23	4	0	gi|225424132|ref|XP_002280212.1|	PREDICTED: hypothetical protein [Vitis vinifera]	1.89116e-34	gi|147787625|emb|CAN78227.1|	hypothetical protein [Vitis vinifera]	1.89116e-34	gi|115439227|ref|NP_001043893.1|	Os01g0684900 [Oryza sativa Japonica Group] &gt;gi|56784891|dbj|BAD82162.1| MATE efflux protein-like [Oryza sativa Japonica Group] &gt;gi|56784985|dbj|BAD82515.1| MATE efflux protein-like [Oryza sativa Japonica Group] &gt;gi|113533424|dbj|BAF05807.1| Os01g0684900 [Oryza sativa Japonica Group] &gt;gi|215717001|dbj|BAG95364.1| unnamed protein product [Oryza sativa Japonica Group] &gt;gi|222619061|gb…	4.21305e-34	KOG1347	Uncharacterized membrane protein, predicted efflux pump	General function prediction only	127.102	2.93855e-30
locus141	musa_c4_small_c11852	TGAGTGGACGAGAGAGAGATCA	60.135	13	AAGGACTCAAGCACTCCGAA	59.989	525	513	AG	2	AGAGAGAGAGAGAGAGAG	18	36	3	2		No hits found
locus142	musa_c4_small_c11854	TTGGAGATCAGCGTTTGATG	59.799	1	GCTCTCTTGTGGCTTGAACC	59.997	313	313	CAC	3	CACCACCACCACCA	14	169	3	1	gi|225465253|ref|XP_002268311.1|	PREDICTED: hypothetical protein [Vitis vinifera] &gt;gi|297739464|emb|CBI29646.3| unnamed protein product [Vitis vinifera]	2.9639e-07
locus143	musa_c4_small_c11856	TCACACCGTCTCCTACACGA	60.309	7	TAATTGGCGAAGTTGAGGCT	59.845	212	206	CT	2	CTCTCTCTCTCTCT	14	28	5	2	gi|270300597|gb|ACZ69385.1|	zinc-binding dehydrogenase [Cucumis sativus]	2.10356e-09	gi|217072560|gb|ACJ84640.1|	unknown [Medicago truncatula]	2.10356e-09	gi|297820406|ref|XP_002878086.1|	oxidoreductase [Arabidopsis lyrata subsp. lyrata] &gt;gi|297323924|gb|EFH54345.1| oxidoreductase [Arabidopsis lyrata subsp. lyrata]	2.32576e-08	KOG1198	Zinc-binding oxidoreductase	Energy production and conversion;General function prediction only	61.6178	7.24784e-11
locus144	musa_c4_small_c11876	AGCGATTCGTCTATGTTCCC	59.154	0	TGGGTGAATATTTGCGTTCA	59.93	495	496	CTG	3	CTGCTGCTGCTGC	13	38	5	0	gi|225463127|ref|XP_002265611.1|	PREDICTED: hypothetical protein [Vitis vinifera] &gt;gi|297739348|emb|CBI29338.3| unnamed protein product [Vitis vinifera]	3.62358e-16	gi|224066587|ref|XP_002302150.1|	NAC domain protein, IPR003441 [Populus trichocarpa] &gt;gi|222843876|gb|EEE81423.1| NAC domain protein, IPR003441 [Populus trichocarpa]	1.0543e-15	gi|224082532|ref|XP_002306731.1|	NAC domain protein, IPR003441 [Populus trichocarpa] &gt;gi|222856180|gb|EEE93727.1| NAC domain protein, IPR003441 [Populus trichocarpa]	2.34874e-15	LSE0117	A No apical meristem (NAM) developmental protein and related proteins	Function unknown	79.7221	1.20729e-15
locus145	musa_c4_small_c11877	ATTCTGCGAGAACGAGCAAT	59.985	93	TACACAATGTGCCATCAGCA	59.701	492	400	CAC	3	CACCACCACCACC	13	347	3	1	gi|296089232|emb|CBI39004.3|	unnamed protein product [Vitis vinifera]	1.00117e-22	gi|225444211|ref|XP_002276337.1|	PREDICTED: hypothetical protein [Vitis vinifera]	1.00117e-22	gi|125588150|gb|EAZ28814.1|	hypothetical protein OsJ_12846 [Oryza sativa Japonica Group]	7.17486e-21	KOG0513	Ca2+-independent phospholipase A2	Lipid transport and metabolism	101.293	2.07182e-22
locus146	musa_c4_small_c11881	CCAGGGATGGACTCGGAT	60.857	35	CACTAACCTCGTCGCTCCTC	60.012	203	169	GAG	3	GAGGAGGAGGAGGAG	15	60	8	0	gi|225455326|ref|XP_002271991.1|	PREDICTED: hypothetical protein [Vitis vinifera]	1.81816e-25	gi|225438944|ref|XP_002279459.1|	PREDICTED: hypothetical protein [Vitis vinifera]	1.81816e-25	gi|302143930|emb|CBI23035.3|	unnamed protein product [Vitis vinifera]	1.81816e-25	KOG0817	Acyl-CoA-binding protein	Lipid transport and metabolism	103.219	9.80472e-23
locus147	musa_c4_small_c11901	AAGAAAGTTGCGGTGAAGGA	59.853	265	AACATCTCTGTGCGATGCAA	60.423	544	280	CCA	3	CCACCACCACCACCACC	17	334	4	2		No hits found
locus148	musa_c4_small_c11941	GGAAGTGAATCGAGACGCAT	60.226	1	AGCTTGTAGGGAGAGGAGGC	59.979	343	343	AG	2	AGAGAGAGAGAGAGAG	16	71	5	2		No hits found
locus149	musa_c4_small_c11962	ATAATTGCGGTGAGACTGGG	59.955	133	CAGGGCATTCCCTAGCAATA	60.053	357	225	GTGGCG	6	GTGGCGGTGGCGGTGGCGGTG	21	182	1	5	gi|71416081|ref|XP_810084.1|	universal minicircle sequence binding protein (UMSBP) [Trypanosoma cruzi strain CL Brener] &gt;gi|70874565|gb|EAN88233.1| universal minicircle sequence binding protein (UMSBP), putative [Trypanosoma cruzi]	1.19751e-10	gi|71418284|ref|XP_810806.1|	universal minicircle sequence binding protein (UMSBP) [Trypanosoma cruzi strain CL Brener] &gt;gi|70875395|gb|EAN88955.1| universal minicircle sequence binding protein (UMSBP), putative [Trypanosoma cruzi]	1.19751e-10	gi|238015158|gb|ACR38614.1|	unknown [Zea mays]	7.76202e-10	KOG3070	Predicted RNA-binding protein containing PIN domain and invovled in translation or RNA processing	Translation, ribosomal structure and biogenesis	62.3882	1.26733e-10
locus150	musa_c4_small_c11972	ATCGTCTCGTACCCTTCCCT	59.957	134	GTGCCGTAGTCCTTCACCTC	59.727	324	191	CCG	3	CCGCCGCCGCCGCCG	15	187	5	0	gi|255544021|ref|XP_002513073.1|	uridine 5&apos;-monophosphate synthase, putative [Ricinus communis] &gt;gi|223548084|gb|EEF49576.1| uridine 5&apos;-monophosphate synthase, putative [Ricinus communis]	3.03845e-56	gi|255638751|gb|ACU19680.1|	unknown [Glycine max]	1.27657e-54	gi|224075834|ref|XP_002304789.1|	predicted protein [Populus trichocarpa] &gt;gi|222842221|gb|EEE79768.1| predicted protein [Populus trichocarpa]	3.71426e-54
locus151	musa_c4_small_c11973	GAGCACCAGATATCGACGGT	60.104	6	TCCAAAACCAGGAGAGATGC	60.195	256	251	AGG	3	AGGAGGAGGAGGA	13	88	6	1		No hits found
locus152	musa_c4_small_c11992	GGACTGGGCTTTAGGAAAGG	60.068	47	TCATTGCAAGGTGAGACTGC	59.992	609	563	ACA	3	ACAACAACAACAA	13	222	12	1	gi|116779554|gb|ABK21336.1|	unknown [Picea sitchensis] &gt;gi|116783108|gb|ABK22796.1| unknown [Picea sitchensis] &gt;gi|116790899|gb|ABK25783.1| unknown [Picea sitchensis]	2.15417e-16	gi|222640362|gb|EEE68494.1|	hypothetical protein OsJ_26917 [Oryza sativa Japonica Group]	4.33269e-16	gi|297604928|ref|NP_001056344.2|	Os05g0566600 [Oryza sativa Japonica Group] &gt;gi|51854278|gb|AAU10659.1| unknown protein [Oryza sativa Japonica Group] &gt;gi|255676583|dbj|BAF18258.2| Os05g0566600 [Oryza sativa Japonica Group]	4.84419e-16
locus153	musa_c4_small_c11996	ACATAAGGAAAGGAGGCCGT	59.962	53	CTTGGTGGCCACTCGATAAT	59.955	276	224	TGC	3	TGCTGCTGCTGCT	13	237	2	3		No hits found
locus154	musa_c4_small_c11998	CCTGGTCGTCCTCTCCTCT	59.363	57	TAGAGAGCAGTGCGGTTGTG	60.199	273	217	CCT	3	CCTCCTCCTCCT	12	106	0	5	gi|224138752|ref|XP_002326681.1|	predicted protein [Populus trichocarpa] &gt;gi|222834003|gb|EEE72480.1| predicted protein [Populus trichocarpa]	7.9293e-12	gi|218191896|gb|EEC74323.1|	hypothetical protein OsI_09607 [Oryza sativa Indica Group]	1.76646e-11	gi|115450089|ref|NP_001048645.1|	Os03g0100400 [Oryza sativa Japonica Group] &gt;gi|108705675|gb|ABF93470.1| ERCC4 domain containing protein, expressed [Oryza sativa (japonica cultivar-group)] &gt;gi|113547116|dbj|BAF10559.1| Os03g0100400 [Oryza sativa Japonica Group] &gt;gi|215696969|dbj|BAG90963.1| unnamed protein product [Oryza sativa Japonica Group] &gt;gi|215768474|dbj|BAH00703.1| unnamed protein product [Oryza sativa Japoni…	5.13963e-11	KOG0442	Structure-specific endonuclease ERCC1-XPF, catalytic component XPF/ERCC4	Replication, recombination and repair	67.3958	1.95345e-12
locus155	musa_c4_small_c12005	ACACCACAAAAGCTTCCACC	60.012	11	CGTCCTGAGGCTTGAAGAAC	59.989	257	247	GAG	3	GAGGAGGAGGAGG	13	188	1	5		No hits found
locus156	musa_c4_small_c12018	CAAAGAGCAAGATCGCTTCC	60.096	8	TAGCAGAGAGCTGCACACAT	57.3	480	473	TC	2	TCTCTCTCTCTCTCTCTCTCTCTCTC	26	436	0	9	gi|255575527|ref|XP_002528664.1|	ccaat-binding transcription factor subunit A, putative [Ricinus communis] &gt;gi|223531887|gb|EEF33703.1| ccaat-binding transcription factor subunit A, putative [Ricinus communis]	6.46797e-51	gi|296082491|emb|CBI21496.3|	unnamed protein product [Vitis vinifera]	1.03263e-48	gi|225438583|ref|XP_002276300.1|	PREDICTED: hypothetical protein [Vitis vinifera]	1.03263e-48	KOG0869	CCAAT-binding factor, subunit A (HAP3)	Transcription	178.718	9.28278e-46
locus157	musa_c4_small_c12019	GGCAGTTCCTCAAACCTCTG	59.844	90	AGATTCTCTGGGGGAGAGGA	60.149	228	139	CTC	3	CTCCTCCTCCTCCTC	15	117	4	0		No hits found
locus158	musa_c4_small_c12071	GTGAAGACCCTTCTTGCAGC	59.997	156	CAGTGTTTCTTGATTGGCCC	60.495	585	430	TA	2	TATATATATATATA	14	539	5	3	gi|212275173|ref|NP_001130989.1|	hypothetical protein LOC100192094 [Zea mays] &gt;gi|194690642|gb|ACF79405.1| unknown [Zea mays] &gt;gi|195629554|gb|ACG36418.1| lipase precursor [Zea mays] &gt;gi|223947827|gb|ACN27997.1| unknown [Zea mays]	8.04456e-38	gi|115463525|ref|NP_001055362.1|	Os05g0372400 [Oryza sativa Japonica Group] &gt;gi|49328134|gb|AAT58832.1| &apos;putative triglyceride lipase, PF01764&apos; [Oryza sativa Japonica Group] &gt;gi|113578913|dbj|BAF17276.1| Os05g0372400 [Oryza sativa Japonica Group] &gt;gi|215697093|dbj|BAG91087.1| unnamed protein product [Oryza sativa Japonica Group] &gt;gi|218196665|gb|EEC79092.1| hypothetical protein OsI_19714 [Oryza sativa Indic…	1.05065e-37	gi|242059831|ref|XP_002459061.1|	hypothetical protein SORBIDRAFT_03g045220 [Sorghum bicolor] &gt;gi|241931036|gb|EES04181.1| hypothetical protein SORBIDRAFT_03g045220 [Sorghum bicolor]	3.99248e-37	KOG4569	Predicted lipase	Lipid transport and metabolism	116.701	7.6513e-27
locus159	musa_c4_small_c12072	GGGAGTGAAACGAAGACGAC	59.703	69	ACCTGTGGTGCTCTGCCTAT	59.751	282	214	TTA	3	TTATTATTATTATTATTATTATT	23	164	2	4		No hits found
locus160	musa_c4_small_c12075	CACATTCCTCGAGCTCTGC	59.672	131	GTAAGGGCATCTCGTCGAAC	59.7	522	392	CCA	3	CCACCACCACCA	12	215	2	4	gi|220061997|gb|ACL79586.1|	pentatricopeptide repeat protein [Oryza sativa Japonica Group]	3.22018e-45	gi|220061995|gb|ACL79585.1|	pentatricopeptide repeat protein [Oryza sativa Japonica Group]	3.22018e-45	gi|77554579|gb|ABA97375.1|	pentatricopeptide, putative, expressed [Oryza sativa (japonica cultivar-group)]	3.22018e-45	KOG4197	FOG: PPR repeat	General function prediction only	155.606	1.28774e-38
locus161	musa_c4_small_c12096	GATGATGCACAACAAGCAGC	60.432	53	TTCCTCCAGTCTCTCCCTCA	59.913	205	153	GCA	3	GCAGCAGCAGCA	12	114	10	1	gi|115480707|ref|NP_001063947.1|	Os09g0565400 [Oryza sativa Japonica Group] &gt;gi|52076133|dbj|BAD46646.1| unknown protein [Oryza sativa Japonica Group] &gt;gi|52076140|dbj|BAD46653.1| unknown protein [Oryza sativa Japonica Group] &gt;gi|113632180|dbj|BAF25861.1| Os09g0565400 [Oryza sativa Japonica Group] &gt;gi|215695447|dbj|BAG90622.1| unnamed protein product [Oryza sativa Japonica Group]	7.85268e-33	gi|222642115|gb|EEE70247.1|	hypothetical protein OsJ_30369 [Oryza sativa Japonica Group]	7.853e-33	gi|218202647|gb|EEC85074.1|	hypothetical protein OsI_32421 [Oryza sativa Indica Group]	7.86632e-33
locus162	musa_c4_small_c12111	TCGTCTTTCAACTCGCTCCT	60.134	22	GAGATCGAACGAGCAGAACC	59.957	226	205	GCA	3	GCAGCAGCAGCAG	13	52	2	5		No hits found
locus163	musa_c4_small_c12118	AGGAAAGGCCTCATGGAGTT	60.074	255	ATGCTCAAAACCATGGGAAG	59.933	396	142	ACG	3	ACGACGACGACG	12	363	1	4	gi|218193104|gb|EEC75531.1|	hypothetical protein OsI_12148 [Oryza sativa Indica Group]	1.1423e-11	gi|115453643|ref|NP_001050422.1|	Os03g0430000 [Oryza sativa Japonica Group] &gt;gi|50838976|gb|AAT81737.1| hypothetical protein [Oryza sativa Japonica Group] &gt;gi|108708959|gb|ABF96754.1| proline-rich family protein, putative, expressed [Oryza sativa (japonica cultivar-group)] &gt;gi|113548893|dbj|BAF12336.1| Os03g0430000 [Oryza sativa Japonica Group] &gt;gi|215697164|dbj|BAG91158.1| unnamed protein product [Oryza sativa Japon…	1.1423e-11	gi|225438235|ref|XP_002264432.1|	PREDICTED: hypothetical protein [Vitis vinifera]	4.34073e-11
locus164	musa_c4_small_c12118	CTTCCCATGGTTTTGAGCAT	59.933	377	GAATGCACGTCTAGTACATTCACA	59.227	512	136	TGAGAG	6	TGAGAGTGAGAGTGAGAG	18	445	1	4	gi|218193104|gb|EEC75531.1|	hypothetical protein OsI_12148 [Oryza sativa Indica Group]	1.1423e-11	gi|115453643|ref|NP_001050422.1|	Os03g0430000 [Oryza sativa Japonica Group] &gt;gi|50838976|gb|AAT81737.1| hypothetical protein [Oryza sativa Japonica Group] &gt;gi|108708959|gb|ABF96754.1| proline-rich family protein, putative, expressed [Oryza sativa (japonica cultivar-group)] &gt;gi|113548893|dbj|BAF12336.1| Os03g0430000 [Oryza sativa Japonica Group] &gt;gi|215697164|dbj|BAG91158.1| unnamed protein product [Oryza sativa Japon…	1.1423e-11	gi|225438235|ref|XP_002264432.1|	PREDICTED: hypothetical protein [Vitis vinifera]	4.34073e-11
locus165	musa_c4_small_c12120	TCAGAGCTCTTTTTCCTCCC	58.594	9	GGCACTTGCTTCTTCCTTTG	59.993	493	485	AGC	3	AGCAGCAGCAGCAGCAG	17	37	2	5	gi|225441147|ref|XP_002267276.1|	PREDICTED: hypothetical protein [Vitis vinifera] &gt;gi|297739985|emb|CBI30167.3| unnamed protein product [Vitis vinifera]	2.43816e-70	gi|224069599|ref|XP_002326383.1|	predicted protein [Populus trichocarpa] &gt;gi|222833576|gb|EEE72053.1| predicted protein [Populus trichocarpa]	4.59817e-69	gi|297852170|ref|XP_002893966.1|	hypothetical protein ARALYDRAFT_473785 [Arabidopsis lyrata subsp. lyrata] &gt;gi|297339808|gb|EFH70225.1| hypothetical protein ARALYDRAFT_473785 [Arabidopsis lyrata subsp. lyrata]	2.98045e-68	KOG0080	GTPase Rab18, small G protein superfamily	General function prediction only	262.307	1.55189e-70
locus166	musa_c4_small_c12124	AACCTTGATGACCGAGTTGC	60.119	98	CTTCAGATTCTTGATTTTGTGGA	58.365	500	403	CCA	3	CCACCACCACCACCACC	17	462	4	1	gi|115456135|ref|NP_001051668.1|	Os03g0811100 [Oryza sativa Japonica Group] &gt;gi|50540744|gb|AAT77900.1| putative magnesium chelatase [Oryza sativa Japonica Group] &gt;gi|108711695|gb|ABF99490.1| magnesium chelatase ATPase subunit D family protein, expressed [Oryza sativa (japonica cultivar-group)] &gt;gi|113550139|dbj|BAF13582.1| Os03g0811100 [Oryza sativa Japonica Group] &gt;gi|117956054|gb|ABK58606.1| magnesium chelatase su…	1.03089e-64	gi|242037661|ref|XP_002466225.1|	hypothetical protein SORBIDRAFT_01g003860 [Sorghum bicolor] &gt;gi|241920079|gb|EER93223.1| hypothetical protein SORBIDRAFT_01g003860 [Sorghum bicolor]	2.99944e-64	gi|224106223|ref|XP_002314091.1|	predicted protein [Populus trichocarpa] &gt;gi|222850499|gb|EEE88046.1| predicted protein [Populus trichocarpa]	3.91738e-64
locus167	musa_c4_small_c12141	GAACCTCCTCCAGCCCTATC	60.037	13	GCGGAAGAAGAGACACGAAC	59.997	207	195	TCCC	4	TCCCTCCCTCCCTC	14	44	6	0		No hits found
locus168	musa_c4_small_c12154	AGTTGCAGTGCCTCCTTTTC	59.478	463	TTCTTTGCCCTGCAAAAGTT	59.861	729	267	TC	2	TCTCTCTCTCTCTC	14	562	6	0		No hits found
locus169	musa_c4_small_c12177	GCTTTCCACGAGAACGAAAG	59.993	160	TTAGGTGGTTTAGCCGATGG	59.953	653	494	CTC	3	CTCCTCCTCCTCCT	14	362	3	3		No hits found
locus170	musa_c4_small_c12182	GCAGAACTGCAAGACATGGA	59.992	70	TTCATCACGACACGAGCTTT	59.445	561	492	TTGC	4	TTGCTTGCTTGCTTGCT	17	524	2	3	gi|242093786|ref|XP_002437383.1|	hypothetical protein SORBIDRAFT_10g025920 [Sorghum bicolor] &gt;gi|241915606|gb|EER88750.1| hypothetical protein SORBIDRAFT_10g025920 [Sorghum bicolor]	1.94077e-67	gi|242060728|ref|XP_002451653.1|	hypothetical protein SORBIDRAFT_04g005330 [Sorghum bicolor] &gt;gi|241931484|gb|EES04629.1| hypothetical protein SORBIDRAFT_04g005330 [Sorghum bicolor]	5.64678e-67	gi|218190183|gb|EEC72610.1|	hypothetical protein OsI_06088 [Oryza sativa Indica Group]	9.63194e-67	LSE1286	A CER1 protein involved in wax synthesis, and related proteins	Lipid transport and metabolism	235.728	8.81844e-63
locus171	musa_c4_small_c12215	ATGAGGGGTTCCTGAGAGGT	59.929	108	TGTTTAATTGCTGATCATGGC	58.641	336	229	GCA	3	GCAGCAGCAGCAG	13	304	5	0	gi|11386827|sp|Q40152.1|HSF8_SOLLC	RecName: Full=Heat shock factor protein HSF8; AltName: Full=Heat shock transcription factor 8; Short=HSTF 8; AltName: Full=Heat stress transcription factor &gt;gi|19260|emb|CAA47868.1| heat stress transcription factor 8 [Solanum lycopersicum]	5.48681e-38	gi|729775|sp|P41153.1|HSF8_SOLPE	RecName: Full=Heat shock factor protein HSF8; AltName: Full=Heat shock transcription factor 8; Short=HSTF 8; AltName: Full=Heat stress transcription factor &gt;gi|19492|emb|CAA47869.1| heat shock transcription factor 8 [Solanum peruvianum]	1.21326e-37	gi|255573449|ref|XP_002527650.1|	Heat shock factor protein HSF8, putative [Ricinus communis] &gt;gi|223532955|gb|EEF34721.1| Heat shock factor protein HSF8, putative [Ricinus communis]	1.58119e-37	KOG0627	Heat shock transcription factor	Transcription	115.546	3.76423e-40
locus172	musa_c4_small_c12274	AAGGGACCAGGAGAGAAGGA	60.186	56	CGAAACCGCATATGGAAACT	59.96	368	313	GAG	3	GAGGAGGAGGAGGA	14	165	4	0		No hits found
locus173	musa_c4_small_c12285	TGGTGACACGTAGGTTCCAA	60.001	212	AAAGGGCCACAATTTCTTCTC	59.585	437	226	AAG	3	AAGAAGAAGAAGAAGAA	17	394	0	5		No hits found
locus174	musa_c4_small_c12295	GGGAGAAATGGAAGAGGAGG	60.008	85	CCTCTCTCTGGATGCTGCTC	60.246	464	380	AG	2	AGAGAGAGAGAG	12	337	0	4	gi|224056210|ref|XP_002298757.1|	predicted protein [Populus trichocarpa] &gt;gi|222846015|gb|EEE83562.1| predicted protein [Populus trichocarpa]	3.95965e-17	gi|147814778|emb|CAN76719.1|	hypothetical protein [Vitis vinifera]	8.43063e-17	gi|302142244|emb|CBI19447.3|	unnamed protein product [Vitis vinifera]	8.78309e-17	LSE0585	A C2H2-type Zn-finger protein	General function prediction only	64.3142	2.48537e-11
locus175	musa_c4_small_c12302	CATCGCAATCACCCACTACA	60.539	31	GAATTGGACACCTCCGCTTA	60.074	302	272	ATGT	4	ATGTATGTATGTATG	15	97	4	0		No hits found
locus176	musa_c4_small_c12311	TATTTATCCCCATCGGGCG	62.757	18	CGGTTGAGAAGACCAGAAGC	59.989	354	337	AAACC	5	AAACCAAACCAAACCAAACCAAA	23	42	3	2	gi|224091475|ref|XP_002309266.1|	predicted protein [Populus trichocarpa] &gt;gi|222855242|gb|EEE92789.1| predicted protein [Populus trichocarpa]	7.34797e-42	gi|225439336|ref|XP_002269810.1|	PREDICTED: hypothetical protein [Vitis vinifera] &gt;gi|147839687|emb|CAN77297.1| hypothetical protein [Vitis vinifera] &gt;gi|296089337|emb|CBI39109.3| unnamed protein product [Vitis vinifera]	2.11844e-41	gi|255566221|ref|XP_002524098.1|	sucrose phosphate phosphatase, putative [Ricinus communis] &gt;gi|223536666|gb|EEF38308.1| sucrose phosphate phosphatase, putative [Ricinus communis]	2.11863e-41
locus177	musa_c4_small_c12317	CCACTGTTCTCTTCTTCGGC	59.989	106	ACGGAGAAGGAGGTTGAGGT	60.111	338	233	CCA	3	CCACCACCACCACCAC	16	236	4	1		No hits found
locus178	musa_c4_small_c12330	GTTCGGACGACGGTGTAGAT	59.997	71	TTCCTTCAAGCATTGTTCCC	60.051	442	372	CCA	3	CCACCACCACCA	12	232	4	0	gi|226505708|ref|NP_001141813.1|	hypothetical protein LOC100273952 [Zea mays] &gt;gi|194706024|gb|ACF87096.1| unknown [Zea mays]	2.83641e-56	gi|115464789|ref|NP_001055994.1|	Os05g0508300 [Oryza sativa Japonica Group] &gt;gi|48475189|gb|AAT44258.1| hypothetical protein [Oryza sativa Japonica Group] &gt;gi|113579545|dbj|BAF17908.1| Os05g0508300 [Oryza sativa Japonica Group]	2.36755e-55	gi|125552927|gb|EAY98636.1|	hypothetical protein OsI_20560 [Oryza sativa Indica Group]	2.3676e-55	KOG1543	Cysteine proteinase Cathepsin L	Posttranslational modification, protein turnover, chaperones	86.6557	1.15767e-26
locus179	musa_c4_small_c12333	CGAAGTAGTGGCGATGGAAT	60.096	4	TTTCCGGCACAAAGATAACC	59.938	400	397	CCA	3	CCACCACCACCA	12	223	2	3	gi|242032437|ref|XP_002463613.1|	hypothetical protein SORBIDRAFT_01g002940 [Sorghum bicolor] &gt;gi|241917467|gb|EER90611.1| hypothetical protein SORBIDRAFT_01g002940 [Sorghum bicolor]	2.18066e-14	gi|222626074|gb|EEE60206.1|	hypothetical protein OsJ_13175 [Oryza sativa Japonica Group]	2.18066e-14	gi|226528535|ref|NP_001144427.1|	hypothetical protein LOC100277375 [Zea mays] &gt;gi|195641956|gb|ACG40446.1| hypothetical protein [Zea mays]	2.18066e-14
locus180	musa_c4_small_c12339	CCTCTCCTTTTTCCCTCACC	60.045	59	GCCACCACCAGCATAAAGTT	60	326	268	CT	2	CTCTCTCTCTCTCTCTCT	18	244	5	1		No hits found
locus181	musa_c4_small_c12367	GGGATACTTGTACTCGCGGA	60.096	441	TGCCTTCAACTTTTGCACAG	60.027	646	206	CTC	3	CTCCTCCTCCTCC	13	493	5	2	gi|242076028|ref|XP_002447950.1|	hypothetical protein SORBIDRAFT_06g018660 [Sorghum bicolor] &gt;gi|241939133|gb|EES12278.1| hypothetical protein SORBIDRAFT_06g018660 [Sorghum bicolor]	1.05096e-76	gi|226507494|ref|NP_001146235.1|	hypothetical protein LOC100279807 [Zea mays] &gt;gi|219886311|gb|ACL53530.1| unknown [Zea mays] &gt;gi|223943455|gb|ACN25811.1| unknown [Zea mays] &gt;gi|238011676|gb|ACR36873.1| unknown [Zea mays]	1.05096e-76	gi|125548541|gb|EAY94363.1|	hypothetical protein OsI_16128 [Oryza sativa Indica Group]	5.21584e-76	KOG2672	Lipoate synthase	Coenzyme transport and metabolism	275.018	1.93114e-74
locus182	musa_c4_small_c12372	TCAAGCAAGCATAAGCGATG	60.118	4	AACGACTTCGCAAGTGACCT	59.914	233	230	TGT	3	TGTTGTTGTTGTTGTTG	17	56	4	3	gi|199601708|dbj|BAG71002.1|	protein kinase family protein [Musa balbisiana]	2.28172e-35	gi|199601710|dbj|BAG71004.1|	protein kinase family protein [Musa balbisiana]	1.80791e-32	gi|199601711|dbj|BAG71005.1|	uncharacterized protein [Musa balbisiana]	5.26022e-32	LSE0034	A Protein kinase, contains EGF domain	Signal transduction mechanisms	49.2914	5.62741e-07
locus183	musa_c4_small_c12393	ATGCCCGAACATTTGTCTTC	59.939	68	GTCACAAATTCTGGCTCCGT	60.119	312	245	CAA	3	CAACAACAACAACA	14	273	2	3	gi|108710713|gb|ABF98508.1|	expressed protein [Oryza sativa (japonica cultivar-group)] &gt;gi|222625660|gb|EEE59792.1| hypothetical protein OsJ_12312 [Oryza sativa Japonica Group]	5.9756e-28	gi|242038387|ref|XP_002466588.1|	hypothetical protein SORBIDRAFT_01g010430 [Sorghum bicolor] &gt;gi|241920442|gb|EER93586.1| hypothetical protein SORBIDRAFT_01g010430 [Sorghum bicolor]	1.01928e-27	gi|224118916|ref|XP_002317937.1|	predicted protein [Populus trichocarpa] &gt;gi|222858610|gb|EEE96157.1| predicted protein [Populus trichocarpa]	5.41725e-21	KOG0963	Transcription factor/CCAAT displacement protein CDP1	Transcription	97.8265	2.67009e-21
locus184	musa_c4_small_c12400	AATGAGAACGCTGGGAAAGA	59.813	28	CCACCTCTTGTGGTCATCCT	59.962	168	141	GGT	3	GGTGGTGGTGGT	12	112	1	3	gi|297742337|emb|CBI34486.3|	unnamed protein product [Vitis vinifera]	4.87483e-13	gi|225426334|ref|XP_002265840.1|	PREDICTED: hypothetical protein [Vitis vinifera]	4.90035e-13	gi|242058201|ref|XP_002458246.1|	hypothetical protein SORBIDRAFT_03g029860 [Sorghum bicolor] &gt;gi|241930221|gb|EES03366.1| hypothetical protein SORBIDRAFT_03g029860 [Sorghum bicolor]	6.82854e-11
locus185	musa_c4_small_c12403	TCTTCCCACTGGAGATACGG	60.065	34	CCATGGGTATGTTCCTGGTC	60.05	234	201	TCT	3	TCTTCTTCTTCTT	13	152	2	4	gi|147816021|emb|CAN72462.1|	hypothetical protein [Vitis vinifera]	4.90451e-44	gi|225466031|ref|XP_002267655.1|	PREDICTED: hypothetical protein [Vitis vinifera]	1.09261e-43	gi|47078687|gb|AAT09978.1|	putative hexose transporter [Vitis vinifera]	3.17901e-43	KOG0254	Predicted transporter (major facilitator superfamily)	General function prediction only	150.599	3.57699e-37
locus186	musa_c4_small_c12410	AGCTCGAGCATAGTGCGAAG	60.837	21	TCAGGCAACGAGAATCACTG	59.984	131	111	GA	2	GAGAGAGAGAGAGAG	15	45	0	8	gi|224128207|ref|XP_002320270.1|	predicted protein [Populus trichocarpa] &gt;gi|222861043|gb|EEE98585.1| predicted protein [Populus trichocarpa]	5.52649e-18	gi|255548323|ref|XP_002515218.1|	Glycogen synthase kinase-3 beta, putative [Ricinus communis] &gt;gi|223545698|gb|EEF47202.1| Glycogen synthase kinase-3 beta, putative [Ricinus communis]	1.23117e-17	gi|225437683|ref|XP_002279596.1|	PREDICTED: hypothetical protein [Vitis vinifera] &gt;gi|147767229|emb|CAN75652.1| hypothetical protein [Vitis vinifera]	2.10007e-17	KOG0658	Glycogen synthase kinase-3	Carbohydrate transport and metabolism	85.8853	8.18889e-18
locus187	musa_c4_small_c12418	CTGAGCAGGGAGAGGTCAAC	59.986	272	TGGATCGTAGTGCAGAGTGC	60.016	497	226	AGC	3	AGCAGCAGCAGCAGCA	16	368	0	4	gi|242093222|ref|XP_002437101.1|	hypothetical protein SORBIDRAFT_10g021080 [Sorghum bicolor] &gt;gi|241915324|gb|EER88468.1| hypothetical protein SORBIDRAFT_10g021080 [Sorghum bicolor]	7.50071e-13	gi|47497732|dbj|BAD19797.1|	hypothetical protein [Oryza sativa Japonica Group] &gt;gi|125581487|gb|EAZ22418.1| hypothetical protein OsJ_06078 [Oryza sativa Japonica Group]	7.50071e-13	gi|125538807|gb|EAY85202.1|	hypothetical protein OsI_06565 [Oryza sativa Indica Group]	2.18237e-12	KOG0800	FOG: Predicted E3 ubiquitin ligase	Posttranslational modification, protein turnover, chaperones	63.1586	7.42979e-11
locus188	musa_c4_small_c12419	CCAAGGAGAGTGATGGTGGT	59.962	45	GATCGAAAGTACGGTGGGTG	60.375	328	284	CCA	3	CCACCACCACCAC	13	293	3	1	gi|125531855|gb|EAY78420.1|	hypothetical protein OsI_33510 [Oryza sativa Indica Group]	2.5427e-18	gi|115481930|ref|NP_001064558.1|	Os10g0405300 [Oryza sativa Japonica Group] &gt;gi|110289064|gb|ABB47569.2| expressed protein [Oryza sativa (japonica cultivar-group)] &gt;gi|113639167|dbj|BAF26472.1| Os10g0405300 [Oryza sativa Japonica Group]	3.32087e-18	gi|15217316|gb|AAK92660.1|AC090487_2	Hypothetical protein [Oryza sativa Japonica Group] &gt;gi|15451545|gb|AAK98669.1|AC021893_3 Hypothetical protein [Oryza sativa Japonica Group] &gt;gi|125574730|gb|EAZ16014.1| hypothetical protein OsJ_31460 [Oryza sativa Japonica Group]	3.32087e-18
locus189	musa_c4_small_c12450	CGGTGGTGCATACAAATGAG	59.988	407	TAACACACAGCCAAAGCAGC	60.058	748	342	AGC	3	AGCAGCAGCAGCAGC	15	617	4	1		No hits found
locus190	musa_c4_small_c12467	GGAGTCCCGTTCTTTCCTTC	60.052	32	GCAGGACAACTCCCATGTTT	59.973	272	241	AAG	3	AAGAAGAAGAAGA	13	59	4	0	gi|147806482|emb|CAN69799.1|	hypothetical protein [Vitis vinifera]	4.15978e-35	gi|225453969|ref|XP_002280265.1|	PREDICTED: hypothetical protein [Vitis vinifera] &gt;gi|296089177|emb|CBI38880.3| unnamed protein product [Vitis vinifera]	9.19101e-35	gi|255541208|ref|XP_002511668.1|	vesicle-associated membrane protein, putative [Ricinus communis] &gt;gi|223548848|gb|EEF50337.1| vesicle-associated membrane protein, putative [Ricinus communis]	5.84825e-34	KOG0439	VAMP-associated protein involved in inositol metabolism	Intracellular trafficking, secretion, and vesicular transport	92.8189	1.13126e-29
locus191	musa_c4_small_c12480	TGAGCAACAGTTCATCTGGC	59.992	263	TGGCTTTTTGATCATAGTCGG	60.081	376	114	AGCAA	5	AGCAAAGCAAAGCAAAG	17	323	4	0	gi|242049560|ref|XP_002462524.1|	hypothetical protein SORBIDRAFT_02g027370 [Sorghum bicolor] &gt;gi|241925901|gb|EER99045.1| hypothetical protein SORBIDRAFT_02g027370 [Sorghum bicolor]	9.2135e-13	gi|238008976|gb|ACR35523.1|	unknown [Zea mays]	2.68072e-12	gi|194306587|ref|NP_001123600.1|	LOC100170247 [Zea mays] &gt;gi|189514249|gb|ACE07054.1| methylcytosine binding domain protein [Zea mays]	2.68072e-12
locus192	musa_c4_small_c12481	AGATCGAGCGAGAGCAAGAG	59.997	46	GGGATCAGACAAACCCAAGA	59.903	369	324	TGG	3	TGGTGGTGGTGG	12	249	1	4		No hits found
locus193	musa_c4_small_c12492	CCTCGTTTGATGGGCAATAC	60.331	6	TCCTCCACGTCCTCCTTAGA	59.797	396	391	CGA	3	CGACGACGACGAC	13	119	4	0	gi|215765429|dbj|BAG87126.1|	unnamed protein product [Oryza sativa Japonica Group]	2.88358e-30	gi|10944296|dbj|BAB16888.1|	OsCDPK7 [Oryza sativa Japonica Group] &gt;gi|38344274|emb|CAE03753.2| OSJNBa0013K16.2 [Oryza sativa (japonica cultivar-group)] &gt;gi|215692742|dbj|BAG88162.1| unnamed protein product [Oryza sativa Japonica Group] &gt;gi|218195438|gb|EEC77865.1| hypothetical protein OsI_17131 [Oryza sativa Indica Group]	2.88358e-30	gi|164472646|gb|ABY59005.1|	calcium-dependent protein kinase [Triticum aestivum]	6.42394e-30	KOG0032	Ca2+/calmodulin-dependent protein kinase, EF-Hand protein superfamily	Signal transduction mechanisms	127.872	1.43053e-30
locus194	musa_c4_small_c12513	CACCAGTAGGGAGTTGGAGC	59.721	14	GGATCTCGCAAGAACCAGAG	59.95	348	335	GGGAGT	6	GGGAGTGGGAGTGGGAGTGGGA	22	41	5	0		No hits found
locus195	musa_c4_small_c12527	ACAGAAACACCCCACTACCG	59.884	14	TCGGGAGATGAGAGGAAGAA	59.879	290	277	AAG	3	AAGAAGAAGAAGAAG	15	155	2	2		No hits found
locus196	musa_c4_small_c12527	GGCCAATCATCAAGCAATTT	59.907	173	CTAGGGTTAGGAGGCGAAGG	60.214	381	209	GCC	3	GCCGCCGCCGCC	12	320	2	2		No hits found
locus197	musa_c4_small_c12533	GCCCACTCATAGCCAAGAAG	59.836	123	GATAGGCTCCAATGTTGCGT	60.103	255	133	GCT	3	GCTGCTGCTGCTGC	14	165	4	1	gi|115456605|ref|NP_001051903.1|	Os03g0850100 [Oryza sativa Japonica Group] &gt;gi|27573336|gb|AAO20054.1| putative NLI interacting factor [Oryza sativa Japonica Group] &gt;gi|28269415|gb|AAO37958.1| putative NLI-interacting factor [Oryza sativa Japonica Group] &gt;gi|108712119|gb|ABF99914.1| NLI interacting factor, putative, expressed [Oryza sativa (japonica cultivar-group)] &gt;gi|113550374|dbj|BAF13817.1| Os03g0850100 [Oryza …	1.59634e-12	gi|218194116|gb|EEC76543.1|	hypothetical protein OsI_14336 [Oryza sativa Indica Group]	6.06609e-12	gi|254728754|gb|ACT79552.1|	CTD phosphatase-like protein [Oryza glaberrima]	2.30511e-11	KOG1605	TFIIF-interacting CTD phosphatase, including NLI-interacting factor (involved in RNA polymerase II regulation)	Transcription	67.0106	2.94016e-12
locus198	musa_c4_small_c12534	GTCTCGGTCACTCCTTCTGC	59.993	121	GGACCTTCGAGGAAGCTACA	59.43	216	96	CCG	3	CCGCCGCCGCCGC	13	182	5	0	gi|224054746|ref|XP_002298358.1|	predicted protein [Populus trichocarpa] &gt;gi|222845616|gb|EEE83163.1| predicted protein [Populus trichocarpa]	8.81651e-16	gi|297746088|emb|CBI16144.3|	unnamed protein product [Vitis vinifera]	2.56521e-15	gi|225434963|ref|XP_002283914.1|	PREDICTED: hypothetical protein [Vitis vinifera]	2.56521e-15	KOG0700	Protein phosphatase 2C/pyruvate dehydrogenase (lipoamide) phosphatase	Signal transduction mechanisms	80.4925	1.50268e-16
locus199	musa_c4_small_c12562	TTCTCTGTTCCGTTATGGCA	59.272	15	CCCGTCCTTGTTCTTGTTGT	60.005	228	214	CTC	3	CTCCTCCTCCTCCTCCTCCTCCT	23	65	3	2	gi|225452871|ref|XP_002283811.1|	PREDICTED: hypothetical protein [Vitis vinifera]	3.62547e-08
locus200	musa_c4_small_c12566	CTCCATCCTGCTTTGGAGAG	59.943	171	GGGTCTGACAGAATGGTCGT	59.969	580	410	TCC	3	TCCTCCTCCTCCT	13	519	3	3	gi|297607520|ref|NP_001060100.2|	Os07g0580500 [Oryza sativa Japonica Group] &gt;gi|255677919|dbj|BAF22014.2| Os07g0580500 [Oryza sativa Japonica Group]	8.56954e-09	gi|33146833|dbj|BAC79822.1|	putative mature anther-specific protein LAT61 [Oryza sativa Japonica Group] &gt;gi|125600852|gb|EAZ40428.1| hypothetical protein OsJ_24880 [Oryza sativa Japonica Group] &gt;gi|215741323|dbj|BAG97818.1| unnamed protein product [Oryza sativa Japonica Group] &gt;gi|218199902|gb|EEC82329.1| hypothetical protein OsI_26618 [Oryza sativa Indica Group]	8.5772e-09
locus201	musa_c4_small_c12582	GGTGGGCATCGAGATGTACT	59.957	353	ATCCAAGTGTCCAGAAACGG	59.966	615	263	CCCTT	5	CCCTTCCCTTCCCTT	15	461	3	5	gi|222635861|gb|EEE65993.1|	hypothetical protein OsJ_21930 [Oryza sativa Japonica Group]	1.15551e-38	gi|125556018|gb|EAZ01624.1|	hypothetical protein OsI_23659 [Oryza sativa Indica Group]	1.15551e-38	gi|115468878|ref|NP_001058038.1|	Os06g0608300 [Oryza sativa Japonica Group] &gt;gi|51090357|dbj|BAD35618.1| putative elongation factor 2 [Oryza sativa Japonica Group] &gt;gi|113596078|dbj|BAF19952.1| Os06g0608300 [Oryza sativa Japonica Group] &gt;gi|215736847|dbj|BAG95776.1| unnamed protein product [Oryza sativa Japonica Group] &gt;gi|225216861|gb|ACN85159.1| U5 small nuclear ribonucleoprotein component [Oryza nivara]	1.15551e-38	KOG0468	U5 snRNP-specific protein	Translation, ribosomal structure and biogenesis	153.295	7.10108e-38
locus202	musa_c4_small_c12585	CGACCCCTTTTCATTAACCA	59.795	1	ATCATCGATGTGCGTGTTGT	59.999	279	279	TC	2	TCTCTCTCTCTCT	13	27	1	3	gi|33391246|gb|AAQ17229.1|	beta 1,3 glucan synthase [Lolium multiflorum]	3.9356e-48	gi|222624093|gb|EEE58225.1|	hypothetical protein OsJ_09196 [Oryza sativa Japonica Group]	1.49553e-47	gi|218191976|gb|EEC74403.1|	hypothetical protein OsI_09759 [Oryza sativa Indica Group]	1.49553e-47	KOG0916	1,3-beta-glucan synthase/callose synthase catalytic subunit	Cell wall/membrane/envelope biogenesis	164.081	2.56889e-41
locus203	musa_c4_small_c12586	TTAGAGCCACGGAATTGGAC	60.074	30	GAGCAGAAGGAGGAGGAGGT	59.952	221	192	GAAGAC	6	GAAGACGAAGACGAAGACGA	20	58	2	2		No hits found
locus204	musa_c4_small_c12586	CGGAAGACGAAGACGAAGAC	59.989	55	CGGATTGCAAGACACACAAC	60.16	394	340	CCT	3	CCTCCTCCTCCT	12	204	2	2		No hits found
locus205	musa_c4_small_c12586	GGAAGACGAAGACGAAGACG	59.989	56	TTCCTCCGCTCAATTTTGTC	60.192	580	525	TGT	3	TGTTGTTGTTGTTG	14	464	2	2		No hits found
locus206	musa_c4_small_c12595	GTGAAGATGGAGAACTCCGC	59.81	5	TCGTTTCGCCCTCTTCTTTA	59.953	134	130	CCAC	4	CCACCCACCCACCCAC	16	47	8	4	gi|115459264|ref|NP_001053232.1|	Os04g0501800 [Oryza sativa Japonica Group] &gt;gi|21740509|emb|CAD41488.1| OSJNBa0029H02.27 [Oryza sativa (japonica cultivar-group)] &gt;gi|113564803|dbj|BAF15146.1| Os04g0501800 [Oryza sativa Japonica Group] &gt;gi|125590903|gb|EAZ31253.1| hypothetical protein OsJ_15356 [Oryza sativa Japonica Group]	5.46391e-42	gi|116310760|emb|CAH67554.1|	H0311C03.8 [Oryza sativa (indica cultivar-group)] &gt;gi|125548926|gb|EAY94748.1| hypothetical protein OsI_16526 [Oryza sativa Indica Group]	7.11908e-42	gi|255565031|ref|XP_002523508.1|	conserved hypothetical protein [Ricinus communis] &gt;gi|223537215|gb|EEF38847.1| conserved hypothetical protein [Ricinus communis]	9.3191e-42	KOG1823	DRIM (Down-regulated in metastasis)-like proteins	Defense mechanisms	101.293	5.27845e-22
locus207	musa_c4_small_c12595	TAAAGAAGAGGGCGAAACGA	59.953	115	GAACTATGCTTCCTGCCAGC	59.985	680	566	TTC	3	TTCTTCTTCTTCT	13	272	8	4	gi|115459264|ref|NP_001053232.1|	Os04g0501800 [Oryza sativa Japonica Group] &gt;gi|21740509|emb|CAD41488.1| OSJNBa0029H02.27 [Oryza sativa (japonica cultivar-group)] &gt;gi|113564803|dbj|BAF15146.1| Os04g0501800 [Oryza sativa Japonica Group] &gt;gi|125590903|gb|EAZ31253.1| hypothetical protein OsJ_15356 [Oryza sativa Japonica Group]	5.46391e-42	gi|116310760|emb|CAH67554.1|	H0311C03.8 [Oryza sativa (indica cultivar-group)] &gt;gi|125548926|gb|EAY94748.1| hypothetical protein OsI_16526 [Oryza sativa Indica Group]	7.11908e-42	gi|255565031|ref|XP_002523508.1|	conserved hypothetical protein [Ricinus communis] &gt;gi|223537215|gb|EEF38847.1| conserved hypothetical protein [Ricinus communis]	9.3191e-42	KOG1823	DRIM (Down-regulated in metastasis)-like proteins	Defense mechanisms	101.293	5.27845e-22
locus208	musa_c4_small_c12618	GTTCAAGAGGCTGTCCAAGC	59.997	146	GCATGTTACAAAACATATTGGGAA	60.012	298	153	TTTC	4	TTTCTTTCTTTCTTTCTTT	19	246	1	3	gi|297736980|emb|CBI26181.3|	unnamed protein product [Vitis vinifera]	2.73773e-33	gi|225432526|ref|XP_002280269.1|	PREDICTED: hypothetical protein [Vitis vinifera]	2.73773e-33	gi|293331003|ref|NP_001168923.1|	hypothetical protein LOC100382733 [Zea mays] &gt;gi|223973773|gb|ACN31074.1| unknown [Zea mays]	1.77454e-32	KOG4840	Predicted hydrolases or acyltransferases (alpha/beta hydrolase superfamily)	General function prediction only	132.109	5.19429e-32
locus209	musa_c4_small_c12619	ATCGAAGAGATGGAGTGCGT	59.834	77	ATTCACGCCAAGCATACTCC	60.103	663	587	CCG	3	CCGCCGCCGCCGC	13	315	2	11	gi|225437070|ref|XP_002279370.1|	PREDICTED: hypothetical protein [Vitis vinifera] &gt;gi|147843860|emb|CAN79443.1| hypothetical protein [Vitis vinifera]	6.87678e-84	gi|255626205|gb|ACU13447.1|	unknown [Glycine max]	3.36427e-83	gi|255627727|gb|ACU14208.1|	unknown [Glycine max]	4.38323e-83	KOG0177	20S proteasome, regulatory subunit beta type PSMB2/PRE1	Posttranslational modification, protein turnover, chaperones	172.555	5.33902e-80
locus210	musa_c4_small_c12651	CCGCTGTTGTATGAGTCACG	60.324	49	TTCAGAGAAGCGAACCCACT	59.989	469	421	CGA	3	CGACGACGACGA	12	159	3	0		No hits found
locus211	musa_c4_small_c12661	TCCCAACCTTGAGCAAGAAC	60.232	139	AAGGCACCAACAGAATCCAC	59.973	319	181	CG	2	CGCGCGCGCGC	11	195	5	0	gi|255580440|ref|XP_002531046.1|	Thiol:disulfide interchange protein dsbD precursor, putative [Ricinus communis] &gt;gi|223529374|gb|EEF31339.1| Thiol:disulfide interchange protein dsbD precursor, putative [Ricinus communis]	4.06499e-38	gi|122206055|sp|Q2QY07.1|CCDA2_ORYSJ	RecName: Full=Cytochrome c-type biogenesis ccda-like chloroplastic protein 2; AltName: Full=Cytochrome b6f biogenesis protein CCDA2; Flags: Precursor &gt;gi|77552967|gb|ABA95763.1| Cytochrome C biogenesis protein transmembrane region containing protein, expressed [Oryza sativa (japonica cultivar-group)]	2.50584e-33	gi|222616608|gb|EEE52740.1|	hypothetical protein OsJ_35161 [Oryza sativa Japonica Group]	2.50845e-33
locus212	musa_c4_small_c12669	GTTTATTGACGCGTCGGAG	59.287	3	TCTGCAAATCGAAGCATCAC	59.955	378	376	CCTTCC	6	CCTTCCCCTTCCCCTTCCC	19	56	5	0		No hits found
locus213	musa_c4_small_c12670	AGTGTCTGACTCCGTCGCTT	60.057	11	GTCTCCACTCCAGAAGCCTG	59.986	447	437	CT	2	CTCTCTCTCTCTCTCTC	17	38	5	1	gi|302141805|emb|CBI19008.3|	unnamed protein product [Vitis vinifera]	8.19134e-54	gi|218194869|gb|EEC77296.1|	hypothetical protein OsI_15939 [Oryza sativa Indica Group]	4.74395e-51	gi|78498846|gb|ABB45381.1|	defense-related F-box protein [Oryza sativa Indica Group]	1.36961e-50	KOG2997	F-box protein FBX9	General function prediction only	188.348	1.25865e-51
locus214	musa_c4_small_c12694	AGCAAACAGAAGGCAATGCT	60.022	54	GATTCCGAAGGAACTGACCA	60.05	355	302	TGC	3	TGCTGCTGCTGC	12	272	2	3	gi|255568361|ref|XP_002525155.1|	acyl-CoA oxidase, putative [Ricinus communis] &gt;gi|223535614|gb|EEF37282.1| acyl-CoA oxidase, putative [Ricinus communis]	8.85925e-47	gi|224121860|ref|XP_002330671.1|	predicted protein [Populus trichocarpa] &gt;gi|222872275|gb|EEF09406.1| predicted protein [Populus trichocarpa]	1.50361e-46	gi|224145287|ref|XP_002325591.1|	predicted protein [Populus trichocarpa] &gt;gi|222862466|gb|EEE99972.1| predicted protein [Populus trichocarpa]	1.95966e-46	KOG0135	Pristanoyl-CoA/acyl-CoA oxidase	Lipid transport and metabolism;Secondary metabolites biosynthesis, transport and catabolism	119.013	3.43576e-41
locus215	musa_c4_small_c12701	CTAGGATCGATGATGCGGTT	60.059	38	CGTCTGTCCGCGTATTTACA	59.752	402	365	TTCTGT	6	TTCTGTTTCTGTTTCTGTTTCTGTTTCTGTTTCTGTTTCT	40	225	2	2		No hits found
locus216	musa_c4_small_c12705	GTCACCTCCTGTTAGTGCGG	60.711	3	GATGTCTCCAAGCTCTTGCC	59.957	481	479	CCT	3	CCTCCTCCTCCTC	13	31	2	3	gi|224120812|ref|XP_002318423.1|	predicted protein [Populus trichocarpa] &gt;gi|222859096|gb|EEE96643.1| predicted protein [Populus trichocarpa]	1.5848e-36	gi|225426294|ref|XP_002267317.1|	PREDICTED: hypothetical protein [Vitis vinifera] &gt;gi|297742353|emb|CBI34502.3| unnamed protein product [Vitis vinifera]	1.58604e-36	gi|4584255|emb|CAB40577.1|	SINA1p [Vitis vinifera]	1.58612e-36	KOG3002	Zn finger protein	General function prediction only	96.6709	2.75033e-33
locus217	musa_c4_small_c12726	CGCTCCTGACCGGAGAAA	62.486	5	GCAGTTTCATCCCAAAGCAT	60.081	193	189	TCT	3	TCTTCTTCTTCTTC	14	24	1	5	gi|211906514|gb|ACJ11750.1|	lactoylglutathione lyase [Gossypium hirsutum]	7.94455e-20	gi|255554865|ref|XP_002518470.1|	lactoylglutathione lyase, putative [Ricinus communis] &gt;gi|223542315|gb|EEF43857.1| lactoylglutathione lyase, putative [Ricinus communis]	7.94455e-20	gi|302144130|emb|CBI23235.3|	unnamed protein product [Vitis vinifera]	1.03759e-19	KOG2943	Predicted glyoxalase	Carbohydrate transport and metabolism	88.1965	7.195e-19
locus218	musa_c4_small_c12762	CCATGGGAATAAGTGTCGCT	59.955	290	CCGGTAGTCATGTTGAACCA	59.415	468	179	AT	2	ATATATATATATATATAT	18	395	2	3	gi|225428584|ref|XP_002284701.1|	PREDICTED: hypothetical protein [Vitis vinifera]	4.11066e-13	gi|297741403|emb|CBI32534.3|	unnamed protein product [Vitis vinifera]	1.56205e-12	gi|255556155|ref|XP_002519112.1|	protein binding protein, putative [Ricinus communis] &gt;gi|223541775|gb|EEF43323.1| protein binding protein, putative [Ricinus communis]	2.2556e-11
locus219	musa_c4_small_c12774	TCCAAAAGCTATACGTGGGG	59.953	148	TCCATACCACTGCATCAGGA	60.072	695	548	CCT	3	CCTCCTCCTCCT	12	261	3	4	gi|224142231|ref|XP_002324462.1|	predicted protein [Populus trichocarpa] &gt;gi|222865896|gb|EEF03027.1| predicted protein [Populus trichocarpa]	5.94557e-124	gi|225446010|ref|XP_002268176.1|	PREDICTED: hypothetical protein [Vitis vinifera] &gt;gi|297735418|emb|CBI17858.3| unnamed protein product [Vitis vinifera]	2.24022e-123	gi|124360080|gb|ABN08096.1|	Galactose mutarotase-like [Medicago truncatula]	1.10028e-122	KOG1594	Uncharacterized enzymes related to aldose 1-epimerase	Carbohydrate transport and metabolism	323.939	9.29735e-116
locus220	musa_c4_small_c12790	TTGAACCAGCAAATGATCCC	60.843	39	AGCATAAGCTTCCTTTCCCC	59.688	436	398	GAGT	4	GAGTGAGTGAGTGA	14	310	2	3		No hits found
locus221	musa_c4_small_c12809	TGAGATCCCACAAGGTGACA	60.088	116	TGGCATAAGCACAACCTGAG	59.864	278	163	CAT	3	CATCATCATCAT	12	162	6	1	gi|242032461|ref|XP_002463625.1|	hypothetical protein SORBIDRAFT_01g003190 [Sorghum bicolor] &gt;gi|241917479|gb|EER90623.1| hypothetical protein SORBIDRAFT_01g003190 [Sorghum bicolor]	2.8833e-22	gi|169730518|gb|ACA64825.1|	SKIP interacting protein 35 [Oryza sativa]	2.8833e-22	gi|125588428|gb|EAZ29092.1|	hypothetical protein OsJ_13147 [Oryza sativa Japonica Group]	2.8833e-22	KOG0700	Protein phosphatase 2C/pyruvate dehydrogenase (lipoamide) phosphatase	Signal transduction mechanisms	100.523	3.08343e-22
locus222	musa_c4_small_c12842	GATTGACGTCGACAAGCTCA	59.992	254	GGAGACATGAAGCATCGGTT	60.081	453	200	CAG	3	CAGCAGCAGCAGCAGCA	17	391	3	3	gi|115470983|ref|NP_001059090.1|	Os07g0190800 [Oryza sativa Japonica Group] &gt;gi|75325410|sp|Q6Z4I3.1|TRH21_ORYSJ RecName: Full=Thioredoxin H2-1; Short=OsTrxh2-1; AltName: Full=OsTrx24 &gt;gi|34394553|dbj|BAC83857.1| putative thioredoxin [Oryza sativa Japonica Group] &gt;gi|113610626|dbj|BAF21004.1| Os07g0190800 [Oryza sativa Japonica Group] &gt;gi|125557536|gb|EAZ03072.1| hypothetical protein OsI_25217 [Oryza sativa Indica Gr…	4.85295e-22	gi|197310853|gb|ACH61777.1|	thioredoxin h [Triticum aestivum]	1.84412e-21	gi|195607526|gb|ACG25593.1|	thioredoxin H-type 5 [Zea mays] &gt;gi|238015490|gb|ACR38780.1| unknown [Zea mays]	5.36557e-21	KOG0907	Thioredoxin	Posttranslational modification, protein turnover, chaperones	88.9669	8.7297e-19
locus223	musa_c4_small_c12844	GGATCCATCTTAGTCTCCTTTCA	58.725	3	AAGCAACGTTACCCCATGAC	59.859	148	146	GGT	3	GGTGGTGGTGGTG	13	27	0	4		No hits found
locus224	musa_c4_small_c12849	GCTTCCAACAAGACAAAGCC	59.859	46	AATGCACACAAGTGAACAACC	58.538	215	170	TTG	3	TTGTTGTTGTTGTTGT	16	180	0	6		No hits found
locus225	musa_c4_small_c12856	TGGTGGACGAGCAGATATGA	60.225	32	CGTGTTACTTGCCAACCCTT	60.03	137	106	AGAAA	5	AGAAAAGAAAAGAAA	15	102	0	5		No hits found
locus226	musa_c4_small_c12875	CTCGGTTCATCCTCCGATAA	60.029	154	TGGGAGAGGAGAAGACGAGA	60.064	589	436	GCA	3	GCAGCAGCAGCAG	13	509	2	5		No hits found
locus227	musa_c4_small_c12907	GTCTCTTCTGCGTGTTGCTG	59.776	23	CTCAGCAGTCTGACCATCCA	59.98	538	516	CTG	3	CTGCTGCTGCTGC	13	77	0	7	gi|218201841|gb|EEC84268.1|	hypothetical protein OsI_30728 [Oryza sativa Indica Group]	1.92334e-56	gi|226493368|ref|NP_001143028.1|	hypothetical protein LOC100275495 [Zea mays] &gt;gi|195613188|gb|ACG28424.1| hypothetical protein [Zea mays]	3.27076e-56	gi|296088209|emb|CBI35724.3|	unnamed protein product [Vitis vinifera]	1.60671e-55	KOG0118	FOG: RRM domain	General function prediction only	148.288	4.0904e-48
locus228	musa_c4_small_c12909	AACAATTGATGACGGGGTGT	60.096	248	TGATGCAGTGCTTCGAATAGA	59.581	340	93	GAG	3	GAGGAGGAGGAG	12	301	1	5	gi|255551861|ref|XP_002516976.1|	conserved hypothetical protein [Ricinus communis] &gt;gi|223544064|gb|EEF45590.1| conserved hypothetical protein [Ricinus communis]	1.67802e-22	gi|115479405|ref|NP_001063296.1|	Os09g0443500 [Oryza sativa Japonica Group] &gt;gi|51536008|dbj|BAD38088.1| unknown protein [Oryza sativa Japonica Group] &gt;gi|113631529|dbj|BAF25210.1| Os09g0443500 [Oryza sativa Japonica Group] &gt;gi|215693210|dbj|BAG88592.1| unnamed protein product [Oryza sativa Japonica Group] &gt;gi|222641676|gb|EEE69808.1| hypothetical protein OsJ_29541 [Oryza sativa Japonica Group]	1.37766e-21	gi|218202227|gb|EEC84654.1|	hypothetical protein OsI_31548 [Oryza sativa Indica Group]	3.94798e-21	KOG1383	Glutamate decarboxylase/sphingosine phosphate lyase	Amino acid transport and metabolism	63.5438	2.80555e-20
locus229	musa_c4_small_c12917	GCGATCCAAAGGTGCTAAGA	60.352	59	GCCTCCTCCATAGCTGTCTG	59.973	565	507	TGG	3	TGGTGGTGGTGG	12	90	4	2	gi|255577019|ref|XP_002529394.1|	signal recognition particle receptor alpha subunit, putative [Ricinus communis] &gt;gi|223531142|gb|EEF32990.1| signal recognition particle receptor alpha subunit, putative [Ricinus communis]	5.16908e-67	gi|212275688|ref|NP_001130574.1|	signal recognition particle receptor homolog1 [Zea mays] &gt;gi|194689526|gb|ACF78847.1| unknown [Zea mays] &gt;gi|194707804|gb|ACF87986.1| unknown [Zea mays]	1.48497e-63	gi|242037271|ref|XP_002466030.1|	hypothetical protein SORBIDRAFT_01g050330 [Sorghum bicolor] &gt;gi|241919884|gb|EER93028.1| hypothetical protein SORBIDRAFT_01g050330 [Sorghum bicolor]	3.29234e-63	KOG0781	Signal recognition particle receptor, alpha subunit	Intracellular trafficking, secretion, and vesicular transport	218.009	2.95716e-57
locus230	musa_c4_small_c12932	CTTCGTCGCAAGTTGGGC	62.92	3	CTGGATTCGATGGCATCTTT	60.036	434	432	GAG	3	GAGGAGGAGGAG	12	52	3	1	gi|115478677|ref|NP_001062932.1|	Os09g0344700 [Oryza sativa Japonica Group] &gt;gi|50252863|dbj|BAD29094.1| hypothetical protein [Oryza sativa Japonica Group] &gt;gi|50253197|dbj|BAD29454.1| hypothetical protein [Oryza sativa Japonica Group] &gt;gi|113631165|dbj|BAF24846.1| Os09g0344700 [Oryza sativa Japonica Group] &gt;gi|215769059|dbj|BAH01288.1| unnamed protein product [Oryza sativa Japonica Group]	6.33894e-07	gi|242044418|ref|XP_002460080.1|	hypothetical protein SORBIDRAFT_02g022470 [Sorghum bicolor] &gt;gi|241923457|gb|EER96601.1| hypothetical protein SORBIDRAFT_02g022470 [Sorghum bicolor]	8.27892e-07	gi|226497720|ref|NP_001143890.1|	hypothetical protein LOC100276691 [Zea mays] &gt;gi|195629034|gb|ACG36249.1| hypothetical protein [Zea mays]	8.27892e-07
locus231*	musa_c4_small_c12935	GAGAGTACAACGGGAGCAGC	60.02	366	CAGCAGGCAACTCACAGGTA	60.049	738	373	CT	2	CTCTCTCTCTC	11	572	0	5	gi|242034545|ref|XP_002464667.1|	hypothetical protein SORBIDRAFT_01g023060 [Sorghum bicolor] &gt;gi|241918521|gb|EER91665.1| hypothetical protein SORBIDRAFT_01g023060 [Sorghum bicolor]	1.11232e-32	gi|116308855|emb|CAH65992.1|	H1005F08.21 [Oryza sativa (indica cultivar-group)] &gt;gi|125550138|gb|EAY95960.1| hypothetical protein OsI_17832 [Oryza sativa Indica Group]	5.00459e-25	gi|115481888|ref|NP_001064537.1|	Os10g0398100 [Oryza sativa Japonica Group] &gt;gi|19881726|gb|AAM01127.1|AC108884_9 Putative disease resistance response protein [Oryza sativa Japonica Group] &gt;gi|31431912|gb|AAP53624.1| Dirigent-like protein, expressed [Oryza sativa (japonica cultivar-group)] &gt;gi|113639146|dbj|BAF26451.1| Os10g0398100 [Oryza sativa Japonica Group] &gt;gi|215766334|dbj|BAG98562.1| unnamed protein product [O…	5.00459e-25	LSE0373	A Uncharacterizedprotein	Function unknown	107.071	7.95828e-24
locus232	musa_c4_small_c12940	GTTTGCACAAATGGCAGATG	60.119	68	TGACAATGCCAAAAAGGTGA	60.088	484	417	CAA	3	CAACAACAACAACA	14	109	2	2	gi|224124314|ref|XP_002329992.1|	predicted protein [Populus trichocarpa] &gt;gi|222871417|gb|EEF08548.1| predicted protein [Populus trichocarpa]	2.68142e-09	gi|24817258|emb|CAD56221.1|	hypothetical protein [Cicer arietinum]	4.57381e-09	gi|87241357|gb|ABD33215.1|	D111/G-patch; Zinc finger, C2H2-type [Medicago truncatula]	5.97359e-09	TWOG0039	Predicted nucleic acid binding protein, contains a modified C2H2 finger	General function prediction only	49.6766	8.15351e-07
locus233	musa_c4_small_c12957	ATATGGAGCGCCCTGCTAC	60.214	30	ACTTTCCGGAGTTCATGTGG	59.966	512	483	TCCC	4	TCCCTCCCTCCCTCC	15	62	1	3	gi|224055319|ref|XP_002298478.1|	predicted protein [Populus trichocarpa] &gt;gi|222845736|gb|EEE83283.1| predicted protein [Populus trichocarpa]	2.23242e-10	gi|296083836|emb|CBI24224.3|	unnamed protein product [Vitis vinifera]	4.9733e-10	gi|225436606|ref|XP_002275456.1|	PREDICTED: hypothetical protein [Vitis vinifera]	4.9733e-10	KOG4262	Uncharacterized conserved protein	Function unknown	67.3958	6.11554e-12
locus234	musa_c4_small_c12958	CTCCTCATCTCCAACCAAGC	59.803	119	CATACTTGACGGCAGAAGCA	60.011	366	248	CCG	3	CCGCCGCCGCCG	12	181	4	3	gi|115449307|ref|NP_001048433.1|	Os02g0804400 [Oryza sativa Japonica Group] &gt;gi|47497378|dbj|BAD19416.1| unknown protein [Oryza sativa Japonica Group] &gt;gi|51090597|dbj|BAD36049.1| unknown protein [Oryza sativa Japonica Group] &gt;gi|113537964|dbj|BAF10347.1| Os02g0804400 [Oryza sativa Japonica Group] &gt;gi|125541519|gb|EAY87914.1| hypothetical protein OsI_09336 [Oryza sativa Indica Group] &gt;gi|125584059|gb|EAZ24990.1| h…	3.19632e-12	gi|242063420|ref|XP_002452999.1|	hypothetical protein SORBIDRAFT_04g036390 [Sorghum bicolor] &gt;gi|241932830|gb|EES05975.1| hypothetical protein SORBIDRAFT_04g036390 [Sorghum bicolor]	2.03232e-10	gi|226505932|ref|NP_001143213.1|	hypothetical protein LOC100275718 [Zea mays] &gt;gi|195615900|gb|ACG29780.1| hypothetical protein [Zea mays]	2.63086e-10
locus235	musa_c4_small_c12992	TGAAGGAGAAAGGGAGCAGA	60.065	31	GCACCTCTGAGCTTTCCACT	59.604	158	128	GA	2	GAGAGAGAGAG	11	92	0	5		No hits found
locus236	musa_c4_small_c12992	AAGGAGAAAGGGAGCAGAGG	59.95	33	GGGGTTTCGTAACAGGAGAA	59.028	242	210	TG	2	TGTGTGTGTGT	11	195	0	5		No hits found
locus237	musa_c4_small_c12996	TGGTCATGAGCGTCTTTCAG	59.984	245	TGCACTGCAAGTACAAGATCAA	59.536	328	84	TG	2	TGTGTGTGTGTGT	13	291	4	0		No hits found
locus238	musa_c4_small_c13018	TTCTCAGCGATGAGCAAGAA	59.823	14	AAAAATAGCAATCCAACACACTGA	59.939	423	410	TC	2	TCTCTCTCTCTCTCTCTCTCT	21	368	0	4		No hits found
locus239	musa_c4_small_c13035	AATGCATCACCTTTATCGGC	59.929	94	GTGACTGCTGCTTGCTTGTC	59.783	458	365	ATC	3	ATCATCATCATC	12	405	8	1	gi|242034889|ref|XP_002464839.1|	hypothetical protein SORBIDRAFT_01g027420 [Sorghum bicolor] &gt;gi|241918693|gb|EER91837.1| hypothetical protein SORBIDRAFT_01g027420 [Sorghum bicolor]	1.00925e-12	gi|125530894|gb|EAY77459.1|	hypothetical protein OsI_32501 [Oryza sativa Indica Group]	1.00975e-12	gi|115480852|ref|NP_001064019.1|	Os10g0103800 [Oryza sativa Japonica Group] &gt;gi|78707605|gb|ABB46580.1| inositol 1, 3, 4-trisphosphate 5/6-kinase, putative, expressed [Oryza sativa (japonica cultivar-group)] &gt;gi|113638628|dbj|BAF25933.1| Os10g0103800 [Oryza sativa Japonica Group] &gt;gi|215741262|dbj|BAG97757.1| unnamed protein product [Oryza sativa Japonica Group] &gt;gi|222612315|gb|EEE50447.1| hypothetical protein OsJ_3…	1.00975e-12	TWOG0240	Predicted inositol 1,3,4-trisphosphate 5/6-kinase	Carbohydrate transport and metabolism;Signal transduction mechanisms	41.2022	8.41025e-07
locus240	musa_c4_small_c13061	GGCTCTTTTGCACTCCACAT	60.263	26	TACGAGCGAGTGGTTCTCAA	59.591	159	134	TAC	3	TACTACTACTACTA	14	61	0	5		No hits found
locus241	musa_c4_small_c13066	AAACGACATTTGTTTGTCCATT	58.403	0	CGGGATGACTGTTGTTGTTG	60.001	438	439	TC	2	TCTCTCTCTCT	11	30	3	2		No hits found
locus242	musa_c4_small_c13066	GGTGAGAACCGTTTTTGCAT	59.978	286	TGAATAATGAAGTCGTTGGGG	59.809	465	180	ACA	3	ACAACAACAACA	12	419	3	2		No hits found
locus243	musa_c4_small_c13081	CCAAATAGCCGAGTCTGAGC	59.978	24	ATGATCCTCTGCGGCTTCT	59.925	374	351	GAG	3	GAGGAGGAGGAGG	13	235	0	4	gi|255569724|ref|XP_002525826.1|	Splicing factor 3B subunit, putative [Ricinus communis] &gt;gi|223534831|gb|EEF36520.1| Splicing factor 3B subunit, putative [Ricinus communis]	1.17957e-19	gi|225440262|ref|XP_002284022.1|	PREDICTED: similar to splicing factor, putative [Vitis vinifera]	4.38666e-19	gi|297741738|emb|CBI32870.3|	unnamed protein product [Vitis vinifera]	4.43489e-19	KOG0213	Splicing factor 3b, subunit 1	RNA processing and modification	56.225	1.21511e-15
locus244	musa_c4_small_c13085	TGAAATCTGCAGCCTCATTG	59.948	6	GTTATTGGGCGAACAACTCC	59.434	367	362	ATT	3	ATTATTATTATTATTATT	18	287	0	5		No hits found
locus245	musa_c4_small_c13091	TCTCCTCCTACTCCTGAGCG	59.697	59	AAAGAGCTCTCTTCCCTCGG	60.088	369	311	CT	2	CTCTCTCTCTC	11	96	0	4		No hits found
locus246	musa_c4_small_c13107	GTCGCTTGTGTTCTGTCACG	60.51	6	TTCTTCAAGTTGGTTTGGGG	59.942	134	129	GGA	3	GGAGGAGGAGGAG	13	41	0	5		No hits found
locus247	musa_c4_small_c13119	TACTGGGATTTGGGGATTGA	60.126	25	GCCTGTCATGGAATTCGTCT	60.081	171	147	CTC	3	CTCCTCCTCCTCCTC	15	133	2	2	gi|115478555|ref|NP_001062871.1|	Os09g0323500 [Oryza sativa Japonica Group] &gt;gi|48716989|dbj|BAD23681.1| unknown protein&lt;similar to Oryza sativa chromosome 4, OSJNBa0017B10.5 [Oryza sativa Japonica Group] &gt;gi|113631104|dbj|BAF24785.1| Os09g0323500 [Oryza sativa Japonica Group] &gt;gi|125563232|gb|EAZ08612.1| hypothetical protein OsI_30883 [Oryza sativa Indica Group] &gt;gi|125605212|gb|EAZ44248.1| hypothetical protein O…	1.50308e-40	gi|195626530|gb|ACG35095.1|	Ser/Thr-rich protein T10 in DGCR region [Zea mays]	1.96308e-40	gi|268083460|gb|ACY95278.1|	unknown [Zea mays]	4.37328e-40	KOG2342	Uncharacterized conserved protein	Function unknown	96.6709	6.19569e-21
locus248	musa_c4_small_c13136	CTACTCCTCGGCGTCTTCAC	60.012	442	CCAAGTAGAGTGCCACAGCA	60.049	816	375	GTG	3	GTGGTGGTGGTG	12	545	2	4	gi|255567494|ref|XP_002524726.1|	Transmembrane BAX inhibitor motif-containing protein, putative [Ricinus communis] &gt;gi|223535910|gb|EEF37569.1| Transmembrane BAX inhibitor motif-containing protein, putative [Ricinus communis]	6.00809e-92	gi|242038157|ref|XP_002466473.1|	hypothetical protein SORBIDRAFT_01g008350 [Sorghum bicolor] &gt;gi|241920327|gb|EER93471.1| hypothetical protein SORBIDRAFT_01g008350 [Sorghum bicolor]	8.57399e-91	gi|225437118|ref|XP_002280313.1|	PREDICTED: hypothetical protein [Vitis vinifera]	1.90409e-90	KOG2322	N-methyl-D-aspartate receptor glutamate-binding subunit	Signal transduction mechanisms	210.305	6.60699e-85
locus249	musa_c4_small_c13150	AGAGGGAGAGAGGGCTTGTC	59.952	40	ATCCAGAGCACGTATCCACC	59.957	372	333	GCC	3	GCCGCCGCCGCCGCCGCCGCCG	22	137	2	2	gi|296083070|emb|CBI22474.3|	unnamed protein product [Vitis vinifera]	9.39394e-42	gi|224060729|ref|XP_002300260.1|	neutral amino acid transport protein [Populus trichocarpa] &gt;gi|222847518|gb|EEE85065.1| neutral amino acid transport protein [Populus trichocarpa]	9.39394e-42	gi|225428955|ref|XP_002263556.1|	PREDICTED: hypothetical protein [Vitis vinifera]	9.39394e-42	KOG1287	Amino acid transporters	Amino acid transport and metabolism	171.785	2.03625e-43
locus250	musa_c4_small_c13155	ACTCTGGTCGAGAGGCAAAA	59.989	303	CGCACAAAACTCGTCACACT	59.946	409	107	TAT	3	TATTATTATTAT	12	364	2	2		No hits found
locus251	musa_c4_small_c13168	CAGAGGCGTCAAGTGTACGA	60.049	31	ACAGGAGAAAGGAGTGGACG	59.3	412	382	AGAGC	5	AGAGCAGAGCAGAGCAG	17	370	0	6	gi|125540774|gb|EAY87169.1|	hypothetical protein OsI_08570 [Oryza sativa Indica Group]	6.97652e-37	gi|242062828|ref|XP_002452703.1|	hypothetical protein SORBIDRAFT_04g031000 [Sorghum bicolor] &gt;gi|241932534|gb|EES05679.1| hypothetical protein SORBIDRAFT_04g031000 [Sorghum bicolor]	5.90597e-36	gi|125583346|gb|EAZ24277.1|	hypothetical protein OsJ_08028 [Oryza sativa Japonica Group]	5.90597e-36	KOG4197	FOG: PPR repeat	General function prediction only	131.724	9.37137e-32
locus252	musa_c4_small_c13180	ACCAGCCTTCCCTTTTCTTC	59.691	10	AATTCTCAAATCCGATCCCC	60.096	232	223	CT	2	CTCTCTCTCTC	11	33	5	0	gi|125557595|gb|EAZ03131.1|	hypothetical protein OsI_25278 [Oryza sativa Indica Group]	2.81481e-07	gi|115471057|ref|NP_001059127.1|	Os07g0200000 [Oryza sativa Japonica Group] &gt;gi|34394796|dbj|BAC84209.1| unknown protein [Oryza sativa Japonica Group] &gt;gi|113610663|dbj|BAF21041.1| Os07g0200000 [Oryza sativa Japonica Group] &gt;gi|125599464|gb|EAZ39040.1| hypothetical protein OsJ_23466 [Oryza sativa Japonica Group]	7.94296e-07	gi|242043282|ref|XP_002459512.1|	hypothetical protein SORBIDRAFT_02g005910 [Sorghum bicolor] &gt;gi|241922889|gb|EER96033.1| hypothetical protein SORBIDRAFT_02g005910 [Sorghum bicolor]	7.94435e-07
locus253	musa_c4_small_c13212	TCTGTTTCATCTGCACTGCC	59.992	470	CTGCTTGCTGAGAGACATCG	59.88	638	169	CA	2	CACACACACACACA	14	514	5	1	gi|222623316|gb|EEE57448.1|	hypothetical protein OsJ_07665 [Oryza sativa Japonica Group]	2.00745e-11	gi|297721459|ref|NP_001173092.1|	Os02g0638650 [Oryza sativa Japonica Group] &gt;gi|49388222|dbj|BAD25342.1| AP2 domain-containing transcription factor-like [Oryza sativa Japonica Group] &gt;gi|49388716|dbj|BAD25897.1| AP2 domain-containing transcription factor-like [Oryza sativa Japonica Group] &gt;gi|255671122|dbj|BAH91821.1| Os02g0638650 [Oryza sativa Japonica Group]	2.00745e-11	gi|218191242|gb|EEC73669.1|	hypothetical protein OsI_08216 [Oryza sativa Indica Group]	2.62181e-11
locus254	musa_c4_small_c13244	GTAGCGAAGGAGCGGAGA	59.219	36	AGAGATTGCCGACGTATGCT	59.866	528	493	AAG	3	AAGAAGAAGAAGAAGAAG	18	55	3	3	gi|125542191|gb|EAY88330.1|	hypothetical protein OsI_09789 [Oryza sativa Indica Group]	7.01531e-66	gi|115450405|ref|NP_001048803.1|	Os03g0123200 [Oryza sativa Japonica Group] &gt;gi|25446691|gb|AAN74838.1| Unknown protein [Oryza sativa Japonica Group] &gt;gi|108705923|gb|ABF93718.1| RNA recognition motif family protein, expressed [Oryza sativa (japonica cultivar-group)] &gt;gi|113547274|dbj|BAF10717.1| Os03g0123200 [Oryza sativa Japonica Group] &gt;gi|125584746|gb|EAZ25410.1| hypothetical protein OsJ_09226 [Oryza sativa Japon…	2.04114e-65	gi|242042437|ref|XP_002468613.1|	hypothetical protein SORBIDRAFT_01g048990 [Sorghum bicolor] &gt;gi|241922467|gb|EER95611.1| hypothetical protein SORBIDRAFT_01g048990 [Sorghum bicolor]	9.48147e-63	KOG0118	FOG: RRM domain	General function prediction only	145.976	1.7846e-35
locus255	musa_c4_small_c13244	GAAGAAGGATAAGTGGGGGC	59.903	65	TGACAAAAGCCACGAGACTG	60.025	637	573	GGA	3	GGAGGAGGAGGAGG	14	165	3	3	gi|125542191|gb|EAY88330.1|	hypothetical protein OsI_09789 [Oryza sativa Indica Group]	7.01531e-66	gi|115450405|ref|NP_001048803.1|	Os03g0123200 [Oryza sativa Japonica Group] &gt;gi|25446691|gb|AAN74838.1| Unknown protein [Oryza sativa Japonica Group] &gt;gi|108705923|gb|ABF93718.1| RNA recognition motif family protein, expressed [Oryza sativa (japonica cultivar-group)] &gt;gi|113547274|dbj|BAF10717.1| Os03g0123200 [Oryza sativa Japonica Group] &gt;gi|125584746|gb|EAZ25410.1| hypothetical protein OsJ_09226 [Oryza sativa Japon…	2.04114e-65	gi|242042437|ref|XP_002468613.1|	hypothetical protein SORBIDRAFT_01g048990 [Sorghum bicolor] &gt;gi|241922467|gb|EER95611.1| hypothetical protein SORBIDRAFT_01g048990 [Sorghum bicolor]	9.48147e-63	KOG0118	FOG: RRM domain	General function prediction only	145.976	1.7846e-35
locus256	musa_c4_small_c13270	AGGGAAGGAATCGAAAGAGC	59.789	105	CGGGAGATATTTGCCTCTCA	60.17	559	455	TCG	3	TCGTCGTCGTCG	12	169	1	3	gi|222641747|gb|EEE69879.1|	hypothetical protein OsJ_29694 [Oryza sativa Japonica Group]	1.21028e-13	gi|297727027|ref|NP_001175877.1|	Os09g0468300 [Oryza sativa Japonica Group] &gt;gi|47497675|dbj|BAD19742.1| RING-H2 zinc finger protein ATL6-like [Oryza sativa Japonica Group] &gt;gi|255678964|dbj|BAH94605.1| Os09g0468300 [Oryza sativa Japonica Group]	1.21028e-13	gi|226493615|ref|NP_001142103.1|	hypothetical protein LOC100274267 [Zea mays] &gt;gi|194707124|gb|ACF87646.1| unknown [Zea mays]	4.59906e-13	KOG0800	FOG: Predicted E3 ubiquitin ligase	Posttranslational modification, protein turnover, chaperones	61.2326	4.24223e-10
locus257	musa_c4_small_c13283	GCTTTAGCTGAGGATGGACG	59.978	42	GGCCAAACGTAGTAGACCCA	59.993	522	481	TGGAAT	6	TGGAATTGGAATTGGAAT	18	446	1	6	gi|225464623|ref|XP_002274318.1|	PREDICTED: hypothetical protein [Vitis vinifera] &gt;gi|302143769|emb|CBI22630.3| unnamed protein product [Vitis vinifera]	2.85825e-52	gi|255545154|ref|XP_002513638.1|	pentatricopeptide repeat-containing protein, putative [Ricinus communis] &gt;gi|223547546|gb|EEF49041.1| pentatricopeptide repeat-containing protein, putative [Ricinus communis]	9.19469e-51	gi|242058741|ref|XP_002458516.1|	hypothetical protein SORBIDRAFT_03g035040 [Sorghum bicolor] &gt;gi|241930491|gb|EES03636.1| hypothetical protein SORBIDRAFT_03g035040 [Sorghum bicolor]	1.62302e-47	KOG4197	FOG: PPR repeat	General function prediction only	49.2914	1.6322e-06
locus258	musa_c4_small_c13288	CCCTCAGCTAGCAATCCAAG	59.971	330	GAGGAAGGGACTGTGGATGA	60.048	778	449	GCCCCA	6	GCCCCAGCCCCAGCCCCAGCCCCAGCCCCA	30	496	4	5		No hits found
locus259	musa_c4_small_c13303	AAGTTCCTGTCCAACCAACG	60.005	216	GCAACATCCATTCACAGTGC	60.128	476	261	TTC	3	TTCTTCTTCTTCTT	14	436	0	4	gi|294461408|gb|ADE76265.1|	unknown [Picea sitchensis]	1.41062e-08	gi|255554743|ref|XP_002518409.1|	conserved hypothetical protein [Ricinus communis] &gt;gi|223542254|gb|EEF43796.1| conserved hypothetical protein [Ricinus communis]	2.40616e-08	gi|255554024|ref|XP_002518052.1|	hypothetical protein RCOM_1018070 [Ricinus communis] &gt;gi|223542648|gb|EEF44185.1| hypothetical protein RCOM_1018070 [Ricinus communis]	7.00085e-08
locus260	musa_c4_small_c13310	GCTGAGTGTCCTTTTGCTCC	59.997	35	TCCTTGCTGCTTTAGCCAAT	59.982	208	174	CT	2	CTCTCTCTCTCTCTCT	16	152	3	1	gi|151655577|gb|ABS18382.1|	3-ketoacyl-CoA synthase [Eranthis hyemalis]	4.27619e-54	gi|224077840|ref|XP_002305431.1|	predicted protein [Populus trichocarpa] &gt;gi|222848395|gb|EEE85942.1| predicted protein [Populus trichocarpa]	2.77174e-53	gi|147767319|emb|CAN68997.1|	hypothetical protein [Vitis vinifera]	5.22728e-52	LSE0253	A Fatty acid elongase/3-ketoacyl-CoA synthase	Lipid transport and metabolism	205.297	1.85305e-53
locus261	musa_c4_small_c13310	ATTGGCTAAAGCAGCAAGGA	59.982	189	AGAGGATCACCACCATCAGC	60.08	388	200	GCG	3	GCGGCGGCGGCGGCGG	16	221	3	1	gi|151655577|gb|ABS18382.1|	3-ketoacyl-CoA synthase [Eranthis hyemalis]	4.27619e-54	gi|224077840|ref|XP_002305431.1|	predicted protein [Populus trichocarpa] &gt;gi|222848395|gb|EEE85942.1| predicted protein [Populus trichocarpa]	2.77174e-53	gi|147767319|emb|CAN68997.1|	hypothetical protein [Vitis vinifera]	5.22728e-52	LSE0253	A Fatty acid elongase/3-ketoacyl-CoA synthase	Lipid transport and metabolism	205.297	1.85305e-53
locus262	musa_c4_small_c13343	TTATTTGTCTTCGATCCCGC	60.038	119	CAGGATCGCTCTCGTACTCC	59.973	273	155	GCTT	4	GCTTGCTTGCTTGCTTGC	18	177	2	1	gi|225442685|ref|XP_002280072.1|	PREDICTED: hypothetical protein [Vitis vinifera]	1.02664e-11	gi|125553109|gb|EAY98818.1|	hypothetical protein OsI_20763 [Oryza sativa Indica Group]	3.65143e-09	gi|242091209|ref|XP_002441437.1|	hypothetical protein SORBIDRAFT_09g026660 [Sorghum bicolor] &gt;gi|241946722|gb|EES19867.1| hypothetical protein SORBIDRAFT_09g026660 [Sorghum bicolor]	1.0624e-08
locus263	musa_c4_small_c13369	CGAAAACAATGAACACCACG	60.004	64	CTCCTGTTCTGCTACCCTCG	60.005	410	347	AG	2	AGAGAGAGAGAG	12	129	4	0		No hits found
locus264	musa_c4_small_c13371	TCGTTTCCCTTTGTTTCACC	59.948	64	CCAGCTTTACAACCCAAGGA	60.103	384	321	AAG	3	AAGAAGAAGAAGA	13	243	4	0		No hits found
locus265	musa_c4_small_c13381	TGAGGACGACGAAGATGATG	59.787	165	TAAGATGCACCCAAAGTCCC	59.933	644	480	ATG	3	ATGATGATGATGATG	15	231	1	5	gi|297596691|ref|NP_001042939.2|	Os01g0337600 [Oryza sativa Japonica Group] &gt;gi|53791418|dbj|BAD53932.1| unknown protein [Oryza sativa Japonica Group] &gt;gi|255673192|dbj|BAF04853.2| Os01g0337600 [Oryza sativa Japonica Group]	2.13132e-10	gi|222618356|gb|EEE54488.1|	hypothetical protein OsJ_01603 [Oryza sativa Japonica Group]	2.13269e-10	gi|296083266|emb|CBI22902.3|	unnamed protein product [Vitis vinifera]	4.63764e-10
locus266	musa_c4_small_c13411	TTGCTGCACAAAAAGTGGTC	59.888	24	ATGGGAGGCTTAACACAACG	59.993	546	523	GCT	3	GCTGCTGCTGCT	12	168	3	2	gi|108862992|gb|ABG22095.1|	5-methyltetrahydropteroyltriglutamate-homocysteine methyltransferase, putative, expressed [Oryza sativa (japonica cultivar-group)] &gt;gi|108862993|gb|ABG22096.1| 5-methyltetrahydropteroyltriglutamate-homocysteine methyltransferase, putative, expressed [Oryza sativa (japonica cultivar-group)]	3.3487e-94	gi|115489654|ref|NP_001067314.1|	Os12g0624000 [Oryza sativa Japonica Group] &gt;gi|77556632|gb|ABA99428.1| 5-methyltetrahydropteroyltriglutamate-homocysteine methyltransferase, putative, expressed [Oryza sativa (japonica cultivar-group)] &gt;gi|77556633|gb|ABA99429.1| 5-methyltetrahydropteroyltriglutamate-homocysteine methyltransferase, putative, expressed [Oryza sativa (japonica cultivar-group)] &gt;gi|113649821|dbj|BAF30333.1|…	3.3487e-94	gi|224131686|ref|XP_002328083.1|	vitamin-b12 independent methionine synthase, 5-methyltetrahydropteroyltriglutamate-homocysteine [Populus trichocarpa] &gt;gi|222837598|gb|EEE75963.1| vitamin-b12 independent methionine synthase, 5-methyltetrahydropteroyltriglutamate-homocysteine [Populus trichocarpa]	7.46013e-94	KOG2263	Methionine synthase II (cobalamin-independent)	Amino acid transport and metabolism	344.354	2.18999e-95
locus267	musa_c4_small_c13413	CCCTGCCTCATCTGAAGAAC	59.803	132	ACGGTGCTGAAATATCCAGG	59.955	346	215	TCC	3	TCCTCCTCCTCCT	13	179	5	0		No hits found
locus268	musa_c4_small_c13417	GCTCTCAACACCCTCTCCAG	59.986	53	TGAATTCTGCCCTTAGGTGG	60.066	451	399	CT	2	CTCTCTCTCTCT	12	109	3	0		No hits found
locus269	musa_c4_small_c13418	CTCCGTTCTCATCTTCTCCG	59.943	143	AAAACAACACGTCCTCCTCG	60.149	459	317	CCG	3	CCGCCGCCGCCGC	13	308	3	0	gi|225442335|ref|XP_002280910.1|	PREDICTED: hypothetical protein [Vitis vinifera]	5.66819e-22	gi|297743108|emb|CBI35975.3|	unnamed protein product [Vitis vinifera]	5.67248e-22	gi|18394522|ref|NP_564033.1|	ATB BETA; nucleotide binding / protein phosphatase type 2A regulator [Arabidopsis thaliana] &gt;gi|75319459|sp|Q39247.1|2ABB_ARATH RecName: Full=Serine/threonine protein phosphatase 2A 55 kDa regulatory subunit B beta isoform; Short=PP2A, subunit B, beta isoform; Short=AtB beta &gt;gi|1408460|gb|AAB60777.1| type 2A protein serine/threonine phosphatase 55 kDa B regulatory subunit [Arabidopsis thal…	1.62491e-21	KOG1354	Serine/threonine protein phosphatase 2A, regulatory subunit	Signal transduction mechanisms	95.5153	8.70987e-24
locus270	musa_c4_small_c13430	GTTGCCATCTGTCAGTCGAA	59.837	220	CACAGATGAGACCTCAAGCG	59.571	309	90	GA	2	GAGAGAGAGAG	11	243	2	3		No hits found
locus271	musa_c4_small_c13452	TGTGGTTGGTGGCTTTTGTA	60.004	113	TGTCGCTCAATCCCCATATT	60.296	691	579	TG	2	TGTGTGTGTGTGT	13	457	3	1		No hits found
locus272	musa_c4_small_c13467	TTCATACCCTCCAGGCAGTC	60.073	227	GGGACATTGCTTCAACCATC	60.326	622	396	AT	2	ATATATATATAT	12	569	0	6	gi|224101437|ref|XP_002312279.1|	predicted protein [Populus trichocarpa] &gt;gi|222852099|gb|EEE89646.1| predicted protein [Populus trichocarpa]	8.80381e-41	gi|297738062|emb|CBI27263.3|	unnamed protein product [Vitis vinifera]	5.70646e-40	gi|225423525|ref|XP_002274691.1|	PREDICTED: hypothetical protein [Vitis vinifera]	5.70646e-40	KOG2743	Cobalamin synthesis protein	Coenzyme transport and metabolism	72.4034	1.82691e-13
locus273	musa_c4_small_c13470	TCAACCACGTACAGTCGCTC	59.905	126	CAACGAAGCTCTCCTTCCAC	59.989	576	451	CAG	3	CAGCAGCAGCAGCAG	15	472	2	2	gi|295913280|gb|ADG57897.1|	transcription factor [Lycoris longituba]	6.38636e-39	gi|297606176|ref|NP_001058071.2|	Os06g0613500 [Oryza sativa Japonica Group] &gt;gi|255677227|dbj|BAF19985.2| Os06g0613500 [Oryza sativa Japonica Group]	2.42681e-38	gi|222635879|gb|EEE66011.1|	hypothetical protein OsJ_21966 [Oryza sativa Japonica Group]	2.42681e-38	LSE0107	A bHLH transcription factor	Transcription;Signal transduction mechanisms	130.568	4.68262e-31
locus274	musa_c4_small_c13509	TGTCAGGTTGGTGCTGGTTA	60.152	55	TTGTGATGGTGTACTTGGGTT	57.841	309	255	GA	2	GAGAGAGAGAGAGAGAGAGAG	21	214	9	0	gi|195635397|gb|ACG37167.1|	translation initiation factor eIF-2B gamma subunit [Zea mays]	4.16556e-13	gi|212721134|ref|NP_001132882.1|	hypothetical protein LOC100194375 [Zea mays] &gt;gi|194695650|gb|ACF81909.1| unknown [Zea mays]	4.16556e-13	gi|242033689|ref|XP_002464239.1|	hypothetical protein SORBIDRAFT_01g014770 [Sorghum bicolor] &gt;gi|241918093|gb|EER91237.1| hypothetical protein SORBIDRAFT_01g014770 [Sorghum bicolor]	7.10537e-13
locus275	musa_c4_small_c13519	GAGAGTCTCTGCTGCTCGGT	59.89	73	AATACGCAGAAGAACCGTGG	60.132	312	240	AGT	3	AGTAGTAGTAGTA	13	271	2	2	gi|255579580|ref|XP_002530631.1|	RING-H2 finger protein ATL4M, putative [Ricinus communis] &gt;gi|223529804|gb|EEF31739.1| RING-H2 finger protein ATL4M, putative [Ricinus communis]	2.99684e-27	gi|225468578|ref|XP_002263471.1|	PREDICTED: hypothetical protein [Vitis vinifera] &gt;gi|296084057|emb|CBI24445.3| unnamed protein product [Vitis vinifera]	9.64049e-26	gi|38228693|emb|CAE54083.1|	zinc finger protein [Fagus sylvatica]	2.14768e-25	KOG0800	FOG: Predicted E3 ubiquitin ligase	Posttranslational modification, protein turnover, chaperones	105.531	5.64021e-24
locus276	musa_c4_small_c13530	TGGGATCCTTGGTTTCTCAC	59.903	8	GATCCCTGGAAATTGCTGAA	60.014	138	131	CAG	3	CAGCAGCAGCAG	12	58	3	1	gi|223942725|gb|ACN25446.1|	unknown [Zea mays]	6.44452e-38	gi|223942297|gb|ACN25232.1|	unknown [Zea mays]	6.44452e-38	gi|226498118|ref|NP_001151314.1|	LOC100284947 [Zea mays] &gt;gi|195645772|gb|ACG42354.1| phospholipase/Carboxylesterase family protein [Zea mays]	6.44452e-38	KOG2551	Phospholipase/carboxyhydrolase	Amino acid transport and metabolism	145.976	6.76319e-36
locus277	musa_c4_small_c13553	ACACCGTGCGATCCACTT	60.121	47	TTAGAAGAGGAGTCGGCGAA	60.088	178	132	CCT	3	CCTCCTCCTCCTCC	14	69	5	2	gi|225456173|ref|XP_002282611.1|	PREDICTED: hypothetical protein [Vitis vinifera]	2.9786e-08	gi|255579265|ref|XP_002530478.1|	conserved hypothetical protein [Ricinus communis] &gt;gi|223529975|gb|EEF31901.1| conserved hypothetical protein [Ricinus communis]	7.33654e-07				KOG1550	Extracellular protein SEL-1 and related proteins	Cell wall/membrane/envelope biogenesis;Posttranslational modification, protein turnover, chaperones;Signal transduction mechanisms	46.595	6.82392e-06
locus278	musa_c4_small_c13585	AGTGGGTCAAGTGGTTCCAG	60.002	129	GTGGGGAATCCATGTGAAAC	60.034	317	189	TCTGAT	6	TCTGATTCTGATTCTGAT	18	175	2	2		No hits found
locus279	musa_c4_small_c13593	TAACCCTAACGACGACGAGG	60.125	115	ATGTGCTGGAGGTGGTGGT	61.451	597	483	CGA	3	CGACGACGACGACGACGACGACG	23	506	2	2		No hits found
locus280	musa_c4_small_c13600	AGAACCGCAGGGAGAAGAAT	60.212	66	GGGCGATTGATTGTGATCTT	59.9	319	254	CTC	3	CTCCTCCTCCTCCTC	15	122	0	3	gi|225425573|ref|XP_002267500.1|	PREDICTED: hypothetical protein [Vitis vinifera] &gt;gi|297739062|emb|CBI28551.3| unnamed protein product [Vitis vinifera]	4.06179e-45	gi|147771137|emb|CAN74179.1|	hypothetical protein [Vitis vinifera]	4.06179e-45	gi|255568782|ref|XP_002525362.1|	Naphthoate synthase, putative [Ricinus communis] &gt;gi|223535325|gb|EEF37000.1| Naphthoate synthase, putative [Ricinus communis]	1.59725e-41	KOG1680	Enoyl-CoA hydratase	Lipid transport and metabolism	147.517	2.10103e-36
locus281	musa_c4_small_c13614	GGGGTGCTGAGTGTTTGAAT	59.973	346	TCAACTAAACGGGAACAAAGTT	57.854	801	456	TTTG	4	TTTGTTTGTTTGT	13	732	3	7	gi|125587585|gb|EAZ28249.1|	hypothetical protein OsJ_12221 [Oryza sativa Japonica Group]	2.70059e-24	gi|115454763|ref|NP_001050982.1|	Os03g0698800 [Oryza sativa Japonica Group] &gt;gi|122246833|sp|Q10EL1.1|C3H24_ORYSJ RecName: Full=Zinc finger CCCH domain-containing protein 24; Short=OsC3H24 &gt;gi|108710577|gb|ABF98372.1| Zinc finger C-x8-C-x5-C-x3-H type family protein, expressed [Oryza sativa (japonica cultivar-group)] &gt;gi|113549453|dbj|BAF12896.1| Os03g0698800 [Oryza sativa Japonica Group] &gt;gi|215767875|dbj|BAH00104.1…	2.70059e-24	gi|28273376|gb|AAO38462.1|	unknown protein [Oryza sativa Japonica Group] &gt;gi|125545374|gb|EAY91513.1| hypothetical protein OsI_13148 [Oryza sativa Indica Group]	2.70059e-24	KOG1595	CCCH-type Zn-finger protein	General function prediction only	82.0333	2.92434e-16
locus282	musa_c4_small_c13618	ATAGCTTTGGGATGCTGCTG	60.374	20	CTCCGATGGCTTTATTTGGA	60.031	234	215	GGA	3	GGAGGAGGAGGA	12	54	1	7	gi|225455547|ref|XP_002268038.1|	PREDICTED: hypothetical protein [Vitis vinifera]	9.88021e-31	gi|225455537|ref|XP_002267723.1|	PREDICTED: hypothetical protein [Vitis vinifera]	9.88021e-31	gi|222617635|gb|EEE53767.1|	hypothetical protein OsJ_00153 [Oryza sativa Japonica Group]	1.2904e-30	KOG1187	Serine/threonine protein kinase	Signal transduction mechanisms	105.145	2.90389e-23
locus283	musa_c4_small_c13626	GCACTATTTCCTCGTTGGCT	59.34	0	ATATGGAGGACGACGACAGC	60.104	204	205	CT	2	CTCTCTCTCTCTCTCTCTCTCT	22	25	5	0		No hits found
locus284	musa_c4_small_c13628	TCTTCCTGACGCGTCTTTTT	59.993	92	GCGAGGGTTTCCATTGTTAG	59.569	286	195	TGC	3	TGCTGCTGCTGCT	13	234	0	3		No hits found
locus285	musa_c4_small_c13653	CATGGTGGCATTTCACAAGA	60.517	239	TGATCCATGCAGTCAAAGAAA	59.262	407	169	TCTT	4	TCTTTCTTTCTTT	13	360	0	3		No hits found
locus286	musa_c4_small_c13654	GAGCTGTTTTTGGACTTGGTT	58.357	15	GCATCCACAGAGAATGCAGA	59.95	200	186	TA	2	TATATATATATATA	14	142	0	7		No hits found
locus287	musa_c4_small_c13655	CCCAAGTGGCATCTTTTGTT	59.971	331	CAAGGAGAACTCCAGACCCA	60.229	454	124	GTC	3	GTCGTCGTCGTCG	13	389	0	3		No hits found								KOG0017	FOG: Transposon-encoded proteins with TYA, reverse transcriptase, integrase domains in various combinations	General function prediction only	47.3654	3.64264e-06
locus288	musa_c4_small_c13656	TCAGTTCCACCTCAATTCCC	59.903	172	ATTGTGCAGAATTGCCATCA	60.08	391	220	TGA	3	TGATGATGATGATGATGATGATGA	24	193	4	1	gi|255546129|ref|XP_002514124.1|	nucleosome assembly protein, putative [Ricinus communis] &gt;gi|223546580|gb|EEF48078.1| nucleosome assembly protein, putative [Ricinus communis]	5.11488e-11	gi|226531758|ref|NP_001146414.1|	hypothetical protein LOC100279994 [Zea mays] &gt;gi|219887071|gb|ACL53910.1| unknown [Zea mays]	5.11488e-11	gi|162462820|ref|NP_001105594.1|	LOC542588 [Zea mays] &gt;gi|21898560|gb|AAM77038.1| nucleosome/chromatin assembly factor group A [Zea mays]	5.11488e-11	KOG1507	Nucleosome assembly protein NAP-1	Chromatin structure and dynamics;Cell cycle control, cell division, chromosome partitioning	70.8626	4.13281e-13
locus289	musa_c4_small_c13663	GCACCAAGGCAAAAGAAGAG	59.993	169	CTACTAGTGGTGGAACCCGC	59.615	434	266	CAC	3	CACCACCACCAC	12	303	3	0		No hits found
locus290	musa_c4_small_c13675	TCCTACGAGGACGATTCGAG	60.353	58	CGCTATCATCCGAGCTTGTT	60.374	238	181	GGA	3	GGAGGAGGAGGA	12	135	0	4		No hits found
locus291	musa_c4_small_c13677	TGAATTGGACCTGACCACAA	59.935	65	GTCAGCACATTCGAGCAAAA	59.995	484	420	TTGGT	5	TTGGTTTGGTTTGGTTT	17	271	4	0	gi|222622833|gb|EEE56965.1|	hypothetical protein OsJ_06679 [Oryza sativa Japonica Group]	7.79605e-18	gi|218190711|gb|EEC73138.1|	hypothetical protein OsI_07162 [Oryza sativa Indica Group]	7.79605e-18	gi|115446093|ref|NP_001046826.1|	Os02g0469200 [Oryza sativa Japonica Group] &gt;gi|113536357|dbj|BAF08740.1| Os02g0469200 [Oryza sativa Japonica Group]	7.79605e-18
locus292	musa_c4_small_c13702	CCAACTCCGCAACAGAAAGT	60.291	17	TGGTTCCTCCCTTACCAGTG	59.959	293	277	AGC	3	AGCAGCAGCAGC	12	41	3	0	gi|297848310|ref|XP_002892036.1|	peptidyl-prolyl cis-trans isomerase cyclophilin-type family protein [Arabidopsis lyrata subsp. lyrata] &gt;gi|297337878|gb|EFH68295.1| peptidyl-prolyl cis-trans isomerase cyclophilin-type family protein [Arabidopsis lyrata subsp. lyrata]	1.07383e-45	gi|255628631|gb|ACU14660.1|	unknown [Glycine max]	1.40246e-45	gi|255541348|ref|XP_002511738.1|	cyclophilin-10, putative [Ricinus communis] &gt;gi|223548918|gb|EEF50407.1| cyclophilin-10, putative [Ricinus communis]	2.39224e-45	KOG0884	Similar to cyclophilin-type peptidyl-prolyl cis-trans isomerase	Posttranslational modification, protein turnover, chaperones	183.341	2.71403e-47
locus293	musa_c4_small_c13709	GGTGCTGGTGCCATAAACTT	60	34	GTGTGACGGCACCCTTCTAT	59.997	446	413	TC	2	TCTCTCTCTCT	11	228	0	5		No hits found
locus294	musa_c4_small_c13711	TCAGAAGATGCTCAGAAAGCA	58.888	19	GGGTAGGATTTGCCCAATTT	60.02	373	355	CA	2	CACACACACACACA	14	52	0	4		No hits found
locus295	musa_c4_small_c13754	GGCCTGACAGAGACGACAAT	60.269	41	AAAGACCACTGTTTCCCGTG	60.005	383	343	GGC	3	GGCGGCGGCGGC	12	62	3	3	gi|224098924|ref|XP_002311319.1|	predicted protein [Populus trichocarpa] &gt;gi|222851139|gb|EEE88686.1| predicted protein [Populus trichocarpa]	1.22498e-24	gi|297845526|ref|XP_002890644.1|	hypothetical protein ARALYDRAFT_472732 [Arabidopsis lyrata subsp. lyrata] &gt;gi|297336486|gb|EFH66903.1| hypothetical protein ARALYDRAFT_472732 [Arabidopsis lyrata subsp. lyrata]	1.59987e-24	gi|209976916|dbj|BAG80685.1|	ribosomal protein L32 [Populus alba]	6.07951e-24
locus296	musa_c4_small_c13780	GGAATGGAAACCCTTCACCT	60.169	31	TCTCTAAGGGGCGAATCTGA	59.91	509	479	CCT	3	CCTCCTCCTCCTCC	14	69	2	3		No hits found
locus297	musa_c4_small_c13786	TTGAGTGGGGGTAGACCTTG	59.959	168	CAACGAATAGCATTGGGGTC	60.331	368	201	GT	2	GTGTGTGTGTGTGTGT	16	328	4	2		No hits found
locus298	musa_c4_small_c13815	GCAAGCAAAGAGAGCAAACA	59.347	22	GGGACTGTCGTTGGTGATCT	59.969	214	193	CGC	3	CGCCGCCGCCGC	12	105	0	3	gi|44889628|gb|AAS48417.1|	4-coumaroyl-coenzyme A ligase [Allium cepa]	3.18555e-21	gi|262474798|gb|ACY66928.1|	4-coumarate:CoA ligase [Eucalyptus camaldulensis]	1.21051e-20	gi|73665529|gb|AAZ79469.1|	4-coumarate:coenzyme A ligase [Eucalyptus camaldulensis]	1.21051e-20	KOG1176	Acyl-CoA synthetase	Lipid transport and metabolism	91.6633	1.01023e-19
locus299	musa_c4_small_c13849	TCAGCTGGCAGTGTTGTTTC	60.032	213	CGTACCACTCGGTATGCCTT	60.015	371	159	CGGTA	5	CGGTACGGTACGGTA	15	317	3	0		No hits found
locus300	musa_c4_small_c13860	AAGGTGCAGCAGGAGTTTGT	59.914	205	CTTCCATCAGTTCCTCGCTC	59.95	328	124	AGA	3	AGAAGAAGAAGAAG	14	276	3	4		No hits found
locus301	musa_c4_small_c13860	AGCGAGGAACTGATGGAAGA	59.95	310	ATGGGTTGATTACAGGACGC	59.82	546	237	GCT	3	GCTGCTGCTGCTGCTGC	17	381	3	4		No hits found
locus302	musa_c4_small_c13865	GGTGGTCATCGGGTTGATAC	60.057	128	GAATGCATGCAGGAGAGGTT	60.226	320	193	GAT	3	GATGATGATGAT	12	275	1	3	gi|242044844|ref|XP_002460293.1|	hypothetical protein SORBIDRAFT_02g026120 [Sorghum bicolor] &gt;gi|241923670|gb|EER96814.1| hypothetical protein SORBIDRAFT_02g026120 [Sorghum bicolor]	7.05131e-61	gi|297609550|ref|NP_001063308.2|	Os09g0446200 [Oryza sativa Japonica Group] &gt;gi|255678935|dbj|BAF25222.2| Os09g0446200 [Oryza sativa Japonica Group]	3.49953e-60	gi|218202240|gb|EEC84667.1|	hypothetical protein OsI_31569 [Oryza sativa Indica Group]	4.57053e-60	KOG1021	Acetylglucosaminyltransferase EXT1/exostosin 1	Carbohydrate transport and metabolism;Cell wall/membrane/envelope biogenesis;Extracellular structures	75.8702	3.9374e-15
locus303	musa_c4_small_c13905	GGGGGAGTTGGAGGATACAT	60.015	201	CCCCTCCTAGTAGTGGTCCC	59.811	449	249	CTG	3	CTGCTGCTGCTG	12	402	1	3	gi|242044844|ref|XP_002460293.1|	hypothetical protein SORBIDRAFT_02g026120 [Sorghum bicolor] &gt;gi|241923670|gb|EER96814.1| hypothetical protein SORBIDRAFT_02g026120 [Sorghum bicolor]	7.05131e-61	gi|297609550|ref|NP_001063308.2|	Os09g0446200 [Oryza sativa Japonica Group] &gt;gi|255678935|dbj|BAF25222.2| Os09g0446200 [Oryza sativa Japonica Group]	3.49953e-60	gi|218202240|gb|EEC84667.1|	hypothetical protein OsI_31569 [Oryza sativa Indica Group]	4.57053e-60	KOG2000	Gamma-tubulin complex, DGRIP91/SPC98 component	Cytoskeleton	221.476	1.18065e-58
locus304	musa_c4_small_c13926	GAAGGCACAGACAGCATTCA	59.992	617	TCAGACTCCCCTGGTTTCAG	60.229	745	129	AG	2	AGAGAGAGAGAGA	13	661	3	2		No hits found
locus305	musa_c4_small_c13953	GATGAGGAGCTGTTCTTGGC	59.957	216	GCATTGCCTTCAACACATCA	60.675	562	347	AGA	3	AGAAGAAGAAGAA	13	428	6	1	gi|223947521|gb|ACN27844.1|	unknown [Zea mays] &gt;gi|223947905|gb|ACN28036.1| unknown [Zea mays] &gt;gi|223950257|gb|ACN29212.1| unknown [Zea mays]	2.29598e-44	gi|223973505|gb|ACN30940.1|	unknown [Zea mays]	2.99865e-44	gi|222632503|gb|EEE64635.1|	hypothetical protein OsJ_19488 [Oryza sativa Japonica Group]	8.72473e-44	KOG2085	Serine/threonine protein phosphatase 2A, regulatory subunit	Signal transduction mechanisms	157.147	4.71276e-39
locus306	musa_c4_small_c13956	CAGGCAGAAGAGGGTGAATC	59.803	22	GAGGAGACAATCCTGGTGGA	60.048	362	341	TCC	3	TCCTCCTCCTCC	12	109	0	6	gi|297802584|ref|XP_002869176.1|	protein binding protein [Arabidopsis lyrata subsp. lyrata] &gt;gi|297315012|gb|EFH45435.1| protein binding protein [Arabidopsis lyrata subsp. lyrata]	2.31321e-81	gi|255555385|ref|XP_002518729.1|	ssm4 protein, putative [Ricinus communis] &gt;gi|223542110|gb|EEF43654.1| ssm4 protein, putative [Ricinus communis]	3.94575e-81	gi|186516113|ref|NP_001119113.1|	protein binding / zinc ion binding [Arabidopsis thaliana]	5.1533e-81	KOG1609	Protein involved in mRNA turnover and stability	RNA processing and modification	294.664	2.2797e-80
locus307	musa_c4_small_c13959	GCAGAATCAAACAGCGATGA	59.955	306	GTTGCAAGATCCGTTCCACT	60.119	465	160	TGA	3	TGATGATGATGA	12	345	3	0		No hits found
locus308	musa_c4_small_c13969	ACTGAGGCAACAAGAATGGG	60.111	100	CTGTGGCTGCTGAGGTACAA	60.049	323	224	TCA	3	TCATCATCATCATCATC	17	175	3	0		No hits found
locus309	musa_c4_small_c13980	AGCGAGATCATCATGCTGTG	59.975	551	AGTGAGGCAACATTGAACCC	59.973	647	97	TGG	3	TGGTGGTGGTGG	12	590	1	6	gi|225449603|ref|XP_002284071.1|	PREDICTED: hypothetical protein [Vitis vinifera] &gt;gi|296086273|emb|CBI31714.3| unnamed protein product [Vitis vinifera]	2.68412e-75	gi|212724108|ref|NP_001131632.1|	hypothetical protein LOC100192989 [Zea mays] &gt;gi|242090779|ref|XP_002441222.1| hypothetical protein SORBIDRAFT_09g022670 [Sorghum bicolor] &gt;gi|194690528|gb|ACF79348.1| unknown [Zea mays] &gt;gi|194692096|gb|ACF80132.1| unknown [Zea mays] &gt;gi|194700986|gb|ACF84577.1| unknown [Zea mays] &gt;gi|194703832|gb|ACF86000.1| unknown [Zea mays] &gt;gi|195628548|gb|ACG36104.1| ras-related protein A…	4.56622e-75	gi|224100931|ref|XP_002312073.1|	predicted protein [Populus trichocarpa] &gt;gi|118486181|gb|ABK94933.1| unknown [Populus trichocarpa] &gt;gi|222851893|gb|EEE89440.1| predicted protein [Populus trichocarpa]	5.95514e-75	KOG0078	GTP-binding protein SEC4, small G protein superfamily, and related Ras family GTP-binding proteins	Signal transduction mechanisms;Intracellular trafficking, secretion, and vesicular transport	186.037	8.41072e-75
locus310	musa_c4_small_c13991	CCACCCTCTGTAACCTGGAA	59.959	174	CACTCGTAGCATTATTTTCTCATCA	59.712	368	195	GT	2	GTGTGTGTGTGTGT	14	321	2	6		No hits found
locus311	musa_c4_small_c14010	TAAAAGTTGGATTTTGGGCG	59.937	172	GCATCCAGAGCGAGTAGAGG	60.119	360	189	GGAG	4	GGAGGGAGGGAGGGAG	16	234	0	3	gi|212723600|ref|NP_001131563.1|	hypothetical protein LOC100192904 [Zea mays] &gt;gi|194691862|gb|ACF80015.1| unknown [Zea mays]	5.8666e-15	gi|224077130|ref|XP_002305145.1|	predicted protein [Populus trichocarpa] &gt;gi|222848109|gb|EEE85656.1| predicted protein [Populus trichocarpa]	2.30011e-13	gi|30681117|ref|NP_179667.2|	unknown protein [Arabidopsis thaliana] &gt;gi|18087599|gb|AAL58930.1|AF462842_1 At2g20740/F5H14.29 [Arabidopsis thaliana] &gt;gi|15809899|gb|AAL06877.1| At2g20740/F5H14.29 [Arabidopsis thaliana] &gt;gi|20453255|gb|AAM19866.1| At2g20740/F5H14.29 [Arabidopsis thaliana] &gt;gi|51969248|dbj|BAD43316.1| hypothetical protein [Arabidopsis thaliana] &gt;gi|51970314|dbj|BAD43849.1| hypothetical protein [A…	2.9843e-13
locus312	musa_c4_small_c14016	TTCTCGGGAAAGAGATCGAA	59.887	16	CCTAACGCGTGCATACAACA	60.719	506	491	ATGAGG	6	ATGAGGATGAGGATGAGGA	19	265	2	2	gi|212721188|ref|NP_001131470.1|	hypothetical protein LOC100192805 [Zea mays] &gt;gi|194691620|gb|ACF79894.1| unknown [Zea mays]	3.06005e-12	gi|242058781|ref|XP_002458536.1|	hypothetical protein SORBIDRAFT_03g035330 [Sorghum bicolor] &gt;gi|241930511|gb|EES03656.1| hypothetical protein SORBIDRAFT_03g035330 [Sorghum bicolor]	6.81709e-12	gi|222619289|gb|EEE55421.1|	hypothetical protein OsJ_03548 [Oryza sativa Japonica Group]	6.81709e-12	KOG3241	Uncharacterized conserved protein	Function unknown	53.9138	4.02859e-08
locus313	musa_c4_small_c14055	GGAAGAGCCTCAGCAATCAG	60.096	107	TCGATCCTGCAGATCCTTTT	59.773	396	290	GGA	3	GGAGGAGGAGGA	12	286	2	1	gi|218198502|gb|EEC80929.1|	hypothetical protein OsI_23619 [Oryza sativa Indica Group]	3.46886e-44	gi|115468828|ref|NP_001058013.1|	Os06g0603600 [Oryza sativa Japonica Group] &gt;gi|51090894|dbj|BAD35467.1| putative ids-4 protein [Oryza sativa Japonica Group] &gt;gi|113596053|dbj|BAF19927.1| Os06g0603600 [Oryza sativa Japonica Group] &gt;gi|125597790|gb|EAZ37570.1| hypothetical protein OsJ_21901 [Oryza sativa Japonica Group] &gt;gi|215693377|dbj|BAG88759.1| unnamed protein product [Oryza sativa Japonica Group] &gt;gi|21570138…	3.46886e-44	gi|242096320|ref|XP_002438650.1|	hypothetical protein SORBIDRAFT_10g023590 [Sorghum bicolor] &gt;gi|241916873|gb|EER90017.1| hypothetical protein SORBIDRAFT_10g023590 [Sorghum bicolor]	1.90343e-42	KOG1161	Protein involved in vacuolar polyphosphate accumulation, contains SPX domain	Inorganic ion transport and metabolism	152.525	7.04149e-38
locus314	musa_c4_small_c14066	GTCGGTGAGCTCCGACTCTA	60.555	3	GGGGTCTCGGTCTAGTAGGG	59.95	159	157	CTC	3	CTCCTCCTCCTC	12	39	0	3	gi|255581572|ref|XP_002531591.1|	bacteriochlorophyll synthase, putative [Ricinus communis] &gt;gi|223528787|gb|EEF30794.1| bacteriochlorophyll synthase, putative [Ricinus communis]	7.70471e-20	gi|297607502|ref|NP_001060083.2|	Os07g0576000 [Oryza sativa Japonica Group] &gt;gi|222637331|gb|EEE67463.1| hypothetical protein OsJ_24854 [Oryza sativa Japonica Group] &gt;gi|255677909|dbj|BAF21997.2| Os07g0576000 [Oryza sativa Japonica Group]	9.41837e-18	gi|218199889|gb|EEC82316.1|	hypothetical protein OsI_26593 [Oryza sativa Indica Group]	9.41837e-18
locus315	musa_c4_small_c14078	TTAGTTGAATGCCGAATTTGT	57.327	4	GCATACTTCAAGCTGCCACA	60.019	89	86	AAG	3	AAGAAGAAGAAGAAGA	16	27	3	0	gi|115434232|ref|NP_001041874.1|	Os01g0121200 [Oryza sativa Japonica Group] &gt;gi|113531405|dbj|BAF03788.1| Os01g0121200 [Oryza sativa Japonica Group] &gt;gi|218187416|gb|EEC69843.1| hypothetical protein OsI_00172 [Oryza sativa Indica Group] &gt;gi|222617649|gb|EEE53781.1| hypothetical protein OsJ_00178 [Oryza sativa Japonica Group]	3.41123e-55	gi|224030217|gb|ACN34184.1|	unknown [Zea mays]	1.29626e-54	gi|212721316|ref|NP_001132646.1|	hypothetical protein LOC100194121 [Zea mays] &gt;gi|194694986|gb|ACF81577.1| unknown [Zea mays] &gt;gi|195645080|gb|ACG42008.1| protein binding protein [Zea mays]	1.29626e-54	KOG1609	Protein involved in mRNA turnover and stability	RNA processing and modification	152.525	5.33554e-38
locus316	musa_c4_small_c14079	TTCCTTCTCAACTGCTGACG	59.161	27	CCCTGGACATTGGTCTCAGT	59.962	206	180	CAA	3	CAACAACAACAACAACA	17	48	1	7	gi|226531612|ref|NP_001145976.1|	hypothetical protein LOC100279503 [Zea mays] &gt;gi|224028319|gb|ACN33235.1| unknown [Zea mays]	1.01558e-55	gi|218190526|gb|EEC72953.1|	hypothetical protein OsI_06835 [Oryza sativa Indica Group]	1.97182e-53	gi|225462193|ref|XP_002267779.1|	PREDICTED: hypothetical protein [Vitis vinifera]	9.59085e-53
locus317	musa_c4_small_c14121	TGAAAAACGAGGTACAGTTGACTC	59.732	10	GCTTTGGTCTTTTCGCTGTC	60	209	200	CGG	3	CGGCGGCGGCGG	12	35	0	5		No hits found
locus318	musa_c4_small_c14129	TGAGATCAAGGGGATGAAGG	60.003	42	TCCATGGAGAAGCTCTTCAAA	59.94	346	305	CGC	3	CGCCGCCGCCGCC	13	292	3	0	gi|242060704|ref|XP_002451641.1|	hypothetical protein SORBIDRAFT_04g005070 [Sorghum bicolor] &gt;gi|241931472|gb|EES04617.1| hypothetical protein SORBIDRAFT_04g005070 [Sorghum bicolor]	5.86929e-20	gi|255573767|ref|XP_002527804.1|	conserved hypothetical protein [Ricinus communis] &gt;gi|223532800|gb|EEF34576.1| conserved hypothetical protein [Ricinus communis]	2.18896e-19	gi|226504094|ref|NP_001150164.1|	fiber protein Fb15 [Zea mays] &gt;gi|195637274|gb|ACG38105.1| fiber protein Fb15 [Zea mays]	3.70558e-19
locus319	musa_c4_small_c14142	GAGGAGGAGGAAGAGGAGGA	59.883	107	TTCACAGCTTGTGATGAGGC	59.992	555	449	GAG	3	GAGGAGGAGGAGG	13	141	3	4	gi|225445949|ref|XP_002264417.1|	PREDICTED: hypothetical protein isoform 1 [Vitis vinifera]	5.1426e-93	gi|225445947|ref|XP_002264505.1|	PREDICTED: hypothetical protein isoform 2 [Vitis vinifera]	8.77195e-93	gi|255554418|ref|XP_002518248.1|	Poly(rC)-binding protein, putative [Ricinus communis] &gt;gi|223542595|gb|EEF44134.1| Poly(rC)-binding protein, putative [Ricinus communis]	5.15454e-85	KOG2190	PolyC-binding proteins alphaCP-1 and related KH domain proteins	RNA processing and modification;General function prediction only	294.278	5.08401e-80
locus320	musa_c4_small_c14145	TGTTCTTCCGTCCTCCAATC	60.05	51	ACTCCACAGATTCTCCACCG	60.112	476	426	AGA	3	AGAAGAAGAAGA	12	272	0	7	gi|270269270|gb|ACZ66259.1|	glucan/water dikinase [Solanum tuberosum]	3.64297e-17	gi|255555150|ref|XP_002518612.1|	chloroplast alpha-glucan water dikinase, putative [Ricinus communis] &gt;gi|223542211|gb|EEF43754.1| chloroplast alpha-glucan water dikinase, putative [Ricinus communis]	1.05994e-16	gi|296089605|emb|CBI39424.3|	unnamed protein product [Vitis vinifera]	1.1719e-15
locus321	musa_c4_small_c14148	CCATATTCGCTGCTCTCACA	59.972	22	TGAAAGACGACTGCCGTATG	59.864	303	282	CTG	3	CTGCTGCTGCTGC	13	260	0	3		No hits found
locus322	musa_c4_small_c14157	GGTGATAACGGAGGAAGCAA	60.074	100	GCATCGAAGCTCTCTTCTGC	60.393	423	324	GAA	3	GAAGAAGAAGAAG	13	247	1	2	gi|115468148|ref|NP_001057673.1|	Os06g0489500 [Oryza sativa Japonica Group] &gt;gi|51535686|dbj|BAD37705.1| putative cytosine deaminase [Oryza sativa Japonica Group] &gt;gi|113595713|dbj|BAF19587.1| Os06g0489500 [Oryza sativa Japonica Group]	6.50091e-25	gi|125597284|gb|EAZ37064.1|	hypothetical protein OsJ_21407 [Oryza sativa Japonica Group]	6.50458e-25	gi|125555393|gb|EAZ00999.1|	hypothetical protein OsI_23033 [Oryza sativa Indica Group]	1.53379e-23	KOG1018	Cytosine deaminase FCY1 and related enzymes	Nucleotide transport and metabolism	68.9366	1.43764e-16
locus323	musa_c4_small_c14179	GGATTAGGGCCATCTTTGGT	60.152	171	TTCTTCTCCGCTTTCACGAT	59.955	384	214	GGC	3	GGCGGCGGCGGC	12	209	0	3	gi|225470922|ref|XP_002264409.1|	PREDICTED: Myc2 bHLH protein [Vitis vinifera]	1.18213e-15	gi|149347186|gb|ABR23669.1|	Myc2 bHLH protein [Vitis vinifera]	1.18213e-15	gi|242051457|ref|XP_002454874.1|	hypothetical protein SORBIDRAFT_03g000570 [Sorghum bicolor] &gt;gi|241926849|gb|EER99993.1| hypothetical protein SORBIDRAFT_03g000570 [Sorghum bicolor]	4.20448e-13	LSE0107	A bHLH transcription factor	Transcription;Signal transduction mechanisms	60.4622	2.38793e-10
locus324	musa_c4_small_c14221	ACCGATCAAATCCATCAAGC	59.9	1	TTATGGCGAATACGACGATG	59.543	263	263	TGA	3	TGATGATGATGATGATGATGAT	22	101	5	1		No hits found
locus325	musa_c4_small_c14236	GGAGTTGATGCTTGGTTGA	57.118	0	GATGATGCACACTACGGTGG	59.992	236	237	CTC	3	CTCCTCCTCCTC	12	20	0	4		No hits found
locus326	musa_c4_small_c14240	AAGCGTCCTCCTAGAAACCC	59.713	35	TCTCATGGGTAGAAGCAGCA	59.547	159	125	TCC	3	TCCTCCTCCTCC	12	124	4	1	gi|225431760|ref|XP_002270507.1|	PREDICTED: hypothetical protein [Vitis vinifera] &gt;gi|296083344|emb|CBI22980.3| unnamed protein product [Vitis vinifera]	1.57123e-12	gi|218191084|gb|EEC73511.1|	hypothetical protein OsI_07881 [Oryza sativa Indica Group]	7.79796e-12	gi|115447035|ref|NP_001047297.1|	Os02g0592800 [Oryza sativa Japonica Group] &gt;gi|50726480|dbj|BAD34089.1| unknown protein [Oryza sativa Japonica Group] &gt;gi|113536828|dbj|BAF09211.1| Os02g0592800 [Oryza sativa Japonica Group] &gt;gi|215765901|dbj|BAG98129.1| unnamed protein product [Oryza sativa Japonica Group] &gt;gi|222623153|gb|EEE57285.1| hypothetical protein OsJ_07343 [Oryza sativa Japonica Group]	7.79796e-12	LSE0472	A Uncharacterized protein	Function unknown	70.8626	1.18489e-13
locus327	musa_c4_small_c14247	GGCACCATCTCAAAGCTCTC	59.957	195	GGCATGATCTGCATTCCTTT	60.043	342	148	CGA	3	CGACGACGACGA	12	244	1	4	gi|125577452|gb|EAZ18674.1|	hypothetical protein OsJ_34195 [Oryza sativa Japonica Group]	2.58913e-43	gi|115485839|ref|NP_001068063.1|	Os11g0546100 [Oryza sativa Japonica Group] &gt;gi|77551424|gb|ABA94221.1| Lung seven transmembrane receptor family protein, expressed [Oryza sativa (japonica cultivar-group)] &gt;gi|113645285|dbj|BAF28426.1| Os11g0546100 [Oryza sativa Japonica Group] &gt;gi|125534699|gb|EAY81247.1| hypothetical protein OsI_36425 [Oryza sativa Indica Group]	2.58913e-43	gi|224033467|gb|ACN35809.1|	unknown [Zea mays]	3.38136e-43	KOG2568	Predicted membrane protein	Function unknown	109.768	2.20032e-37
locus328	musa_c4_small_c14258	CCGAGAACTCAGCTTCCAAC	59.989	141	AACAACACTTAACCGTCCGC	60.037	349	209	TAGG	4	TAGGTAGGTAGGT	13	219	2	2	gi|242037539|ref|XP_002466164.1|	hypothetical protein SORBIDRAFT_01g002690 [Sorghum bicolor] &gt;gi|241920018|gb|EER93162.1| hypothetical protein SORBIDRAFT_01g002690 [Sorghum bicolor]	2.33042e-17	gi|223950177|gb|ACN29172.1|	unknown [Zea mays]	3.97509e-17	gi|223942875|gb|ACN25521.1|	unknown [Zea mays]	3.97509e-17	KOG1161	Protein involved in vacuolar polyphosphate accumulation, contains SPX domain	Inorganic ion transport and metabolism	57.3806	4.99369e-09
locus329	musa_c4_small_c14269	CAACCAGCTTTCTCTCCACC	59.844	1	GGATTGGTGTCGATGGATCT	59.744	141	141	CAG	3	CAGCAGCAGCAG	12	33	0	13	gi|255626481|gb|ACU13585.1|	unknown [Glycine max]	5.21726e-08	gi|226531235|ref|NP_001151090.1|	DNA-binding WRKY [Zea mays] &gt;gi|195644210|gb|ACG41573.1| DNA-binding WRKY [Zea mays]	2.5893e-07	gi|242058671|ref|XP_002458481.1|	hypothetical protein SORBIDRAFT_03g034490 [Sorghum bicolor] &gt;gi|241930456|gb|EES03601.1| hypothetical protein SORBIDRAFT_03g034490 [Sorghum bicolor]	3.38173e-07
locus330*	musa_c4_small_c14282	CCAGAGTACAGGCCACCAAT	59.989	148	TCTCACCCAAAACCTTTACAA	57.266	361	214	TG	2	TGTGTGTGTGT	11	304	0	3	gi|223975243|gb|ACN31809.1|	unknown [Zea mays]	1.60051e-20	gi|226529369|ref|NP_001141597.1|	hypothetical protein LOC100273714 [Zea mays] &gt;gi|194705222|gb|ACF86695.1| unknown [Zea mays]	1.60051e-20	gi|242093828|ref|XP_002437404.1|	hypothetical protein SORBIDRAFT_10g026340 [Sorghum bicolor] &gt;gi|241915627|gb|EER88771.1| hypothetical protein SORBIDRAFT_10g026340 [Sorghum bicolor]	1.03742e-19	KOG1187	Serine/threonine protein kinase	Signal transduction mechanisms	97.4413	1.7675e-21
locus331	musa_c4_small_c14284	CCGGTTCGTGCGATTAGTAT	59.982	34	GGATGTTCTCGAAGTCGCTC	59.957	236	203	ATCGGC	6	ATCGGCATCGGCATCGGC	18	120	1	2	gi|242073644|ref|XP_002446758.1|	hypothetical protein SORBIDRAFT_06g021870 [Sorghum bicolor] &gt;gi|241937941|gb|EES11086.1| hypothetical protein SORBIDRAFT_06g021870 [Sorghum bicolor]	5.31159e-16	gi|222629160|gb|EEE61292.1|	hypothetical protein OsJ_15379 [Oryza sativa Japonica Group]	2.0184e-15	gi|115459300|ref|NP_001053250.1|	Os04g0505200 [Oryza sativa Japonica Group] &gt;gi|113564821|dbj|BAF15164.1| Os04g0505200 [Oryza sativa Japonica Group]	2.0184e-15	LSE0601	A Pollen extensin-like protein (Pex)	Cell wall/membrane/envelope biogenesis	51.9878	1.11052e-07
locus332	musa_c4_small_c14291	TTGGATGGTAGCTTTTTGGG	59.931	269	CGGAAGATGCAAGACAAACA	59.84	485	217	CTAC	4	CTACCTACCTACCTAC	16	442	4	0	gi|296089347|emb|CBI39119.3|	unnamed protein product [Vitis vinifera]	4.93505e-06
locus333	musa_c4_small_c14293	CCATCCTTAACTTCCCCCAC	60.549	127	TCTCCGTCTCCGTCTCTGTT	59.986	516	390	GGA	3	GGAGGAGGAGGA	12	226	5	1	gi|300079018|gb|ADJ67440.1|	ethylene response factor 11 [Actinidia deliciosa]	8.17126e-19	gi|225455050|ref|XP_002282181.1|	PREDICTED: hypothetical protein [Vitis vinifera] &gt;gi|297745019|emb|CBI38611.3| unnamed protein product [Vitis vinifera]	1.54103e-17	gi|300079022|gb|ADJ67442.1|	ethylene response factor 13 [Actinidia deliciosa]	2.6286e-17	LSE0301	A AP2 domain transcription factor	Transcription	74.3294	4.28508e-14
locus334	musa_c4_small_c14293	TTATCTCCCCACCCCTCTCT	59.89	408	GTGCAAACGAACCAAGGAAT	59.978	580	173	GAGACG	6	GAGACGGAGACGGAGACGGAGACGGA	26	502	5	1	gi|300079018|gb|ADJ67440.1|	ethylene response factor 11 [Actinidia deliciosa]	8.17126e-19	gi|225455050|ref|XP_002282181.1|	PREDICTED: hypothetical protein [Vitis vinifera] &gt;gi|297745019|emb|CBI38611.3| unnamed protein product [Vitis vinifera]	1.54103e-17	gi|300079022|gb|ADJ67442.1|	ethylene response factor 13 [Actinidia deliciosa]	2.6286e-17	LSE0301	A AP2 domain transcription factor	Transcription	74.3294	4.28508e-14
locus335	musa_c4_small_c14304	CAGTGGACTCCCCGAATACC	61.67	34	GTTCCTCCTCATCCTCCTCC	60.012	476	443	TCGACA	6	TCGACATCGACATCGACATCGAC	23	92	1	2		No hits found
locus336	musa_c4_small_c14304	CTTCCGATTCTTTCTCGTCG	59.948	256	CTACGGGCGGTTCCTCCT	62.497	485	230	GGA	3	GGAGGAGGAGGAGGA	15	452	1	2		No hits found
locus337	musa_c4_small_c14309	GCAGTTCGTGGAGTTAGGGA	60.255	79	CACGAGATCCATCGGCTTAT	60.059	303	225	GGA	3	GGAGGAGGAGGAGG	14	179	0	5		No hits found								KOG3131	Uncharacterized conserved protein	Function unknown	51.9878	8.49312e-08
locus338	musa_c4_small_c14381	ACAATTTGTCGAAGGGCTTG	60.11	24	ACGGAAAGGGACGTGGAG	61.071	211	188	CCT	3	CCTCCTCCTCCTCCTCCTCC	20	172	3	2		No hits found
locus339	musa_c4_small_c14384	CGCTCGGGCAAACAATAATA	60.95	1	AGAATCGTCGCCACCATAAC	59.962	592	592	AGC	3	AGCAGCAGCAGC	12	28	1	3	gi|226495287|ref|NP_001148505.1|	DHHC zinc finger domain containing protein [Zea mays] &gt;gi|223945801|gb|ACN26984.1| unknown [Zea mays]	2.20018e-36	gi|195619870|gb|ACG31765.1|	DHHC zinc finger domain containing protein [Zea mays]	6.40155e-36	gi|222624656|gb|EEE58788.1|	hypothetical protein OsJ_10323 [Oryza sativa Japonica Group]	7.07775e-35
locus340	musa_c4_small_c14384	GCGGCAGTAGCAAAAAGTTC	60.025	37	GGTCGTCTCGCTTATTCTCG	59.978	222	186	CGT	3	CGTCGTCGTCGTCG	14	105	1	3	gi|226495287|ref|NP_001148505.1|	DHHC zinc finger domain containing protein [Zea mays] &gt;gi|223945801|gb|ACN26984.1| unknown [Zea mays]	2.20018e-36	gi|195619870|gb|ACG31765.1|	DHHC zinc finger domain containing protein [Zea mays]	6.40155e-36	gi|222624656|gb|EEE58788.1|	hypothetical protein OsJ_10323 [Oryza sativa Japonica Group]	7.07775e-35
locus341	musa_c4_small_c14394	ATGGAGAGGAAGAGGTCGGT	60.073	18	GCTAAAAGGGAAAGCCCATC	60.041	356	339	GGATTT	6	GGATTTGGATTTGGATTTGGAT	22	183	4	0		No hits found
locus342	musa_c4_small_c14401	ACCCGGATAAGGTTCTTTGG	60.18	62	CACTGGTTATTGGGATTGGG	60.044	340	279	AAAG	4	AAAGAAAGAAAGA	13	261	4	0		No hits found
locus343	musa_c4_small_c14410	TTGCCTGTGCTGCTATGAAC	60.019	122	ACTGGGAGCTTGAAACAGGA	59.844	436	315	ATT	3	ATTATTATTATT	12	367	2	3	gi|297743108|emb|CBI35975.3|	unnamed protein product [Vitis vinifera]	5.3285e-19	gi|225442335|ref|XP_002280910.1|	PREDICTED: hypothetical protein [Vitis vinifera]	5.3285e-19	gi|255587075|ref|XP_002534125.1|	protein phosphatase pp2a regulatory subunit B, putative [Ricinus communis] &gt;gi|223525820|gb|EEF28262.1| protein phosphatase pp2a regulatory subunit B, putative [Ricinus communis]	5.3285e-19	KOG1354	Serine/threonine protein phosphatase 2A, regulatory subunit	Signal transduction mechanisms	93.9745	5.69339e-20
locus344	musa_c4_small_c14412	CTCTCGTAGGCAGGTCCTTG	60.005	242	CTGGAGCTTGGGACTCAAAA	60.366	389	148	GTTT	4	GTTTGTTTGTTTG	13	277	1	3	gi|242037733|ref|XP_002466261.1|	hypothetical protein SORBIDRAFT_01g004600 [Sorghum bicolor] &gt;gi|241920115|gb|EER93259.1| hypothetical protein SORBIDRAFT_01g004600 [Sorghum bicolor]	1.08584e-17	gi|125557595|gb|EAZ03131.1|	hypothetical protein OsI_25278 [Oryza sativa Indica Group]	7.03824e-17	gi|115471057|ref|NP_001059127.1|	Os07g0200000 [Oryza sativa Japonica Group] &gt;gi|34394796|dbj|BAC84209.1| unknown protein [Oryza sativa Japonica Group] &gt;gi|113610663|dbj|BAF21041.1| Os07g0200000 [Oryza sativa Japonica Group] &gt;gi|125599464|gb|EAZ39040.1| hypothetical protein OsJ_23466 [Oryza sativa Japonica Group]	7.03824e-17	KOG2215	Exocyst complex subunit	Intracellular trafficking, secretion, and vesicular transport	58.9214	1.25232e-09
locus345	musa_c4_small_c14447	CAAGTCCAACTCCGTCACCT	60.151	68	TTGGAACCAGTCGAAGATCC	60.05	155	88	CCA	3	CCACCACCACCAC	13	96	0	4		No hits found
locus346	musa_c4_small_c14470	GTGACGATTCCCTTCGTGTT	59.973	274	CGTTGCATCTTGACCGTATG	60.134	458	185	ATA	3	ATAATAATAATAATA	15	419	0	4	gi|242060840|ref|XP_002451709.1|	hypothetical protein SORBIDRAFT_04g006390 [Sorghum bicolor] &gt;gi|241931540|gb|EES04685.1| hypothetical protein SORBIDRAFT_04g006390 [Sorghum bicolor]	7.83171e-31	gi|238007436|gb|ACR34753.1|	unknown [Zea mays]	8.65897e-30	gi|219362543|ref|NP_001136991.1|	hypothetical protein LOC100217154 [Zea mays] &gt;gi|194697896|gb|ACF83032.1| unknown [Zea mays] &gt;gi|238014712|gb|ACR38391.1| unknown [Zea mays]	8.65897e-30	KOG3264	Uncharacterized conserved protein	Function unknown	124.405	2.68613e-29
locus347	musa_c4_small_c14501	TCTTCCTGGACCCAGATCAC	60.048	232	AACTGAATCAACCCCTTCCA	59.381	440	209	CAG	3	CAGCAGCAGCAG	12	409	3	2	gi|125602153|gb|EAZ41478.1|	hypothetical protein OsJ_26001 [Oryza sativa Japonica Group]	1.80104e-37	gi|218200454|gb|EEC82881.1|	hypothetical protein OsI_27767 [Oryza sativa Indica Group]	1.80935e-37	gi|115474751|ref|NP_001060972.1|	Os08g0141300 [Oryza sativa Japonica Group] &gt;gi|42761338|dbj|BAD11591.1| 27k vesicle-associated membrane protein-associated protein-like [Oryza sativa Japonica Group] &gt;gi|45736132|dbj|BAD13178.1| 27k vesicle-associated membrane protein-associated protein-like [Oryza sativa Japonica Group] &gt;gi|113622941|dbj|BAF22886.1| Os08g0141300 [Oryza sativa Japonica Group] &gt;gi|215764970|dbj|BAG8666…	1.81198e-37	KOG0439	VAMP-associated protein involved in inositol metabolism	Intracellular trafficking, secretion, and vesicular transport	141.739	2.48755e-34
locus348	musa_c4_small_c14542	CTTACCTTCCACTTCGAGCG	60.008	258	CTCCCCGATAGACTTCACCA	60.065	662	405	TC	2	TCTCTCTCTCT	11	374	2	2	gi|242059673|ref|XP_002458982.1|	hypothetical protein SORBIDRAFT_03g043730 [Sorghum bicolor] &gt;gi|241930957|gb|EES04102.1| hypothetical protein SORBIDRAFT_03g043730 [Sorghum bicolor]	9.55073e-12	gi|293333118|ref|NP_001169710.1|	hypothetical protein LOC100383591 [Zea mays] &gt;gi|224031083|gb|ACN34617.1| unknown [Zea mays]	9.55073e-12	gi|224129594|ref|XP_002328755.1|	predicted protein [Populus trichocarpa] &gt;gi|222839053|gb|EEE77404.1| predicted protein [Populus trichocarpa]	1.23973e-11	KOG1062	Vesicle coat complex AP-1, gamma subunit	Intracellular trafficking, secretion, and vesicular transport	63.929	1.91159e-13
locus349	musa_c4_small_c14553	GAGCAGCTGAGGAGATTCCA	60.645	204	TATTTCCAGCAGTTGCATCA	57.86	379	176	CAC	3	CACCACCACCACCAC	15	273	1	5		No hits found
locus350	musa_c4_small_c14557	CTTCTGCTCCCGCTAACATC	59.978	187	ACTTCCCGTCTTCCTGTCCT	60.111	337	151	AG	2	AGAGAGAGAGAG	12	297	4	0		No hits found
locus351	musa_c4_small_c14574	GTCTCGGCTCTCAACCACTC	59.993	16	GGGACATCGTCAGTCGAGAT	60.08	465	450	CGC	3	CGCCGCCGCCGCC	13	232	3	0	gi|226501848|ref|NP_001146148.1|	hypothetical protein LOC100279717 [Zea mays] &gt;gi|219885971|gb|ACL53360.1| unknown [Zea mays]	1.09329e-13	gi|195645566|gb|ACG42251.1|	hypothetical protein [Zea mays]	1.09329e-13	gi|226508522|ref|NP_001147019.1|	CCR4-NOT transcription complex subunit 6 [Zea mays] &gt;gi|195606510|gb|ACG25085.1| CCR4-NOT transcription complex subunit 6 [Zea mays]	1.86487e-13	KOG0620	Glucose-repressible alcohol dehydrogenase transcriptional effector CCR4 and related proteins	Transcription	75.485	1.07808e-14
locus352	musa_c4_small_c14591	GCCTGTGATGCACAAAAATG	60.119	1	TCTTGCATGAACCAATCAGG	59.648	385	385	GTTT	4	GTTTGTTTGTTTGTT	15	130	0	4		No hits found
locus353	musa_c4_small_c14594	AAGAAATTGCCATGCTACTGC	59.379	43	TCTCTAATTTTTGAGCTGCAGAGT	58.912	191	149	CAT	3	CATCATCATCAT	12	111	0	5		No hits found
locus354	musa_c4_small_c14602	GCCTGAGATTTTGGTTCAGC	59.82	5	TCCGTCTTCTTCTGTGGCTT	59.989	403	399	GGAT	4	GGATGGATGGATGGATGGAT	20	131	3	0		No hits found
locus355	musa_c4_small_c14669	GAGAAGCACCCAGTTCAAGC	59.997	84	CTTCCCCATTCGATAAGCAA	60.031	448	365	GAT	3	GATGATGATGATGATGA	17	208	3	2	gi|225467668|ref|XP_002269520.1|	PREDICTED: hypothetical protein [Vitis vinifera]	9.01081e-11	gi|297742909|emb|CBI35745.3|	unnamed protein product [Vitis vinifera]	1.17685e-10	gi|225438259|ref|XP_002267363.1|	PREDICTED: hypothetical protein isoform 1 [Vitis vinifera]	1.17685e-10	LSE0587	A Predicted transcription factor, contains BSD domain	General function prediction only;Transcription	57.3806	3.47546e-09
locus356	musa_c4_small_c14719	AAGAATGCGGCAGATATTGG	60.06	187	TTGAAGAGGTGCTGTTGGTG	59.873	323	137	TGG	3	TGGTGGTGGTGG	12	275	2	2	gi|225448385|ref|XP_002269465.1|	PREDICTED: hypothetical protein [Vitis vinifera]	4.8741e-22	gi|297736628|emb|CBI25499.3|	unnamed protein product [Vitis vinifera]	4.8741e-22	gi|147766743|emb|CAN69697.1|	hypothetical protein [Vitis vinifera]	4.8741e-22
locus357	musa_c4_small_c14738	GCAGCTACCCCATAGCTCAG	60	205	ACGTATCCTTTGCCACCTTG	59.993	728	524	CGA	3	CGACGACGACGACG	14	646	4	3	gi|238010258|gb|ACR36164.1|	unknown [Zea mays]	7.5046e-80	gi|226495557|ref|NP_001147882.1|	LOC100281492 [Zea mays] &gt;gi|195614344|gb|ACG29002.1| tubby-like protein [Zea mays]	2.1721e-79	gi|218200336|gb|EEC82763.1|	hypothetical protein OsI_27490 [Oryza sativa Indica Group]	1.1683e-77	KOG2502	Tub family proteins	General function prediction only	162.54	1.06657e-78
locus358	musa_c4_small_c14741	CCCATTCTAACAGCAGCCAT	60.096	8	CGTTGGCGATGTTGTTTATG	59.992	247	240	AGACGG	6	AGACGGAGACGGAGACGGAGACGGAGA	27	82	0	4	gi|255548992|ref|XP_002515552.1|	DNA (cytosine-5)-methyltransferase, putative [Ricinus communis] &gt;gi|223545496|gb|EEF47001.1| DNA (cytosine-5)-methyltransferase, putative [Ricinus communis]	9.16802e-16	gi|147856667|emb|CAN80315.1|	hypothetical protein [Vitis vinifera]	1.51673e-15	gi|296081999|emb|CBI21004.3|	unnamed protein product [Vitis vinifera]	5.75833e-15	KOG0919	C-5 cytosine-specific DNA methylase	Transcription	49.6766	1.5775e-14
locus359	musa_c4_small_c14794	AGGAGCCAAGAGAAGCCG	60.634	19	GGGAGACGTGTATGCGAAAT	59.962	368	350	GGC	3	GGCGGCGGCGGCGG	14	45	0	3	gi|225436102|ref|XP_002278088.1|	PREDICTED: hypothetical protein isoform 1 [Vitis vinifera]	5.84863e-47	gi|224054234|ref|XP_002298158.1|	predicted protein [Populus trichocarpa] &gt;gi|222845416|gb|EEE82963.1| predicted protein [Populus trichocarpa]	2.47446e-44	gi|255545359|ref|XP_002513740.1|	strictosidine synthase, putative [Ricinus communis] &gt;gi|223547191|gb|EEF48687.1| strictosidine synthase, putative [Ricinus communis]	2.02565e-43	KOG1520	Predicted alkaloid synthase/Surface mucin Hemomucin	General function prediction only	152.91	1.32906e-43
locus360	musa_c4_small_c14857	GCCGAAGGCTTCTACTGAGA	59.717	166	AGAGGTTGACACGCTGCTTT	60.058	297	132	ATAC	4	ATACATACATACA	13	235	3	0		No hits found
locus361	musa_c4_small_c14898	AATTGAAGGAGGTGGTGGTG	59.82	13	TGACATCGCTTGACCAGAAG	59.984	404	392	GAA	3	GAAGAAGAAGAAGAAGA	17	37	5	5	gi|224073190|ref|XP_002304015.1|	predicted protein [Populus trichocarpa] &gt;gi|222841447|gb|EEE78994.1| predicted protein [Populus trichocarpa]	2.82602e-150	gi|224052988|ref|XP_002297651.1|	predicted protein [Populus trichocarpa] &gt;gi|222844909|gb|EEE82456.1| predicted protein [Populus trichocarpa]	9.00985e-149	gi|226858187|gb|ACO87665.1|	protein kinase [Brachypodium sylvaticum]	9.41079e-140	KOG1164	Casein kinase (serine/threonine/tyrosine protein kinase)	Signal transduction mechanisms	298.13	3.60881e-81
locus362	musa_c4_small_c14919	ATCGACCGACTCTCGTTTTG	60.255	12	TTGGGAGATGGGAGATTCTG	60.003	294	283	CTGC	4	CTGCCTGCCTGCC	13	37	3	1		No hits found
locus363	musa_c4_small_c14920	ACATGTCCTATGTCTCCGCC	59.957	146	CGTGCTTCCTCATCATCATC	59.197	377	232	TCG	3	TCGTCGTCGTCG	12	180	4	0	gi|41393750|gb|AAS02108.1|	FAD-linked oxidoreductase BG60 [Cynodon dactylon]	1.68164e-27	gi|226496241|ref|NP_001148634.1|	reticuline oxidase [Zea mays] &gt;gi|195620980|gb|ACG32320.1| reticuline oxidase precursor [Zea mays]	1.83813e-25	gi|225446670|ref|XP_002277310.1|	PREDICTED: hypothetical protein [Vitis vinifera]	2.44391e-24	LSE0347	A Predicted berberine bridge enzyme/FAD-binding oxidoreductase	Secondary metabolites biosynthesis, transport and catabolism;Carbohydrate transport and metabolism	82.0333	1.98119e-24
locus364	musa_c4_small_c14925	TTCTGTCAACCCTGTGGTCA	60.129	63	ATTATTTGCCGGAGTCAACG	59.96	345	283	CGA	3	CGACGACGACGAC	13	108	3	0	gi|297745555|emb|CBI40720.3|	unnamed protein product [Vitis vinifera]	2.87993e-14	gi|94410824|gb|ABF18545.1|	serine/threonine kinase-like protein ABC1063 [Hordeum vulgare subsp. vulgare]	8.37932e-14	gi|88174205|gb|ABD39229.1|	protein kinase ABC1063 [Hordeum vulgare subsp. vulgare]	8.37932e-14	KOG1187	Serine/threonine protein kinase	Signal transduction mechanisms	66.6254	2.53804e-12
locus365	musa_c4_small_c14954	TTTCATTGTCTTGCACCAACA	60.142	14	ATTGCTACTTGGGATGGTCG	59.955	219	206	ATGG	4	ATGGATGGATGGA	13	73	3	0		No hits found
locus366	musa_c4_small_c14972	CCTCAACTTCCCCAATGATG	60.309	48	TAATGCCCTTGTTCCCACTC	59.933	264	217	GGA	3	GGAGGAGGAGGAG	13	134	1	3		No hits found
locus367	musa_c4_small_c15006	CGGAACTAGTCACTGCACCA	59.897	333	TGATCATGAAGAACACCGAGA	59.23	419	87	TC	2	TCTCTCTCTCTC	12	361	3	1	gi|195646660|gb|ACG42798.1|	leucine-rich repeat, plant specific [Zea mays]	1.28392e-14	gi|226508072|ref|NP_001141186.1|	hypothetical protein LOC100273273 [Zea mays] &gt;gi|194703148|gb|ACF85658.1| unknown [Zea mays]	1.28392e-14	gi|242073644|ref|XP_002446758.1|	hypothetical protein SORBIDRAFT_06g021870 [Sorghum bicolor] &gt;gi|241937941|gb|EES11086.1| hypothetical protein SORBIDRAFT_06g021870 [Sorghum bicolor]	1.67685e-14	LSE0601	A Pollen extensin-like protein (Pex)	Cell wall/membrane/envelope biogenesis	65.855	7.05384e-12
locus368	musa_c4_small_c15010	TCATCTCCCCTGTCATAGGC	60.034	184	GTGGATGACTCTGCTGACGA	59.988	425	242	GCT	3	GCTGCTGCTGCTGC	14	277	4	0	gi|293331713|ref|NP_001168344.1|	hypothetical protein LOC100382112 [Zea mays] &gt;gi|223947621|gb|ACN27894.1| unknown [Zea mays]	2.10442e-71	gi|115447039|ref|NP_001047299.1|	Os02g0593500 [Oryza sativa Japonica Group] &gt;gi|46805021|dbj|BAD16886.1| putative phosphate transporter 2-1 [Oryza sativa Japonica Group] &gt;gi|50726484|dbj|BAD34093.1| putative phosphate transporter 2-1 [Oryza sativa Japonica Group] &gt;gi|113536830|dbj|BAF09213.1| Os02g0593500 [Oryza sativa Japonica Group] &gt;gi|125540109|gb|EAY86504.1| hypothetical protein OsI_07884 [Oryza sativa Indica Gr…	2.10455e-71	gi|24079961|gb|AAN46087.1|	phosphate transporter PHT2-1 [Medicago truncatula]	1.35033e-70	KOG2493	Na+/Pi symporter	Inorganic ion transport and metabolism	201.445	3.21319e-71
locus369	musa_c4_small_c15018	CTCTAAGTCCTCCTCCGCCT	59.972	93	TCAATGACCTGGACCTAGCC	60.073	204	112	TCT	3	TCTTCTTCTTCTTC	14	138	0	4		No hits found
locus370	musa_c4_small_c15026	ACCGCCTACCCAATTTTACC	60.075	62	ATCAGCTTAAGGAGGCCCAT	60.06	421	360	CTC	3	CTCCTCCTCCTC	12	309	2	1		No hits found
locus371	musa_c4_small_c15029	GGCAGGTTTGTGGATGTTCT	59.973	103	GATGGTTTCACAAGTGCCAA	59.547	397	295	TTCC	4	TTCCTTCCTTCCTT	14	303	1	2		No hits found
locus372	musa_c4_small_c15041	CAGCCTCTGCAGCAACAGT	60.35	0	TACCAGCCCCTTGTCTCAAC	60.111	138	139	CAA	3	CAACAACAACAACAACAACA	20	22	0	3	gi|218201620|gb|EEC84047.1|	hypothetical protein OsI_30310 [Oryza sativa Indica Group]	4.98998e-27	gi|115477875|ref|NP_001062533.1|	Os08g0564800 [Oryza sativa Japonica Group] &gt;gi|42409072|dbj|BAD10323.1| putative CTV.22 [Oryza sativa Japonica Group] &gt;gi|45735914|dbj|BAD12946.1| putative CTV.22 [Oryza sativa Japonica Group] &gt;gi|113624502|dbj|BAF24447.1| Os08g0564800 [Oryza sativa Japonica Group] &gt;gi|215700965|dbj|BAG92389.1| unnamed protein product [Oryza sativa Japonica Group] &gt;gi|222641028|gb|EEE69160.1| hypot…	4.98998e-27	gi|293331287|ref|NP_001169837.1|	hypothetical protein LOC100383729 [Zea mays] &gt;gi|224031913|gb|ACN35032.1| unknown [Zea mays]	1.60522e-25
locus373	musa_c4_small_c15090	AGAATTCGGCAGGGAAGAAG	60.703	2	GAACGGTGAGGGATTCGTAA	59.933	355	354	GA	2	GAGAGAGAGAGAGA	14	42	2	4		No hits found
locus374	musa_c4_small_c15091	GTCCCCTCGCTTCTTCCTCT	62.156	10	TGGATCTTGAAGGGGATCTG	60.003	350	341	GCC	3	GCCGCCGCCGCCGCC	15	33	3	3	gi|225447707|ref|XP_002277051.1|	PREDICTED: hypothetical protein [Vitis vinifera]	9.06371e-55	gi|147801952|emb|CAN75054.1|	hypothetical protein [Vitis vinifera]	9.67841e-54	gi|115472689|ref|NP_001059943.1|	Os07g0551400 [Oryza sativa Japonica Group] &gt;gi|33146953|dbj|BAC80026.1| CHP-rich zinc finger protein-like [Oryza sativa Japonica Group] &gt;gi|113611479|dbj|BAF21857.1| Os07g0551400 [Oryza sativa Japonica Group]	3.00273e-48	TWOG0093	FOG: USPA domain	Signal transduction mechanisms	135.576	4.52743e-46
locus375	musa_c4_small_c15096	AGTGCACAAAACTTGATGCG	59.911	224	GTATCGTCGTCGATGGCTTT	60.103	386	163	TTTA	4	TTTATTTATTTAT	13	324	3	0		No hits found
locus376	musa_c4_small_c15102	CTACCTTCGCAACCAGATCC	59.694	19	GGTGCATTCACGTTTCTCCT	60.119	547	529	ACTCCT	6	ACTCCTACTCCTACTCCT	18	262	3	0	gi|227204121|dbj|BAH56912.1|	AT2G47650 [Arabidopsis thaliana]	5.51615e-38	gi|15227109|ref|NP_182287.1|	UXS4 (UDP-XYLOSE SYNTHASE 4); UDP-glucuronate decarboxylase/ catalytic [Arabidopsis thaliana] &gt;gi|20196965|gb|AAM14846.1| putative dTDP-glucose 4-6-dehydratase [Arabidopsis thaliana] &gt;gi|63003798|gb|AAY25428.1| At2g47650 [Arabidopsis thaliana] &gt;gi|222422947|dbj|BAH19459.1| AT2G47650 [Arabidopsis thaliana]	5.51713e-38	gi|225437374|ref|XP_002268787.1|	PREDICTED: hypothetical protein [Vitis vinifera]	7.18757e-38	KOG1429	dTDP-glucose 4-6-dehydratase/UDP-glucuronic acid decarboxylase	Carbohydrate transport and metabolism;Cell wall/membrane/envelope biogenesis	115.931	2.39916e-40
locus377	musa_c4_small_c15111	CCTACCAGTGGTCATGCCTT	59.989	20	CATGTCATCACAAACAGGGC	59.967	397	378	TCT	3	TCTTCTTCTTCTT	13	136	0	3		No hits found
locus378	musa_c4_small_c15117	TGATGCGGTCAAGAAGAGC	60.088	139	AGATCAGAATCGGCATCCAC	60.042	243	105	AGC	3	AGCAGCAGCAGCAGCA	16	162	3	0	gi|302142284|emb|CBI19487.3|	unnamed protein product [Vitis vinifera]	3.21673e-13	gi|225458684|ref|XP_002284938.1|	PREDICTED: hypothetical protein [Vitis vinifera]	3.21673e-13	gi|218191169|gb|EEC73596.1|	hypothetical protein OsI_08065 [Oryza sativa Indica Group]	2.72313e-12
locus379	musa_c4_small_c15118	CTAAAGTGCCCATGAAGGGA	60.066	67	TACCTTTGGGTTGTTGCCTC	59.971	319	253	GCA	3	GCAGCAGCAGCA	12	121	2	2	gi|125604035|gb|EAZ43360.1|	hypothetical protein OsJ_27960 [Oryza sativa Japonica Group]	1.8342e-59	gi|115477338|ref|NP_001062265.1|	Os08g0520100 [Oryza sativa Japonica Group] &gt;gi|122234516|sp|Q0J4D4.1|PUS3_ORYSJ RecName: Full=RNA pseudourine synthase 3, mitochondrial; AltName: Full=RNA-uridine isomerase 3; AltName: Full=RNA pseudouridylate synthase 3; Flags: Precursor &gt;gi|113624234|dbj|BAF24179.1| Os08g0520100 [Oryza sativa Japonica Group] &gt;gi|125562210|gb|EAZ07658.1| hypothetical protein OsI_29911 [Oryza sativa Indi…	1.8342e-59	gi|42408521|dbj|BAD09700.1|	putative ribosomal large subunit pseudouridine synthase C protein [Oryza sativa Japonica Group] &gt;gi|42409169|dbj|BAD10435.1| putative ribosomal large subunit pseudouridine synthase C protein [Oryza sativa Japonica Group]	1.8342e-59	KOG1919	RNA pseudouridylate synthases	RNA processing and modification	180.644	2.75692e-46
locus380	musa_c4_small_c15150	ATCTCTCACCCTCTCCTCCC	59.619	26	TCCTGTACCGAGACTGGACC	60.112	413	388	GCA	3	GCAGCAGCAGCAGCAGC	17	142	3	0		No hits found
locus381	musa_c4_small_c15172	CAGCTGGGGAGGTCCATT	61.04	5	GATGCATTTGCTGTTCCTGA	59.805	84	80	TTG	3	TTGTTGTTGTTG	12	24	0	4		No hits found
locus382	musa_c4_small_c15181	AAACCCTCCTCCTCGGTCT	60.058	20	GGCAGCATCACCGATAAGAT	60.066	343	324	CCA	3	CCACCACCACCA	12	62	3	3		No hits found
locus383	musa_c4_small_c15181	AAATATCTTCCCTGTGGGGG	60.011	376	TCAAATGGAAGGAAACTGCC	60.051	625	250	TATC	4	TATCTATCTATCTATCTAT	19	518	3	3		No hits found
locus384	musa_c4_small_c15199	TCAGTTGGAACAGCAGATCG	59.984	776	AGAAGGATCTCCATGCCTCA	59.761	1061	286	CT	2	CTCTCTCTCTCTCTCTCTCTCTCT	24	970	1	5	gi|115468132|ref|NP_001057665.1|	Os06g0486400 [Oryza sativa Japonica Group] &gt;gi|51535448|dbj|BAD37346.1| putative oxidative-stress responsive [Oryza sativa Japonica Group] &gt;gi|113595705|dbj|BAF19579.1| Os06g0486400 [Oryza sativa Japonica Group]	1.02129e-41	gi|225452442|ref|XP_002277585.1|	PREDICTED: hypothetical protein [Vitis vinifera]	1.38352e-30	gi|125597270|gb|EAZ37050.1|	hypothetical protein OsJ_21393 [Oryza sativa Japonica Group]	3.08216e-30	KOG0582	Ste20-like serine/threonine protein kinase	Signal transduction mechanisms	56.225	2.54643e-08
locus385	musa_c4_small_c15223	AGCTGATGCAGAAAGTCGGT	60.02	340	GAAGGAATTGACTAATCTGTCCG	59.146	543	204	CTATC	5	CTATCCTATCCTATC	15	503	3	1	gi|297602462|ref|NP_001052461.2|	Os04g0321400 [Oryza sativa Japonica Group] &gt;gi|255675330|dbj|BAF14375.2| Os04g0321400 [Oryza sativa Japonica Group]	1.79299e-51	gi|222640523|gb|EEE68655.1|	hypothetical protein OsJ_27239 [Oryza sativa Japonica Group]	1.79299e-51	gi|218201122|gb|EEC83549.1|	hypothetical protein OsI_29172 [Oryza sativa Indica Group]	1.79299e-51	KOG4600	Mitochondrial ribosomal protein MRP7 (L2)	Translation, ribosomal structure and biogenesis	199.519	6.57028e-52
locus386	musa_c4_small_c15226	TGTGCTGAGACTGAGAGGGA	59.685	81	CAACCCATTCAACCTCATTT	57.364	337	257	TTCT	4	TTCTTTCTTTCTTT	14	294	3	2		No hits found
locus387	musa_c4_small_c15230	ACCATGAGCCTCCACAAGTC	60.12	14	CAGTATGGAACCCTCCCTGA	59.92	415	402	GCC	3	GCCGCCGCCGCCG	13	137	3	1	gi|224127224|ref|XP_002320018.1|	predicted protein [Populus trichocarpa] &gt;gi|222860791|gb|EEE98333.1| predicted protein [Populus trichocarpa]	9.60859e-21	gi|302142163|emb|CBI19366.3|	unnamed protein product [Vitis vinifera]	5.27241e-19	gi|255537978|ref|XP_002510054.1|	conserved hypothetical protein [Ricinus communis] &gt;gi|223550755|gb|EEF52241.1| conserved hypothetical protein [Ricinus communis]	2.61667e-18
locus388	musa_c4_small_c15246	TCTGAGCTTGTGGGAGAGGT	59.986	350	GCCTCATCGTTTATGCCTTC	59.674	768	419	AG	2	AGAGAGAGAGAGAGAGAGA	19	722	3	2	gi|255575295|ref|XP_002528551.1|	F-box/leucine rich repeat protein, putative [Ricinus communis] &gt;gi|223532053|gb|EEF33863.1| F-box/leucine rich repeat protein, putative [Ricinus communis]	1.5708e-78	gi|225446621|ref|XP_002276732.1|	PREDICTED: hypothetical protein [Vitis vinifera] &gt;gi|147810398|emb|CAN59822.1| hypothetical protein [Vitis vinifera]	4.15798e-76	gi|302143426|emb|CBI21987.3|	unnamed protein product [Vitis vinifera]	4.15858e-76
locus389	musa_c4_small_c15250	TGCCTTATTAGCTCTTGTAAAACAAA	59.786	7	GGCGAAAAAGGCTGACTACA	60.386	335	329	AAT	3	AATAATAATAATAAT	15	34	3	0		No hits found
locus390	musa_c4_small_c15263	GCAATTGAGCTGCTTGTTGA	60.142	179	ACGTCCTGAAAGGACCTTGA	59.697	393	215	ATG	3	ATGATGATGATGAT	14	330	3	0	gi|255556394|ref|XP_002519231.1|	map3k delta-1 protein kinase, putative [Ricinus communis] &gt;gi|223541546|gb|EEF43095.1| map3k delta-1 protein kinase, putative [Ricinus communis]	1.38673e-40	gi|296083240|emb|CBI22876.3|	unnamed protein product [Vitis vinifera]	4.03476e-40	gi|225431966|ref|XP_002278360.1|	PREDICTED: hypothetical protein [Vitis vinifera]	4.03476e-40	KOG0192	Tyrosine kinase specific for activated (GTP-bound) p21cdc42Hs	Signal transduction mechanisms	138.658	6.89964e-34
locus391	musa_c4_small_c15303	GGTCCATGACTCGAAGGTGT	59.969	21	GACTACGAGCATGGGCAAAT	60.103	221	201	AGC	3	AGCAGCAGCAGCAG	14	140	0	4		No hits found
locus392	musa_c4_small_c15319	CCAGCCTGGGGTATCTTGTA	59.948	11	CCGACTCATCCTACGATCCA	61.025	154	144	ATG	3	ATGATGATGATG	12	102	0	5		No hits found
locus393	musa_c4_small_c15355	TGCAATACGCGGAATGATTA	60.059	123	AGCATTGCGCTTCTCAAGAT	60.125	476	354	TTCAGA	6	TTCAGATTCAGATTCAGATTC	21	213	1	5	gi|297745798|emb|CBI15854.3|	unnamed protein product [Vitis vinifera]	1.62676e-06
locus394	musa_c4_small_c15364	TTGGTCGTCTGTTTTCCTCC	60.088	8	TCCTTGTGGACCTGGAGAAC	60.088	314	307	GAGGA	5	GAGGAGAGGAGAGGAG	16	99	4	1	gi|224138544|ref|XP_002326629.1|	predicted protein [Populus trichocarpa] &gt;gi|222833951|gb|EEE72428.1| predicted protein [Populus trichocarpa]	1.4772e-67	gi|224074127|ref|XP_002304263.1|	predicted protein [Populus trichocarpa] &gt;gi|222841695|gb|EEE79242.1| predicted protein [Populus trichocarpa]	1.75575e-65	gi|147782967|emb|CAN74487.1|	hypothetical protein [Vitis vinifera]	1.22675e-63	KOG2893	Zn finger protein	General function prediction only	216.468	1.39946e-56
locus395	musa_c4_small_c15364	ATCGGAGGAGAGGAGAGGAG	59.906	94	TCAACTGTGGTGGAAACCAA	59.976	631	538	GAA	3	GAAGAAGAAGAAGA	14	142	4	1	gi|224138544|ref|XP_002326629.1|	predicted protein [Populus trichocarpa] &gt;gi|222833951|gb|EEE72428.1| predicted protein [Populus trichocarpa]	1.4772e-67	gi|224074127|ref|XP_002304263.1|	predicted protein [Populus trichocarpa] &gt;gi|222841695|gb|EEE79242.1| predicted protein [Populus trichocarpa]	1.75575e-65	gi|147782967|emb|CAN74487.1|	hypothetical protein [Vitis vinifera]	1.22675e-63	KOG2893	Zn finger protein	General function prediction only	216.468	1.39946e-56
locus396	musa_c4_small_c15366	GTTGAAGTGGGTTTGGCAGT	60.012	281	GAAAACCCACCGAATCTTGA	59.91	410	130	TTGC	4	TTGCTTGCTTGCT	13	328	2	2		No hits found
locus397	musa_c4_small_c15369	ATTGTGCACCTTGTGGCATA	59.995	29	AGGTCTCGGAGGAGGGTAAA	60.067	399	371	TCT	3	TCTTCTTCTTCTTC	14	203	0	3		No hits found
locus398	musa_c4_small_c15380	TGAACTCTGGGGAGGAATTG	60.042	149	TCCCGATAAAGCATCACTAGG	59.192	382	234	AT	2	ATATATATATAT	12	325	2	2	gi|297745957|emb|CBI16013.3|	unnamed protein product [Vitis vinifera]	1.55657e-44	gi|225434702|ref|XP_002279903.1|	PREDICTED: similar to ATP-dependent helicase [Vitis vinifera]	1.55657e-44	gi|255558832|ref|XP_002520439.1|	helicase, putative [Ricinus communis] &gt;gi|223540281|gb|EEF41852.1| helicase, putative [Ricinus communis]	2.24768e-43	KOG0947	Cytoplasmic exosomal RNA helicase SKI2, DEAD-box superfamily	RNA processing and modification	157.532	1.34327e-39
locus399	musa_c4_small_c15392	TGTTTGCGTTTCGTTCCATA	60.111	186	CATCAACCCAGCAACACACT	59.597	283	98	CA	2	CACACACACACACA	14	234	3	0		No hits found
locus400	musa_c4_small_c15401	ATTGTACCACTTTGACGCCC	59.859	64	GCTGTAGATGGCCTCGTAGC	60.007	619	556	CCA	3	CCACCACCACCACC	14	114	2	3	gi|115453693|ref|NP_001050447.1|	Os03g0438100 [Oryza sativa Japonica Group] &gt;gi|21727906|emb|CAD38519.1| allene oxide cyclase [Oryza sativa (japonica cultivar-group)] &gt;gi|40737004|gb|AAR89017.1| allene oxide cyclase [Oryza sativa Japonica Group] &gt;gi|108709026|gb|ABF96821.1| Allene oxide cyclase 3, chloroplast precursor, putative, expressed [Oryza sativa (japonica cultivar-group)] &gt;gi|113548918|dbj|BAF12361.1| Os03g04…	9.03239e-59	gi|225451968|ref|XP_002279750.1|	PREDICTED: similar to mangrin [Vitis vinifera] &gt;gi|298204376|emb|CBI16856.3| unnamed protein product [Vitis vinifera]	2.60852e-58	gi|118485832|gb|ABK94763.1|	unknown [Populus trichocarpa]	3.40102e-58
locus401	musa_c4_small_c15409	AACCCAACCTTATCCCAACC	59.919	164	TGCTGACCTGCTATTTGTGC	60.019	441	278	GCA	3	GCAGCAGCAGCAGC	14	254	3	3		No hits found
locus402	musa_c4_small_c15409	GCACAAATAGCAGGTCAGCA	60.019	422	ATAGGTGGCTGTTGAATGGC	59.962	654	233	CAGCCT	6	CAGCCTCAGCCTCAGCCTCAGCCTCAG	27	474	3	3		No hits found
locus403	musa_c4_small_c15420	TGTCCTTTCCGCTGACTCTT	59.989	254	GGTGTAGAGGCTAAAGGACTCAA	58.97	396	143	GAGAGG	6	GAGAGGGAGAGGGAGAGGGAGAGGGAGAG	29	317	4	1		No hits found
locus404	musa_c4_small_c15433	TTTTAGTTGCAGGAGAATGATTTG	59.68	57	AGAATTTGGTTCCATGTCTGG	58.898	217	161	ATAA	4	ATAAATAAATAAATAAAT	18	83	0	5		No hits found
locus405	musa_c4_small_c15449	ATCTAAAGCGTGCCGAAAAA	59.853	139	GCACCCCGTCATACAAGAAA	60.894	264	126	AGAA	4	AGAAAGAAAGAAA	13	227	3	0	gi|242036381|ref|XP_002465585.1|	hypothetical protein SORBIDRAFT_01g041610 [Sorghum bicolor] &gt;gi|241919439|gb|EER92583.1| hypothetical protein SORBIDRAFT_01g041610 [Sorghum bicolor]	8.48027e-35	gi|226495203|ref|NP_001146699.1|	hypothetical protein LOC100280300 [Zea mays] &gt;gi|219888395|gb|ACL54572.1| unknown [Zea mays]	1.10756e-34	gi|225424474|ref|XP_002281677.1|	PREDICTED: hypothetical protein [Vitis vinifera] &gt;gi|297737577|emb|CBI26778.3| unnamed protein product [Vitis vinifera]	1.44652e-34	KOG4302	Microtubule-associated protein essential for anaphase spindle elongation	Cell cycle control, cell division, chromosome partitioning;Cytoskeleton	140.584	1.22358e-34
locus406	musa_c4_small_c15491	AGGATTTCGGTGGACATGAG	59.927	3	TTTTGTTGCCCCAAAGTAGC	60.11	408	406	AG	2	AGAGAGAGAGA	11	134	3	5	gi|225441209|ref|XP_002266542.1|	PREDICTED: hypothetical protein [Vitis vinifera] &gt;gi|297739954|emb|CBI30136.3| unnamed protein product [Vitis vinifera]	5.99368e-24	gi|224086835|ref|XP_002307979.1|	predicted protein [Populus trichocarpa] &gt;gi|222853955|gb|EEE91502.1| predicted protein [Populus trichocarpa]	1.4763e-22	gi|125532430|gb|EAY78995.1|	hypothetical protein OsI_34103 [Oryza sativa Indica Group]	1.9281e-22
locus407	musa_c4_small_c15503	GGCTCTACCTGAAGCGAATG	59.978	45	GCCTACACAAGCACCCAAAT	60	515	471	TGC	3	TGCTGCTGCTGCTG	14	435	0	5	gi|297746038|emb|CBI16094.3|	unnamed protein product [Vitis vinifera]	1.49792e-26	gi|225434873|ref|XP_002283159.1|	PREDICTED: hypothetical protein [Vitis vinifera]	1.49792e-26	gi|147860003|emb|CAN81044.1|	hypothetical protein [Vitis vinifera]	1.49792e-26	LSE0452	A MYB transcription factor	General function prediction only;Transcription	92.0485	2.11505e-19
locus408	musa_c4_small_c15505	GTTGGGGATGTAATGGGTTG	59.91	61	CACTTATCGGGATGCCACTT	59.955	316	256	GAG	3	GAGGAGGAGGAGGA	14	137	2	0	gi|255576573|ref|XP_002529177.1|	Chaperone protein dnaJ, putative [Ricinus communis] &gt;gi|223531355|gb|EEF33191.1| Chaperone protein dnaJ, putative [Ricinus communis]	1.76079e-27	gi|217075448|gb|ACJ86084.1|	unknown [Medicago truncatula]	2.29966e-27	gi|297742954|emb|CBI35821.3|	unnamed protein product [Vitis vinifera]	3.92262e-27	KOG0714	Molecular chaperone (DnaJ superfamily)	Posttranslational modification, protein turnover, chaperones	119.398	6.22298e-28
locus409	musa_c4_small_c15507	CTTTGAGCAATCCTTCCCTG	59.807	4	GGCTAGTTGAGCATGGCTTC	59.985	322	319	TC	2	TCTCTCTCTCTC	12	53	5	0		No hits found
locus410	musa_c4_small_c15512	TATGCCCTGTATGTGTGCGT	60.019	269	CAAAAGCCAAAGCACATTCA	59.849	404	136	TG	2	TGTGTGTGTGT	11	372	4	1		No hits found
locus411	musa_c4_small_c15513	AAAGTAAATGCCCCCTTCAG	58.188	0	GTTTCGTGCTTGAGGGAGAG	59.989	293	294	CATC	4	CATCCATCCATCCAT	15	43	1	2	gi|218201439|gb|EEC83866.1|	hypothetical protein OsI_29850 [Oryza sativa Indica Group]	2.84711e-22	gi|42408797|dbj|BAD10058.1|	putative aminoacylase [Oryza sativa Japonica Group]	2.84723e-22	gi|242079981|ref|XP_002444759.1|	hypothetical protein SORBIDRAFT_07g027550 [Sorghum bicolor] &gt;gi|241941109|gb|EES14254.1| hypothetical protein SORBIDRAFT_07g027550 [Sorghum bicolor]	3.70455e-22	KOG2275	Aminoacylase ACY1 and related metalloexopeptidases	Amino acid transport and metabolism	87.4261	1.16252e-19
locus412	musa_c4_small_c15513	CTCTCCCTCAAGCACGAAAC	59.989	274	GTGAGAGTTGAGGAGCAGGG	59.986	381	108	CCT	3	CCTCCTCCTCCTC	13	319	1	2	gi|218201439|gb|EEC83866.1|	hypothetical protein OsI_29850 [Oryza sativa Indica Group]	2.84711e-22	gi|42408797|dbj|BAD10058.1|	putative aminoacylase [Oryza sativa Japonica Group]	2.84723e-22	gi|242079981|ref|XP_002444759.1|	hypothetical protein SORBIDRAFT_07g027550 [Sorghum bicolor] &gt;gi|241941109|gb|EES14254.1| hypothetical protein SORBIDRAFT_07g027550 [Sorghum bicolor]	3.70455e-22	KOG2275	Aminoacylase ACY1 and related metalloexopeptidases	Amino acid transport and metabolism	87.4261	1.16252e-19
locus413	musa_c4_small_c15514	TCTCGTCTTGCAACTCCCTT	59.989	87	ATTTTTCTCATGCCACCACC	59.797	406	320	CAA	3	CAACAACAACAACAA	15	365	2	1		No hits found
locus414	musa_c4_small_c15556	TTGGACAACCAAAACGTGAA	59.981	370	CGTTCTTACAACGAAACAAATGA	59.216	567	198	TCT	3	TCTTCTTCTTCTTCTTCTTCTTCTTCTTCTTCTTC	35	489	4	0	gi|125539259|gb|EAY85654.1|	hypothetical protein OsI_07024 [Oryza sativa Indica Group]	9.97708e-54	gi|125539258|gb|EAY85653.1|	hypothetical protein OsI_07023 [Oryza sativa Indica Group]	9.97708e-54	gi|125581917|gb|EAZ22848.1|	hypothetical protein OsJ_06527 [Oryza sativa Japonica Group]	1.1031e-52	KOG4698	Uncharacterized conserved protein	Function unknown	135.576	1.55779e-32
locus415	musa_c4_small_c15559	CATCAAAGTCGCAGACTCCA	59.984	6	ACCTCTTCCCGCAGACTACC	60.649	266	261	GGC	3	GGCGGCGGCGGCG	13	180	1	2		No hits found
locus416	musa_c4_small_c15589	AGCTGCCAGGTCAAAAGAAA	59.993	93	GCCAAGGCTCTTGTTTTCAG	59.993	574	482	CAG	3	CAGCAGCAGCAGC	13	530	0	6	gi|255577193|ref|XP_002529479.1|	Transcription factor RF2a, putative [Ricinus communis] &gt;gi|223531037|gb|EEF32889.1| Transcription factor RF2a, putative [Ricinus communis]	2.63149e-51	gi|242049836|ref|XP_002462662.1|	hypothetical protein SORBIDRAFT_02g029870 [Sorghum bicolor] &gt;gi|241926039|gb|EER99183.1| hypothetical protein SORBIDRAFT_02g029870 [Sorghum bicolor]	1.10559e-49	gi|297743837|emb|CBI36720.3|	unnamed protein product [Vitis vinifera]	2.463e-49	LSE0037	A R2R3-type MYB transcription factors/VIP1, involved in Agrobacterium VirE2 nuclear import and infectivity	Transcription;General function prediction only	188.348	2.39364e-48
locus417	musa_c4_small_c15594	ACAGGAACTGCCACAAGTGA	59.31	12	CAAAGTGGCTGTTTCTTGGA	58.897	196	185	TTTTG	5	TTTTGTTTTGTTTTGTT	17	103	0	4		No hits found
locus418	musa_c4_small_c15605	CAGTTTAGGAGTAACGCGCC	59.904	15	GATAAGGGTGGCCTGAACAA	59.933	195	181	GCC	3	GCCGCCGCCGCC	12	40	2	3	gi|225455209|ref|XP_002270916.1|	PREDICTED: hypothetical protein [Vitis vinifera]	1.08225e-13	gi|297808463|ref|XP_002872115.1|	hypothetical protein ARALYDRAFT_489310 [Arabidopsis lyrata subsp. lyrata] &gt;gi|297317952|gb|EFH48374.1| hypothetical protein ARALYDRAFT_489310 [Arabidopsis lyrata subsp. lyrata]	1.84604e-13	gi|15238541|ref|NP_197834.1|	unknown protein [Arabidopsis thaliana] &gt;gi|9758534|dbj|BAB08929.1| unnamed protein product [Arabidopsis thaliana] &gt;gi|17065180|gb|AAL32744.1| Unknown protein [Arabidopsis thaliana] &gt;gi|20259932|gb|AAM13313.1| unknown protein [Arabidopsis thaliana]	2.411e-13
locus419	musa_c4_small_c15646	GGCTTGCATCTGACACTTCA	59.992	92	TGGATCCAAAAACATCCAGC	60.843	408	317	GTAAAT	6	GTAAATGTAAATGTAAATGT	20	368	5	0		No hits found
locus420	musa_c4_small_c15649	AGAGGCACCACTACCACCAC	60.033	135	CCTTTGAGGTTTGCATGGTT	59.971	391	257	CCT	3	CCTCCTCCTCCTCCTC	16	335	2	1	gi|223452546|gb|ACM89600.1|	leucine-rich repeat family protein / extensin family protein [Glycine max]	1.57438e-39	gi|225445049|ref|XP_002280245.1|	PREDICTED: hypothetical protein [Vitis vinifera]	2.3526e-35	gi|224088041|ref|XP_002308303.1|	predicted protein [Populus trichocarpa] &gt;gi|222854279|gb|EEE91826.1| predicted protein [Populus trichocarpa]	4.01293e-35	LSE0601	A Pollen extensin-like protein (Pex)	Cell wall/membrane/envelope biogenesis	148.673	1.33002e-36
locus421	musa_c4_small_c15652	TGGAGCCCTAATTTTGTTCG	60.067	15	GTTCGAGGATCTTGAGCTGG	59.95	455	441	CCT	3	CCTCCTCCTCCTCC	14	245	2	3	gi|125555481|gb|EAZ01087.1|	hypothetical protein OsI_23114 [Oryza sativa Indica Group]	1.31578e-26	gi|296084996|emb|CBI28411.3|	unnamed protein product [Vitis vinifera]	2.24439e-26	gi|125597349|gb|EAZ37129.1|	hypothetical protein OsJ_21470 [Oryza sativa Japonica Group]	2.93126e-26	KOG2627	Nuclear protein ES2	General function prediction only	110.923	3.34351e-25
locus422	musa_c4_small_c15669	AAGCTGCTGGGCAATTCTTA	59.982	10	GGAAGGGCACAACGACTAAA	60.11	416	407	AGC	3	AGCAGCAGCAGCAGC	15	367	2	2	gi|218192082|gb|EEC74509.1|	hypothetical protein OsI_09993 [Oryza sativa Indica Group]	5.56117e-32	gi|222624184|gb|EEE58316.1|	hypothetical protein OsJ_09390 [Oryza sativa Japonica Group]	3.60465e-31	gi|115450697|ref|NP_001048949.1|	Os03g0145500 [Oryza sativa Japonica Group] &gt;gi|108706155|gb|ABF93950.1| DENN domain containing protein, expressed [Oryza sativa (japonica cultivar-group)] &gt;gi|113547420|dbj|BAF10863.1| Os03g0145500 [Oryza sativa Japonica Group] &gt;gi|215694810|dbj|BAG90001.1| unnamed protein product [Oryza sativa Japonica Group]	3.60465e-31
locus423	musa_c4_small_c15693	TCAAACTCATCCACAACGGA	60.088	119	TTGCAGTTCGTCCCTCTTCT	59.989	230	112	GCAGCG	6	GCAGCGGCAGCGGCAGCG	18	190	2	2	gi|225439035|ref|XP_002264349.1|	PREDICTED: similar to SCARECROW [Vitis vinifera]	6.5797e-44	gi|224139438|ref|XP_002323112.1|	GRAS family transcription factor [Populus trichocarpa] &gt;gi|222867742|gb|EEF04873.1| GRAS family transcription factor [Populus trichocarpa]	5.21341e-41	gi|224069804|ref|XP_002326418.1|	GRAS family transcription factor [Populus trichocarpa] &gt;gi|222833611|gb|EEE72088.1| GRAS family transcription factor [Populus trichocarpa]	6.80893e-41	LSE0487	A Gibberellin response modulator/Predicted transcription factor	Signal transduction mechanisms;Transcription	159.073	1.4949e-39
locus424	musa_c4_small_c15717	CATTGTGGACCACTGATGGA	60.378	88	TGGTTAACAAGAAAAGGGGC	59.064	309	222	TTCTTT	6	TTCTTTTTCTTTTTCTTTTT	20	262	3	0		No hits found
locus425	musa_c4_small_c15727	GAGACCCCAATCCCATTTTT	59.996	167	CCGATGAAGAAAAACATGAACA	59.975	501	335	AG	2	AGAGAGAGAGAG	12	462	3	2		No hits found
locus426	musa_c4_small_c15738	AGCTTGTGCTGAGGAAGGAG	59.745	12	ACGGGTTGTTAGCATATCGG	59.845	395	384	AGAAGG	6	AGAAGGAGAAGGAGAAGGAGAA	22	235	0	5	gi|125533371|gb|EAY79919.1|	hypothetical protein OsI_35085 [Oryza sativa Indica Group]	1.01061e-19	gi|115484133|ref|NP_001065728.1|	Os11g0145100 [Oryza sativa Japonica Group] &gt;gi|77548645|gb|ABA91442.1| DTW domain containing protein [Oryza sativa (japonica cultivar-group)] &gt;gi|113644432|dbj|BAF27573.1| Os11g0145100 [Oryza sativa Japonica Group] &gt;gi|125576198|gb|EAZ17420.1| hypothetical protein OsJ_32944 [Oryza sativa Japonica Group]	2.94042e-19	gi|115487290|ref|NP_001066132.1|	Os12g0142600 [Oryza sativa Japonica Group] &gt;gi|77553649|gb|ABA96445.1| DTW domain containing protein, expressed [Oryza sativa (japonica cultivar-group)] &gt;gi|77553650|gb|ABA96446.1| DTW domain containing protein, expressed [Oryza sativa (japonica cultivar-group)] &gt;gi|113648639|dbj|BAF29151.1| Os12g0142600 [Oryza sativa Japonica Group] &gt;gi|125535745|gb|EAY82233.1| hypothetical protein O…	3.84031e-19	KOG4382	Uncharacterized conserved protein, contains DTW domain	Function unknown	83.1889	4.34575e-17
locus427	musa_c4_small_c15747	CAGTCTCCCTTTCTTTTGCG	59.986	78	GAATCGGTGTTCGGAGTCAT	59.934	263	186	AG	2	AGAGAGAGAGAG	12	120	3	0		No hits found
locus428	musa_c4_small_c15752	CTCCAGCACCATCTGCTACA	60.008	116	TCTTTGGCCTTGTTTGCTCT	59.993	378	263	GAG	3	GAGGAGGAGGAG	12	202	3	0	gi|125538209|gb|EAY84604.1|	hypothetical protein OsI_05972 [Oryza sativa Indica Group]	1.48929e-10	gi|49388048|dbj|BAD25162.1|	putative Avr9 elicitor response protein [Oryza sativa Japonica Group] &gt;gi|222622236|gb|EEE56368.1| hypothetical protein OsJ_05500 [Oryza sativa Japonica Group]	1.48929e-10	gi|242033829|ref|XP_002464309.1|	hypothetical protein SORBIDRAFT_01g015960 [Sorghum bicolor] &gt;gi|241918163|gb|EER91307.1| hypothetical protein SORBIDRAFT_01g015960 [Sorghum bicolor]	3.3178e-10	KOG2288	Galactosyltransferases	Carbohydrate transport and metabolism	60.8474	1.869e-10
locus429	musa_c4_small_c15767	TTTAGAGTATTGGCGTGGGG	59.953	167	GCCACCAGTTGAAGAAGCAT	60.263	464	298	TTCA	4	TTCATTCATTCATTCAT	17	350	2	1	gi|297743319|emb|CBI36186.3|	unnamed protein product [Vitis vinifera]	2.50878e-26	gi|225442711|ref|XP_002280442.1|	PREDICTED: hypothetical protein [Vitis vinifera]	2.50878e-26	gi|51477447|gb|AAU04631.1|	CENP-C [Triticum aestivum]	8.07046e-25
locus430	musa_c4_small_c15774	GAGCAAAGAGGTCGCAAAAG	60.132	24	TGATGGCAATTGGAACAGAA	60.049	607	584	GCG	3	GCGGCGGCGGCGGCG	15	150	2	2	gi|225450759|ref|XP_002279364.1|	PREDICTED: hypothetical protein [Vitis vinifera]	1.0995e-06	gi|147768217|emb|CAN73618.1|	hypothetical protein [Vitis vinifera]	1.0995e-06
locus431	musa_c4_small_c15786	TCATGAAACCCGAAAAGGAG	60.044	6	ATCACAATGTTCTCTGGGGC	59.934	234	229	TGC	3	TGCTGCTGCTGC	12	187	4	0	gi|255575064|ref|XP_002528437.1|	methionine-tRNA synthetase, putative [Ricinus communis] &gt;gi|223532113|gb|EEF33920.1| methionine-tRNA synthetase, putative [Ricinus communis]	6.48026e-54	gi|13605910|gb|AAK32940.1|AF367354_1	AT3g55400/T22E16_60 [Arabidopsis thaliana] &gt;gi|22137164|gb|AAM91427.1| AT3g55400/T22E16_60 [Arabidopsis thaliana]	8.43543e-54	gi|15233258|ref|NP_191100.1|	OVA1 (OVULE ABORTION 1); ATP binding / aminoacyl-tRNA ligase/ methionine-tRNA ligase/ nucleotide binding [Arabidopsis thaliana] &gt;gi|7076783|emb|CAB75898.1| methionyl-tRNA synthetase (AtcpMetRS) [Arabidopsis thaliana]	8.43543e-54	KOG0436	Methionyl-tRNA synthetase	Translation, ribosomal structure and biogenesis	206.068	3.81952e-56
locus432	musa_c4_small_c15794	CGAGTCTCCAGCATAGGAGG	59.966	170	AATGGCGACAGCGATAATTC	60.067	492	323	GGC	3	GGCGGCGGCGGCGG	14	259	1	2	gi|125537184|gb|EAY83672.1|	hypothetical protein OsI_38896 [Oryza sativa Indica Group]	6.52942e-20	gi|222630317|gb|EEE62449.1|	hypothetical protein OsJ_17241 [Oryza sativa Japonica Group]	1.4546e-19	gi|297729329|ref|NP_001177028.1|	Os12g0582666 [Oryza sativa Japonica Group] &gt;gi|77556897|gb|ABA99693.1| Cytochrome P450 family protein, expressed [Oryza sativa (japonica cultivar-group)] &gt;gi|255670431|dbj|BAH95756.1| Os12g0582666 [Oryza sativa Japonica Group]	1.4546e-19	KOG0156	Cytochrome P450 CYP2 subfamily	Secondary metabolites biosynthesis, transport and catabolism	68.5514	1.5227e-12
locus433	musa_c4_small_c15838	CGTGCCACAAAAGACAAGAA	59.881	78	TGCGAGCTGGATCCTATACC	60.199	379	302	CTT	3	CTTCTTCTTCTTC	13	242	2	3	gi|238908862|gb|ACF86800.2|	unknown [Zea mays]	1.60017e-10	gi|212274617|ref|NP_001130787.1|	hypothetical protein LOC100191891 [Zea mays] &gt;gi|194690114|gb|ACF79141.1| unknown [Zea mays]	1.60017e-10	gi|296082223|emb|CBI21228.3|	unnamed protein product [Vitis vinifera]	1.7692e-09
locus434	musa_c4_small_c15839	GGACGAGCTCAGAACGTAGG	60.012	157	CCTCACCATTCCTTAAAAGTCC	59.001	405	249	GTTT	4	GTTTGTTTGTTTGT	14	366	3	0	gi|296081787|emb|CBI20792.3|	unnamed protein product [Vitis vinifera]	5.76034e-07	gi|225429828|ref|XP_002283059.1|	PREDICTED: hypothetical protein [Vitis vinifera]	5.76034e-07
locus435	musa_c4_small_c15840	CGAATTGCCACAGTACATGC	60.142	201	GTAGTCGACGCAAAGAGGCT	59.644	320	120	GCA	3	GCAGCAGCAGCAG	13	264	2	1		No hits found
locus436	musa_c4_small_c15864	TTGCTAAACAGTTGCGTTGG	59.911	2	TGTGCATTTGCATACAGAGGA	60.272	232	231	TGG	3	TGGTGGTGGTGGT	13	166	5	1		No hits found
locus437	musa_c4_small_c15953	CTTGGATATTGAGGGAGGCA	60.029	111	AATTTCAGCTTGAACATTTGAGT	57.143	293	183	TTC	3	TTCTTCTTCTTC	12	255	4	0		No hits found
locus438	musa_c4_small_c15955	GTTCCTTGCTTTTCCTGCTG	59.993	168	CAACCCACCATCTTCTTCGT	59.966	717	550	TGA	3	TGATGATGATGA	12	502	2	3	gi|22725997|gb|AAN04997.1|	putative transcription initiation factor [Oryza sativa Japonica Group] &gt;gi|31430629|gb|AAP52517.1| mutant TFIIF-alpha, putative, expressed [Oryza sativa (japonica cultivar-group)]	1.49431e-80	gi|62733661|gb|AAX95773.1|	putative transcription initiation factor [Oryza sativa Japonica Group] &gt;gi|78708004|gb|ABB46979.1| mutant TFIIF-alpha, putative, expressed [Oryza sativa (japonica cultivar-group)]	1.49433e-80	gi|115481346|ref|NP_001064266.1|	Os10g0188100 [Oryza sativa Japonica Group] &gt;gi|62733662|gb|AAX95774.1| putative transcription initiation factor [Oryza sativa Japonica Group] &gt;gi|78708005|gb|ABB46980.1| mutant TFIIF-alpha, putative, expressed [Oryza sativa (japonica cultivar-group)] &gt;gi|113638875|dbj|BAF26180.1| Os10g0188100 [Oryza sativa Japonica Group] &gt;gi|215713568|dbj|BAG94705.1| unnamed protein product [Oryza sa…	1.49437e-80	KOG2393	Transcription initiation factor IIF, large subunit (RAP74)	Transcription	259.225	1.31375e-69
locus439	musa_c4_small_c15962	ACTGTTCAGGGAAGCCCTCT	60.252	15	TTCTTCAAATGCATCCTCCC	60.014	323	309	AAG	3	AAGAAGAAGAAG	12	67	0	3		No hits found
locus440	musa_c4_small_c16010	CTACAGTTGCCCCCATCACT	59.989	70	TGAGGTGCTTCTACCCTTGC	60.397	292	223	AATGT	5	AATGTAATGTAATGTA	16	241	0	3		No hits found
locus441	musa_c4_small_c16017	GGGCATACGTTCTGTCAGGT	59.997	21	TGAATCACAGCGGATTACGA	60.22	564	544	TG	2	TGTGTGTGTGT	11	450	4	0	gi|293334601|ref|NP_001168718.1|	hypothetical protein LOC100382510 [Zea mays] &gt;gi|223950381|gb|ACN29274.1| unknown [Zea mays]	5.13438e-17	gi|293335787|ref|NP_001168683.1|	hypothetical protein LOC100382472 [Zea mays] &gt;gi|223948855|gb|ACN28511.1| unknown [Zea mays] &gt;gi|223949305|gb|ACN28736.1| unknown [Zea mays] &gt;gi|223949981|gb|ACN29074.1| unknown [Zea mays] &gt;gi|223950189|gb|ACN29178.1| unknown [Zea mays] &gt;gi|224028553|gb|ACN33352.1| unknown [Zea mays]	1.9005e-16	gi|242066912|ref|XP_002454745.1|	hypothetical protein SORBIDRAFT_04g036560 [Sorghum bicolor] &gt;gi|241934576|gb|EES07721.1| hypothetical protein SORBIDRAFT_04g036560 [Sorghum bicolor]	7.05202e-16
locus442	musa_c4_small_c16079	TTGGTTAGTGGGCAGGTAGC	60.132	64	ACAAAGCTGATAACCACGGG	59.993	257	194	GGCT	4	GGCTGGCTGGCTGGCTGGC	19	95	0	3		No hits found
locus443	musa_c4_small_c16126	ATCGCATGGACAGATGATGA	60.039	75	CCCAACACAGGCATTTCTTT	59.971	542	468	ATT	3	ATTATTATTATTATT	15	378	1	2		No hits found
locus444	musa_c4_small_c16197	CAAAAGAAATGAGAAGCCCG	59.817	2	AGAAGGAAAGGAAGCGGGT	60.197	267	266	CTC	3	CTCCTCCTCCTC	12	123	0	3		No hits found
locus445	musa_c4_small_c16198	GCTGCTTCGACACCTTATCC	59.843	114	AGAGCATGAGGAGCTTAGCG	59.882	281	168	CGG	3	CGGCGGCGGCGG	12	152	0	3	gi|125554836|gb|EAZ00442.1|	hypothetical protein OsI_22463 [Oryza sativa Indica Group]	1.64609e-17	gi|297605555|ref|NP_001057343.2|	Os06g0265900 [Oryza sativa Japonica Group] &gt;gi|125596788|gb|EAZ36568.1| hypothetical protein OsJ_20906 [Oryza sativa Japonica Group] &gt;gi|255676911|dbj|BAF19257.2| Os06g0265900 [Oryza sativa Japonica Group]	4.78938e-17	gi|53793176|dbj|BAD54383.1|	tyrosine-specific protein phosphatase-like protein [Oryza sativa Japonica Group]	4.78938e-17	LSE0387	A Uncharacterized protein	Function unknown	79.337	3.36615e-16
locus446	musa_c4_small_c16200	GTCACCATGGTAGGCTCGAT	59.957	297	TGCAAGCAAACTACGCATTC	60.021	540	244	CT	2	CTCTCTCTCTCTC	13	332	3	4		No hits found
locus447	musa_c4_small_c16261	ACTTGAAACCTTGCTGCGAT	59.882	58	AAAAACACCGACTGATTCCG	59.971	261	204	CTG	3	CTGCTGCTGCTG	12	105	2	1		No hits found
locus448	musa_c4_small_c16271	GAAAGCAGAGGACAAGGCAC	59.997	411	AACCATGGCCACGTACATCT	60.263	602	192	GAA	3	GAAGAAGAAGAAG	13	554	4	0	gi|224085595|ref|XP_002335272.1|	predicted protein [Populus trichocarpa] &gt;gi|222833186|gb|EEE71663.1| predicted protein [Populus trichocarpa]	1.91591e-22	gi|15227658|ref|NP_181184.1|	unknown protein [Arabidopsis thaliana] &gt;gi|4581143|gb|AAD24627.1| hypothetical protein [Arabidopsis thaliana] &gt;gi|18377795|gb|AAL67047.1| unknown protein [Arabidopsis thaliana] &gt;gi|21280851|gb|AAM45097.1| unknown protein [Arabidopsis thaliana]	1.62192e-21	gi|15229684|ref|NP_190584.1|	unknown protein [Arabidopsis thaliana] &gt;gi|6522936|emb|CAB62123.1| putative protein [Arabidopsis thaliana] &gt;gi|91806552|gb|ABE66003.1| unknown [Arabidopsis thaliana]	2.11829e-21	LSE0031	A Uncharacterized protein	Function unknown	106.686	7.36806e-24
locus449	musa_c4_small_c16272	ATCATCGCAAGGAATCCAAG	60.036	44	CGGACGTAGAAGATGGTGGT	59.989	323	280	CCAGCG	6	CCAGCGCCAGCGCCAGCGCC	20	212	2	1		No hits found
locus450	musa_c4_small_c16317	ATAGACCAGGAAGGCTGGCT	60.233	2	CCTCAATCGAGAAATCGAGC	59.917	405	404	GAC	3	GACGACGACGACGA	14	48	1	2	gi|262474798|gb|ACY66928.1|	4-coumarate:CoA ligase [Eucalyptus camaldulensis]	3.70726e-59	gi|261286637|gb|ACX68559.1|	4-coumarate:CoA ligase [Eucalyptus camaldulensis]	3.70726e-59	gi|73665529|gb|AAZ79469.1|	4-coumarate:coenzyme A ligase [Eucalyptus camaldulensis]	3.70726e-59	KOG1176	Acyl-CoA synthetase	Lipid transport and metabolism	218.394	1.31032e-57
locus451	musa_c4_small_c16329	AAGGGGGATTCTAGAGGGGT	60.144	84	TCCATTGCTAGTCGCTTCCT	59.978	199	116	GGT	3	GGTGGTGGTGGTGGTG	16	115	0	3	gi|297601686|ref|NP_001051268.2|	Os03g0748400 [Oryza sativa Japonica Group] &gt;gi|255674896|dbj|BAF13182.2| Os03g0748400 [Oryza sativa Japonica Group]	1.14482e-26	gi|108711078|gb|ABF98873.1|	protein kinase family protein, putative, expressed [Oryza sativa (japonica cultivar-group)] &gt;gi|215687384|dbj|BAG91949.1| unnamed protein product [Oryza sativa Japonica Group]	1.14482e-26	gi|18087676|gb|AAL58968.1|AC091811_17	SRPK4 [Oryza sativa Japonica Group] &gt;gi|108711079|gb|ABF98874.1| protein kinase family protein, putative, expressed [Oryza sativa (japonica cultivar-group)] &gt;gi|125545722|gb|EAY91861.1| hypothetical protein OsI_13507 [Oryza sativa Indica Group] &gt;gi|125587920|gb|EAZ28584.1| hypothetical protein OsJ_12569 [Oryza sativa Japonica Group]	1.14482e-26	KOG1290	Serine/threonine protein kinase	Signal transduction mechanisms	113.62	1.59747e-26
locus452	musa_c4_small_c16332	AGGGTGGCATGCTTCTCTAC	59.313	15	GAGACAACTCGACCCAGAGC	59.993	335	321	TC	2	TCTCTCTCTCTCTCTC	16	66	1	3	gi|225425240|ref|XP_002267220.1|	PREDICTED: hypothetical protein [Vitis vinifera]	9.00065e-36	gi|225451597|ref|XP_002275779.1|	PREDICTED: hypothetical protein [Vitis vinifera]	1.69745e-34	gi|194689878|gb|ACF79023.1|	unknown [Zea mays]	2.45111e-33	KOG0456	Aspartate kinase	Amino acid transport and metabolism	140.969	4.3523e-34
locus453	musa_c4_small_c16339	TTGACTTGTCGCGTCTTCAC	60.032	3	TGTGGCCATCTGAACAACAT	59.967	545	543	CGC	3	CGCCGCCGCCGC	12	132	3	4	gi|102139973|gb|ABF70108.1|	hypothetical protein MBP_91N22.4 [Musa balbisiana]	8.39986e-70	gi|225462338|ref|XP_002268937.1|	PREDICTED: hypothetical protein [Vitis vinifera] &gt;gi|147857570|emb|CAN83082.1| hypothetical protein [Vitis vinifera] &gt;gi|297736088|emb|CBI24126.3| unnamed protein product [Vitis vinifera]	1.4089e-60	gi|218188843|gb|EEC71270.1|	hypothetical protein OsI_03268 [Oryza sativa Indica Group]	1.26485e-55	KOG3371	Uncharacterized conserved protein	Function unknown	120.939	8.29239e-52
locus454	musa_c4_small_c16349	GTTTGAACGACCAGCCTCAT	60.119	383	TGATTGCCCTCAAGGTCTTT	59.67	505	123	TTA	3	TTATTATTATTATTATTATT	20	441	4	1		No hits found
locus455	musa_c4_small_c16378	GAAGCTCCGAAGCAAAACAC	60	239	TGATATGGGGTAACCCTGGA	60.006	837	599	CAG	3	CAGCAGCAGCAGCAG	15	713	0	5	gi|147843803|emb|CAN81604.1|	hypothetical protein [Vitis vinifera]	2.10461e-27	gi|218187182|gb|EEC69609.1|	hypothetical protein OsI_38981 [Oryza sativa Indica Group]	4.68858e-27	gi|225432963|ref|XP_002284428.1|	PREDICTED: hypothetical protein [Vitis vinifera]	6.12347e-27	LSE0154	A MATH domain	General function prediction only	80.1073	1.16807e-15
locus456	musa_c4_small_c16382	TTGCAGGTCACACACTTTCAG	59.93	41	CACTCAGCATAGCAGCGAAC	59.77	397	357	TTTTA	5	TTTTATTTTATTTTA	15	70	4	0		No hits found
locus457	musa_c4_small_c16426	GGAAGCAGCAAGACAAGAGG	60.134	67	CCGAACTCTTCGGTGATGAT	60.073	633	567	GTG	3	GTGGTGGTGGTGGT	14	99	1	2	gi|255582714|ref|XP_002532135.1|	UDP-glucosyltransferase, putative [Ricinus communis] &gt;gi|223528194|gb|EEF30255.1| UDP-glucosyltransferase, putative [Ricinus communis]	2.23166e-20	gi|125549302|gb|EAY95124.1|	hypothetical protein OsI_16941 [Oryza sativa Indica Group]	1.44652e-19	gi|116310390|emb|CAH67400.1|	OSIGBa0137D06.1 [Oryza sativa (indica cultivar-group)]	1.44652e-19
locus458	musa_c4_small_c16518	TGCACTTCCATCCTTTTTCC	60.051	3	TCGTCATCGTTCAGCAACTC	59.992	378	376	CGC	3	CGCCGCCGCCGC	12	341	1	3	gi|242044750|ref|XP_002460246.1|	hypothetical protein SORBIDRAFT_02g025330 [Sorghum bicolor] &gt;gi|241923623|gb|EER96767.1| hypothetical protein SORBIDRAFT_02g025330 [Sorghum bicolor]	1.85649e-13	gi|222641625|gb|EEE69757.1|	hypothetical protein OsJ_29457 [Oryza sativa Japonica Group]	1.85649e-13	gi|218202191|gb|EEC84618.1|	hypothetical protein OsI_31464 [Oryza sativa Indica Group]	1.85649e-13	KOG1052	Glutamate-gated kainate-type ion channel receptor subunit GluR5 and related subunits	Inorganic ion transport and metabolism;Amino acid transport and metabolism;Signal transduction mechanisms	65.855	8.66773e-12
locus459	musa_c4_small_c16521	GGCCATTCAGTTCAAACGAT	59.939	292	ACAGTCCACATAACTCGGGG	59.844	501	210	AAAG	4	AAAGAAAGAAAGA	13	396	2	2	gi|222619946|gb|EEE56078.1|	hypothetical protein OsJ_04901 [Oryza sativa Japonica Group]	2.35518e-31	gi|115442469|ref|NP_001045514.1|	Os01g0968000 [Oryza sativa Japonica Group] &gt;gi|57899860|dbj|BAD87696.1| pentatricopeptide (PPR) repeat-containing protein-like [Oryza sativa Japonica Group] &gt;gi|113535045|dbj|BAF07428.1| Os01g0968000 [Oryza sativa Japonica Group]	2.35518e-31	gi|297739451|emb|CBI29633.3|	unnamed protein product [Vitis vinifera]	4.44168e-30
locus460	musa_c4_small_c16533	CGCACGTAAGCTCTACCCTC	60.037	55	GATTCGGGTCAACAAAGGAA	59.91	340	286	CGC	3	CGCCGCCGCCGCC	13	296	1	2		No hits found
locus461	musa_c4_small_c16585	CAACCATCGTGCAGAAGAAA	59.84	21	TATCAAAGGGATTTGGTGCC	59.762	310	290	TGG	3	TGGTGGTGGTGG	12	262	3	0	gi|148905912|gb|ABR16117.1|	unknown [Picea sitchensis]	3.56705e-20	gi|225445750|ref|XP_002271781.1|	PREDICTED: hypothetical protein [Vitis vinifera]	1.03785e-19	gi|297743713|emb|CBI36596.3|	unnamed protein product [Vitis vinifera]	5.1508e-19	KOG0251	Clathrin assembly protein AP180 and related proteins, contain ENTH domain	Signal transduction mechanisms;Intracellular trafficking, secretion, and vesicular transport	86.6557	2.0912e-18
locus462	musa_c4_small_c16619	GCAAAGGGAAGTCACAGTCC	59.703	101	TCTACGCATGCTCGATGAAC	59.979	627	527	AATT	4	AATTAATTAATTA	13	122	4	0	gi|225428366|ref|XP_002280118.1|	PREDICTED: hypothetical protein [Vitis vinifera]	1.63786e-88	gi|297744446|emb|CBI37708.3|	unnamed protein product [Vitis vinifera]	1.63805e-88	gi|75337608|sp|Q9ST27.1|PHOT2_ORYSJ	RecName: Full=Phototropin-2; AltName: Full=Non-phototropic hypocotyl protein 1B; Short=OsNPH1B &gt;gi|6006310|dbj|BAA84779.1| nonphototrophic hypocotyl 1b [Oryza sativa Japonica Group] &gt;gi|38344593|emb|CAD40495.2| OSJNBa0079M09.13 [Oryza sativa (japonica cultivar-group)] &gt;gi|116308943|emb|CAH66070.1| OSIGBa0092O07.5 [Oryza sativa (indica cultivar-group)]	1.50272e-86	LSE3802	A Protein kinase with redox-sensing domain (nonphototropic hypocotyl)	Signal transduction mechanisms	229.18	1.97781e-82
locus463	musa_c4_small_c16620	CTCTTTGGTTCCGTTTCTCG	59.846	51	TTTCTTATAGCGGTGGTCGG	60.089	191	141	GCT	3	GCTGCTGCTGCT	12	126	3	0	gi|115451783|ref|NP_001049492.1|	Os03g0237000 [Oryza sativa Japonica Group] &gt;gi|27357978|gb|AAO06970.1| Putative endosomal protein [Oryza sativa Japonica Group] &gt;gi|108707053|gb|ABF94848.1| Endomembrane protein 70 containing protein, expressed [Oryza sativa (japonica cultivar-group)] &gt;gi|113547963|dbj|BAF11406.1| Os03g0237000 [Oryza sativa Japonica Group] &gt;gi|125585538|gb|EAZ26202.1| hypothetical protein OsJ_10070 [O…	1.45442e-34	gi|226500098|ref|NP_001148980.1|	LOC100282600 [Zea mays] &gt;gi|195623750|gb|ACG33705.1| transmembrane 9 superfamily protein member 1 precursor [Zea mays]	1.60805e-33	gi|242041617|ref|XP_002468203.1|	hypothetical protein SORBIDRAFT_01g041650 [Sorghum bicolor] &gt;gi|241922057|gb|EER95201.1| hypothetical protein SORBIDRAFT_01g041650 [Sorghum bicolor]	2.74292e-33	KOG1277	Endosomal membrane proteins, EMP70	Intracellular trafficking, secretion, and vesicular transport	137.502	2.14025e-33
locus464	musa_c4_small_c16634	GAGCCCAGAATTCCAAATCC	60.777	37	GAAGGGGAAGATGAGGAAGC	60.154	322	286	GAG	3	GAGGAGGAGGAGGAG	15	76	0	3	gi|255572262|ref|XP_002527070.1|	amino acid transporter, putative [Ricinus communis] &gt;gi|223533575|gb|EEF35314.1| amino acid transporter, putative [Ricinus communis]	7.42799e-18	gi|255572268|ref|XP_002527073.1|	amino acid transporter, putative [Ricinus communis] &gt;gi|223533578|gb|EEF35317.1| amino acid transporter, putative [Ricinus communis]	1.65478e-17	gi|224057048|ref|XP_002299117.1|	neutral amino acid transport protein [Populus trichocarpa] &gt;gi|222846375|gb|EEE83922.1| neutral amino acid transport protein [Populus trichocarpa]	1.65478e-17	KOG1287	Amino acid transporters	Amino acid transport and metabolism	84.3445	1.31108e-17
locus465	musa_c4_small_c16652	CTCGTTTCGTTTCTGGTGGT	60.149	34	AGAAGGAGCTGAGGGAGGAG	60.088	157	124	TCC	3	TCCTCCTCCTCC	12	119	0	5		No hits found
locus466	musa_c4_small_c16674	TGGACTTCTTCATCCAAGGG	60.042	35	AGATCGTGGTTCAATACGGC	59.962	340	306	AGG	3	AGGAGGAGGAGG	12	245	3	0		No hits found
locus467	musa_c4_small_c16696	GCATCTTCACATATCGCACG	60.251	170	CCCATCTCCTGTTTGTTCGT	59.966	266	97	GACA	4	GACAGACAGACAG	13	231	3	0		No hits found
locus468	musa_c4_small_c16733	CTTTTCCCCCTCCCTCTGT	60.431	12	ATTTGCGGGTGTAGACCTTG	59.993	300	289	TC	2	TCTCTCTCTCTC	12	33	1	2		No hits found
locus469	musa_c4_small_c16799	GAGAGAGATCAATTTGCGGC	59.923	87	GTGCAAATCACTTGCGACAG	60.459	198	112	TGA	3	TGATGATGATGATGAT	16	163	0	4	gi|125581552|gb|EAZ22483.1|	hypothetical protein OsJ_06149 [Oryza sativa Japonica Group]	1.7073e-06	gi|297598952|ref|NP_001046483.2|	Os02g0260500 [Oryza sativa Japonica Group] &gt;gi|47497898|dbj|BAD20082.1| intracellular protein transport protein USO1-like [Oryza sativa Japonica Group] &gt;gi|47497922|dbj|BAD20128.1| intracellular protein transport protein USO1-like [Oryza sativa Japonica Group] &gt;gi|255670776|dbj|BAF08397.2| Os02g0260500 [Oryza sativa Japonica Group]	1.7073e-06
locus470	musa_c4_small_c16811	TTCTCATGCACACATCAACG	59.248	14	ACAAGCGAGGAGACAAGGAA	59.989	377	364	AAG	3	AAGAAGAAGAAGAA	14	53	0	3	gi|297734539|emb|CBI16590.3|	unnamed protein product [Vitis vinifera]	3.41669e-14	gi|225453523|ref|XP_002275629.1|	PREDICTED: similar to putative bHLH transcription factor [Vitis vinifera]	3.41669e-14	gi|255541166|ref|XP_002511647.1|	DNA binding protein, putative [Ricinus communis] &gt;gi|223548827|gb|EEF50316.1| DNA binding protein, putative [Ricinus communis]	4.46233e-14	LSE0107	A bHLH transcription factor	Transcription;Signal transduction mechanisms	62.3882	1.37753e-10
locus471	musa_c4_small_c16825	TGTCGAGTTGCCAGAAGTTG	60.025	30	AGAAGTCAAATGCTGCAGGG	60.397	375	346	CCAT	4	CCATCCATCCATCCATCCA	19	335	4	0	gi|225423730|ref|XP_002278252.1|	PREDICTED: hypothetical protein [Vitis vinifera] &gt;gi|297737954|emb|CBI27155.3| unnamed protein product [Vitis vinifera]	8.82265e-39	gi|225464818|ref|XP_002269090.1|	PREDICTED: hypothetical protein [Vitis vinifera] &gt;gi|296087512|emb|CBI34101.3| unnamed protein product [Vitis vinifera]	1.61991e-37	gi|238015068|gb|ACR38569.1|	unknown [Zea mays]	2.7473e-37	KOG3373	Glycine cleavage system H protein (lipoate-binding)	Amino acid transport and metabolism	134.035	1.80931e-39
locus472	musa_c4_small_c16847	CATCGACGGAATCGAAACTT	60.074	0	AAGAAATCGACCGCATCAAC	60.081	82	83	TTCC	4	TTCCTTCCTTCCTTC	15	38	0	3		No hits found
locus473	musa_c4_small_c16860	CATGATTACGTTCGGTGTCG	59.988	520	TCTCACAGCAGTCCCACTTG	60.022	786	267	CCA	3	CCACCACCACCACCACCA	18	588	2	3	gi|255587075|ref|XP_002534125.1|	protein phosphatase pp2a regulatory subunit B, putative [Ricinus communis] &gt;gi|223525820|gb|EEF28262.1| protein phosphatase pp2a regulatory subunit B, putative [Ricinus communis]	9.8635e-65	gi|224128562|ref|XP_002329034.1|	predicted protein [Populus trichocarpa] &gt;gi|222839705|gb|EEE78028.1| predicted protein [Populus trichocarpa]	6.39333e-64	gi|297743108|emb|CBI35975.3|	unnamed protein product [Vitis vinifera]	8.34995e-64	KOG1354	Serine/threonine protein phosphatase 2A, regulatory subunit	Signal transduction mechanisms	225.713	1.73511e-59
locus474	musa_c4_small_c16898	CTCCTTCCACAGACAGCTCC	59.986	44	CTTCCCCAGCAACATCTCTC	59.803	139	96	GAG	3	GAGGAGGAGGAGGAGGAGGA	20	100	2	1	gi|226499570|ref|NP_001140351.1|	hypothetical protein LOC100272399 [Zea mays] &gt;gi|194699118|gb|ACF83643.1| unknown [Zea mays]	1.7533e-11	gi|242081409|ref|XP_002445473.1|	hypothetical protein SORBIDRAFT_07g020070 [Sorghum bicolor] &gt;gi|241941823|gb|EES14968.1| hypothetical protein SORBIDRAFT_07g020070 [Sorghum bicolor]	6.66253e-11	gi|194707576|gb|ACF87872.1|	unknown [Zea mays]	1.48426e-10	LSE0472	A Uncharacterized protein	Function unknown	50.0618	4.77917e-07
locus475	musa_c4_small_c16913	GAGAGCAACGTAAACGAGCC	60.022	20	CGGAGTTCTCTTTTTGTGCC	59.853	197	178	CCG	3	CCGCCGCCGCCG	12	121	1	3		No hits found
locus476	musa_c4_small_c16924	TCATTGTTGGCATGCTTGAT	60.08	331	ATTTCTGTAGTGGCGTTGCC	60.14	473	143	AAGA	4	AAGAAAGAAAGAAA	14	365	1	2	gi|5326994|emb|CAB46363.1|	DNA topoisomerase I [Daucus carota]	4.38599e-45	gi|297739132|emb|CBI28783.3|	unnamed protein product [Vitis vinifera]	2.17674e-44	gi|225446979|ref|XP_002265386.1|	PREDICTED: hypothetical protein [Vitis vinifera]	2.17674e-44	KOG0981	DNA topoisomerase I	Replication, recombination and repair	169.474	6.35574e-43
locus477	musa_c4_small_c16970	GGGCTCCTTCACACCATAAA	59.933	136	ACGGGGCTAGAGAGAGAAGG	59.972	439	304	TC	2	TCTCTCTCTCT	11	251	2	2		No hits found
locus478	musa_c4_small_c16977	GAGGACCTAATGATGGGCAA	59.894	24	TTGGCTGGATCACAAAATCA	60.049	273	250	AGCTTT	6	AGCTTTAGCTTTAGCTTT	18	96	0	3		No hits found
locus479	musa_c4_small_c16981	AAATCCTCTGTTTCCTTGGC	58.24	14	GCTGAGTTTCCTGCTCATCC	59.957	316	303	CGA	3	CGACGACGACGA	12	35	0	3	gi|225470365|ref|XP_002270799.1|	PREDICTED: hypothetical protein [Vitis vinifera]	8.64963e-53	gi|255555981|ref|XP_002519025.1|	Splicing factor 3B subunit, putative [Ricinus communis] &gt;gi|223541688|gb|EEF43236.1| Splicing factor 3B subunit, putative [Ricinus communis]	8.64963e-53	gi|224113969|ref|XP_002316630.1|	predicted protein [Populus trichocarpa] &gt;gi|222859695|gb|EEE97242.1| predicted protein [Populus trichocarpa]	1.63125e-51	KOG2330	Splicing factor 3b, subunit 2	RNA processing and modification	136.346	9.1821e-33
locus480	musa_c4_small_c16981	GGATGAGCAGGAAACTCAGC	59.957	297	ACATCTGGCCTTGAGCAAAT	59.7	407	111	AAG	3	AAGAAGAAGAAG	12	341	0	3	gi|225470365|ref|XP_002270799.1|	PREDICTED: hypothetical protein [Vitis vinifera]	8.64963e-53	gi|255555981|ref|XP_002519025.1|	Splicing factor 3B subunit, putative [Ricinus communis] &gt;gi|223541688|gb|EEF43236.1| Splicing factor 3B subunit, putative [Ricinus communis]	8.64963e-53	gi|224113969|ref|XP_002316630.1|	predicted protein [Populus trichocarpa] &gt;gi|222859695|gb|EEE97242.1| predicted protein [Populus trichocarpa]	1.63125e-51	KOG2330	Splicing factor 3b, subunit 2	RNA processing and modification	136.346	9.1821e-33
locus481	musa_c4_small_c16989	TGCCATCAGAGGCTCCTAGT	59.973	64	CATCAAAAAGCCCACCATTT	59.801	359	296	TTGT	4	TTGTTTGTTTGTTTGTT	17	200	0	4		No hits found
locus482	musa_c4_small_c17004	CTTCTCCAAACTCCACCGTC	59.697	39	CTCGCTCTTTCAGTTCCACC	59.989	523	485	CGG	3	CGGCGGCGGCGG	12	99	3	2	gi|222635280|gb|EEE65412.1|	hypothetical protein OsJ_20750 [Oryza sativa Japonica Group]	1.56646e-19	gi|115467310|ref|NP_001057254.1|	Os06g0238000 [Oryza sativa Japonica Group] &gt;gi|51535149|dbj|BAD37861.1| arm repeat-containing protein-like [Oryza sativa Japonica Group] &gt;gi|51535813|dbj|BAD37898.1| arm repeat-containing protein-like [Oryza sativa Japonica Group] &gt;gi|113595294|dbj|BAF19168.1| Os06g0238000 [Oryza sativa Japonica Group]	1.56652e-19	gi|242049174|ref|XP_002462331.1|	hypothetical protein SORBIDRAFT_02g023920 [Sorghum bicolor] &gt;gi|241925708|gb|EER98852.1| hypothetical protein SORBIDRAFT_02g023920 [Sorghum bicolor]	6.97064e-16	LSE0095	A Uncharacterized protein, contains U-box domain and Armadillo/beta-catenin-like repeats	Function unknown	49.6766	2.96042e-12
locus483	musa_c4_small_c17007	AGGGCTTCGCGTCTTCTATT	60.36	45	AAGTCCAAGCAGATGAAGCAG	59.63	184	140	GTTTGT	6	GTTTGTGTTTGTGTTTGTGTTT	22	143	0	3	gi|253684301|gb|ACT33369.1|	mago nashi [Lycoris radiata]	1.36823e-16	gi|42565403|gb|AAS20975.1|	mago nashi-like protein [Hyacinthus orientalis]	1.36823e-16	gi|242077911|ref|XP_002443724.1|	hypothetical protein SORBIDRAFT_07g000840 [Sorghum bicolor] &gt;gi|241940074|gb|EES13219.1| hypothetical protein SORBIDRAFT_07g000840 [Sorghum bicolor]	3.04809e-16	KOG3392	Exon-exon junction complex, Magoh component	RNA processing and modification	82.8037	3.11708e-17
locus484	musa_c4_small_c17020	AGCGACAACTTCTTCCTCCA	59.989	114	GAGGACGAAAGGGTAGGGAG	60.067	288	175	CCTCCTC	7	CCTCCTCCCTCCTCCCTCCTCC	22	241	3	0		No hits found
locus485	musa_c4_small_c17024	GCCTCTCCATTGCCAAAATA	60.038	197	AATCACCCAGCAAAGGAATG	59.933	702	506	CAC	3	CACCACCACCACC	13	429	1	4	gi|4322321|gb|AAD16013.1|	amino acid transporter [Nepenthes alata]	1.99046e-87	gi|224083500|ref|XP_002307053.1|	amino acid permease [Populus trichocarpa] &gt;gi|222856502|gb|EEE94049.1| amino acid permease [Populus trichocarpa]	9.59165e-77	gi|225459639|ref|XP_002285879.1|	PREDICTED: hypothetical protein isoform 2 [Vitis vinifera]	1.34813e-75	KOG1303	Amino acid transporters	Amino acid transport and metabolism	213.772	2.13648e-73
locus486	musa_c4_small_c17037	ACAAGAACCCAGACGCAATC	60.119	142	AGAGCTCTGGCCTTCGTCTT	60.67	357	216	CTG	3	CTGCTGCTGCTGC	13	303	0	3	gi|225431625|ref|XP_002262704.1|	PREDICTED: hypothetical protein [Vitis vinifera]	1.63894e-09	gi|147785382|emb|CAN66286.1|	hypothetical protein [Vitis vinifera]	1.63894e-09	gi|255571387|ref|XP_002526642.1|	Spotted leaf protein, putative [Ricinus communis] &gt;gi|223534034|gb|EEF35754.1| Spotted leaf protein, putative [Ricinus communis]	5.82919e-07
locus487	musa_c4_small_c17063	ATTCTCACTCCCAATCGTCG	60.073	72	AGGATCACTCTCCAGCCTCA	59.945	566	495	GGA	3	GGAGGAGGAGGA	12	177	2	1	gi|225447799|ref|XP_002266729.1|	PREDICTED: hypothetical protein [Vitis vinifera]	7.92369e-79	gi|224092490|ref|XP_002309632.1|	predicted protein [Populus trichocarpa] &gt;gi|222855608|gb|EEE93155.1| predicted protein [Populus trichocarpa]	4.9746e-73	gi|297834888|ref|XP_002885326.1|	hypothetical protein ARALYDRAFT_479490 [Arabidopsis lyrata subsp. lyrata] &gt;gi|297331166|gb|EFH61585.1| hypothetical protein ARALYDRAFT_479490 [Arabidopsis lyrata subsp. lyrata]	2.09002e-71	KOG0446	Vacuolar sorting protein VPS1, dynamin, and related proteins	Intracellular trafficking, secretion, and vesicular transport;General function prediction only	152.525	1.66173e-37
locus488	musa_c4_small_c17104	TGCTTGGCTAAAACCCATTC	60.074	119	TAAAACCTCACGGGTTTGCT	59.609	283	165	AAAG	4	AAAGAAAGAAAGAAA	15	165	4	0		No hits found
locus489	musa_c4_small_c17137	AGCCCCAACAACACAACAG	59.581	15	CTCGTTAAGCAAAAGCTGGG	60.011	413	399	CCG	3	CCGCCGCCGCCG	12	42	3	2	gi|242061190|ref|XP_002451884.1|	hypothetical protein SORBIDRAFT_04g009220 [Sorghum bicolor] &gt;gi|241931715|gb|EES04860.1| hypothetical protein SORBIDRAFT_04g009220 [Sorghum bicolor]	1.76611e-68	gi|115468108|ref|NP_001057653.1|	Os06g0482200 [Oryza sativa Japonica Group] &gt;gi|51535066|dbj|BAD37655.1| unknown protein [Oryza sativa Japonica Group] &gt;gi|113595693|dbj|BAF19567.1| Os06g0482200 [Oryza sativa Japonica Group] &gt;gi|215767528|dbj|BAG99756.1| unnamed protein product [Oryza sativa Japonica Group] &gt;gi|218198195|gb|EEC80622.1| hypothetical protein OsI_22996 [Oryza sativa Indica Group] &gt;gi|222635597|gb|EEE6…	3.91711e-68	gi|125574112|gb|EAZ15396.1|	hypothetical protein OsJ_30806 [Oryza sativa Japonica Group]	3.2768e-67
locus490	musa_c4_small_c17146	GAAGATGACGACGACGAAGG	60.801	1	TTTGGATCGGAGGAAGACAG	60.187	380	380	GGA	3	GGAGGAGGAGGA	12	28	1	3		No hits found
locus491	musa_c4_small_c17161	AAAATCCCCATTCTTCGTCC	60.131	73	GACCTTCTCGTCGTACTCGG	59.867	482	410	AAG	3	AAGAAGAAGAAGA	13	115	2	0	gi|90265194|emb|CAH67633.1|	B0812A04.3 [Oryza sativa (indica cultivar-group)] &gt;gi|125548607|gb|EAY94429.1| hypothetical protein OsI_16199 [Oryza sativa Indica Group] &gt;gi|125590644|gb|EAZ30994.1| hypothetical protein OsJ_15076 [Oryza sativa Japonica Group]	2.36197e-60	gi|195638802|gb|ACG38869.1|	prohibitin [Zea mays]	3.08483e-60	gi|162462211|ref|NP_001104967.1|	prohibitin2 [Zea mays] &gt;gi|7716458|gb|AAF68385.1|AF236369_1 prohibitin [Zea mays] &gt;gi|238014248|gb|ACR38159.1| unknown [Zea mays]	3.08483e-60	KOG3083	Prohibitin	Posttranslational modification, protein turnover, chaperones	206.838	3.76388e-54
locus492	musa_c4_small_c17181	TCAAGATTTCTGCATGTAGCTG	58.201	11	CATTTACTCCACCCGTTGCT	59.993	152	142	CT	2	CTCTCTCTCTCTCTCTCT	18	37	0	4		No hits found
locus493	musa_c4_small_c17198	CCGTTGTTCTCCTTCTGCTG	60.964	37	GTCGCGGAATTTGTTGGTAT	59.829	343	307	CGT	3	CGTCGTCGTCGTC	13	79	3	0	gi|225440608|ref|XP_002273795.1|	PREDICTED: hypothetical protein [Vitis vinifera]	1.75773e-60	gi|297740250|emb|CBI30432.3|	unnamed protein product [Vitis vinifera]	1.75789e-60	gi|224139008|ref|XP_002322957.1|	predicted protein [Populus trichocarpa] &gt;gi|222867587|gb|EEF04718.1| predicted protein [Populus trichocarpa]	1.60085e-58
locus494	musa_c4_small_c17241	AATTAGGGCTTGTGAATGCG	60.096	30	AAAGGGTGGAGGAGGAAGAA	60.045	214	185	TTG	3	TTGTTGTTGTTG	12	73	0	3		No hits found
locus495	musa_c4_small_c17265	GCGACAACGACGATGACTAA	59.871	262	CATGACCTGCATCCTAGAGAGA	59.454	385	124	ATC	3	ATCATCATCATC	12	322	2	1		No hits found
locus496	musa_c4_small_c17270	TGTTTCCAGCTGTACTCGGC	61.375	15	GGTACGGTCCGTCTTTCGTA	59.993	282	268	GCAG	4	GCAGGCAGGCAGG	13	66	3	0		No hits found
locus497	musa_c4_small_c17301	CCAATGGCTTCTCCTATCCA	60.029	49	CCAGAGATGGAGGTGGTTGT	59.962	169	121	CTCCAT	6	CTCCATCTCCATCTCCATCTC	21	71	0	3		No hits found								KOG4197	FOG: PPR repeat	General function prediction only	45.4394	7.6166e-06
locus498	musa_c4_small_c17322	GATTGAGGAGCTTAACATGGG	58.659	5	AGGAGCGAAAGCAGGTACAA	60.015	210	206	CGA	3	CGACGACGACGACGA	15	27	0	4	gi|242060710|ref|XP_002451644.1|	hypothetical protein SORBIDRAFT_04g005150 [Sorghum bicolor] &gt;gi|241931475|gb|EES04620.1| hypothetical protein SORBIDRAFT_04g005150 [Sorghum bicolor]	4.25326e-10	gi|226500226|ref|NP_001150423.1|	LOC100284053 [Zea mays] &gt;gi|195639144|gb|ACG39040.1| dimethyladenosine transferase [Zea mays]	4.25326e-10	gi|297743975|emb|CBI36945.3|	unnamed protein product [Vitis vinifera]	1.61624e-09	KOG0820	Ribosomal RNA adenine dimethylase	RNA processing and modification	62.7734	3.26152e-11
locus499	musa_c4_small_c17325	GTGCGCTGAGCATACACACT	60.088	227	TCGCTCTCTCTCTCACGACA	60.005	367	141	TGTT	4	TGTTTGTTTGTTT	13	284	3	1		No hits found
locus500	musa_c4_small_c17387	TTCCTCCCCTGTCTCTTCCT	60.186	7	GGTGCTGCTAGTTGGTTGGT	60.179	160	154	CTC	3	CTCCTCCTCCTC	12	49	3	0		No hits found
locus501	musa_c4_small_c17419	GTAAGAGGAAGTGGCGCAAG	60.015	224	CACTGGGATTACAGATCACCC	59.274	448	225	TC	2	TCTCTCTCTCT	11	408	2	1	gi|225427354|ref|XP_002279625.1|	PREDICTED: hypothetical protein [Vitis vinifera] &gt;gi|297742182|emb|CBI33969.3| unnamed protein product [Vitis vinifera]	6.13227e-30	gi|225427338|ref|XP_002279355.1|	PREDICTED: hypothetical protein [Vitis vinifera] &gt;gi|297742171|emb|CBI33958.3| unnamed protein product [Vitis vinifera]	2.29513e-29	gi|125525836|gb|EAY73950.1|	hypothetical protein OsI_01835 [Oryza sativa Indica Group]	2.29616e-29	KOG0143	Iron/ascorbate family oxidoreductases	Secondary metabolites biosynthesis, transport and catabolism;General function prediction only	96.6709	4.11578e-25
locus502	musa_c4_small_c17424	TGTAACTTCCCGTTCGTTGA	59.17	1	ATGACATTGATCGAGCCACA	60.08	346	346	CCG	3	CCGCCGCCGCCGC	13	180	3	0		No hits found
locus503	musa_c4_small_c17464	GAGAGGGAGAACAACAAGCG	59.989	80	GGAAGGATGATGACAATGGG	60.135	419	340	GCG	3	GCGGCGGCGGCGG	13	107	1	3	gi|255568251|ref|XP_002525100.1|	BRASSINAZOLE-RESISTANT 1 protein, putative [Ricinus communis] &gt;gi|223535559|gb|EEF37227.1| BRASSINAZOLE-RESISTANT 1 protein, putative [Ricinus communis]	9.03921e-24	gi|297607520|ref|NP_001060100.2|	Os07g0580500 [Oryza sativa Japonica Group] &gt;gi|255677919|dbj|BAF22014.2| Os07g0580500 [Oryza sativa Japonica Group]	1.18056e-23	gi|33146833|dbj|BAC79822.1|	putative mature anther-specific protein LAT61 [Oryza sativa Japonica Group] &gt;gi|125600852|gb|EAZ40428.1| hypothetical protein OsJ_24880 [Oryza sativa Japonica Group] &gt;gi|215741323|dbj|BAG97818.1| unnamed protein product [Oryza sativa Japonica Group] &gt;gi|218199902|gb|EEC82329.1| hypothetical protein OsI_26618 [Oryza sativa Indica Group]	1.18056e-23	LSE0468	A Predicted glycosylhydrolase	Carbohydrate transport and metabolism;General function prediction only	105.145	1.10539e-23
locus504	musa_c4_small_c17489	CAAGAGATGCGACGAAAACA	59.988	71	AGACGCCTCCTTCTTTGTCA	59.989	305	235	CTG	3	CTGCTGCTGCTGC	13	167	0	3		No hits found
locus505	musa_c4_small_c17496	TTCCAGAGAAGCTGAGGGAA	60.065	29	GCCAGGATCAGAAAGAGCAG	60.096	271	243	TAT	3	TATTATTATTAT	12	235	0	3	gi|302143220|emb|CBI20515.3|	unnamed protein product [Vitis vinifera]	3.55607e-47	gi|225461110|ref|XP_002279640.1|	PREDICTED: hypothetical protein [Vitis vinifera]	3.55607e-47	gi|147769521|emb|CAN70226.1|	hypothetical protein [Vitis vinifera]	3.58781e-47	KOG1984	Vesicle coat complex COPII, subunit SFB3	Intracellular trafficking, secretion, and vesicular transport	131.339	2.69307e-47
locus506	musa_c4_small_c17503	GGTTTCCGATCGTTTCTCCT	60.443	131	GGTGCTAGGATTGGGAACCT	60.328	397	267	TCC	3	TCCTCCTCCTCCTC	14	154	4	1	gi|115480317|ref|NP_001063752.1|	Os09g0530900 [Oryza sativa Japonica Group] &gt;gi|52077215|dbj|BAD46259.1| unknown protein [Oryza sativa Japonica Group] &gt;gi|113631985|dbj|BAF25666.1| Os09g0530900 [Oryza sativa Japonica Group] &gt;gi|215740463|dbj|BAG97119.1| unnamed protein product [Oryza sativa Japonica Group] &gt;gi|222641967|gb|EEE70099.1| hypothetical protein OsJ_30104 [Oryza sativa Japonica Group]	8.69977e-11	gi|195615148|gb|ACG29404.1|	hypothetical protein [Zea mays]	4.31765e-10	gi|225431231|ref|XP_002267482.1|	PREDICTED: hypothetical protein [Vitis vinifera]	7.3648e-10	KOG4690	Uncharacterized conserved protein	Function unknown	65.0846	1.28564e-11
locus507	musa_c4_small_c17516	ATAGGGACAGTCATGGTGGC	59.81	46	TCAGGCACATCTGTTTCTCG	59.984	501	456	GAA	3	GAAGAAGAAGAAGAAG	16	157	2	1	gi|225440201|ref|XP_002278416.1|	PREDICTED: hypothetical protein [Vitis vinifera]	5.05685e-41	gi|297741709|emb|CBI32841.3|	unnamed protein product [Vitis vinifera]	5.05719e-41	gi|255567133|ref|XP_002524548.1|	suppressor of ty, putative [Ricinus communis] &gt;gi|223536178|gb|EEF37832.1| suppressor of ty, putative [Ricinus communis]	1.07831e-36	KOG1856	Transcription elongation factor SPT6	RNA processing and modification	82.0333	9.07803e-20
locus508	musa_c4_small_c17523	GTACACCAGCCACTTGGGTT	59.891	47	TGGAGTTTTGTTTGGGGAAG	59.942	304	258	TC	2	TCTCTCTCTCTCTCTCT	17	136	1	2	gi|297833046|ref|XP_002884405.1|	hypothetical protein ARALYDRAFT_317250 [Arabidopsis lyrata subsp. lyrata] &gt;gi|297330245|gb|EFH60664.1| hypothetical protein ARALYDRAFT_317250 [Arabidopsis lyrata subsp. lyrata]	8.96994e-14	gi|15228609|ref|NP_187019.1|	UNE7 (unfertilized embryo sac 7); acetylglucosaminyltransferase/ transferase, transferring glycosyl groups [Arabidopsis thaliana] &gt;gi|6091754|gb|AAF03464.1|AC009327_3 hypothetical protein [Arabidopsis thaliana]	8.96994e-14	gi|13605509|gb|AAK32748.1|AF361580_1	AT3g03690/T12J13_3 [Arabidopsis thaliana]	5.6044e-13	KOG0799	Branching enzyme	Carbohydrate transport and metabolism	55.4546	3.76662e-16
locus509	musa_c4_small_c17532	ATCGAGGTTTTGGAAGGGTT	59.805	128	TTGATACAACAAAATCCCACACA	60.138	380	253	TCT	3	TCTTCTTCTTCT	12	342	0	3		No hits found
locus510	musa_c4_small_c17536	AGTTCTTGTTGTCGTCGGCT	59.914	198	AGCAGTAACCCGGAAAGGAT	59.962	429	232	TAGA	4	TAGATAGATAGATAGA	16	332	1	2	gi|212721136|ref|NP_001131307.1|	hypothetical protein LOC100192620 [Zea mays] &gt;gi|194691138|gb|ACF79653.1| unknown [Zea mays]	9.16035e-20	gi|195622438|gb|ACG33049.1|	hypothetical protein [Zea mays]	2.01579e-19	gi|224067922|ref|XP_002302600.1|	predicted protein [Populus trichocarpa] &gt;gi|222844326|gb|EEE81873.1| predicted protein [Populus trichocarpa]	3.2512e-18
locus511	musa_c4_small_c17575	GTGGAGAAGAAGGGAGGAGG	60.186	6	GAACTCCTTGAGCTTCCACG	59.989	206	201	AGG	3	AGGAGGAGGAGGA	13	35	2	2	gi|224140221|ref|XP_002323483.1|	predicted protein [Populus trichocarpa] &gt;gi|222868113|gb|EEF05244.1| predicted protein [Populus trichocarpa]	1.80558e-23	gi|255556920|ref|XP_002519493.1|	metal ion binding protein, putative [Ricinus communis] &gt;gi|223541356|gb|EEF42907.1| metal ion binding protein, putative [Ricinus communis]	1.17034e-22	gi|224069555|ref|XP_002326372.1|	predicted protein [Populus trichocarpa] &gt;gi|222833565|gb|EEE72042.1| predicted protein [Populus trichocarpa]	4.4473e-22	KOG1603	Copper chaperone	Inorganic ion transport and metabolism	103.219	1.26757e-22
locus512	musa_c4_small_c17575	AGATTCGCCTACACTGCGAT	59.866	361	TATCCATCTTGTTCGCCTCC	60.036	780	420	GAC	3	GACGACGACGACG	13	744	2	2	gi|224140221|ref|XP_002323483.1|	predicted protein [Populus trichocarpa] &gt;gi|222868113|gb|EEF05244.1| predicted protein [Populus trichocarpa]	1.80558e-23	gi|255556920|ref|XP_002519493.1|	metal ion binding protein, putative [Ricinus communis] &gt;gi|223541356|gb|EEF42907.1| metal ion binding protein, putative [Ricinus communis]	1.17034e-22	gi|224069555|ref|XP_002326372.1|	predicted protein [Populus trichocarpa] &gt;gi|222833565|gb|EEE72042.1| predicted protein [Populus trichocarpa]	4.4473e-22	KOG1603	Copper chaperone	Inorganic ion transport and metabolism	103.219	1.26757e-22
locus513	musa_c4_small_c17577	TTTTTCTGTGGGCCTTTCAC	60.088	118	AGCCAATGGTGACATCATAAA	57.957	314	197	TTCA	4	TTCATTCATTCAT	13	256	4	0		No hits found
locus514	musa_c4_small_c17592	TTTTCCTGTTTTTCAACGGC	60.089	348	AGGGAGGCTAAAAGCAGAGG	59.976	494	147	CTGC	4	CTGCCTGCCTGCCT	14	374	0	5		No hits found
locus515	musa_c4_small_c17607	CTTCCCCTTCCAATTTCACA	59.903	64	CCCATTGGCACTCTCAATTT	59.933	188	125	GAA	3	GAAGAAGAAGAA	12	97	1	2		No hits found
locus516	musa_c4_small_c17610	CCGGTGTTCCTCAGTACCTC	59.574	14	TTGGCATCGATCAAAAATCA	60.012	232	219	TTCTT	5	TTCTTTTCTTTTCTTTTC	18	70	3	0		No hits found
locus517	musa_c4_small_c17624	ACCTTGCCGCAAATTACAAC	60.003	73	CAGTTCCCTTGTGCTGTCAA	59.873	302	230	GA	2	GAGAGAGAGAGA	12	248	1	2	gi|293333407|ref|NP_001169871.1|	hypothetical protein LOC100383765 [Zea mays] &gt;gi|224032103|gb|ACN35127.1| unknown [Zea mays]	1.2175e-12	gi|3021532|emb|CAA04994.1|	glucose-6-phosphate dehydrogenase [Nicotiana tabacum]	3.54238e-12	gi|3023818|sp|Q43839.1|G6PDC_SOLTU	RecName: Full=Glucose-6-phosphate 1-dehydrogenase, chloroplastic; Short=G6PD; Flags: Precursor &gt;gi|1197385|emb|CAA58775.1| glucose-6-phosphate dehydrogenase [Solanum tuberosum]	3.54238e-12	KOG0563	Glucose-6-phosphate 1-dehydrogenase	Carbohydrate transport and metabolism	71.2478	1.17561e-13
locus518	musa_c4_small_c17635	TGGACCATCAAAGTTGACCA	59.935	156	CCCACCCTCCTCTCTCCTC	61.155	345	190	AG	2	AGAGAGAGAGAGAGAGAGAGAGAGAGAG	28	300	1	4		No hits found
locus519	musa_c4_small_c17640	AAAGCTTGCTGCCTCATCAT	59.985	403	GGCAGTACGAGAGGAATGGA	60.218	648	246	CAG	3	CAGCAGCAGCAG	12	618	3	0	gi|225439137|ref|XP_002267006.1|	PREDICTED: hypothetical protein [Vitis vinifera]	3.1582e-18	gi|293331091|ref|NP_001168383.1|	hypothetical protein LOC100382152 [Zea mays] &gt;gi|223947907|gb|ACN28037.1| unknown [Zea mays]	1.5674e-17	gi|242069839|ref|XP_002450196.1|	hypothetical protein SORBIDRAFT_05g001810 [Sorghum bicolor] &gt;gi|241936039|gb|EES09184.1| hypothetical protein SORBIDRAFT_05g001810 [Sorghum bicolor]	1.01596e-16	KOG2669	Regulator of nuclear mRNA	RNA processing and modification	67.781	4.97516e-12
locus520	musa_c4_small_c17643	AAACTGCGAGCTTATTCCGA	59.982	257	CAAGCTGCAACAACTGAAGAA	59.255	396	140	TC	2	TCTCTCTCTCTCT	13	338	3	1	gi|125540597|gb|EAY86992.1|	hypothetical protein OsI_08386 [Oryza sativa Indica Group]	2.87858e-33	gi|115447773|ref|NP_001047666.1|	Os02g0665500 [Oryza sativa Japonica Group] &gt;gi|50251366|dbj|BAD28393.1| protein kinase-like [Oryza sativa Japonica Group] &gt;gi|50251841|dbj|BAD27770.1| protein kinase-like [Oryza sativa Japonica Group] &gt;gi|113537197|dbj|BAF09580.1| Os02g0665500 [Oryza sativa Japonica Group]	2.87858e-33	gi|242066442|ref|XP_002454510.1|	hypothetical protein SORBIDRAFT_04g032450 [Sorghum bicolor] &gt;gi|241934341|gb|EES07486.1| hypothetical protein SORBIDRAFT_04g032450 [Sorghum bicolor]	1.86584e-32	TWOG0129	Protein kinase, contains U-box domains	Signal transduction mechanisms	129.413	7.19652e-31
locus521	musa_c4_small_c17644	CGTTTCCTCTCCCCTAAACC	59.934	3	CCAACAGCAGACGCAGATAA	60.011	373	371	AAG	3	AAGAAGAAGAAG	12	44	3	0		No hits found
locus522	musa_c4_small_c17657	AAATCTGGTTGGACCAGCAC	59.973	4	ATAGAAGAAGGCAGCAACGC	59.62	330	327	TTTA	4	TTTATTTATTTATTT	15	107	3	0		No hits found
locus523	musa_c4_small_c17676	GGAAATACCGCAGAGGATCA	60.036	12	ATCAGGCCCACAAGAAACAG	60.111	484	473	CGA	3	CGACGACGACGACGACGA	18	420	1	3	gi|226500602|ref|NP_001148883.1|	fiber protein Fb2 [Zea mays] &gt;gi|194695958|gb|ACF82063.1| unknown [Zea mays] &gt;gi|195622908|gb|ACG33284.1| fiber protein Fb2 [Zea mays]	2.73108e-30	gi|195613056|gb|ACG28358.1|	fiber protein Fb2 [Zea mays]	2.81492e-30	gi|218196628|gb|EEC79055.1|	hypothetical protein OsI_19619 [Oryza sativa Indica Group]	7.83159e-30	LSE0447	A Drought-induced protein	Defense mechanisms	54.299	2.42652e-11
locus524	musa_c4_small_c17678	TCACCATCATCATTCTCTTCCA	60.461	12	ACCGCTAGGGTTTCGTAGGT	60.019	219	208	CT	2	CTCTCTCTCTCTC	13	44	3	2	gi|48057668|gb|AAT39967.1|	Putative ZF-HD homeobox protein, identical [Solanum demissum]	6.07988e-12	gi|242049268|ref|XP_002462378.1|	hypothetical protein SORBIDRAFT_02g024650 [Sorghum bicolor] &gt;gi|241925755|gb|EER98899.1| hypothetical protein SORBIDRAFT_02g024650 [Sorghum bicolor]	1.35445e-11	gi|225425682|ref|XP_002273802.1|	PREDICTED: hypothetical protein [Vitis vinifera]	1.35445e-11	LSE0375	A Uncharacterizedprotein	Function unknown	68.5514	1.25972e-12
locus525	musa_c4_small_c17678	TCTTCCCTCACCACCATCTC	60.048	113	GACACCGCTAGGGTTTCGTA	60.132	222	110	CGCA	4	CGCACGCACGCAC	13	190	3	2	gi|48057668|gb|AAT39967.1|	Putative ZF-HD homeobox protein, identical [Solanum demissum]	6.07988e-12	gi|242049268|ref|XP_002462378.1|	hypothetical protein SORBIDRAFT_02g024650 [Sorghum bicolor] &gt;gi|241925755|gb|EER98899.1| hypothetical protein SORBIDRAFT_02g024650 [Sorghum bicolor]	1.35445e-11	gi|225425682|ref|XP_002273802.1|	PREDICTED: hypothetical protein [Vitis vinifera]	1.35445e-11	LSE0375	A Uncharacterizedprotein	Function unknown	68.5514	1.25972e-12
locus526	musa_c4_small_c17700	TCTGCAAAGGGCGAGATACT	59.978	75	CGCAAATACAGGGAAAATGG	60.315	394	320	CGAGCT	6	CGAGCTCGAGCTCGAGCTC	19	138	1	2	gi|297743294|emb|CBI36161.3|	unnamed protein product [Vitis vinifera]	4.44193e-07	gi|225442667|ref|XP_002284745.1|	PREDICTED: hypothetical protein [Vitis vinifera]	4.44193e-07	gi|147800073|emb|CAN70924.1|	hypothetical protein [Vitis vinifera]	4.44193e-07
locus527	musa_c4_small_c17705	TAATCGATCGTATCGGCTCC	60.023	22	CCTGCTAAAACAAGCTTCCG	60.011	208	187	GGA	3	GGAGGAGGAGGA	12	65	1	3	gi|223945215|gb|ACN26691.1|	unknown [Zea mays] &gt;gi|224029293|gb|ACN33722.1| unknown [Zea mays]	9.04498e-32	gi|195619088|gb|ACG31374.1|	transmembrane protein PFT27 [Zea mays]	9.04498e-32	gi|242081551|ref|XP_002445544.1|	hypothetical protein SORBIDRAFT_07g021180 [Sorghum bicolor] &gt;gi|241941894|gb|EES15039.1| hypothetical protein SORBIDRAFT_07g021180 [Sorghum bicolor]	1.54284e-31	KOG2881	Predicted membrane protein	Function unknown	134.035	1.1698e-32
locus528	musa_c4_small_c17720	CAAAGAGGGTGGAAGCACTC	59.844	185	AAGCCCAGTCTGAGCAAAAA	59.993	485	301	GAT	3	GATGATGATGATG	13	220	1	3	gi|217039107|gb|ACJ76842.1|	salt tolerance protein I [Sesuvium portulacastrum]	7.95446e-28	gi|125588600|gb|EAZ29264.1|	hypothetical protein OsJ_13328 [Oryza sativa Japonica Group]	7.95446e-28	gi|115456523|ref|NP_001051862.1|	Os03g0843300 [Oryza sativa Japonica Group] &gt;gi|41469632|gb|AAS07355.1| putative late embryogenesis abundant protein [Oryza sativa Japonica Group] &gt;gi|108712035|gb|ABF99830.1| salt tolerance protein, putative, expressed [Oryza sativa (japonica cultivar-group)] &gt;gi|108712036|gb|ABF99831.1| salt tolerance protein, putative, expressed [Oryza sativa (japonica cultivar-group)] &gt;gi|108712037…	7.95446e-28
locus529	musa_c4_small_c17725	GGAAGAGGAGGAAGAGGTCG	60.328	152	TGCACCTTTGCATGTCTCTC	59.992	721	570	TCGTCGGCG	9	TCGTCGGCGTCGTCGGCGTCGTCGGCG	27	394	2	4		No hits found
locus530	musa_c4_small_c17725	AGCCAGGAGGAGATGGAGTT	60.216	447	CTAATCTTACGCGCAAAGGC	60.006	772	326	TCT	3	TCTTCTTCTTCTTCT	15	679	2	4		No hits found
locus531	musa_c4_small_c17753	CTCTGATCTCCACTCGCTCC	60.096	10	TCCTTCGAAAGTTCGACCAG	60.366	297	288	CTC	3	CTCCTCCTCCTC	12	65	1	1		No hits found
locus532	musa_c4_small_c17757	TCAGCTGAGTTTCTTCCACG	59.161	22	TGTCTACAAGCATGCAAGGC	60.019	324	303	CTT	3	CTTCTTCTTCTTC	13	55	2	2		No hits found
locus533	musa_c4_small_c17764	CCACATGGAATTCCCCTTC	60.119	16	GTGATGGTGGTGGTGGGT	60.07	120	105	GAG	3	GAGGAGGAGGAGGAG	15	66	1	2		No hits found
locus534	musa_c4_small_c17769	GCCTCACCTGAGCTTTTGAC	59.997	154	TAGGCTGGCGAGGTGAGATA	60.894	415	262	TA	2	TATATATATATA	12	348	1	2		No hits found
locus535	musa_c4_small_c17796	GAACCAATATCCCACCATCG	60.014	66	ACAGCTTCGTAGGACGAGGA	60.012	336	271	CGC	3	CGCCGCCGCCGCCGC	15	142	1	2	gi|115435878|ref|NP_001042697.1|	Os01g0269100 [Oryza sativa Japonica Group] &gt;gi|113532228|dbj|BAF04611.1| Os01g0269100 [Oryza sativa Japonica Group]	1.36281e-08	gi|217074722|gb|ACJ85721.1|	unknown [Medicago truncatula]	1.66593e-06	gi|255561411|ref|XP_002521716.1|	protein with unknown function [Ricinus communis] &gt;gi|223539107|gb|EEF40703.1| protein with unknown function [Ricinus communis]	2.84164e-06	KOG4405	GDP dissociation inhibitor	Signal transduction mechanisms;Intracellular trafficking, secretion, and vesicular transport	53.9138	1.84765e-08
locus536	musa_c4_small_c17811	GCGGTAGGCGACGATATTAG	59.726	102	TCCAGCCTTCGTCTTCTTGT	59.989	601	500	CGT	3	CGTCGTCGTCGTCG	14	125	3	0	gi|126508576|gb|ABO15470.1|	AKT1-like K+ channel LilKT1 [Lilium longiflorum]	5.37211e-27	gi|7110220|gb|AAF36832.1|AF207745_1	AKT1-like potassium channel [Triticum aestivum]	2.25703e-25	gi|255546613|ref|XP_002514366.1|	Potassium channel AKT6, putative [Ricinus communis] &gt;gi|223546822|gb|EEF48320.1| Potassium channel AKT6, putative [Ricinus communis]	1.46297e-24	KOG0498	K+-channel ERG and related proteins, contain PAS/PAC sensor domain	Inorganic ion transport and metabolism;Signal transduction mechanisms	103.99	5.54278e-23
locus537	musa_c4_small_c17819	TTTGATGGAAGTGAGGGGAG	60.042	77	GCATTTGCCAAACAAAACAA	59.585	308	232	GA	2	GAGAGAGAGAG	11	271	0	3	gi|297721683|ref|NP_001173204.1|	Os02g0813133 [Oryza sativa Japonica Group] &gt;gi|255671347|dbj|BAH91933.1| Os02g0813133 [Oryza sativa Japonica Group]	5.37721e-13	gi|47848537|dbj|BAD22389.1|	F-box family protein-like [Oryza sativa Japonica Group]	5.37721e-13	gi|242063470|ref|XP_002453024.1|	hypothetical protein SORBIDRAFT_04g036860 [Sorghum bicolor] &gt;gi|241932855|gb|EES06000.1| hypothetical protein SORBIDRAFT_04g036860 [Sorghum bicolor]	9.17212e-13	LSE0494	A Phloem lectin	Extracellular structures	62.7734	7.31768e-11
locus538	musa_c4_small_c17854	TGTTCTCCAACTCGTTTCCC	60.088	8	GCTTGAGACCGAGAATCGTC	59.957	219	212	TCT	3	TCTTCTTCTTCTT	13	45	3	0	gi|218200301|gb|EEC82728.1|	hypothetical protein OsI_27425 [Oryza sativa Indica Group]	2.40044e-30	gi|115474231|ref|NP_001060714.1|	Os07g0690900 [Oryza sativa Japonica Group] &gt;gi|22831184|dbj|BAC16043.1| cell wall protein-like [Oryza sativa Japonica Group] &gt;gi|113612250|dbj|BAF22628.1| Os07g0690900 [Oryza sativa Japonica Group] &gt;gi|125601597|gb|EAZ41173.1| hypothetical protein OsJ_25669 [Oryza sativa Japonica Group]	2.40044e-30	gi|108707689|gb|ABF95484.1|	COBRA-like protein 7 precursor, putative, expressed [Oryza sativa (japonica cultivar-group)] &gt;gi|125585956|gb|EAZ26620.1| hypothetical protein OsJ_10523 [Oryza sativa Japonica Group]	2.0321e-29	LSE0392	A Predicted phytochelatin synthetase	Coenzyme transport and metabolism	115.546	1.54515e-26
locus539	musa_c4_small_c17856	TGCGTTCTCGTTTCCTTTCT	59.993	38	CGTGGAAGAAGGAGTGGTGT	60.151	203	166	CCT	3	CCTCCTCCTCCTCC	14	158	0	4		No hits found
locus540	musa_c4_small_c17871	AAGCTCTTTCCTCTCGCACC	61.038	1	TCCATCCCCTTCCTTTCTCT	60.008	413	413	TAT	3	TATTATTATTATTATTATTATT	22	32	2	1		No hits found
locus541	musa_c4_small_c17884	AAGCACTACCTATTTGTCATTTCC	57.887	7	AACCAACAATCAATCATCCCA	60.044	349	343	GAA	3	GAAGAAGAAGAAGAAGAAG	19	34	0	3		No hits found
locus542	musa_c4_small_c17894	TTCGGATGAATATGGTGGGT	60.014	257	CCTCGAGCAGCCAAAATTAG	59.975	495	239	GCA	3	GCAGCAGCAGCAGCAGC	17	306	5	0	gi|115436086|ref|NP_001042801.1|	Os01g0295700 [Oryza sativa Japonica Group] &gt;gi|75309931|sp|Q9FYN7.1|P2C02_ORYSJ RecName: Full=Probable protein phosphatase 2C 2; Short=OsPP2C02 &gt;gi|9909177|dbj|BAB12036.1| putative protein phosphatase-2C; PP2C [Oryza sativa Japonica Group] &gt;gi|113532332|dbj|BAF04715.1| Os01g0295700 [Oryza sativa Japonica Group] &gt;gi|125525506|gb|EAY73620.1| hypothetical protein OsI_01508 [Oryza sativa …	8.71628e-46	gi|255637121|gb|ACU18892.1|	unknown [Glycine max]	4.32584e-45	gi|222630099|gb|EEE62231.1|	hypothetical protein OsJ_17018 [Oryza sativa Japonica Group]	4.32584e-45	KOG0698	Serine/threonine protein phosphatase	Signal transduction mechanisms	150.984	3.23055e-37
locus543	musa_c4_small_c17900	AGAATCTTCATCCACGGTCG	60.073	52	ACCTCTTCGTCTTGCTCCCT	60.393	453	402	AGA	3	AGAAGAAGAAGA	12	422	2	0		No hits found
locus544	musa_c4_small_c17921	GCTCCTATTCCCATTGAGGG	60.787	74	CGCAAGATACCAGGCTCTTC	59.978	298	225	AGG	3	AGGAGGAGGAGG	12	149	2	0	gi|125527777|gb|EAY75891.1|	hypothetical protein OsI_03808 [Oryza sativa Indica Group]	3.4932e-20	gi|212722972|ref|NP_001132270.1|	hypothetical protein LOC100193706 [Zea mays] &gt;gi|194693926|gb|ACF81047.1| unknown [Zea mays]	4.56226e-20	gi|195642242|gb|ACG40589.1|	tubby protein [Zea mays]	7.78204e-20	KOG2502	Tub family proteins	General function prediction only	90.1225	3.85639e-19
locus545	musa_c4_small_c17921	GAGAGGAGGAGCAGGAGGAG	60.626	136	GAAGGTGATCGTCCCAGTGT	59.969	375	240	GGA	3	GGAGGAGGAGGAGGAG	16	183	2	0	gi|125527777|gb|EAY75891.1|	hypothetical protein OsI_03808 [Oryza sativa Indica Group]	3.4932e-20	gi|212722972|ref|NP_001132270.1|	hypothetical protein LOC100193706 [Zea mays] &gt;gi|194693926|gb|ACF81047.1| unknown [Zea mays]	4.56226e-20	gi|195642242|gb|ACG40589.1|	tubby protein [Zea mays]	7.78204e-20	KOG2502	Tub family proteins	General function prediction only	90.1225	3.85639e-19
locus546	musa_c4_small_c17941	ATGGTTGATAAGGCTGTGGC	59.962	97	TGCATTAAAATGCGTGGAAA	60.074	540	444	TGC	3	TGCTGCTGCTGCT	13	231	1	2	gi|224081810|ref|XP_002306495.1|	predicted protein [Populus trichocarpa] &gt;gi|222855944|gb|EEE93491.1| predicted protein [Populus trichocarpa]	4.95573e-59	gi|255567955|ref|XP_002524955.1|	ubiquitin-protein ligase, putative [Ricinus communis] &gt;gi|223535790|gb|EEF37452.1| ubiquitin-protein ligase, putative [Ricinus communis]	1.43234e-58	gi|224115080|ref|XP_002332232.1|	predicted protein [Populus trichocarpa] &gt;gi|222831845|gb|EEE70322.1| predicted protein [Populus trichocarpa]	3.17782e-58	KOG0167	FOG: Armadillo/beta-catenin-like repeats	Function unknown	121.324	7.43554e-47
locus547	musa_c4_small_c17963	TATCGTAAACACCACGCTCC	58.651	3	CACGGCAATCTTCTTTCCAT	60.074	253	251	ACG	3	ACGACGACGACG	12	43	2	0	gi|297607571|ref|NP_001060185.2|	Os07g0598900 [Oryza sativa Japonica Group] &gt;gi|255677947|dbj|BAF22099.2| Os07g0598900 [Oryza sativa Japonica Group]	2.28978e-46	gi|125559060|gb|EAZ04596.1|	hypothetical protein OsI_26746 [Oryza sativa Indica Group]	4.18064e-45	gi|33354184|dbj|BAC81165.1|	putative cobW protein [Oryza sativa Japonica Group] &gt;gi|125600967|gb|EAZ40543.1| hypothetical protein OsJ_24998 [Oryza sativa Japonica Group] &gt;gi|215734925|dbj|BAG95647.1| unnamed protein product [Oryza sativa Japonica Group]	4.22143e-45	KOG2743	Cobalamin synthesis protein	Coenzyme transport and metabolism	152.525	3.35221e-41
locus548	musa_c4_small_c17971	ATGAGCTGCAAAAAGATGGG	60.214	19	TGCTAAAGCATAAAGGGCGT	59.875	326	308	GCT	3	GCTGCTGCTGCTGCTG	16	65	2	2		No hits found
locus549	musa_c4_small_c17975	CAGGGCTAAGGAGAATGCAG	59.971	90	TTTTACCACCGGCAAGGATA	60.315	380	291	GAAAAA	6	GAAAAAGAAAAAGAAAAA	18	288	1	3		No hits found
locus550	musa_c4_small_c17989	CGGATTGGGTCTGGTTTCTA	59.926	3	AGGTCTTTAGGGTTTGGCGT	59.998	210	208	CAC	3	CACCACCACCACCA	14	68	2	1		No hits found
locus551	musa_c4_small_c18014	TACTACTTCCTCCTCCGCGA	59.971	22	GTCCTGAACCTCCCGTATCA	59.927	340	319	GCC	3	GCCGCCGCCGCCGCCG	16	45	0	3	gi|462260|sp|P35055.1|HEM6_SOYBN	RecName: Full=Coproporphyrinogen-III oxidase, chloroplastic; Short=Coproporphyrinogenase; Short=Coprogen oxidase; Flags: Precursor &gt;gi|414666|emb|CAA50400.1| coproporphyrinogen oxidase [Glycine max] &gt;gi|414667|emb|CAA50401.1| coproporphyrinogen oxidase [Glycine max]	1.88894e-25	gi|225464720|ref|XP_002263190.1|	PREDICTED: hypothetical protein [Vitis vinifera]	3.56239e-24	gi|147782894|emb|CAN76809.1|	hypothetical protein [Vitis vinifera]	1.95475e-22	KOG1518	Coproporphyrinogen III oxidase CPO/HEM13	Coenzyme transport and metabolism	103.605	4.48758e-23
locus552	musa_c4_small_c18046	TCCCAGATTCCACCTTCGTA	60.452	57	AAGGACGCGATCTCTTCAAA	59.955	271	215	AGA	3	AGAAGAAGAAGAAG	14	154	0	2	gi|255560521|ref|XP_002521275.1|	26S proteasome regulatory subunit S3, putative [Ricinus communis] &gt;gi|223539543|gb|EEF41131.1| 26S proteasome regulatory subunit S3, putative [Ricinus communis]	1.09797e-13	gi|3914467|sp|P93768.1|PSMD3_TOBAC	RecName: Full=Probable 26S proteasome non-ATPase regulatory subunit 3; Short=26S proteasome subunit S3; AltName: Full=26S proteasome regulatory subunit RPN3; AltName: Full=Nuclear antigen 21D7 &gt;gi|1864003|dbj|BAA19252.1| 21D7 [Nicotiana tabacum]	1.434e-13	gi|297744592|emb|CBI37854.3|	unnamed protein product [Vitis vinifera]	1.58547e-12	KOG2581	26S proteasome regulatory complex, subunit RPN3/PSMD3	Posttranslational modification, protein turnover, chaperones	69.3218	6.81707e-13
locus553	musa_c4_small_c18068	TAAGAGCGGTGCGATCTCTT	60.118	15	CCTATCCATGCTTCCACGAG	60.615	137	123	GATC	4	GATCGATCGATCG	13	88	0	3	gi|255645041|gb|ACU23020.1|	unknown [Glycine max]	3.03683e-16	gi|242042099|ref|XP_002468444.1|	hypothetical protein SORBIDRAFT_01g046015 [Sorghum bicolor] &gt;gi|241922298|gb|EER95442.1| hypothetical protein SORBIDRAFT_01g046015 [Sorghum bicolor]	3.96622e-16	gi|226531378|ref|NP_001147489.1|	kelch motif family protein [Zea mays] &gt;gi|195611730|gb|ACG27695.1| kelch motif family protein [Zea mays]	1.96842e-15	KOG1072	FOG: Kelch repeat	General function prediction only	85.1149	6.26434e-18
locus554	musa_c4_small_c18086	GATGAGATCCGATGCACCTT	60.042	211	CGTCCTTTGCTCACAACTGA	60.025	588	378	AGCC	4	AGCCAGCCAGCCA	13	331	0	5	gi|242042197|ref|XP_002468493.1|	hypothetical protein SORBIDRAFT_01g046850 [Sorghum bicolor] &gt;gi|241922347|gb|EER95491.1| hypothetical protein SORBIDRAFT_01g046850 [Sorghum bicolor]	3.82493e-39	gi|29370370|gb|AAO72694.1|	WD repeat protein [Oryza sativa Japonica Group]	4.99551e-39	gi|224068845|ref|XP_002326214.1|	predicted protein [Populus trichocarpa] &gt;gi|222833407|gb|EEE71884.1| predicted protein [Populus trichocarpa]	1.45347e-38	KOG0306	WD40-repeat-containing subunit of the 18S rRNA processing complex	RNA processing and modification	155.992	1.57541e-38
locus555	musa_c4_small_c18086	TCAGTTGTGAGCAAAGGACG	60.025	569	AAATCTACAGGTCCCGCTGA	59.694	747	179	TGGT	4	TGGTTGGTTGGTT	13	636	0	5	gi|242042197|ref|XP_002468493.1|	hypothetical protein SORBIDRAFT_01g046850 [Sorghum bicolor] &gt;gi|241922347|gb|EER95491.1| hypothetical protein SORBIDRAFT_01g046850 [Sorghum bicolor]	3.82493e-39	gi|29370370|gb|AAO72694.1|	WD repeat protein [Oryza sativa Japonica Group]	4.99551e-39	gi|224068845|ref|XP_002326214.1|	predicted protein [Populus trichocarpa] &gt;gi|222833407|gb|EEE71884.1| predicted protein [Populus trichocarpa]	1.45347e-38	KOG0306	WD40-repeat-containing subunit of the 18S rRNA processing complex	RNA processing and modification	155.992	1.57541e-38
locus556	musa_c4_small_c18087	TCTCCTCCTCTCCTCTCCTCT	58.723	0	TGGTGATCTCATCAATCGGA	60.006	121	122	CCTCTC	6	CCTCTCCCTCTCCCTCTCCCTC	22	22	2	1	gi|212275011|ref|NP_001130417.1|	hypothetical protein LOC100191513 [Zea mays] &gt;gi|194689064|gb|ACF78616.1| unknown [Zea mays] &gt;gi|194690354|gb|ACF79261.1| unknown [Zea mays] &gt;gi|194690522|gb|ACF79345.1| unknown [Zea mays] &gt;gi|194703080|gb|ACF85624.1| unknown [Zea mays]	6.90866e-50	gi|218186540|gb|EEC68967.1|	hypothetical protein OsI_37710 [Oryza sativa Indica Group]	4.41717e-49	gi|115487674|ref|NP_001066324.1|	Os12g0183100 [Oryza sativa Japonica Group] &gt;gi|77553175|gb|ABA95971.1| 2-oxoisovalerate dehydrogenase alpha subunit, mitochondrial precursor, putative, expressed [Oryza sativa (japonica cultivar-group)] &gt;gi|108862262|gb|ABA95970.2| 2-oxoisovalerate dehydrogenase alpha subunit, mitochondrial precursor, putative, expressed [Oryza sativa (japonica cultivar-group)] &gt;gi|113648831|dbj|BAF29343…	9.78e-49	KOG1182	Branched chain alpha-keto acid dehydrogenase complex, alpha subunit	Energy production and conversion	160.229	1.26044e-42
locus557	musa_c4_small_c18091	GTCCGTCTTCTCTCTCGACG	60.135	1	TCAGCTGCAAGAATTCCCTT	59.955	146	146	TCG	3	TCGTCGTCGTCGTC	14	32	0	2	gi|192910908|gb|ACF06562.1|	fructose-bisphosphate aldolase [Elaeis guineensis]	1.07647e-61	gi|281485512|dbj|BAI59775.1|	aldolase C-2 [Phyllostachys edulis]	6.5307e-59	gi|115463789|ref|NP_001055494.1|	Os05g0402700 [Oryza sativa Japonica Group] &gt;gi|113579045|dbj|BAF17408.1| Os05g0402700 [Oryza sativa Japonica Group] &gt;gi|222631536|gb|EEE63668.1| hypothetical protein OsJ_18486 [Oryza sativa Japonica Group]	1.60857e-57	KOG1557	Fructose-biphosphate aldolase	Carbohydrate transport and metabolism	207.994	1.12877e-54
locus558	musa_c4_small_c18107	AGGTGGGTGTGCTTGTTAGG	60.028	635	GCCAATAAAAATGGCCAAAA	59.783	747	113	TTGA	4	TTGATTGATTGAT	13	694	3	5	gi|224062828|ref|XP_002300895.1|	predicted protein [Populus trichocarpa] &gt;gi|118486942|gb|ABK95304.1| unknown [Populus trichocarpa] &gt;gi|222842621|gb|EEE80168.1| predicted protein [Populus trichocarpa]	5.96376e-93	gi|255572331|ref|XP_002527104.1|	protein with unknown function [Ricinus communis] &gt;gi|223533527|gb|EEF35267.1| protein with unknown function [Ricinus communis]	2.95978e-92	gi|242058511|ref|XP_002458401.1|	hypothetical protein SORBIDRAFT_03g032810 [Sorghum bicolor] &gt;gi|241930376|gb|EES03521.1| hypothetical protein SORBIDRAFT_03g032810 [Sorghum bicolor]	6.5937e-92	KOG0394	Ras-related GTPase	General function prediction only	314.309	3.44125e-86
locus559	musa_c4_small_c18126	AGATTGTTGGGCAGAACCAC	59.973	119	AATTTGCACTTGGAGGATGC	60.081	329	211	TCT	3	TCTTCTTCTTCTT	13	261	3	0	gi|242058317|ref|XP_002458304.1|	hypothetical protein SORBIDRAFT_03g030890 [Sorghum bicolor] &gt;gi|241930279|gb|EES03424.1| hypothetical protein SORBIDRAFT_03g030890 [Sorghum bicolor]	1.02737e-27	gi|226491127|ref|NP_001152076.1|	ATP binding protein [Zea mays] &gt;gi|195652375|gb|ACG45655.1| ATP binding protein [Zea mays]	1.02737e-27	gi|255575293|ref|XP_002528550.1|	protein kinase, putative [Ricinus communis] &gt;gi|223532052|gb|EEF33862.1| protein kinase, putative [Ricinus communis]	1.34179e-27	KOG0192	Tyrosine kinase specific for activated (GTP-bound) p21cdc42Hs	Signal transduction mechanisms	117.857	1.67589e-27
locus560	musa_c4_small_c18150	CCTCTCACTGACTCTTCCACA	57.995	3	CAGGTAATTGCAAGGCAGGT	60.132	118	116	TGCTC	5	TGCTCTGCTCTGCTCTGCTCT	21	69	4	0		No hits found
locus561	musa_c4_small_c18161	CGGAAGAGGATGAAGCTCTG	60.088	116	AGTCGAGGTAGATCGGCTCA	59.973	435	320	TCG	3	TCGTCGTCGTCG	12	150	0	3	gi|115184057|gb|ABI84225.1|	dwarf plant9 [Zea mays]	2.04383e-39	gi|115184074|gb|ABI84226.1|	dwarf plant9 [Zea mays]	2.04394e-39	gi|42405791|gb|AAS13647.1|	gibberelin response modulator dwarf 8 [Zea mays subsp. parviglumis]	3.51076e-39	LSE0487	A Gibberellin response modulator/Predicted transcription factor	Signal transduction mechanisms;Transcription	105.916	1.33428e-34
locus562	musa_c4_small_c18172	GCCAACTTGAAGCACACTCA	60.032	179	CGTAAACTCACATCATACCCGA	59.883	399	221	TTTG	4	TTTGTTTGTTTGTTT	15	346	0	2	gi|242085508|ref|XP_002443179.1|	hypothetical protein SORBIDRAFT_08g014550 [Sorghum bicolor] &gt;gi|241943872|gb|EES17017.1| hypothetical protein SORBIDRAFT_08g014550 [Sorghum bicolor]	1.58291e-12	gi|242068737|ref|XP_002449645.1|	hypothetical protein SORBIDRAFT_05g020790 [Sorghum bicolor] &gt;gi|241935488|gb|EES08633.1| hypothetical protein SORBIDRAFT_05g020790 [Sorghum bicolor]	2.06735e-12	gi|242068735|ref|XP_002449644.1|	hypothetical protein SORBIDRAFT_05g020780 [Sorghum bicolor] &gt;gi|241935487|gb|EES08632.1| hypothetical protein SORBIDRAFT_05g020780 [Sorghum bicolor]	2.70004e-12	LSE0031	A Uncharacterized protein	Function unknown	52.7582	5.95877e-08
locus563	musa_c4_small_c18198	AGAGCTCACAAATGGCTGCT	60.164	6	GGCAAACGGATCTCTTGGTA	60.074	122	117	GCC	3	GCCGCCGCCGCC	12	30	2	0	gi|296080900|emb|CBI14773.3|	unnamed protein product [Vitis vinifera]	7.58837e-31	gi|225436577|ref|XP_002274874.1|	PREDICTED: hypothetical protein [Vitis vinifera]	7.58837e-31	gi|255544946|ref|XP_002513534.1|	Magnesium-chelatase subunit chlD, chloroplast precursor, putative [Ricinus communis] &gt;gi|223547442|gb|EEF48937.1| Magnesium-chelatase subunit chlD, chloroplast precursor, putative [Ricinus communis]	3.76607e-30
locus564	musa_c4_small_c18199	GCTACAATTGGGTGCATGTG	59.995	7	CCCTTGTCGTATCTCTGGCT	59.308	458	452	AGA	3	AGAAGAAGAAGAA	13	427	0	4		No hits found
locus565	musa_c4_small_c18202	CTGTAACGCGGAGAGAGGAC	60.012	83	TGAGCTCCTGATGTGTCTGG	59.98	379	297	GAC	3	GACGACGACGACGAC	15	270	0	2	gi|147791932|emb|CAN67898.1|	hypothetical protein [Vitis vinifera]	1.66773e-08	gi|225456473|ref|XP_002284528.1|	PREDICTED: hypothetical protein [Vitis vinifera]	1.67107e-08	gi|209917183|gb|ACI96103.1|	ICE1 transcription factor [Vitis amurensis]	1.68934e-08
locus566	musa_c4_small_c18215	TAAAGAAGGCGATAGAGGCG	59.586	35	CCTTCCACAGCTCTTTTTCG	59.986	172	138	AGG	3	AGGAGGAGGAGGA	13	71	2	0	gi|297745852|emb|CBI15908.3|	unnamed protein product [Vitis vinifera]	2.49202e-18	gi|225439468|ref|XP_002267395.1|	PREDICTED: hypothetical protein [Vitis vinifera]	2.10962e-17	gi|1808656|emb|CAA71762.1|	Ubiquitin activating enzyme E1 [Nicotiana tabacum]	2.75525e-17	KOG2012	Ubiquitin activating enzyme UBA1	Posttranslational modification, protein turnover, chaperones	87.4261	2.77427e-18
locus567	musa_c4_small_c18223	CGAGTTCATCAGCTTCGTCA	60.136	49	GCTGAAGGCAAGAACTGGAA	60.517	484	436	CGG	3	CGGCGGCGGCGGCGGCGG	18	277	1	2	gi|255630623|gb|ACU15671.1|	unknown [Glycine max]	4.6649e-30	gi|224139456|ref|XP_002323121.1|	predicted protein [Populus trichocarpa] &gt;gi|222867751|gb|EEF04882.1| predicted protein [Populus trichocarpa]	1.73524e-29	gi|255563500|ref|XP_002522752.1|	ccaat-binding transcription factor subunit A, putative [Ricinus communis] &gt;gi|223537990|gb|EEF39603.1| ccaat-binding transcription factor subunit A, putative [Ricinus communis]	3.84189e-29	KOG0869	CCAAT-binding factor, subunit A (HAP3)	Transcription	102.834	4.0011e-31
locus568	musa_c4_small_c18225	CCCAATTGGTTGGTGTTCTC	60.21	29	GAGTTTAGGATGCCTGCTGC	59.985	378	350	AAG	3	AAGAAGAAGAAG	12	152	2	2	gi|293334785|ref|NP_001169449.1|	hypothetical protein LOC100383320 [Zea mays] &gt;gi|224029445|gb|ACN33798.1| unknown [Zea mays]	8.74775e-49	gi|115435896|ref|NP_001042706.1|	Os01g0271200 [Oryza sativa Japonica Group] &gt;gi|6815089|dbj|BAA90375.1| putative multifunctional amino acid-tRNA ligase [Oryza sativa Japonica Group] &gt;gi|113532237|dbj|BAF04620.1| Os01g0271200 [Oryza sativa Japonica Group] &gt;gi|125525350|gb|EAY73464.1| hypothetical protein OsI_01343 [Oryza sativa Indica Group] &gt;gi|125569867|gb|EAZ11382.1| hypothetical protein OsJ_01247 [Oryza sativa Jap…	2.7274e-47	gi|242036979|ref|XP_002465884.1|	hypothetical protein SORBIDRAFT_01g047560 [Sorghum bicolor] &gt;gi|241919738|gb|EER92882.1| hypothetical protein SORBIDRAFT_01g047560 [Sorghum bicolor]	3.55487e-47	KOG1147	Glutamyl-tRNA synthetase	Translation, ribosomal structure and biogenesis	86.2705	3.6358e-37
locus569	musa_c4_small_c18233	GGCGAGGAAGAAGCTACAAG	59.218	74	GCCATTCAAGAACAACCGAT	59.939	221	148	AGG	3	AGGAGGAGGAGGAGG	15	117	2	0	gi|297735253|emb|CBI17615.3|	unnamed protein product [Vitis vinifera]	1.25336e-33	gi|225430932|ref|XP_002277393.1|	PREDICTED: hypothetical protein [Vitis vinifera]	1.25336e-33	gi|56117813|gb|AAV73837.1|	protein phosphatase 2c [Medicago sativa]	2.36374e-32	KOG0698	Serine/threonine protein phosphatase	Signal transduction mechanisms	139.813	4.51781e-34
locus570	musa_c4_small_c18242	ACCATGAGAAAACGGCAAAC	59.978	0	CAGAGACTCGTCGTGAGCAG	59.915	163	164	AG	2	AGAGAGAGAGA	11	59	2	0		No hits found
locus571	musa_c4_small_c18303	CTCAACAGCTGAAACGGTGA	60.025	106	ATCGCTAGCTGCAGGATTTG	60.511	293	188	CAA	3	CAACAACAACAA	12	221	2	2	gi|86155943|gb|ABC86709.1|	putative WRKY1a transcription factor [Coffea arabica]	8.99379e-08	gi|86155941|gb|ABC86708.1|	putative WRKY1b transcription factor [Coffea arabica]	8.99379e-08	gi|297737463|emb|CBI26664.3|	unnamed protein product [Vitis vinifera]	3.41763e-07	LSE0036	A WRKY superfamily transcription factors	Transcription;Signal transduction mechanisms	48.521	1.51092e-06
locus572	musa_c4_small_c18311	TCTCCATCTCACCCTCGAAC	60.199	28	TCAGCACGATCTTGAACAGG	59.984	162	135	GGA	3	GGAGGAGGAGGA	12	100	2	1	gi|8778562|gb|AAF79570.1|AC022464_28	F22G5.24 [Arabidopsis thaliana]	4.18724e-13	gi|224086271|ref|XP_002307838.1|	predicted protein [Populus trichocarpa] &gt;gi|222853814|gb|EEE91361.1| predicted protein [Populus trichocarpa]	9.3282e-13	gi|3024501|sp|Q40193.1|RB11C_LOTJA	RecName: Full=Ras-related protein Rab11C &gt;gi|1370146|emb|CAA98179.1| RAB11C [Lotus japonicus]	9.3282e-13	KOG0087	GTPase Rab11/YPT3, small G protein superfamily	Intracellular trafficking, secretion, and vesicular transport	73.559	4.32585e-14
locus573	musa_c4_small_c18327	TGTTTATCTGAGGCTGCACG	60.011	117	CCCTTAACAGCCAAACCAAA	59.968	447	331	GATA	4	GATAGATAGATAG	13	279	2	1	gi|225440262|ref|XP_002284022.1|	PREDICTED: similar to splicing factor, putative [Vitis vinifera]	1.40903e-13	gi|224141215|ref|XP_002323970.1|	predicted protein [Populus trichocarpa] &gt;gi|222866972|gb|EEF04103.1| predicted protein [Populus trichocarpa]	4.09965e-13	gi|297794017|ref|XP_002864893.1|	hypothetical protein ARALYDRAFT_496629 [Arabidopsis lyrata subsp. lyrata] &gt;gi|297310728|gb|EFH41152.1| hypothetical protein ARALYDRAFT_496629 [Arabidopsis lyrata subsp. lyrata]	9.13306e-13	KOG0213	Splicing factor 3b, subunit 1	RNA processing and modification	76.6406	4.5546e-15
locus574	musa_c4_small_c18331	ATTGTTCCGCATTTGCTTTC	60.081	84	TCCCTTTACCATTTCTGGCA	60.439	523	440	TGTGAACCTTTGCCAGAAATGGTAAAGGGAGT	32	TGTGAACCTTTGCCAGAAATGGTAAAGGGAGTTGTGAACCTTTGCCAGAAATGGTAAAGGGAGTTGTGAACCTTTGCCAGAAATGGTAAAGGGAGTTGTGAACCTTTGCCAGAAATGGTAAAGG	124	368	2	1		No hits found
locus575	musa_c4_small_c18337	GCTTTGCTGCTTACCCTGTC	60.022	63	GAGATCAGAGGGCTGGAGTG	59.945	176	114	ACC	3	ACCACCACCACCACCA	16	133	3	0		No hits found
locus576	musa_c4_small_c18346	TGGTGGAAGGAAGGTGGTAG	59.959	24	CTGCAACTGCTTTTGGAACA	60.027	208	185	GGT	3	GGTGGTGGTGGT	12	119	2	1	gi|242049436|ref|XP_002462462.1|	hypothetical protein SORBIDRAFT_02g026010 [Sorghum bicolor] &gt;gi|241925839|gb|EER98983.1| hypothetical protein SORBIDRAFT_02g026010 [Sorghum bicolor]	1.97928e-72	gi|226492771|ref|NP_001141415.1|	hypothetical protein LOC100273525 [Zea mays] &gt;gi|194704514|gb|ACF86341.1| unknown [Zea mays]	3.37614e-72	gi|212276264|ref|NP_001130393.1|	hypothetical protein LOC100191489 [Zea mays] &gt;gi|194689014|gb|ACF78591.1| unknown [Zea mays]	1.67556e-71	KOG2369	Lecithin:cholesterol acyltransferase (LCAT)/Acyl-ceramide synthase	Lipid transport and metabolism	260.381	2.76488e-70
locus577	musa_c4_small_c18352	GTAACGTGAATTGGACCGCT	60	213	GGGACATAGACGTCGGAGAA	60.073	365	153	AG	2	AGAGAGAGAGA	11	244	1	2		No hits found
locus578	musa_c4_small_c18403	TCCTGAGGGATGATCTTTGG	60.003	154	GTTCAAGGCGTTGTGTGCTA	59.911	390	237	AT	2	ATATATATATATATATATAT	20	237	2	2		No hits found
locus579	musa_c4_small_c18415	GAATGGCTCAGGAATGTGGT	59.934	98	TCCTCCAACTTCCGTTTCTG	60.224	288	191	AGA	3	AGAAGAAGAAGAA	13	214	2	0	gi|115473585|ref|NP_001060391.1|	Os07g0636000 [Oryza sativa Japonica Group] &gt;gi|23237811|dbj|BAC16386.1| putative centromere/microtubule binding protein [Oryza sativa Japonica Group] &gt;gi|113611927|dbj|BAF22305.1| Os07g0636000 [Oryza sativa Japonica Group] &gt;gi|125559298|gb|EAZ04834.1| hypothetical protein OsI_27012 [Oryza sativa Indica Group] &gt;gi|125601221|gb|EAZ40797.1| hypothetical protein OsJ_25275 [Oryza sativa Ja…	1.78237e-24	gi|255645843|gb|ACU23412.1|	unknown [Glycine max]	1.27733e-22	gi|238015364|gb|ACR38717.1|	unknown [Zea mays]	1.66825e-22	KOG2529	Pseudouridine synthase	Translation, ribosomal structure and biogenesis	101.293	1.35636e-22
locus580	musa_c4_small_c18416	CCGTGCTGAAGAAGAGGAAG	60.126	172	GACATAGAATCCGCCCTTCA	60.036	371	200	AAG	3	AAGAAGAAGAAG	12	238	2	0	gi|192910824|gb|ACF06520.1|	60S ribosomal protein L7 [Elaeis guineensis]	1.00553e-27	gi|212274333|ref|NP_001130274.1|	hypothetical protein LOC100191368 [Zea mays] &gt;gi|194688720|gb|ACF78444.1| unknown [Zea mays] &gt;gi|195634757|gb|ACG36847.1| 60S ribosomal protein L7-2 [Zea mays]	1.89635e-26	gi|125602641|gb|EAZ41966.1|	hypothetical protein OsJ_26511 [Oryza sativa Japonica Group]	4.22464e-26	KOG3184	60S ribosomal protein L7	Translation, ribosomal structure and biogenesis	117.087	2.43644e-27
locus581	musa_c4_small_c18418	TCTCTCCCACAGGTCAGCTC	60.55	8	TAGTTACCGGAGCCAACACC	59.993	267	260	TC	2	TCTCTCTCTCTC	12	30	0	2	gi|225444756|ref|XP_002279313.1|	PREDICTED: hypothetical protein [Vitis vinifera] &gt;gi|297738573|emb|CBI27818.3| unnamed protein product [Vitis vinifera]	2.88941e-14	gi|147781156|emb|CAN67379.1|	hypothetical protein [Vitis vinifera]	2.88941e-14	gi|224132506|ref|XP_002328303.1|	predicted protein [Populus trichocarpa] &gt;gi|222837818|gb|EEE76183.1| predicted protein [Populus trichocarpa]	1.434e-13	KOG0134	NADH:flavin oxidoreductase/12-oxophytodienoate reductase	Energy production and conversion;General function prediction only	73.559	3.61472e-14
locus582	musa_c4_small_c18444	CGCCATGAGATCTGCAAGTA	59.972	86	TGATGAAGTTGGACCTGCTC	58.802	389	304	GTG	3	GTGGTGGTGGTGGT	14	353	2	0	gi|115446617|ref|NP_001047088.1|	Os02g0549600 [Oryza sativa Japonica Group] &gt;gi|115458432|ref|NP_001052816.1| Os04g0430100 [Oryza sativa Japonica Group] &gt;gi|109940154|sp|Q9AYP4.2|RS10_ORYSJ RecName: Full=40S ribosomal protein S10 &gt;gi|21740815|emb|CAD41005.1| OSJNBa0042L16.19 [Oryza sativa (japonica cultivar-group)] &gt;gi|46390693|dbj|BAD16194.1| 40S ribosomal protein S10 [Oryza sativa Japonica Group] &gt;gi|50725745|db…	1.25296e-33	gi|116791340|gb|ABK25942.1|	unknown [Picea sitchensis] &gt;gi|224286573|gb|ACN40992.1| unknown [Picea sitchensis]	2.79131e-33	gi|242073108|ref|XP_002446490.1|	hypothetical protein SORBIDRAFT_06g016800 [Sorghum bicolor] &gt;gi|241937673|gb|EES10818.1| hypothetical protein SORBIDRAFT_06g016800 [Sorghum bicolor]	3.64557e-33	KOG3344	40s ribosomal protein s10	Translation, ribosomal structure and biogenesis	133.65	2.95136e-32
locus583	musa_c4_small_c18464	ACTTTCTTGTGTCGCGGATT	59.74	19	ATGCAGCCTTGAAGACCACT	59.874	373	355	TCT	3	TCTTCTTCTTCT	12	58	2	1	gi|242066750|ref|XP_002454664.1|	hypothetical protein SORBIDRAFT_04g035110 [Sorghum bicolor] &gt;gi|241934495|gb|EES07640.1| hypothetical protein SORBIDRAFT_04g035110 [Sorghum bicolor]	2.35337e-12	gi|255578749|ref|XP_002530232.1|	CCR4-NOT transcription complex subunit, putative [Ricinus communis] &gt;gi|223530236|gb|EEF32138.1| CCR4-NOT transcription complex subunit, putative [Ricinus communis]	1.4627e-11	gi|222625751|gb|EEE59883.1|	hypothetical protein OsJ_12483 [Oryza sativa Japonica Group]	1.46471e-11	KOG2151	Predicted transcriptional regulator	Transcription;Cell cycle control, cell division, chromosome partitioning;General function prediction only	50.447	3.41308e-08
locus584	musa_c4_small_c18512	CTCCCTCTTCCTTCACCGAT	60.586	1	GAAGAGGAGGCAGAGTTGGA	59.53	195	195	CGC	3	CGCCGCCGCCGCC	13	63	0	4		No hits found
locus585	musa_c4_small_c18512	CAACCCTTCGATGAAGACCT	59.137	93	GAGGGAAGAGGAGGCAGAGT	59.952	199	107	TCC	3	TCCTCCTCCTCC	12	168	0	4		No hits found
locus586	musa_c4_small_c18536	ACAACTATCTGATTCCGGCG	60.096	80	AATAGCCAACGTCGTCAACC	60	453	374	GGA	3	GGAGGAGGAGGAG	13	357	1	2	gi|296087451|emb|CBI34040.3|	unnamed protein product [Vitis vinifera]	2.31891e-41	gi|296087445|emb|CBI34034.3|	unnamed protein product [Vitis vinifera]	2.31891e-41	gi|225465757|ref|XP_002265816.1|	PREDICTED: hypothetical protein [Vitis vinifera]	2.31891e-41	KOG0143	Iron/ascorbate family oxidoreductases	Secondary metabolites biosynthesis, transport and catabolism;General function prediction only	105.145	1.74198e-23
locus587	musa_c4_small_c18537	TGATCATTCCTTCGAGGGTC	60.011	114	TGACAACCTTGTTTGGTGAAA	59.058	604	491	TTCT	4	TTCTTTCTTTCTTT	14	547	3	0	gi|222613270|gb|EEE51402.1|	hypothetical protein OsJ_32467 [Oryza sativa Japonica Group]	1.26144e-08	gi|115483442|ref|NP_001065391.1|	Os10g0562000 [Oryza sativa Japonica Group] &gt;gi|13569990|gb|AAK31274.1|AC079890_10 unknown protein [Oryza sativa Japonica Group] &gt;gi|31433517|gb|AAP55022.1| expressed protein [Oryza sativa (japonica cultivar-group)] &gt;gi|113639923|dbj|BAF27228.1| Os10g0562000 [Oryza sativa Japonica Group] &gt;gi|125532958|gb|EAY79523.1| hypothetical protein OsI_34653 [Oryza sativa Indica Group]	1.26144e-08	gi|226506606|ref|NP_001151220.1|	glycoprotein [Zea mays] &gt;gi|195645120|gb|ACG42028.1| glycoprotein [Zea mays]	6.26047e-08
locus588	musa_c4_small_c18548	CCCTCTCTGTTTCGCTGTTC	59.989	87	GACCGATCGAAAGACCAAAA	60.051	679	593	GGC	3	GGCGGCGGCGGCGGCGG	17	234	1	2		No hits found
locus589	musa_c4_small_c18578	CCTGCTAACTCACCTGAGGC	60.012	161	TAGCCCAAATCACCATCGTC	60.864	403	243	ATT	3	ATTATTATTATTAT	14	347	0	2	gi|255544506|ref|XP_002513314.1|	pumilio, putative [Ricinus communis] &gt;gi|223547222|gb|EEF48717.1| pumilio, putative [Ricinus communis]	3.88703e-11	gi|225443381|ref|XP_002266669.1|	PREDICTED: similar to pumilio domain-containing protein PPD1 [Vitis vinifera] &gt;gi|297735758|emb|CBI18445.3| unnamed protein product [Vitis vinifera]	7.33062e-10	gi|158516905|gb|ABW70169.1|	putative pumilio-family RNA-binding domain-containing protein [Bambusa oldhamii]	6.20574e-09	KOG1488	Translational repressor Pumilio/PUF3 and related RNA-binding proteins (Puf superfamily)	Translation, ribosomal structure and biogenesis	59.6918	4.34474e-10
locus590	musa_c4_small_c18582	AGGGACCTCTACCTCCCGT	59.937	2	CCAACTGAAGCAACCCTCTC	59.844	381	380	TCG	3	TCGTCGTCGTCG	12	120	2	0		No hits found
locus591	musa_c4_small_c18592	CGTGGTGAGTGGTAGTGTGG	60.064	17	AACCAGTGGGGAAGACACTG	60.002	216	200	GA	2	GAGAGAGAGAG	11	46	0	3		No hits found
locus592	musa_c4_small_c18610	TCCGATCTCACATCCAATGA	60.006	75	AAAGAAGAAGAGGCCGCAAT	60.34	563	489	TC	2	TCTCTCTCTCTCTCTCTCTCTCT	23	494	2	2	gi|255547560|ref|XP_002514837.1|	protein phosphatase-2c, putative [Ricinus communis] &gt;gi|223545888|gb|EEF47391.1| protein phosphatase-2c, putative [Ricinus communis]	4.38813e-14	gi|225430932|ref|XP_002277393.1|	PREDICTED: hypothetical protein [Vitis vinifera]	4.38813e-14	gi|224144954|ref|XP_002325473.1|	predicted protein [Populus trichocarpa] &gt;gi|118486776|gb|ABK95223.1| unknown [Populus trichocarpa] &gt;gi|222862348|gb|EEE99854.1| predicted protein [Populus trichocarpa]	1.27675e-13	KOG0698	Serine/threonine protein phosphatase	Signal transduction mechanisms	73.559	8.59279e-14
locus593	musa_c4_small_c18620	CTCAAGAACTAGCGGTTGGC	60.015	82	CTTTCTTTTTAAATTTTGTGTAGTTCC	57.427	293	212	AT	2	ATATATATATATA	13	255	0	3		No hits found
locus594	musa_c4_small_c18673	GCAGCTGAGAATCCACAACA	59.992	251	GTCCCCGCAGGATCTAAAG	59.638	704	454	TGT	3	TGTTGTTGTTGTTG	14	673	3	1		No hits found
locus595	musa_c4_small_c18710	CCAAACCTGTGTTTTTGGCT	60.008	135	CTCGATTGGGTTCTCCACAT	59.927	324	190	TCTT	4	TCTTTCTTTCTTT	13	286	0	2		No hits found
locus596	musa_c4_small_c18725	AAAACAATGAAACCCCCTCC	60.032	57	CACACTGGGTTCGGAATCTT	59.966	296	240	CGC	3	CGCCGCCGCCGC	12	256	1	1	gi|226503191|ref|NP_001143348.1|	hypothetical protein LOC100275961 [Zea mays] &gt;gi|195618646|gb|ACG31153.1| hypothetical protein [Zea mays]	9.80723e-15	gi|242049870|ref|XP_002462679.1|	hypothetical protein SORBIDRAFT_02g030105 [Sorghum bicolor] &gt;gi|241926056|gb|EER99200.1| hypothetical protein SORBIDRAFT_02g030105 [Sorghum bicolor]	2.20611e-08	gi|125564399|gb|EAZ09779.1|	hypothetical protein OsI_32067 [Oryza sativa Indica Group]	2.86795e-08
locus597	musa_c4_small_c18742	GGCTTGTCGCCTTTTTGATA	60.209	52	CTCTTCGGGAGAGGTCTGTG	59.978	171	120	GAG	3	GAGGAGGAGGAG	12	87	5	1		No hits found
locus598	musa_c4_small_c18766	TTTGTGTAGTAATCGTTTCTGATCTT	57.673	0	CCTCCTTCACTTTGAGCTGG	59.982	449	450	AG	2	AGAGAGAGAGAG	12	29	2	2	gi|242080587|ref|XP_002445062.1|	hypothetical protein SORBIDRAFT_07g003500 [Sorghum bicolor] &gt;gi|241941412|gb|EES14557.1| hypothetical protein SORBIDRAFT_07g003500 [Sorghum bicolor]	1.9482e-26	gi|255555863|ref|XP_002518967.1|	conserved hypothetical protein [Ricinus communis] &gt;gi|223541954|gb|EEF43500.1| conserved hypothetical protein [Ricinus communis]	3.30343e-26	gi|225426473|ref|XP_002276903.1|	PREDICTED: hypothetical protein isoform 1 [Vitis vinifera] &gt;gi|297742494|emb|CBI34643.3| unnamed protein product [Vitis vinifera]	6.00367e-25	KOG4758	Predicted membrane protein	General function prediction only	95.9005	5.62842e-24
locus599	musa_c4_small_c18774	CTTTGGAGAGCTTGACTCGG	60.126	212	CCCTCGGAAACCCTAAAGAC	59.934	394	183	GAC	3	GACGACGACGACGACGACGACGAC	24	259	4	0		No hits found
locus600	musa_c4_small_c18782	TTGTGATCCGATTCTCCTCC	60.011	44	ATCGAAAGATACACGGCGAC	60.103	240	197	TTCG	4	TTCGTTCGTTCGT	13	113	2	2	gi|255645945|gb|ACU23461.1|	unknown [Glycine max]	6.25499e-08	gi|21593768|gb|AAM65735.1|	unknown [Arabidopsis thaliana]	1.05124e-07	gi|51969624|dbj|BAD43504.1|	unknown protein [Arabidopsis thaliana]	1.05124e-07	KOG3140	Predicted membrane protein	Function unknown	42.3578	2.78039e-10
locus601	musa_c4_small_c18788	GGATTGTGTGGCCAACTTTT	59.836	5	ATTCAGTTGGAAGAGCCCCT	60.074	333	329	TA	2	TATATATATATAT	13	262	0	2		No hits found
locus602	musa_c4_small_c18792	CATTCAGATCTCCCCTCTCG	59.755	58	GTTCTTATCAGCTCGGACGC	59.985	432	375	TCCC	4	TCCCTCCCTCCCTCCCTC	18	79	2	0	gi|297807143|ref|XP_002871455.1|	plant synaptotagmin [Arabidopsis lyrata subsp. lyrata] &gt;gi|297317292|gb|EFH47714.1| plant synaptotagmin [Arabidopsis lyrata subsp. lyrata]	9.63781e-27	gi|186522051|ref|NP_196671.2|	SYTD [Arabidopsis thaliana] &gt;gi|117557355|emb|CAL64988.1| NTMC2Type2.2 protein [Arabidopsis thaliana]	2.76747e-26	gi|118484311|gb|ABK94033.1|	unknown [Populus trichocarpa]	1.03429e-25	KOG1012	Ca2+-dependent lipid-binding protein CLB1/vesicle protein vp115/Granuphilin A, contains C2 domain	General function prediction only	76.6406	6.52928e-28
locus603	musa_c4_small_c18843	TCATCGATAGCGACCTCCTT	59.797	11	AGAAGATCCTGATCGCCCTC	60.703	382	372	GAA	3	GAAGAAGAAGAA	12	291	0	2		No hits found
locus604	musa_c4_small_c18851	GAAAGCCAAGAAGAACGTCG	59.993	83	TGGATTTACATCAAACAGCAAAA	59.524	580	498	GAA	3	GAAGAAGAAGAAGAAGA	17	540	3	0	gi|224129172|ref|XP_002328908.1|	predicted protein [Populus trichocarpa] &gt;gi|222839338|gb|EEE77675.1| predicted protein [Populus trichocarpa]	1.22061e-33	gi|283488495|gb|ADB24769.1|	UDP-D-glucuronic acid 4-epimerase [Gossypium hirsutum]	1.0333e-32	gi|255563616|ref|XP_002522810.1|	UDP-glucuronate 5-epimerase, putative [Ricinus communis] &gt;gi|223538048|gb|EEF39661.1| UDP-glucuronate 5-epimerase, putative [Ricinus communis]	2.30196e-32	KOG1371	UDP-glucose 4-epimerase/UDP-sulfoquinovose synthase	Cell wall/membrane/envelope biogenesis	137.502	3.53793e-33
locus605	musa_c4_small_c18863	GAAGATGGGATTTTGCCTGA	60.014	21	CTGCCACATGACTGCCTCTA	60.008	561	541	GGA	3	GGAGGAGGAGGAG	13	105	1	3	gi|77551737|gb|ABA94534.1|	CRS1/YhbY domain containing protein, expressed [Oryza sativa (japonica cultivar-group)]	2.45224e-73	gi|297831030|ref|XP_002883397.1|	hypothetical protein ARALYDRAFT_898801 [Arabidopsis lyrata subsp. lyrata] &gt;gi|297329237|gb|EFH59656.1| hypothetical protein ARALYDRAFT_898801 [Arabidopsis lyrata subsp. lyrata]	8.45176e-71	gi|222616258|gb|EEE52390.1|	hypothetical protein OsJ_34482 [Oryza sativa Japonica Group]	7.01539e-64	KOG1990	Poly(A)-specific exoribonuclease PARN	Replication, recombination and repair	179.489	1.48702e-45
locus606	musa_c4_small_c18925	TTTCAGCTAGATTGTGTTGGGA	59.747	14	GCAATTGGGAATTCTCAGGA	60.014	511	498	TGA	3	TGATGATGATGATG	14	161	2	1	gi|255567234|ref|XP_002524598.1|	transcription factor, putative [Ricinus communis] &gt;gi|223536151|gb|EEF37806.1| transcription factor, putative [Ricinus communis]	2.91538e-19	gi|215704348|dbj|BAG93782.1|	unnamed protein product [Oryza sativa Japonica Group]	1.44689e-18	gi|125555009|gb|EAZ00615.1|	hypothetical protein OsI_22637 [Oryza sativa Indica Group] &gt;gi|125596941|gb|EAZ36721.1| hypothetical protein OsJ_21057 [Oryza sativa Japonica Group]	1.44689e-18	LSE0152	A Flowering-time protein CONSTANS and related B-box Zn-finger family proteins	General function prediction only	51.9878	1.66154e-07
locus607	musa_c4_small_c18971	CTCCAAGCAGGACAACGAGT	60.444	74	CGAAGACGAGGAAGATGAGG	59.943	258	185	CTC	3	CTCCTCCTCCTC	12	136	0	2	gi|225444948|ref|XP_002282397.1|	PREDICTED: hypothetical protein [Vitis vinifera]	1.59031e-28	gi|255546165|ref|XP_002514142.1|	conserved hypothetical protein [Ricinus communis] &gt;gi|223546598|gb|EEF48096.1| conserved hypothetical protein [Ricinus communis]	7.38726e-26	gi|224088023|ref|XP_002308295.1|	predicted protein [Populus trichocarpa] &gt;gi|118483296|gb|ABK93550.1| unknown [Populus trichocarpa] &gt;gi|222854271|gb|EEE91818.1| predicted protein [Populus trichocarpa]	7.38726e-26	LSE0116	A Predicted membrane protein	Function unknown	119.013	5.65736e-28
locus608*	musa_c4_small_c18984	TTTCCATCAAAGATGACCGA	59.049	23	GGACCTAGTGACAACCACCC	59.279	357	335	TGC	3	TGCTGCTGCTGCTG	14	115	2	1	gi|301154127|emb|CBW30232.1|	Disease resistance protein (CC-NBS-LRR) [Musa balbisiana]	2.94874e-06	gi|301154105|emb|CBW30194.1|	Putative disease resistance protein [Musa balbisiana]	2.94874e-06
locus609	musa_c4_small_c19001	CGGAGCTTCTTCACCAGAAC	59.989	456	ACTGTACCGGAGGTTGTTGC	60.035	731	276	GTG	3	GTGGTGGTGGTGG	13	526	3	1	gi|225457805|ref|XP_002265920.1|	PREDICTED: hypothetical protein [Vitis vinifera]	7.29827e-71	gi|224062956|ref|XP_002300947.1|	predicted protein [Populus trichocarpa] &gt;gi|222842673|gb|EEE80220.1| predicted protein [Populus trichocarpa]	9.86391e-68	gi|115484637|ref|NP_001067462.1|	Os11g0207000 [Oryza sativa Japonica Group] &gt;gi|108864117|gb|ABA91996.2| SEU3A protein, putative, expressed [Oryza sativa (japonica cultivar-group)] &gt;gi|113644684|dbj|BAF27825.1| Os11g0207000 [Oryza sativa Japonica Group]	4.89541e-67
locus610	musa_c4_small_c19059	TCGAGGAAGAGTAGCCTCCA	60.088	7	GAGTCACGAGGTGTCACGAA	59.872	173	167	AAG	3	AAGAAGAAGAAGAAGAA	17	78	2	0	gi|296089714|emb|CBI39533.3|	unnamed protein product [Vitis vinifera]	5.56776e-15	gi|225450743|ref|XP_002279225.1|	PREDICTED: hypothetical protein [Vitis vinifera]	5.69121e-15	gi|147839228|emb|CAN65690.1|	hypothetical protein [Vitis vinifera]	1.24944e-14	LSE0494	A Phloem lectin	Extracellular structures	63.5438	1.04895e-14
locus611	musa_c4_small_c19070	GAGGAGGGGGAGAAGAGATG	60.149	4	CCACTCTGCTGAATATGGCA	59.823	177	174	GAG	3	GAGGAGGAGGAG	12	70	3	0	gi|226508286|ref|NP_001147792.1|	transparent testa 12 protein [Zea mays] &gt;gi|195613778|gb|ACG28719.1| transparent testa 12 protein [Zea mays]	1.97745e-31	gi|302142014|emb|CBI19217.3|	unnamed protein product [Vitis vinifera]	3.37302e-31	gi|222624332|gb|EEE58464.1|	hypothetical protein OsJ_09708 [Oryza sativa Japonica Group]	4.40531e-31	KOG1347	Uncharacterized membrane protein, predicted efflux pump	General function prediction only	123.25	2.27879e-29
locus612	musa_c4_small_c19080	GAGAACCAAGTGCTGAAGGC	59.997	153	CCTGCGTCAGAGGAGGAA	60.063	385	233	TCC	3	TCCTCCTCCTCCTC	14	355	3	0	gi|294460847|gb|ADE75997.1|	unknown [Picea sitchensis]	1.58097e-20	gi|296087705|emb|CBI34961.3|	unnamed protein product [Vitis vinifera]	2.13675e-17	gi|225452534|ref|XP_002279937.1|	PREDICTED: hypothetical protein isoform 2 [Vitis vinifera] &gt;gi|225452536|ref|XP_002279925.1| PREDICTED: hypothetical protein isoform 1 [Vitis vinifera]	2.13675e-17
locus613	musa_c4_small_c19125	GAATGGAGAAGGAACCCTAAAGA	59.958	1	TTCCATCTCCCGAATCAAAG	60.006	312	312	AC	2	ACACACACACA	11	31	2	0		No hits found
locus614	musa_c4_small_c19128	AGAAGCCCCCTCAAGATGAT	60.037	241	ACGACATCCACCAGTCTTCC	59.969	493	253	CAG	3	CAGCAGCAGCAG	12	397	1	2		No hits found
locus615	musa_c4_small_c19145	AAGGTGAACGGCAGAAACAG	60.291	0	AAGAAGCAGTGGCTCCGATA	59.978	128	129	AAAG	4	AAAGAAAGAAAGA	13	32	2	0		No hits found
locus616	musa_c4_small_c19158	CCCCTCTTCCTCTTCTGCTT	59.95	5	AATAACCAGTTCCTGCCGTG	59.993	313	309	GCTTCC	6	GCTTCCGCTTCCGCTTCC	18	28	1	1		No hits found
locus617	musa_c4_small_c19166	CATGGTGCCACTGATGTAGG	59.984	31	GGCAAGCTTCTCACTATGCC	59.985	414	384	AGA	3	AGAAGAAGAAGA	12	364	0	2	gi|296089800|emb|CBI39619.3|	unnamed protein product [Vitis vinifera]	1.1851e-60	gi|225450539|ref|XP_002277347.1|	PREDICTED: hypothetical protein [Vitis vinifera]	1.1851e-60	gi|224124638|ref|XP_002330073.1|	predicted protein [Populus trichocarpa] &gt;gi|222871498|gb|EEF08629.1| predicted protein [Populus trichocarpa]	2.73211e-57	KOG4197	FOG: PPR repeat	General function prediction only	162.155	7.23218e-41
locus618	musa_c4_small_c19169	CTCTTCTCTTCCGGTCATCG	59.943	135	GTGCCCATGAAACCTCACTT	59.973	298	164	CAG	3	CAGCAGCAGCAGC	13	232	2	0		No hits found
locus619	musa_c4_small_c19181	CGATGGTGATGTTGAAGTGC	60.12	45	CAAAGGTGAGGGTGAGCATT	60.111	603	559	AGAA	4	AGAAAGAAAGAAA	13	116	1	4	gi|147777785|emb|CAN75734.1|	hypothetical protein [Vitis vinifera]	3.98977e-14	gi|296080884|emb|CBI18813.3|	unnamed protein product [Vitis vinifera]	3.50603e-12	gi|297724719|ref|NP_001174723.1|	Os06g0286351 [Oryza sativa Japonica Group] &gt;gi|55297386|dbj|BAD69240.1| putative Spo76 protein [Oryza sativa Japonica Group] &gt;gi|215768096|dbj|BAH00325.1| unnamed protein product [Oryza sativa Japonica Group] &gt;gi|255676941|dbj|BAH93451.1| Os06g0286351 [Oryza sativa Japonica Group]	1.26066e-11	KOG1525	Sister chromatid cohesion complex Cohesin, subunit PDS5	Cell cycle control, cell division, chromosome partitioning	51.2174	3.76874e-07
locus620	musa_c4_small_c19191	ATGGTCCCAGGAGCTTCTTT	60.074	170	ACAGTCGACTCGGGTTATGG	59.989	535	366	GAA	3	GAAGAAGAAGAAG	13	202	0	3		No hits found
locus621	musa_c4_small_c19195	CAAGTCCCTCTATCCTCCCC	59.89	97	CTCCTCTTCGTCGGGATCTT	60.725	225	129	CTC	3	CTCCTCCTCCTCC	13	163	0	3		No hits found
locus622	musa_c4_small_c19233	AATACCCAAGGAGGAGGTGG	60.183	46	AGACGTATCTGGACCGTTCG	60.134	376	331	AGC	3	AGCAGCAGCAGCAGCA	16	319	0	2	gi|224125004|ref|XP_002329867.1|	predicted protein [Populus trichocarpa] &gt;gi|222871104|gb|EEF08235.1| predicted protein [Populus trichocarpa]	1.23408e-25	gi|225426956|ref|XP_002267390.1|	PREDICTED: hypothetical protein [Vitis vinifera]	3.59061e-25	gi|242040255|ref|XP_002467522.1|	hypothetical protein SORBIDRAFT_01g029520 [Sorghum bicolor] &gt;gi|241921376|gb|EER94520.1| hypothetical protein SORBIDRAFT_01g029520 [Sorghum bicolor]	6.12466e-25	KOG1021	Acetylglucosaminyltransferase EXT1/exostosin 1	Carbohydrate transport and metabolism;Cell wall/membrane/envelope biogenesis;Extracellular structures	104.375	1.38165e-23
locus623	musa_c4_small_c19236	GCGGAGGGGAAGAGACTAGA	60.862	0	GCTCGATCCTTGATAGTGGC	59.803	479	480	GCGA	4	GCGAGCGAGCGAGCGAGC	18	23	1	1	gi|255588003|ref|XP_002534470.1|	transcription initiation factor iib, putative [Ricinus communis] &gt;gi|223525233|gb|EEF27913.1| transcription initiation factor iib, putative [Ricinus communis]	1.63748e-71	gi|224138070|ref|XP_002322722.1|	predicted protein [Populus trichocarpa] &gt;gi|222867352|gb|EEF04483.1| predicted protein [Populus trichocarpa]	5.26759e-70	gi|242045402|ref|XP_002460572.1|	hypothetical protein SORBIDRAFT_02g031020 [Sorghum bicolor] &gt;gi|241923949|gb|EER97093.1| hypothetical protein SORBIDRAFT_02g031020 [Sorghum bicolor]	8.98515e-70	KOG1597	Transcription initiation factor TFIIB	Transcription	264.618	1.44774e-71
locus624	musa_c4_small_c19255	CGTTTCGCTTCTCACTCCTC	60.134	18	CATGAGGAGGCTTTGGAGAG	59.943	144	127	CT	2	CTCTCTCTCTCTC	13	65	2	0		No hits found
locus625	musa_c4_small_c19261	AAGAGTCCTTTCCGTCGAGC	60.903	1	AGAGAAAGGGGAGGAAGCAG	59.95	91	91	GAC	3	GACGACGACGACG	13	25	1	2	gi|121309566|dbj|BAF44106.1|	ethylene receptor protein [Musa acuminata AAA Group]	5.00398e-90	gi|121309564|dbj|BAF44105.1|	ethylene receptor protein [Musa acuminata AAA Group]	6.77878e-79	gi|219363155|ref|NP_001137032.1|	hypothetical protein LOC100217201 [Zea mays] &gt;gi|38607375|gb|AAR25567.1| ethylene receptor [Zea mays]	2.57593e-78	KOG0519	Sensory transduction histidine kinase	Signal transduction mechanisms	253.832	3.89268e-68
locus626	musa_c4_small_c19276	AGTCGCGAATTCGAGCTTTA	60.117	271	GAGGAACACCGGTCACACTT	60.009	595	325	CCT	3	CCTCCTCCTCCT	12	294	3	1		No hits found
locus627	musa_c4_small_c19277	CTGCATGATGGTTCAAGGTG	60.112	30	TCACAATGGATCTCGCCATA	60.033	291	262	GAT	3	GATGATGATGAT	12	178	0	2	gi|297737144|emb|CBI26345.3|	unnamed protein product [Vitis vinifera]	4.8717e-38	gi|225432866|ref|XP_002283969.1|	PREDICTED: hypothetical protein [Vitis vinifera]	4.8717e-38	gi|147802495|emb|CAN77516.1|	hypothetical protein [Vitis vinifera]	4.8717e-38
locus628	musa_c4_small_c19297	CCACATAAGTCGGTCGGTTC	60.375	4	TGTTCCCATGTGTGTGGTTC	60.27	149	146	ATA	3	ATAATAATAATA	12	97	3	0		No hits found
locus629	musa_c4_small_c19308	AGGCGATCACCGTACAAGTC	60.142	84	CATGGGAATGACCAAAATCC	59.991	432	349	GGGT	4	GGGTGGGTGGGTG	13	207	2	1		No hits found
locus630	musa_c4_small_c19343	AGAGGAGGATGGACATCACG	60.072	172	GTCTTCGTTGGTTGGCAAAT	59.978	381	210	TGC	3	TGCTGCTGCTGCT	13	224	0	2	gi|125581830|gb|EAZ22761.1|	hypothetical protein OsJ_06437 [Oryza sativa Japonica Group]	6.58754e-19	gi|125539163|gb|EAY85558.1|	hypothetical protein OsI_06931 [Oryza sativa Indica Group]	6.58754e-19	gi|115445757|ref|NP_001046658.1|	Os02g0313700 [Oryza sativa Japonica Group] &gt;gi|46391036|dbj|BAD15979.1| C2 domain-containing protein-like [Oryza sativa Japonica Group] &gt;gi|113536189|dbj|BAF08572.1| Os02g0313700 [Oryza sativa Japonica Group]	6.58754e-19	KOG1012	Ca2+-dependent lipid-binding protein CLB1/vesicle protein vp115/Granuphilin A, contains C2 domain	General function prediction only	76.6406	3.50612e-15
locus631	musa_c4_small_c19363	AGTCCTCGGGGAAATATGCT	59.925	83	CTCCAGCTTGAGTCGCTCTT	59.891	279	197	CTC	3	CTCCTCCTCCTCCTC	15	123	2	0		No hits found
locus632	musa_c4_small_c19416	AGGGGCTGCCTAACAAAAAT	59.966	130	GAACATAGAATCGGTCAGCCA	60.088	448	319	TGTTGG	6	TGTTGGTGTTGGTGTTGGTGT	21	405	2	0		No hits found
locus633	musa_c4_small_c19425	TCGTTTCGTGTGCTTCTGTC	60.032	54	TTGCTTCGGAGGACAAAGAT	59.813	173	120	CT	2	CTCTCTCTCTC	11	105	9	0		No hits found
locus634	musa_c4_small_c19432	AGAGACTCCGCTCAGCACTC	59.89	149	GCTATAGACGGTGGCATTGG	60.49	363	215	GGCCC	5	GGCCCGGCCCGGCCC	15	175	9	0		No hits found
locus635	musa_c4_small_c19464	CTTGCTGTTGCCAACGTAGA	60.05	69	CGACTCCCTTCCATACAGGA	60.065	502	434	TC	2	TCTCTCTCTCTCTCTCTC	18	138	0	4	gi|225446670|ref|XP_002277310.1|	PREDICTED: hypothetical protein [Vitis vinifera]	5.2275e-59	gi|225446668|ref|XP_002277294.1|	PREDICTED: hypothetical protein [Vitis vinifera]	9.67387e-58	gi|147788743|emb|CAN63059.1|	hypothetical protein [Vitis vinifera]	9.67387e-58	LSE0347	A Predicted berberine bridge enzyme/FAD-binding oxidoreductase	Secondary metabolites biosynthesis, transport and catabolism;Carbohydrate transport and metabolism	130.954	1.70979e-54
locus636	musa_c4_small_c19475	AGATGAAGCTCAGCGTGGAT	59.981	36	GCAGTCGAACACGTTGAAGA	60.032	316	281	AGA	3	AGAAGAAGAAGA	12	100	1	1	gi|225441325|ref|XP_002276334.1|	PREDICTED: hypothetical protein [Vitis vinifera]	3.77634e-06							KOG0027	Calmodulin and related proteins (EF-Hand superfamily)	Signal transduction mechanisms	48.9062	8.60445e-07
locus637	musa_c4_small_c19478	CCAATCCTTGATCGGTGAGT	59.927	82	GCTGCTGATGAGGAGGAAAG	60.096	479	398	CCG	3	CCGCCGCCGCCGCC	14	440	2	1	gi|297852766|ref|XP_002894264.1|	ATERF3/ERF3 [Arabidopsis lyrata subsp. lyrata] &gt;gi|297340106|gb|EFH70523.1| ATERF3/ERF3 [Arabidopsis lyrata subsp. lyrata]	7.18913e-18	gi|297737487|emb|CBI26688.3|	unnamed protein product [Vitis vinifera]	2.09172e-17	gi|225460871|ref|XP_002278022.1|	PREDICTED: hypothetical protein [Vitis vinifera]	2.09172e-17	LSE0301	A AP2 domain transcription factor	Transcription	92.0485	1.70463e-19
locus638	musa_c4_small_c19478	CTTTTAGGCTTCCTCCGCTT	59.98	34	CTGAATGACTCACGGTGCTG	60.463	551	518	GCC	3	GCCGCCGCCGCC	12	491	2	1	gi|297852766|ref|XP_002894264.1|	ATERF3/ERF3 [Arabidopsis lyrata subsp. lyrata] &gt;gi|297340106|gb|EFH70523.1| ATERF3/ERF3 [Arabidopsis lyrata subsp. lyrata]	7.18913e-18	gi|297737487|emb|CBI26688.3|	unnamed protein product [Vitis vinifera]	2.09172e-17	gi|225460871|ref|XP_002278022.1|	PREDICTED: hypothetical protein [Vitis vinifera]	2.09172e-17	LSE0301	A AP2 domain transcription factor	Transcription	92.0485	1.70463e-19
locus639	musa_c4_small_c19527	CATGCCAAGAGTCCAGAAGC	60.945	134	GAGTAGGGCTTCGACGAGTG	60.012	263	130	GGC	3	GGCGGCGGCGGCGG	14	158	0	2	gi|225435622|ref|XP_002283329.1|	PREDICTED: hypothetical protein [Vitis vinifera] &gt;gi|297746405|emb|CBI16461.3| unnamed protein product [Vitis vinifera]	2.48247e-18	gi|255574416|ref|XP_002528121.1|	structural molecule, putative [Ricinus communis] &gt;gi|223532460|gb|EEF34251.1| structural molecule, putative [Ricinus communis]	7.98582e-17	gi|255646338|gb|ACU23652.1|	unknown [Glycine max]	2.32352e-16
locus640	musa_c4_small_c19568	ACTGGACATTTCCCGTTGAC	59.827	3	CACCAGAAAAGAAGGCGAAG	59.986	243	241	CTT	3	CTTCTTCTTCTTCTTCTTCTTCTTCTTCTTCTTCTTCT	38	80	4	0		No hits found
locus641	musa_c4_small_c19570	AGAGAGAAGGAGGAGGAATCG	59.032	4	GGGTTGGTGATGTTCTTGCT	59.973	238	235	AGG	3	AGGAGGAGGAGGAGGAG	17	30	2	0	gi|225427120|ref|XP_002278005.1|	PREDICTED: hypothetical protein [Vitis vinifera]	2.65822e-12	gi|224138212|ref|XP_002326546.1|	predicted protein [Populus trichocarpa] &gt;gi|222833868|gb|EEE72345.1| predicted protein [Populus trichocarpa]	7.73423e-12	gi|255555885|ref|XP_002518978.1|	transcription factor, putative [Ricinus communis] &gt;gi|223541965|gb|EEF43511.1| transcription factor, putative [Ricinus communis]	1.01012e-11	LSE0452	A MYB transcription factor	General function prediction only;Transcription	63.929	2.11752e-11
locus642	musa_c4_small_c19570	TCGTAGAAGGAGGAGGAGGA	58.963	22	GCAAGGGTTGGTGATGTTCT	59.973	242	221	AGA	3	AGAAGAAGAAGA	12	45	2	0	gi|225427120|ref|XP_002278005.1|	PREDICTED: hypothetical protein [Vitis vinifera]	2.65822e-12	gi|224138212|ref|XP_002326546.1|	predicted protein [Populus trichocarpa] &gt;gi|222833868|gb|EEE72345.1| predicted protein [Populus trichocarpa]	7.73423e-12	gi|255555885|ref|XP_002518978.1|	transcription factor, putative [Ricinus communis] &gt;gi|223541965|gb|EEF43511.1| transcription factor, putative [Ricinus communis]	1.01012e-11	LSE0452	A MYB transcription factor	General function prediction only;Transcription	63.929	2.11752e-11
locus643	musa_c4_small_c19603	TTTGACGTGATAAGGCGATG	59.688	12	AAACCCATAAGCCCTACGCT	59.987	256	245	AGT	3	AGTAGTAGTAGT	12	38	2	0		No hits found
locus644	musa_c4_small_c19622	GATCTGTCCATGGGGCATAC	60.166	26	AAAAAGGAGCGGGGAGATTA	60.034	206	181	CGG	3	CGGCGGCGGCGG	12	49	2	0		No hits found
locus645	musa_c4_small_c19682	CAAAGCTGGGATGCCTCTAC	59.836	33	GGTGTACCTGTCCGGCTTAC	59.478	270	238	CCG	3	CCGCCGCCGCCGCC	14	230	2	0		No hits found
locus646	musa_c4_small_c19692	TCGCGTAATAGGAGAGCACA	59.59	9	AAAATACGAACCCGAAACCC	60.055	357	349	GA	2	GAGAGAGAGAGA	12	32	0	2		No hits found
locus647	musa_c4_small_c19708	TCCGAGAACCATTCATCACA	60.048	251	TTCACAATGTTCCTCGACATTT	59.476	356	106	TA	2	TATATATATAT	11	324	0	2		No hits found
locus648	musa_c4_small_c19723	CTCCTCTTCGTCCTCCACCT	60.78	48	TTTCCGAGTTGAAATCGAGG	60.184	139	92	GCC	3	GCCGCCGCCGCCG	13	74	2	0	gi|224104107|ref|XP_002313322.1|	predicted protein [Populus trichocarpa] &gt;gi|222849730|gb|EEE87277.1| predicted protein [Populus trichocarpa]	1.39208e-24	gi|224059594|ref|XP_002299924.1|	predicted protein [Populus trichocarpa] &gt;gi|222847182|gb|EEE84729.1| predicted protein [Populus trichocarpa]	5.28991e-24	gi|225449991|ref|XP_002273748.1|	PREDICTED: hypothetical protein [Vitis vinifera] &gt;gi|297736338|emb|CBI24976.3| unnamed protein product [Vitis vinifera]	1.17847e-23	KOG1362	Choline transporter-like protein	Lipid transport and metabolism	64.6994	1.10331e-11
locus649	musa_c4_small_c19756	GGATCGTTGCTTCTCTCTGG	59.95	110	GAGAGTATGGACGGCATGGT	59.957	345	236	GCA	3	GCAGCAGCAGCA	12	263	0	2		No hits found
locus650	musa_c4_small_c19787	CGAGGAGGAGCAGAAGAGAG	59.425	64	CTGGAGGAACTTGACCGTGT	60.151	306	243	GAA	3	GAAGAAGAAGAAG	13	85	1	1	gi|297809523|ref|XP_002872645.1|	aminomethyltransferase [Arabidopsis lyrata subsp. lyrata] &gt;gi|297318482|gb|EFH48904.1| aminomethyltransferase [Arabidopsis lyrata subsp. lyrata]	1.45861e-10	gi|4586118|emb|CAB40954.1|	putative protein [Arabidopsis thaliana] &gt;gi|7267914|emb|CAB78256.1| putative protein [Arabidopsis thaliana]	1.45861e-10	gi|79470337|ref|NP_192950.2|	aminomethyltransferase [Arabidopsis thaliana] &gt;gi|22655070|gb|AAM98126.1| putative protein [Arabidopsis thaliana] &gt;gi|30725630|gb|AAP37837.1| At4g12130 [Arabidopsis thaliana]	1.45861e-10	KOG2929	Transcription factor, component of CCR4 transcriptional complex	Transcription	69.3218	5.04004e-13
locus651	musa_c4_small_c19809	GACGTCCTCTGCCTCATCTC	59.952	101	TCCGATCCATCAAATCAACA	59.859	219	119	TCT	3	TCTTCTTCTTCTTCTTC	17	126	1	2	gi|242077522|ref|XP_002448697.1|	hypothetical protein SORBIDRAFT_06g031730 [Sorghum bicolor] &gt;gi|241939880|gb|EES13025.1| hypothetical protein SORBIDRAFT_06g031730 [Sorghum bicolor]	1.80627e-08	gi|125591950|gb|EAZ32300.1|	hypothetical protein OsJ_16509 [Oryza sativa Japonica Group]	1.80627e-08	gi|115461110|ref|NP_001054155.1|	Os04g0662200 [Oryza sativa Japonica Group] &gt;gi|38346068|emb|CAE04836.2| OSJNBa0084K01.8 [Oryza sativa (japonica cultivar-group)] &gt;gi|113565726|dbj|BAF16069.1| Os04g0662200 [Oryza sativa Japonica Group] &gt;gi|125550099|gb|EAY95921.1| hypothetical protein OsI_17788 [Oryza sativa Indica Group] &gt;gi|215765984|dbj|BAG98212.1| unnamed protein product [Oryza sativa Japonica Group]	1.80627e-08	LSE0432	A Auxin responsive protein	General function prediction only;Signal transduction mechanisms	57.7658	2.32624e-09
locus652	musa_c4_small_c19822	AGGAAAGGGCTTTCTCTTGC	59.962	105	AGGTGAACCAACAACCGAAG	60.005	263	159	CAA	3	CAACAACAACAAC	13	187	0	3		No hits found
locus653	musa_c4_small_c19840	ATCCAAATCCTTCCCAAACC	59.996	67	TCTCAGAGAAGCCGAGATCC	59.636	257	191	TCC	3	TCCTCCTCCTCCTCC	15	142	2	0		No hits found
locus654	musa_c4_small_c19894	ACCACTAGGAGTGGATTGCG	60.134	38	CTTTCCGCTTCCTTCCTTCT	59.955	137	100	CTTT	4	CTTTCTTTCTTTCTTT	16	81	2	0		No hits found
locus655	musa_c4_small_c19939	TGTGGCATCATGGTCAAACT	59.967	103	AAGTGCAACAGAAAAATAGCATAGA	58.65	364	262	CATGC	5	CATGCCATGCCATGC	15	320	2	0		No hits found
locus656	musa_c4_small_c19947	ACTGATTCCTTCCGTGTTCG	60.111	137	GTATCCGACCACTGATGCCT	59.957	233	97	GCA	3	GCAGCAGCAGCA	12	172	2	0		No hits found
locus657	musa_c4_small_c19957	ATAGATTGACCATCGGCAGG	59.917	0	ACAATTGCCGCTGTACCTTC	60.14	407	408	GGC	3	GGCGGCGGCGGCGGCG	16	139	0	2		No hits found
locus658	musa_c4_small_c19985	CACCCCAAGAATTCCTTCCT	60.298	36	TGTCGGGAGGTAGTTGGTTC	59.966	246	211	TCC	3	TCCTCCTCCTCC	12	193	2	1		No hits found
locus659	musa_c4_small_c19997	AGATGAAGTCCTTTTCGCCA	59.813	288	CGCAGAGAAATGTCACAACAA	59.896	436	149	GCA	3	GCAGCAGCAGCAGC	14	312	2	1	gi|225433872|ref|XP_002264839.1|	PREDICTED: hypothetical protein [Vitis vinifera]	9.97717e-15	gi|116310742|emb|CAH67537.1|	H0425E08.5 [Oryza sativa (indica cultivar-group)]	2.22268e-14	gi|115459156|ref|NP_001053178.1|	Os04g0492600 [Oryza sativa Japonica Group] &gt;gi|113564749|dbj|BAF15092.1| Os04g0492600 [Oryza sativa Japonica Group]	2.22268e-14	KOG1035	eIF-2alpha kinase GCN2	Translation, ribosomal structure and biogenesis	80.1073	4.2482e-16
locus660	musa_c4_small_c20071	AGAAAAGCCCCTCGATGAAT	60.039	238	GTTTAAAAACTGGGACCCGC	60.702	396	159	GACGGT	6	GACGGTGACGGTGACGGTGACG	22	290	2	0		No hits found
locus661	musa_c4_small_c20080	GAACCCACCATTCCATGAAC	60.034	195	TGCTAGCAGAAAAGTGCATCA	59.767	489	295	AGG	3	AGGAGGAGGAGGAGGAGG	18	333	0	3		No hits found
locus662	musa_c4_small_c20107	AAGACGAGAATCCCGGAGAG	60.725	1	CATGGATCAAGGAAGGAGGA	60.003	224	224	GGAAGA	6	GGAAGAGGAAGAGGAAGAGGAAGA	24	22	2	0	gi|297798244|ref|XP_002867006.1|	predicted protein [Arabidopsis lyrata subsp. lyrata] &gt;gi|297312842|gb|EFH43265.1| predicted protein [Arabidopsis lyrata subsp. lyrata]	4.09211e-29	gi|224094795|ref|XP_002310238.1|	predicted protein [Populus trichocarpa] &gt;gi|222853141|gb|EEE90688.1| predicted protein [Populus trichocarpa]	1.555e-28	gi|297836568|ref|XP_002886166.1|	hydrolase, alpha/beta fold family protein [Arabidopsis lyrata subsp. lyrata] &gt;gi|297332006|gb|EFH62425.1| hydrolase, alpha/beta fold family protein [Arabidopsis lyrata subsp. lyrata]	2.24541e-27	KOG0157	Cytochrome P450 CYP4/CYP19/CYP26 subfamilies	Secondary metabolites biosynthesis, transport and catabolism;Lipid transport and metabolism	211.46	3.2686e-55
locus663	musa_c4_small_c20124	AGAGATGGTGAACTGGGTGG	59.962	19	CGTAGACGTCGTATCGGTCC	60.538	305	287	AGA	3	AGAAGAAGAAGAA	13	196	2	0	gi|297798244|ref|XP_002867006.1|	predicted protein [Arabidopsis lyrata subsp. lyrata] &gt;gi|297312842|gb|EFH43265.1| predicted protein [Arabidopsis lyrata subsp. lyrata]	4.09211e-29	gi|224094795|ref|XP_002310238.1|	predicted protein [Populus trichocarpa] &gt;gi|222853141|gb|EEE90688.1| predicted protein [Populus trichocarpa]	1.555e-28	gi|297836568|ref|XP_002886166.1|	hydrolase, alpha/beta fold family protein [Arabidopsis lyrata subsp. lyrata] &gt;gi|297332006|gb|EFH62425.1| hydrolase, alpha/beta fold family protein [Arabidopsis lyrata subsp. lyrata]	2.24541e-27	KOG1454	Predicted hydrolase/acyltransferase (alpha/beta hydrolase superfamily)	General function prediction only	123.25	2.02696e-29
locus664	musa_c4_small_c20143	GGTTGTGTTGTGTTCCTTTCAA	59.914	3	TGCCCTAAAAAGCTCCTTCA	59.953	232	230	TC	2	TCTCTCTCTCT	11	31	2	0		No hits found
locus665	musa_c4_small_c20147	AATACGCCTTTCCCCCAG	59.887	0	GCTTCATCTTCTGAGGCAGG	60.096	396	397	AAGCA	5	AAGCAAAGCAAAGCAAA	17	44	2	0		No hits found
locus666	musa_c4_small_c20171	CCCCTCCTCTCTCCAAAATC	60.008	71	AATTGTCTCACGGCAAGGAG	60.255	343	273	CAG	3	CAGCAGCAGCAG	12	310	2	0		No hits found
locus667	musa_c4_small_c20171	CCCTCCTCTCTCCAAAATCC	60.008	72	CTTCATCAGCTGAGGTCGC	59.672	407	336	CCA	3	CCACCACCACCA	12	357	2	0		No hits found
locus668	musa_c4_small_c20186	CGACAGTCTTTGAAGCCTCC	59.989	129	GAATGGCGGTAGGGATGTT	59.765	660	532	CTC	3	CTCCTCCTCCTCC	13	600	3	1	gi|297598524|ref|NP_001045762.2|	Os02g0127600 [Oryza sativa Japonica Group] &gt;gi|255670569|dbj|BAF07676.2| Os02g0127600 [Oryza sativa Japonica Group]	1.88087e-09	gi|41053083|dbj|BAD08027.1|	putative pentatricopeptide (PPR) repeat-containing protein [Oryza sativa Japonica Group]	1.88087e-09
locus669	musa_c4_small_c20187	CAGGAAAGGAAGGGGAGTTC	60.045	322	TCCCCAGCTCATACATCCTC	60.034	439	118	TGG	3	TGGTGGTGGTGGT	13	355	1	2	gi|222641825|gb|EEE69957.1|	hypothetical protein OsJ_29844 [Oryza sativa Japonica Group]	6.53859e-14	gi|297727099|ref|NP_001175913.1|	Os09g0491676 [Oryza sativa Japonica Group] &gt;gi|215694032|dbj|BAG89231.1| unnamed protein product [Oryza sativa Japonica Group] &gt;gi|255679013|dbj|BAH94641.1| Os09g0491676 [Oryza sativa Japonica Group]	6.53859e-14	gi|212722950|ref|NP_001132595.1|	hypothetical protein LOC100194067 [Zea mays] &gt;gi|194694852|gb|ACF81510.1| unknown [Zea mays]	8.53966e-14
locus670	musa_c4_small_c20209	TGAAGGTTTCGGTCAGGTTC	60.088	24	TAGGAGAGTCGGAAGGAGGG	60.715	199	176	CGC	3	CGCCGCCGCCGCCG	14	114	1	2	gi|222641825|gb|EEE69957.1|	hypothetical protein OsJ_29844 [Oryza sativa Japonica Group]	6.53859e-14	gi|297727099|ref|NP_001175913.1|	Os09g0491676 [Oryza sativa Japonica Group] &gt;gi|215694032|dbj|BAG89231.1| unnamed protein product [Oryza sativa Japonica Group] &gt;gi|255679013|dbj|BAH94641.1| Os09g0491676 [Oryza sativa Japonica Group]	6.53859e-14	gi|212722950|ref|NP_001132595.1|	hypothetical protein LOC100194067 [Zea mays] &gt;gi|194694852|gb|ACF81510.1| unknown [Zea mays]	8.53966e-14
locus671	musa_c4_small_c20214	CAGGGAAGTGAGAGCAGAGG	60.127	21	AAAGTGGTCTTCCCGAACCT	59.972	387	367	GGA	3	GGAGGAGGAGGA	12	168	0	2	gi|224108347|ref|XP_002314815.1|	white-brown-complex ABC transporter family [Populus trichocarpa] &gt;gi|222863855|gb|EEF00986.1| white-brown-complex ABC transporter family [Populus trichocarpa]	1.57491e-20	gi|297737725|emb|CBI26926.3|	unnamed protein product [Vitis vinifera]	4.58229e-20	gi|225424174|ref|XP_002284094.1|	PREDICTED: hypothetical protein [Vitis vinifera]	4.58229e-20	KOG0061	Transporter, ABC superfamily (Breast cancer resistance protein)	Secondary metabolites biosynthesis, transport and catabolism	84.7297	1.59408e-17
locus672	musa_c4_small_c20245	AGGCTTTCTACCATTGCACG	60.27	146	ACGCCACCAACATATGGAAT	60.081	294	149	ATG	3	ATGATGATGATGATGA	16	223	0	2	gi|255576493|ref|XP_002529138.1|	serine/threonine protein phosphatase 2a regulatory subunit A, putative [Ricinus communis] &gt;gi|223531417|gb|EEF33251.1| serine/threonine protein phosphatase 2a regulatory subunit A, putative [Ricinus communis]	3.66995e-46	gi|255541788|ref|XP_002511958.1|	serine/threonine protein phosphatase 2a regulatory subunit A, putative [Ricinus communis] &gt;gi|223549138|gb|EEF50627.1| serine/threonine protein phosphatase 2a regulatory subunit A, putative [Ricinus communis]	4.79311e-46	gi|219888447|gb|ACL54598.1|	unknown [Zea mays]	8.1758e-46	KOG0211	Protein phosphatase 2A regulatory subunit A and related proteins	Signal transduction mechanisms	179.489	2.37692e-46
locus673	musa_c4_small_c20246	CTTCGTCCAGGCTTTGTAGC	60.015	164	TCAACACGCAATGAATCCAC	60.526	328	165	GA	2	GAGAGAGAGAGAG	13	225	0	2		No hits found
locus674*	musa_c4_small_c20263	TTGGATGAGGACTTTGAGGC	60.195	62	CACCCAGTCAAGCAGCATAA	59.864	319	258	ATG	3	ATGATGATGATG	12	289	2	0	gi|294430107|gb|ACH87659.3|	somatic embryogenesis receptor kinase [Dimocarpus longan]	1.1444e-55	gi|242065530|ref|XP_002454054.1|	hypothetical protein SORBIDRAFT_04g023810 [Sorghum bicolor] &gt;gi|241933885|gb|EES07030.1| hypothetical protein SORBIDRAFT_04g023810 [Sorghum bicolor]	1.1444e-55	gi|219886135|gb|ACL53442.1|	unknown [Zea mays]	1.1444e-55	LSE0002	A Receptor protein kinase containing LRR repeats	Signal transduction mechanisms	217.624	1.11982e-57
locus675	musa_c4_small_c20273	TTCTACGTCGATACCCGTCC	59.955	181	TGAGCTGATCCACGTCAAAA	60.39	345	165	GTA	3	GTAGTAGTAGTAGTAGTAGTAGT	23	296	0	2	gi|225461522|ref|XP_002282618.1|	PREDICTED: hypothetical protein [Vitis vinifera]	3.14539e-12	gi|302142969|emb|CBI20264.3|	unnamed protein product [Vitis vinifera]	3.25286e-12	gi|15238881|ref|NP_200205.1|	yippee family protein [Arabidopsis thaliana] &gt;gi|27923898|sp|Q9FN32.1|YIPL7_ARATH RecName: Full=Protein yippee-like At5g53940 &gt;gi|10177256|dbj|BAB10724.1| zinc-binding protein-like [Arabidopsis thaliana] &gt;gi|21554253|gb|AAM63328.1| zinc-binding protein-like [Arabidopsis thaliana] &gt;gi|51971218|dbj|BAD44301.1| zinc-binding protein-like [Arabidopsis thaliana] &gt;gi|88011182|gb|ABD38914.…	6.33821e-09	KOG3399	Predicted Yippee-type zinc-binding protein	General function prediction only	49.6766	2.14952e-11
locus676	musa_c4_small_c20322	GCTCAACCAGCTTCATCACA	59.992	55	GGCTGTACAAGGACCTCACG	60.711	352	298	CCT	3	CCTCCTCCTCCTCC	14	236	2	0	gi|115472353|ref|NP_001059775.1|	Os07g0515100 [Oryza sativa Japonica Group] &gt;gi|82654924|sp|P53683.2|CDPK2_ORYSJ RecName: Full=Calcium-dependent protein kinase isoform 2; Short=CDPK 2 &gt;gi|23616997|dbj|BAC20693.1| CDP2_ORYSA Calcium-dependent protein kinase [Oryza sativa Japonica Group] &gt;gi|113611311|dbj|BAF21689.1| Os07g0515100 [Oryza sativa Japonica Group]	5.58964e-10	gi|39546555|gb|AAR28084.1|	calcium-dependent protein kinase [Malus x domestica]	2.12406e-09	gi|224113629|ref|XP_002316527.1|	calcium dependent protein kinase 21 [Populus trichocarpa] &gt;gi|222859592|gb|EEE97139.1| calcium dependent protein kinase 21 [Populus trichocarpa]	3.6231e-09	KOG0032	Ca2+/calmodulin-dependent protein kinase, EF-Hand protein superfamily	Signal transduction mechanisms	63.1586	4.01152e-11
locus677	musa_c4_small_c20332	CAGTTGAAGGTATATTGGTTTCTCA	58.686	25	ACACTCGATTATCGCAAGGG	60.096	310	286	AC	2	ACACACACACA	11	51	2	0		No hits found
locus678	musa_c4_small_c20354	GAGAGAAGTTTGCCTCGGTG	59.989	238	ACAAACTGAAGCCCATGTCC	59.973	405	168	GTG	3	GTGGTGGTGGTG	12	308	0	2	gi|242077602|ref|XP_002448737.1|	hypothetical protein SORBIDRAFT_06g032330 [Sorghum bicolor] &gt;gi|241939920|gb|EES13065.1| hypothetical protein SORBIDRAFT_06g032330 [Sorghum bicolor]	4.57658e-20	gi|212721984|ref|NP_001132823.1|	hypothetical protein LOC100194313 [Zea mays] &gt;gi|194695494|gb|ACF81831.1| unknown [Zea mays] &gt;gi|195606132|gb|ACG24896.1| 60S acidic ribosomal protein P2A [Zea mays] &gt;gi|195623060|gb|ACG33360.1| 60S acidic ribosomal protein P2A [Zea mays]	7.80646e-20	gi|238006202|gb|ACR34136.1|	unknown [Zea mays]	5.06e-19	KOG3449	60S acidic ribosomal protein P2	Translation, ribosomal structure and biogenesis	92.0485	1.20796e-19
locus679	musa_c4_small_c20357	TGCAGGTCATGTGGGAGATA	60.072	396	AGCAGCAGCAAGTACACGAG	59.415	693	298	GATTAG	6	GATTAGGATTAGGATTAGGATT	22	571	4	0	gi|224073096|ref|XP_002303969.1|	predicted protein [Populus trichocarpa] &gt;gi|222841401|gb|EEE78948.1| predicted protein [Populus trichocarpa]	4.21362e-20	gi|224057190|ref|XP_002299164.1|	predicted protein [Populus trichocarpa] &gt;gi|222846422|gb|EEE83969.1| predicted protein [Populus trichocarpa]	5.50316e-20	gi|118489278|gb|ABK96444.1|	unknown [Populus trichocarpa x Populus deltoides]	5.50316e-20
locus680	musa_c4_small_c20360	TACAATGGCGATTCCACTCC	60.864	2	AGTTGTAGCCACGGTTGTCC	60.035	242	241	CCT	3	CCTCCTCCTCCTCCTCCT	18	32	1	2	gi|56068184|gb|AAV70492.1|	mannose-binding lectin precursor [Zingiber officinale]	1.61717e-46	gi|25044811|gb|AAM28277.1|	mannose-binding lectin [Ananas comosus]	3.04985e-45	gi|215434991|gb|ACJ66865.1|	mannose-binding lectin [Zingiber officinale]	8.8737e-45
locus681	musa_c4_small_c20375	GAATCGGGTGCTGAGGATAA	60.036	148	GATCACACAACAGCCTTGGA	59.682	434	287	GAG	3	GAGGAGGAGGAGG	13	186	0	2	gi|297739445|emb|CBI29627.3|	unnamed protein product [Vitis vinifera]	4.66716e-41	gi|225465286|ref|XP_002270794.1|	PREDICTED: hypothetical protein [Vitis vinifera]	4.66716e-41	gi|255560519|ref|XP_002521274.1|	heat-shock protein, putative [Ricinus communis] &gt;gi|223539542|gb|EEF41130.1| heat-shock protein, putative [Ricinus communis]	6.0955e-41	KOG0710	Molecular chaperone (small heat-shock protein Hsp26/Hsp42)	Posttranslational modification, protein turnover, chaperones	121.324	1.73367e-28
locus682	musa_c4_small_c20379	CTAGAAAAAGCTCGCTCCGA	59.861	46	CATAGGAACGGCCAGATGAT	59.917	147	102	CCG	3	CCGCCGCCGCCGCCGCCG	18	107	2	0		No hits found
locus683	musa_c4_small_c20382	ATTGAGGTGCCAGCCATATC	59.923	27	ATGCAAACAAAACACCAACG	59.488	173	147	TCC	3	TCCTCCTCCTCC	12	135	3	0		No hits found
locus684	musa_c4_small_c20418	GCGTGACCCTCCTCATTCTA	60.218	48	CCACGCAGAGAAGTGAAACA	60.025	442	395	CTG	3	CTGCTGCTGCTGC	13	76	1	1		No hits found
locus685	musa_c4_small_c20458	TCGGGGACACATGAACTACA	59.96	115	TTAGCCTTTTTGTCTCGCGT	60.018	394	280	TTTC	4	TTTCTTTCTTTCTT	14	164	0	4		No hits found								KOG0070	GTP-binding ADP-ribosylation factor Arf1	Intracellular trafficking, secretion, and vesicular transport	48.521	1.04336e-06
locus686	musa_c4_small_c20459	CTTCCTGTTCGTCCTCTTCG	59.982	10	CATCATCTCGCAAATCCCTT	60.036	204	195	CCT	3	CCTCCTCCTCCTCCT	15	32	3	0		No hits found
locus687	musa_c4_small_c20489	CTCATGCAAGAAGCAAACCA	59.988	108	AATCCCAAGCACTTGTCACC	59.973	372	265	TGG	3	TGGTGGTGGTGGTGGT	16	174	2	0	gi|297746441|emb|CBI16497.3|	unnamed protein product [Vitis vinifera]	2.02756e-20	gi|225435708|ref|XP_002283489.1|	PREDICTED: hypothetical protein [Vitis vinifera] &gt;gi|147854540|emb|CAN78578.1| hypothetical protein [Vitis vinifera]	2.02756e-20	gi|297741203|emb|CBI32154.3|	unnamed protein product [Vitis vinifera]	2.64807e-20	KOG0335	ATP-dependent RNA helicase	RNA processing and modification	98.2117	1.32834e-21
locus688	musa_c4_small_c20502	TCGATTGAGCTACTCGCAGA	59.847	139	GCATACGACACCTGCCTCTT	60.285	299	161	AGA	3	AGAAGAAGAAGAAG	14	246	0	3	gi|242047200|ref|XP_002461346.1|	hypothetical protein SORBIDRAFT_02g001320 [Sorghum bicolor] &gt;gi|241924723|gb|EER97867.1| hypothetical protein SORBIDRAFT_02g001320 [Sorghum bicolor]	6.18706e-17	gi|242092768|ref|XP_002436874.1|	hypothetical protein SORBIDRAFT_10g010410 [Sorghum bicolor] &gt;gi|241915097|gb|EER88241.1| hypothetical protein SORBIDRAFT_10g010410 [Sorghum bicolor]	6.18706e-17	gi|115470349|ref|NP_001058773.1|	Os07g0119800 [Oryza sativa Japonica Group] &gt;gi|22535638|dbj|BAC10812.1| hypothetical protein [Oryza sativa Japonica Group] &gt;gi|113610309|dbj|BAF20687.1| Os07g0119800 [Oryza sativa Japonica Group] &gt;gi|125557057|gb|EAZ02593.1| hypothetical protein OsI_24703 [Oryza sativa Indica Group] &gt;gi|125598945|gb|EAZ38521.1| hypothetical protein OsJ_22908 [Oryza sativa Japonica Group]	6.18706e-17	LSE0063	A Uncharacterized protein	Function unknown	70.8626	1.18798e-13
locus689	musa_c4_small_c20505	TCAAGGTGAAGGATATCGCC	60.036	195	CCGTTCATTCATCATCAGCA	60.631	313	119	CATCAC	6	CATCACCATCACCATCAC	18	269	1	1		No hits found
locus690	musa_c4_small_c20531	CCATCGAAGAAGAGCAGAGG	60.088	25	TGGCTACACAAGTTGCCTGA	60.449	252	228	CTC	3	CTCCTCCTCCTC	12	139	2	0		No hits found
locus691	musa_c4_small_c20547	TGATGATGCAGGTGAACACA	59.658	65	GTTGAAGCCACCAACCAGAT	59.973	246	182	GCT	3	GCTGCTGCTGCT	12	104	0	2		No hits found
locus692	musa_c4_small_c20552	TAACCATGTCCCGCTTCTTC	60.074	93	GCCAGGAGATGAGGAGGAG	59.887	353	261	CGC	3	CGCCGCCGCCGCCGCC	16	251	1	2	gi|224029513|gb|ACN33832.1|	unknown [Zea mays]	1.22721e-12	gi|226531165|ref|NP_001150325.1|	aminoacylase-1 [Zea mays] &gt;gi|195638368|gb|ACG38652.1| aminoacylase-1 [Zea mays]	1.22721e-12	gi|115467028|ref|NP_001057113.1|	Os06g0210200 [Oryza sativa Japonica Group] &gt;gi|51090498|dbj|BAD35700.1| putative aminoacylase [Oryza sativa Japonica Group] &gt;gi|113595153|dbj|BAF19027.1| Os06g0210200 [Oryza sativa Japonica Group]	2.73394e-12	KOG2275	Aminoacylase ACY1 and related metalloexopeptidases	Amino acid transport and metabolism	71.2478	1.14856e-13
locus693	musa_c4_small_c20586	GTCTCGTGCCCTAAATTTGC	59.713	1	CCTTGTTCTCAGTTCGGCTC	59.989	428	428	GAC	3	GACGACGACGACG	13	78	2	0	gi|224146051|ref|XP_002325861.1|	predicted protein [Populus trichocarpa] &gt;gi|222862736|gb|EEF00243.1| predicted protein [Populus trichocarpa]	5.93092e-36	gi|115445547|ref|NP_001046553.1|	Os02g0280100 [Oryza sativa Japonica Group] &gt;gi|50251322|dbj|BAD28194.1| putative MFAP1 protein [Oryza sativa Japonica Group] &gt;gi|113536084|dbj|BAF08467.1| Os02g0280100 [Oryza sativa Japonica Group] &gt;gi|125581652|gb|EAZ22583.1| hypothetical protein OsJ_06251 [Oryza sativa Japonica Group]	1.46084e-34	gi|255569438|ref|XP_002525686.1|	microfibril-associated protein, putative [Ricinus communis] &gt;gi|223534986|gb|EEF36669.1| microfibril-associated protein, putative [Ricinus communis]	2.49181e-34	KOG1425	Microfibrillar-associated protein MFAP1	Cytoskeleton	140.969	1.90505e-34
locus694	musa_c4_small_c20625	AAGGGTAAGTACGAGGCCGT	60.019	263	AGCTTGTTCTCCACCTCGAA	59.989	426	164	GAG	3	GAGGAGGAGGAG	12	315	3	0	gi|6091551|gb|AAF01764.2|AF184277_1	homeodomain-leucine zipper protein 56 [Glycine max]	2.27999e-28	gi|297741835|emb|CBI33148.3|	unnamed protein product [Vitis vinifera]	2.97776e-28	gi|225469412|ref|XP_002265944.1|	PREDICTED: hypothetical protein [Vitis vinifera]	2.97776e-28	KOG0483	Transcription factor HEX, contains HOX and HALZ domains	Transcription	125.561	1.272e-29
locus695	musa_c4_small_c20635	TTGTTCTTCCTTCTCTCGCC	59.55	0	TGCTAACGGAGGCGTTTACT	59.904	182	183	TCTCT	5	TCTCTTCTCTTCTCTTC	17	22	0	2		No hits found
locus696	musa_c4_small_c20642	GTCAATCTGCACTCAAGCCA	59.992	85	CGACAACAGATTTGAGGGTG	59.135	333	249	TA	2	TATATATATAT	11	256	0	2	gi|255570334|ref|XP_002526126.1|	Ran GTPase binding protein, putative [Ricinus communis] &gt;gi|223534503|gb|EEF36202.1| Ran GTPase binding protein, putative [Ricinus communis]	2.92775e-06	gi|224062918|ref|XP_002300931.1|	predicted protein [Populus trichocarpa] &gt;gi|222842657|gb|EEE80204.1| predicted protein [Populus trichocarpa]	2.92775e-06	gi|218189796|gb|EEC72223.1|	hypothetical protein OsI_05329 [Oryza sativa Indica Group] &gt;gi|222619928|gb|EEE56060.1| hypothetical protein OsJ_04872 [Oryza sativa Japonica Group]	3.82376e-06
locus697	musa_c4_small_c20671	AGATAGCAGCAGCGAGGAAA	60.257	3	GTTCAGGTGAAGCATGAGCA	59.992	322	320	AAG	3	AAGAAGAAGAAGAAGAA	17	68	1	1	gi|242066988|ref|XP_002454783.1|	hypothetical protein SORBIDRAFT_04g037270 [Sorghum bicolor] &gt;gi|241934614|gb|EES07759.1| hypothetical protein SORBIDRAFT_04g037270 [Sorghum bicolor]	5.46511e-13	gi|226510317|ref|NP_001152412.1|	TBC1 domain family member 22A [Zea mays] &gt;gi|195656019|gb|ACG47477.1| TBC1 domain family member 22A [Zea mays]	5.46511e-13	gi|115480151|ref|NP_001063669.1|	Os09g0515800 [Oryza sativa Japonica Group] &gt;gi|50725365|dbj|BAD34437.1| putative tbc1 domain family protein [Oryza sativa Japonica Group] &gt;gi|50726241|dbj|BAD33817.1| putative tbc1 domain family protein [Oryza sativa Japonica Group] &gt;gi|113631902|dbj|BAF25583.1| Os09g0515800 [Oryza sativa Japonica Group] &gt;gi|215694618|dbj|BAG89809.1| unnamed protein product [Oryza sativa Japonica Grou…	1.5901e-12
locus698	musa_c4_small_c20677	TGTTAGATGCAAGTCGACCG	59.864	22	AGAGTCAGCAGAGGTGGGAG	59.579	195	174	CT	2	CTCTCTCTCTCTCTCTC	17	142	0	3		No hits found
locus699	musa_c4_small_c20685	GGTGCCACTGAGTGTTCAGA	59.872	171	GGGTTCATCTTCAGGCAGAG	59.803	343	173	TGC	3	TGCTGCTGCTGC	12	305	2	0		No hits found
locus700	musa_c4_small_c20704	GCTGACGGTCAACTCACAGA	60.03	11	TGCCACACTGGCATAACATT	59.995	414	404	AAG	3	AAGAAGAAGAAG	12	61	2	0	gi|255629113|gb|ACU14901.1|	unknown [Glycine max]	3.31317e-26	gi|71535092|gb|AAZ32938.1|	putative 60S ribosomal protein L35 [Rheum australe]	5.65142e-26	gi|297829478|ref|XP_002882621.1|	hypothetical protein ARALYDRAFT_341089 [Arabidopsis lyrata subsp. lyrata] &gt;gi|297328461|gb|EFH58880.1| hypothetical protein ARALYDRAFT_341089 [Arabidopsis lyrata subsp. lyrata]	7.38098e-26	KOG3436	60S ribosomal protein L35	Translation, ribosomal structure and biogenesis	119.398	4.99195e-28
locus701	musa_c4_small_c20760	GAAAGTTGCAGGCTCTTTGC	60.14	57	CTGCTATATGCAACCATCCG	59.161	342	286	ATTTT	5	ATTTTATTTTATTTTATTT	19	272	0	2		No hits found
locus702	musa_c4_small_c20770	TCAGGACAGTTTCAGGCAGA	59.545	52	GACCAAAGAACACCAGGGAA	59.943	368	317	TGG	3	TGGTGGTGGTGG	12	130	0	2		No hits found
locus703	musa_c4_small_c20780	GACGCCTGCTGTCTTCCTAC	60.02	99	GGCATCTCTGGAGACAAAGG	59.803	419	321	CGC	3	CGCCGCCGCCGCCGC	15	199	4	0	gi|225435104|ref|XP_002281519.1|	PREDICTED: hypothetical protein [Vitis vinifera]	6.76432e-13	gi|15225082|ref|NP_181470.1|	ATEXO70H2 (EXOCYST SUBUNIT EXO70 FAMILY PROTEIN H2); protein binding [Arabidopsis thaliana] &gt;gi|3355467|gb|AAC27829.1| hypothetical protein [Arabidopsis thaliana]	1.48104e-12	gi|297746147|emb|CBI16203.3|	unnamed protein product [Vitis vinifera]	1.93208e-12	KOG2344	Exocyst component protein and related proteins	Intracellular trafficking, secretion, and vesicular transport	62.7734	7.37364e-15
locus704	musa_c4_small_c20786	TGAAGAGGAGGAAAGACAAAAGA	59.508	0	TCCCCCATCTATCAGACTCG	60.027	257	258	AG	2	AGAGAGAGAGA	11	28	0	2	gi|225450669|ref|XP_002283093.1|	PREDICTED: hypothetical protein [Vitis vinifera]	8.31391e-06
locus705	musa_c4_small_c20844	TGGAAATTCTGGTGTTGTCG	59.541	27	ACAATTGTGTGATGCCCAGA	59.967	305	279	ACT	3	ACTACTACTACT	12	89	0	2		No hits found
locus706	musa_c4_small_c20848	GTAAAACCAGGCTGGCTGAG	59.875	7	CGAAGAGTACAACAAGAATAAAGGA	58.177	324	318	CCTC	4	CCTCCCTCCCTCC	13	288	0	2		No hits found
locus707	musa_c4_small_c20929	GCACTGCATCCAAGTCTCAA	59.992	25	GAGTTTCACCTCTAAATCCATCA	57.364	335	311	TATT	4	TATTTATTTATTTATT	16	291	3	0	gi|297806189|ref|XP_002870978.1|	short-chain dehydrogenase/reductase family protein [Arabidopsis lyrata subsp. lyrata] &gt;gi|297316815|gb|EFH47237.1| short-chain dehydrogenase/reductase family protein [Arabidopsis lyrata subsp. lyrata]	6.72437e-19	gi|21554820|gb|AAM63701.1|	putativepod-specific dehydrogenase SAC25 [Arabidopsis thaliana]	6.72437e-19	gi|20260302|gb|AAM13049.1|	putative protein [Arabidopsis thaliana] &gt;gi|23198190|gb|AAN15622.1| putative protein [Arabidopsis thaliana]	6.72437e-19	KOG1208	Dehydrogenases with different specificities (related to short-chain alcohol dehydrogenases)	Secondary metabolites biosynthesis, transport and catabolism	97.0561	2.30843e-21
locus708	musa_c4_small_c20936	TTGATATGCACCTGGAATGC	59.504	76	TCTTGGAGGGACATTGCTTC	60.195	197	122	AT	2	ATATATATATAT	12	133	0	2		No hits found
locus709	musa_c4_small_c20958	GCTCTCACATGCTGATCCAA	59.95	32	CCTACCGATGTGGGATATGG	60.029	260	229	AT	2	ATATATATATAT	12	79	0	2		No hits found
locus710	musa_c4_small_c20967	ATTAGAAGACGGCTGGAGCA	59.978	178	CTTTGAACCTCGAAGAAGCG	60.125	332	155	GGA	3	GGAGGAGGAGGA	12	254	0	2	gi|225424665|ref|XP_002282444.1|	PREDICTED: hypothetical protein [Vitis vinifera]	6.69625e-12	gi|147784174|emb|CAN63893.1|	hypothetical protein [Vitis vinifera]	6.70704e-12	gi|296081353|emb|CBI16786.3|	unnamed protein product [Vitis vinifera]	1.24858e-09	LSE1207	A Photoreceptor NPH1 (nonphototropic hypocotyl 1)-interacting protein	Signal transduction mechanisms	45.4394	5.52071e-06
locus711	musa_c4_small_c20987	GTCCTCCATCTCCTTCCCTC	60.012	182	GAATGGAACGAGGGCTGATA	60.036	496	315	GCT	3	GCTGCTGCTGCT	12	306	1	4	gi|255576725|ref|XP_002529250.1|	conserved hypothetical protein [Ricinus communis] &gt;gi|223531286|gb|EEF33128.1| conserved hypothetical protein [Ricinus communis]	2.64529e-16	gi|225457967|ref|XP_002279939.1|	PREDICTED: hypothetical protein [Vitis vinifera]	2.92471e-15	gi|225427902|ref|XP_002276723.1|	PREDICTED: hypothetical protein [Vitis vinifera]	2.09598e-13
locus712	musa_c4_small_c20991	CGAGAGAAGTGGTGGGAGAG	59.978	302	GCGCAATCTCAGACTCACAG	59.733	631	330	TCA	3	TCATCATCATCA	12	586	4	0	gi|225424779|ref|XP_002269424.1|	PREDICTED: hypothetical protein [Vitis vinifera]	3.61428e-53	gi|296086495|emb|CBI32084.3|	unnamed protein product [Vitis vinifera]	4.61166e-50	gi|225424777|ref|XP_002266978.1|	PREDICTED: hypothetical protein [Vitis vinifera]	4.639e-50	LSE0466	A IAA-amino acid hydrolase	Signal transduction mechanisms	120.168	1.7018e-41
locus713	musa_c4_small_c20996	CGTCGCGAAGTAAACTCCA	59.996	11	AGGTAACGGCGATGTACTGG	60.015	177	167	GA	2	GAGAGAGAGAGAGAG	15	48	0	2	gi|297737734|emb|CBI26935.3|	unnamed protein product [Vitis vinifera]	2.0521e-12	gi|225424148|ref|XP_002283981.1|	PREDICTED: hypothetical protein [Vitis vinifera]	2.0521e-12	gi|297849938|ref|XP_002892850.1|	hydroxyproline-rich glycoprotein family protein [Arabidopsis lyrata subsp. lyrata] &gt;gi|297338692|gb|EFH69109.1| hydroxyproline-rich glycoprotein family protein [Arabidopsis lyrata subsp. lyrata]	1.7372e-11	KOG2220	Predicted signal transduction protein	General function prediction only	72.0182	5.31875e-14
locus714	musa_c4_small_c21003	TGGGACACTGGAACTGTCTG	59.705	120	TGAAAGTCGGGTCATTCACA	60.088	382	263	CAGAT	5	CAGATCAGATCAGATC	16	231	1	1	gi|222641797|gb|EEE69929.1|	hypothetical protein OsJ_29794 [Oryza sativa Japonica Group]	9.25466e-37	gi|218202346|gb|EEC84773.1|	hypothetical protein OsI_31807 [Oryza sativa Indica Group]	9.25466e-37	gi|242049626|ref|XP_002462557.1|	hypothetical protein SORBIDRAFT_02g028080 [Sorghum bicolor] &gt;gi|241925934|gb|EER99078.1| hypothetical protein SORBIDRAFT_02g028080 [Sorghum bicolor]	4.59304e-36	KOG4160	BPI/LBP/CETP family protein	Defense mechanisms	129.413	4.91666e-31
locus715	musa_c4_small_c21059	GAAGGTGGGAAGAAAGGAGG	60.045	5	TCTTCGTCATGGTTGCAGAG	59.984	221	217	AAG	3	AAGAAGAAGAAGA	13	64	1	1		No hits found
locus716	musa_c4_small_c21072	GTTCTTCCCACACCAGCATC	60.52	42	GGGATTCTGTAGCAGATGAGG	58.755	145	104	CT	2	CTCTCTCTCTCT	12	113	0	3		No hits found
locus717	musa_c4_small_c21076	ACAGCGAAGAGTTCGAGAGC	59.898	135	GAAGGGAGAGGAGGAGAGGA	59.883	280	146	TTC	3	TTCTTCTTCTTC	12	222	0	2		No hits found
locus718	musa_c4_small_c21100	ATTGATTGTCATCGCACCCT	60.348	78	TCGTATGACATGCCACAACC	60.399	242	165	GA	2	GAGAGAGAGAGA	12	154	0	3		No hits found
locus719	musa_c4_small_c21120	GAAGAAGAGGAGGGCGAGAT	59.919	8	TATCCTTCTTGGCGATGACC	60.036	200	193	CTC	3	CTCCTCCTCCTCC	13	76	1	1	gi|225438565|ref|XP_002276081.1|	PREDICTED: hypothetical protein [Vitis vinifera] &gt;gi|296082500|emb|CBI21505.3| unnamed protein product [Vitis vinifera]	2.18162e-48	gi|255628109|gb|ACU14399.1|	unknown [Glycine max]	3.71992e-48	gi|224083801|ref|XP_002307128.1|	predicted protein [Populus trichocarpa] &gt;gi|222856577|gb|EEE94124.1| predicted protein [Populus trichocarpa]	1.06974e-47
locus720	musa_c4_small_c21122	TCTTTGGGGCTTCTGCTTTA	59.953	147	AGTACGAAAGCTCCACGGAA	59.875	298	152	TCT	3	TCTTCTTCTTCTTCTTCTTCTTCTTCTTCT	30	218	3	0		No hits found
locus721	musa_c4_small_c21136	GGAGCTAAAGAGGGCCAAAT	59.688	107	TATGACCAGGCTGATGTTGC	59.679	335	229	TTTG	4	TTTGTTTGTTTGT	13	244	0	2		No hits found
locus722	musa_c4_small_c21141	TTCTCTCTTCTCCTCCGCTG	59.82	131	GAGCTTCTGTCCTTGGATGC	59.957	312	182	CGC	3	CGCCGCCGCCGCC	13	245	0	2	gi|151935393|gb|ABS18735.1|	zinc finger-like protein [Oryza sativa Japonica Group]	1.29877e-08	gi|149211385|gb|ABR21990.1|	avirulence protein-interacting protein [Oryza sativa Japonica Group]	1.30198e-08	gi|108710775|gb|ABF98570.1|	Cytochrome c oxidase assembly protein ctaG, putative, expressed [Oryza sativa (japonica cultivar-group)] &gt;gi|125545526|gb|EAY91665.1| hypothetical protein OsI_13305 [Oryza sativa Indica Group]	1.30553e-08	KOG2540	Cytochrome oxidase assembly factor COX11	Posttranslational modification, protein turnover, chaperones	40.0466	3.30588e-06
locus723	musa_c4_small_c21163	TGGAATCTACCCTTCGTTGG	59.926	38	TTGGGCCATAGAAGACGAAC	60.074	269	232	CGT	3	CGTCGTCGTCGTC	13	158	0	2	gi|242093686|ref|XP_002437333.1|	hypothetical protein SORBIDRAFT_10g025100 [Sorghum bicolor] &gt;gi|241915556|gb|EER88700.1| hypothetical protein SORBIDRAFT_10g025100 [Sorghum bicolor]	5.79869e-23	gi|125538623|gb|EAY85018.1|	hypothetical protein OsI_06377 [Oryza sativa Indica Group]	1.29181e-22	gi|115445037|ref|NP_001046298.1|	Os02g0217400 [Oryza sativa Japonica Group] &gt;gi|46805219|dbj|BAD17699.1| putative cytochrome P450 [Oryza sativa Japonica Group] &gt;gi|113535829|dbj|BAF08212.1| Os02g0217400 [Oryza sativa Japonica Group] &gt;gi|125581312|gb|EAZ22243.1| hypothetical protein OsJ_05898 [Oryza sativa Japonica Group] &gt;gi|215741454|dbj|BAG97949.1| unnamed protein product [Oryza sativa Japonica Group]	1.29181e-22	KOG0156	Cytochrome P450 CYP2 subfamily	Secondary metabolites biosynthesis, transport and catabolism	83.5741	1.77569e-17
locus724	musa_c4_small_c21171	TATCGGTTTGGTTCGTCCTC	59.933	51	TAGCAAGAGCAACTGCCTCA	59.888	436	386	AGC	3	AGCAGCAGCAGCAGC	15	403	2	1	gi|225436223|ref|XP_002273602.1|	PREDICTED: similar to SIGB (SIGMA FACTOR B); DNA binding / DNA-directed RNA polymerase/ transcription factor [Vitis vinifera]	9.25445e-13	gi|296090195|emb|CBI40014.3|	unnamed protein product [Vitis vinifera]	2.97705e-11
locus725	musa_c4_small_c21190	GCTCCCTCCAACCTCTCTTC	60.336	26	ACATTTGGGCGTATAGCAGG	59.982	334	309	CGCCAC	6	CGCCACCGCCACCGCCACCG	20	55	1	1	gi|224114537|ref|XP_002332354.1|	predicted protein [Populus trichocarpa] &gt;gi|222832075|gb|EEE70552.1| predicted protein [Populus trichocarpa]	7.5651e-15	gi|255546351|ref|XP_002514235.1|	pentatricopeptide repeat-containing protein, putative [Ricinus communis] &gt;gi|223546691|gb|EEF48189.1| pentatricopeptide repeat-containing protein, putative [Ricinus communis]	1.13046e-10	gi|225445120|ref|XP_002280513.1|	PREDICTED: hypothetical protein [Vitis vinifera] &gt;gi|297738768|emb|CBI28013.3| unnamed protein product [Vitis vinifera]	4.74948e-09	KOG4197	FOG: PPR repeat	General function prediction only	47.3654	1.91114e-06
locus726	musa_c4_small_c21205	GATTGGGTACCCGACAGATG	60.195	0	CGATCGCAGTGAAGTACGAA	60.011	329	330	AGA	3	AGAAGAAGAAGAAGAAGAAG	20	240	2	0	gi|225444367|ref|XP_002266933.1|	PREDICTED: hypothetical protein [Vitis vinifera] &gt;gi|302144074|emb|CBI23179.3| unnamed protein product [Vitis vinifera]	2.5486e-10	gi|224078691|ref|XP_002305604.1|	predicted protein [Populus trichocarpa] &gt;gi|222848568|gb|EEE86115.1| predicted protein [Populus trichocarpa]	4.34726e-10	gi|242078389|ref|XP_002443963.1|	hypothetical protein SORBIDRAFT_07g005150 [Sorghum bicolor] &gt;gi|241940313|gb|EES13458.1| hypothetical protein SORBIDRAFT_07g005150 [Sorghum bicolor]	5.67769e-10
locus727	musa_c4_small_c21212	AGAGATCAAAGCTGCGTGCT	60.307	16	GTGCGCATCACAAAAGAAGA	59.995	317	302	CTGC	4	CTGCCTGCCTGCC	13	64	1	1	gi|242060240|ref|XP_002451409.1|	hypothetical protein SORBIDRAFT_04g001560 [Sorghum bicolor] &gt;gi|241931240|gb|EES04385.1| hypothetical protein SORBIDRAFT_04g001560 [Sorghum bicolor]	1.16281e-15	gi|255578082|ref|XP_002529911.1|	zinc finger protein, putative [Ricinus communis] &gt;gi|223530588|gb|EEF32465.1| zinc finger protein, putative [Ricinus communis]	2.59047e-15	gi|224116598|ref|XP_002317343.1|	predicted protein [Populus trichocarpa] &gt;gi|222860408|gb|EEE97955.1| predicted protein [Populus trichocarpa]	2.59047e-15	LSE0388	A Predicted lipase	General function prediction only;Lipid transport and metabolism	83.9593	2.19609e-17
locus728	musa_c4_small_c21212	CTCTATGGACCGCCATTGTT	59.955	170	GAACACCTTCCAACCAAGGA	59.943	392	223	CTT	3	CTTCTTCTTCTT	12	294	1	1	gi|242060240|ref|XP_002451409.1|	hypothetical protein SORBIDRAFT_04g001560 [Sorghum bicolor] &gt;gi|241931240|gb|EES04385.1| hypothetical protein SORBIDRAFT_04g001560 [Sorghum bicolor]	1.16281e-15	gi|255578082|ref|XP_002529911.1|	zinc finger protein, putative [Ricinus communis] &gt;gi|223530588|gb|EEF32465.1| zinc finger protein, putative [Ricinus communis]	2.59047e-15	gi|224116598|ref|XP_002317343.1|	predicted protein [Populus trichocarpa] &gt;gi|222860408|gb|EEE97955.1| predicted protein [Populus trichocarpa]	2.59047e-15	LSE0388	A Predicted lipase	General function prediction only;Lipid transport and metabolism	83.9593	2.19609e-17
locus729	musa_c4_small_c21227	ATGGCGCAACCGCTATTT	61.53	6	GAACATCTTCTCGCTCTGGC	60.104	380	375	GCC	3	GCCGCCGCCGCCGC	14	27	2	0	gi|242073532|ref|XP_002446702.1|	hypothetical protein SORBIDRAFT_06g020830 [Sorghum bicolor] &gt;gi|241937885|gb|EES11030.1| hypothetical protein SORBIDRAFT_06g020830 [Sorghum bicolor]	3.52459e-20	gi|115459108|ref|NP_001053154.1|	Os04g0488700 [Oryza sativa Japonica Group] &gt;gi|38344243|emb|CAD41336.2| OJ991113_30.20 [Oryza sativa (japonica cultivar-group)] &gt;gi|113564725|dbj|BAF15068.1| Os04g0488700 [Oryza sativa Japonica Group] &gt;gi|125548805|gb|EAY94627.1| hypothetical protein OsI_16405 [Oryza sativa Indica Group]	6.64709e-19	gi|226506680|ref|NP_001148148.1|	protein kinase KIPK [Zea mays] &gt;gi|195616120|gb|ACG29890.1| protein kinase KIPK [Zea mays]	2.52589e-18	KOG0610	Putative serine/threonine protein kinase	General function prediction only	84.7297	1.75088e-17
locus730	musa_c4_small_c21236	CCTCAAAGCTGCACATGAAA	59.988	352	GTTCAAGCTTATTCGGCCAG	59.845	840	489	TTC	3	TTCTTCTTCTTCTT	14	737	1	3	gi|115480353|ref|NP_001063770.1|	Os09g0533600 [Oryza sativa Japonica Group] &gt;gi|50725798|dbj|BAD33328.1| putative protein serine/threonine kinase [Oryza sativa Japonica Group] &gt;gi|52075957|dbj|BAD46037.1| putative protein serine/threonine kinase [Oryza sativa Japonica Group] &gt;gi|113632003|dbj|BAF25684.1| Os09g0533600 [Oryza sativa Japonica Group] &gt;gi|125564487|gb|EAZ09867.1| hypothetical protein OsI_32160 [Oryza sati…	4.07292e-48	gi|226529421|ref|NP_001147668.1|	serine/threonine-protein kinase NAK [Zea mays] &gt;gi|195612964|gb|ACG28312.1| serine/threonine-protein kinase NAK [Zea mays]	2.60138e-47	gi|242049966|ref|XP_002462727.1|	hypothetical protein SORBIDRAFT_02g030970 [Sorghum bicolor] &gt;gi|241926104|gb|EER99248.1| hypothetical protein SORBIDRAFT_02g030970 [Sorghum bicolor]	3.39051e-47	KOG1187	Serine/threonine protein kinase	Signal transduction mechanisms	151.369	1.32521e-39
locus731	musa_c4_small_c21261	GCTGTAGGAGAGTTGGCAGG	60.012	67	AGGCTTCAAAAACCGCATTA	59.72	537	471	GGA	3	GGAGGAGGAGGAGGAGGAGG	20	406	1	2	gi|115467216|ref|NP_001057207.1|	Os06g0228200 [Oryza sativa Japonica Group] &gt;gi|75289205|sp|Q67WJ8.1|NIP22_ORYSJ RecName: Full=Aquaporin NIP2-2; AltName: Full=NOD26-like intrinsic protein 2-2; AltName: Full=OsNIP2;2 &gt;gi|51535553|dbj|BAD37471.1| putative NOD26-like membrane integral protein [Oryza sativa Japonica Group] &gt;gi|113595247|dbj|BAF19121.1| Os06g0228200 [Oryza sativa Japonica Group] &gt;gi|125554631|gb|EAZ00237.…	1.46076e-33	gi|218191574|gb|EEC74001.1|	hypothetical protein OsI_08920 [Oryza sativa Indica Group]	2.46139e-33	gi|115448657|ref|NP_001048108.1|	Os02g0745100 [Oryza sativa Japonica Group] &gt;gi|75294117|sp|Q6Z2T3.1|NIP21_ORYSJ RecName: Full=Aquaporin NIP2-1; AltName: Full=NOD26-like intrinsic protein 2-1; AltName: Full=OsNIP2;1; AltName: Full=Silicon transporter LSI1; AltName: Full=Low silicon protein 1 &gt;gi|46390108|dbj|BAD15544.1| putative major intrinsic protein [Oryza sativa Japonica Group] &gt;gi|46390645|dbj|BAD16128.1| putative …	2.47816e-33	KOG0223	Aquaporin (major intrinsic protein family)	Carbohydrate transport and metabolism	73.1738	4.12217e-23
locus732	musa_c4_small_c21270	GAGAGGAGGAGGGTGAGTCC	60.198	65	GTGATCTCCGCCAACAATCT	60.081	523	459	GGT	3	GGTGGTGGTGGT	12	172	1	2	gi|297742323|emb|CBI34472.3|	unnamed protein product [Vitis vinifera]	9.15511e-53	gi|196196276|gb|ACG76109.1|	pathogenesis-induced protein [Arachis hypogaea]	2.03955e-52	gi|255641883|gb|ACU21210.1|	unknown [Glycine max]	3.47894e-52	LSE0385	A Uncharacterized protein	Function unknown	195.282	1.22885e-50
locus733	musa_c4_small_c21295	TAGGAACTCGACTCCCCCTT	60.067	157	GCTGCGAACTGGACTCTCTT	59.751	270	114	AGC	3	AGCAGCAGCAGC	12	235	2	0	gi|225445519|ref|XP_002285231.1|	PREDICTED: hypothetical protein [Vitis vinifera] &gt;gi|297738961|emb|CBI28206.3| unnamed protein product [Vitis vinifera]	8.43149e-06	gi|147767617|emb|CAN77909.1|	hypothetical protein [Vitis vinifera]	8.43149e-06
locus734	musa_c4_small_c21300	AGTTCGTACCAGGCAACCAC	60.035	148	TTCAGCAGCAAGGAAATGAA	59.542	490	343	AT	2	ATATATATATAT	12	460	1	1	gi|193848590|gb|ACF22774.1|	hypothetical protein-2 [Brachypodium distachyon]	1.13144e-16	gi|297745322|emb|CBI40402.3|	unnamed protein product [Vitis vinifera]	2.35046e-16	gi|115474807|ref|NP_001061000.1|	Os08g0151600 [Oryza sativa Japonica Group] &gt;gi|28812134|dbj|BAC65002.1| unknown protein [Oryza sativa Japonica Group] &gt;gi|37806237|dbj|BAC99754.1| unknown protein [Oryza sativa Japonica Group] &gt;gi|113622969|dbj|BAF22914.1| Os08g0151600 [Oryza sativa Japonica Group] &gt;gi|125560152|gb|EAZ05600.1| hypothetical protein OsI_27816 [Oryza sativa Indica Group]	2.48411e-16
locus735	musa_c4_small_c21315	GTTTCCAGCACAGCCAGATT	60.263	17	TTGGTAGTGAGGATGGGGAC	59.779	278	262	AGC	3	AGCAGCAGCAGCAGC	15	121	0	2	gi|225427120|ref|XP_002278005.1|	PREDICTED: hypothetical protein [Vitis vinifera]	1.57702e-12	gi|224071387|ref|XP_002303435.1|	predicted protein [Populus trichocarpa] &gt;gi|222840867|gb|EEE78414.1| predicted protein [Populus trichocarpa]	2.27721e-11	gi|224138212|ref|XP_002326546.1|	predicted protein [Populus trichocarpa] &gt;gi|222833868|gb|EEE72345.1| predicted protein [Populus trichocarpa]	2.97413e-11	LSE0452	A MYB transcription factor	General function prediction only;Transcription	55.0694	6.74576e-09
locus736	musa_c4_small_c21338	GGCATGTTTGTTGCATGTTC	59.979	201	AAGCTTTTGGAGAAGCTCCC	59.962	444	244	TTA	3	TTATTATTATTA	12	301	0	2		No hits found
locus737	musa_c4_small_c21347	TCGAAACGATCGCATACAAC	59.694	45	GCTCGAAAGAGTCGACCATC	59.957	195	151	GA	2	GAGAGAGAGAGAGAGA	16	98	2	0	gi|115473095|ref|NP_001060146.1|	Os07g0588800 [Oryza sativa Japonica Group] &gt;gi|28564818|dbj|BAC57747.1| cytoplasmic protein of eukaryotic origin (38.3 kD)-like [Oryza sativa Japonica Group] &gt;gi|113611682|dbj|BAF22060.1| Os07g0588800 [Oryza sativa Japonica Group] &gt;gi|125558999|gb|EAZ04535.1| hypothetical protein OsI_26685 [Oryza sativa Indica Group] &gt;gi|125600911|gb|EAZ40487.1| hypothetical protein OsJ_24941 [Oryza s…	2.14986e-17	gi|242046154|ref|XP_002460948.1|	hypothetical protein SORBIDRAFT_02g038020 [Sorghum bicolor] &gt;gi|241924325|gb|EER97469.1| hypothetical protein SORBIDRAFT_02g038020 [Sorghum bicolor]	3.6671e-17	gi|226508026|ref|NP_001143709.1|	hypothetical protein LOC100276448 [Zea mays] &gt;gi|195625192|gb|ACG34426.1| hypothetical protein [Zea mays]	2.37694e-16
locus738	musa_c4_small_c21348	TGGGAGTGGAAGAGTTGGTC	60.088	20	AATACACTTCCCGTTGCTGG	59.993	316	297	GCT	3	GCTGCTGCTGCT	12	124	2	0	gi|242058953|ref|XP_002458622.1|	hypothetical protein SORBIDRAFT_03g036850 [Sorghum bicolor] &gt;gi|241930597|gb|EES03742.1| hypothetical protein SORBIDRAFT_03g036850 [Sorghum bicolor]	1.64693e-07	gi|125572289|gb|EAZ13804.1|	hypothetical protein OsJ_03727 [Oryza sativa Japonica Group]	2.12224e-07	gi|115440413|ref|NP_001044486.1|	Os01g0789100 [Oryza sativa Japonica Group] &gt;gi|56784277|dbj|BAD81959.1| phosphatidylglycerotransferase-like protein [Oryza sativa Japonica Group] &gt;gi|113534017|dbj|BAF06400.1| Os01g0789100 [Oryza sativa Japonica Group] &gt;gi|215697676|dbj|BAG91670.1| unnamed protein product [Oryza sativa Japonica Group]	2.12385e-07
locus739	musa_c4_small_c21382	TTCATGGAAGGAAAGGATCG	60.006	43	GAAGAGGCGAAGTCTCGTTG	60.134	642	600	GCC	3	GCCGCCGCCGCCG	13	536	2	1	gi|225461181|ref|XP_002280309.1|	PREDICTED: hypothetical protein [Vitis vinifera]	2.21489e-67	gi|302143179|emb|CBI20474.3|	unnamed protein product [Vitis vinifera]	2.21818e-67	gi|224117372|ref|XP_002317556.1|	predicted protein [Populus trichocarpa] &gt;gi|222860621|gb|EEE98168.1| predicted protein [Populus trichocarpa]	2.50351e-65	KOG0255	Synaptic vesicle transporter SVOP and related transporters (major facilitator superfamily)	General function prediction only	180.644	1.36894e-58
locus740	musa_c4_small_c21387	ACCCCCTCGCTCTCTCTCT	60.498	16	TTCTTTCGTCCAGAGCCTGT	59.989	329	314	CTCTG	5	CTCTGCTCTGCTCTGCTCTGCT	22	38	0	2	gi|296083969|emb|CBI24357.3|	unnamed protein product [Vitis vinifera]	3.77837e-06	gi|225436015|ref|XP_002273661.1|	PREDICTED: hypothetical protein isoform 2 [Vitis vinifera]	3.77837e-06	gi|225436013|ref|XP_002273628.1|	PREDICTED: hypothetical protein isoform 1 [Vitis vinifera]	3.77837e-06	LSE0370	A Predicted bZip-like transcription factor	Function unknown	50.0618	2.87656e-07
locus741	musa_c4_small_c21416	CCATGGGAAAGAACAATGGA	60.692	2	AGGAAGGAGGGGACAGTGTT	59.968	464	463	GGA	3	GGAGGAGGAGGAG	13	55	1	1		No hits found
locus742	musa_c4_small_c21514	AGGGAGACGAGGAGGAAGAG	59.945	143	GAGATTGCTTTGGGTGAAGC	59.82	295	153	ACAGCC	6	ACAGCCACAGCCACAGCCACA	21	238	2	0		No hits found
locus743	musa_c4_small_c21567	CATCTGCCTCGACTTCCTTC	59.95	22	ACACTCCATACCTCGCCAAC	59.997	262	241	GAT	3	GATGATGATGAT	12	187	1	1		No hits found
locus744	musa_c4_small_c21589	TGCTATGAGGATGTTGCCTG	59.823	68	ATGCATGAAAGGATTCAGGG	59.894	417	350	AAAAG	5	AAAAGAAAAGAAAAG	15	321	2	0	gi|224079219|ref|XP_002305797.1|	predicted protein [Populus trichocarpa] &gt;gi|222848761|gb|EEE86308.1| predicted protein [Populus trichocarpa]	1.36356e-32	gi|255568281|ref|XP_002525115.1|	ketol-acid reductoisomerase, chloroplast precursor, putative [Ricinus communis] &gt;gi|223535574|gb|EEF37242.1| ketol-acid reductoisomerase, chloroplast precursor, putative [Ricinus communis]	2.3131e-32	gi|225446579|ref|XP_002280094.1|	PREDICTED: hypothetical protein [Vitis vinifera] &gt;gi|147767264|emb|CAN69003.1| hypothetical protein [Vitis vinifera]	8.66501e-32
locus745	musa_c4_small_c21628	ATGGCTCTTCATATGCCAGG	60.059	44	ATTCCCGCTGTAACTGTTCG	60.132	383	340	ATGA	4	ATGAATGAATGAAT	14	127	0	2	gi|225441961|ref|XP_002270971.1|	PREDICTED: hypothetical protein [Vitis vinifera]	9.76366e-23	gi|297742921|emb|CBI35788.3|	unnamed protein product [Vitis vinifera]	9.76476e-23	gi|224071027|ref|XP_002303336.1|	predicted protein [Populus trichocarpa] &gt;gi|222840768|gb|EEE78315.1| predicted protein [Populus trichocarpa]	7.0193e-20
locus746	musa_c4_small_c21635	TTCCTTGCATTACCATCGAA	59.112	14	TAATACCCAGCTGCAAAGGG	60.089	307	294	ACC	3	ACCACCACCACCA	13	87	0	2		No hits found
locus747	musa_c4_small_c21652	CCAATCTCCCTCTCCTTTCC	60.008	77	TCAAGAGACTCCCCATCCAC	60.048	332	256	CCT	3	CCTCCTCCTCCTCCT	15	151	0	3	gi|297828866|ref|XP_002882315.1|	hypothetical protein ARALYDRAFT_477638 [Arabidopsis lyrata subsp. lyrata] &gt;gi|297328155|gb|EFH58574.1| hypothetical protein ARALYDRAFT_477638 [Arabidopsis lyrata subsp. lyrata]	8.3337e-14	gi|224123762|ref|XP_002319158.1|	predicted protein [Populus trichocarpa] &gt;gi|222857534|gb|EEE95081.1| predicted protein [Populus trichocarpa]	9.21399e-13	gi|297739766|emb|CBI29948.3|	unnamed protein product [Vitis vinifera]	1.20338e-12	KOG2640	Thioredoxin	Function unknown	75.0998	1.28377e-14
locus748	musa_c4_small_c21654	CAAGATCGCGAAACAGTCAA	59.988	191	AATGGGTTATCAGGTCCCAA	59.101	360	170	TAG	3	TAGTAGTAGTAGTA	14	262	0	2	gi|3925237|gb|AAC79956.1|	6-phosphogluconate dehydrogenase [Zea mays]	1.30627e-30	gi|55295906|dbj|BAD67774.1|	putative phosphogluconate dehydrogenase [Oryza sativa Japonica Group]	1.70604e-30	gi|115465974|ref|NP_001056586.1|	Os06g0111500 [Oryza sativa Japonica Group] &gt;gi|19569141|gb|AAL92029.1|AF486280_1 cytosolic 6-phosphogluconate dehydrogenase [Oryza sativa Japonica Group] &gt;gi|7363280|dbj|BAA93024.1| putative phosphogluconate dehydrogenase [Oryza sativa Japonica Group] &gt;gi|113594626|dbj|BAF18500.1| Os06g0111500 [Oryza sativa Japonica Group] &gt;gi|125595798|gb|EAZ35578.1| hypothetical protein OsJ_19864 [O…	1.70604e-30	KOG2653	6-phosphogluconate dehydrogenase	Carbohydrate transport and metabolism	134.806	9.99005e-33
locus749	musa_c4_small_c21658	ATTGAGCAGAGGTGTGGACC	60.12	39	CCGATGACTCGTCACTGCTA	60.008	175	137	CAG	3	CAGCAGCAGCAGCAG	15	140	0	2	gi|125562456|gb|EAZ07904.1|	hypothetical protein OsI_30160 [Oryza sativa Indica Group]	2.07475e-12	gi|19072766|gb|AAL84628.1|AF474138_1	typical P-type R2R3 Myb protein [Oryza sativa Japonica Group]	2.07475e-12	gi|115477685|ref|NP_001062438.1|	Os08g0549000 [Oryza sativa Japonica Group] &gt;gi|42407806|dbj|BAD08950.1| typical P-type R2R3 Myb protein [Oryza sativa Japonica Group] &gt;gi|113624407|dbj|BAF24352.1| Os08g0549000 [Oryza sativa Japonica Group] &gt;gi|125569426|gb|EAZ10941.1| hypothetical protein OsJ_00784 [Oryza sativa Japonica Group]	2.07475e-12	KOG0048	Transcription factor, Myb superfamily	Transcription	57.7658	1.04613e-09
locus750	musa_c4_small_c21672	GGCTTTTGCTGGAGACTTTG	59.993	45	CCCGTTGAGAAGAAGAGTGC	59.989	370	326	TGG	3	TGGTGGTGGTGGT	13	322	0	2		No hits found
locus751	musa_c4_small_c21684	TCCCCGTTCCTAGACAACTC	59.137	4	AGGCACCAAGCTGTCAAACT	59.914	158	155	TCC	3	TCCTCCTCCTCCT	13	34	0	2		No hits found
locus752	musa_c4_small_c21689	GCTCGAGAGAAAGCCCATAA	59.551	31	CCCAATCGGACAAATACCAC	60.051	210	180	ATG	3	ATGATGATGATG	12	52	2	0		No hits found
locus753	musa_c4_small_c21718	TTTTTATGGGCACGAAAAGC	60.075	241	AAAGAACACGTCGTCCATTACA	59.54	364	124	AAAG	4	AAAGAAAGAAAGA	13	267	0	2		No hits found
locus754	musa_c4_small_c21722	CGGAGTGCTAAGATTCGAGG	59.971	344	TGTGCATGAATCACAAGCTG	59.409	503	160	TATTC	5	TATTCTATTCTATTC	15	462	2	0	gi|242037925|ref|XP_002466357.1|	hypothetical protein SORBIDRAFT_01g006320 [Sorghum bicolor] &gt;gi|241920211|gb|EER93355.1| hypothetical protein SORBIDRAFT_01g006320 [Sorghum bicolor]	3.15205e-62	gi|238009042|gb|ACR35556.1|	unknown [Zea mays]	5.35909e-62	gi|242042922|ref|XP_002459332.1|	hypothetical protein SORBIDRAFT_02g002640 [Sorghum bicolor] &gt;gi|241922709|gb|EER95853.1| hypothetical protein SORBIDRAFT_02g002640 [Sorghum bicolor]	9.11244e-62	KOG2550	IMP dehydrogenase/GMP reductase	Nucleotide transport and metabolism	207.223	5.47246e-63
locus755	musa_c4_small_c21729	GCTCAGTTCTTGGTGCCTTC	59.997	62	GAAGATGGCTTAGCTGTGGC	59.985	388	327	TCA	3	TCATCATCATCATC	14	338	1	1		No hits found
locus756	musa_c4_small_c21753	TAAACCCCAGTGTCACCCTC	59.82	335	CACTAGTAATGTGCATGTCCAACA	59.984	558	224	GTA	3	GTAGTAGTAGTA	12	521	0	3	gi|224063941|ref|XP_002301312.1|	predicted protein [Populus trichocarpa] &gt;gi|222843038|gb|EEE80585.1| predicted protein [Populus trichocarpa]	2.3393e-34	gi|300263217|gb|EFJ47419.1|	hypothetical protein VOLCADRAFT_47673 [Volvox carteri f. nagariensis]	4.44805e-26	gi|159480954|ref|XP_001698547.1|	hypothetical protein CHLREDRAFT_98860 [Chlamydomonas reinhardtii] &gt;gi|158282287|gb|EDP08040.1| predicted protein [Chlamydomonas reinhardtii]	1.91774e-23	KOG2277	S-M checkpoint control protein CID1 and related nucleotidyltransferases	Cell cycle control, cell division, chromosome partitioning	92.4337	1.21818e-19
locus757	musa_c4_small_c21762	GCCTTTTCCTCCAAGTCTCC	60.19	16	ACCGAAGACTTTCCCGAACT	60.11	250	235	CGT	3	CGTCGTCGTCGTCG	14	210	0	2	gi|115480817|ref|NP_001064002.1|	Os09g0572900 [Oryza sativa Japonica Group] &gt;gi|52076111|dbj|BAD46624.1| putative phragmoplastin 12 [Oryza sativa Japonica Group] &gt;gi|53793520|dbj|BAD54681.1| putative phragmoplastin 12 [Oryza sativa Japonica Group] &gt;gi|113632235|dbj|BAF25916.1| Os09g0572900 [Oryza sativa Japonica Group]	1.43514e-16	gi|148910749|gb|ABR18441.1|	unknown [Picea sitchensis]	7.33186e-15	gi|225427288|ref|XP_002281722.1|	PREDICTED: hypothetical protein isoform 1 [Vitis vinifera] &gt;gi|297742146|emb|CBI33933.3| unnamed protein product [Vitis vinifera]	9.52885e-15	KOG0446	Vacuolar sorting protein VPS1, dynamin, and related proteins	Intracellular trafficking, secretion, and vesicular transport;General function prediction only	72.0182	6.44914e-17
locus758	musa_c4_small_c21780	TTGTGATGAAGAGAGCGACG	60.136	239	CCTTGCTCCTTGTTCTTGCT	59.615	379	141	CAG	3	CAGCAGCAGCAGCAG	15	334	2	0	gi|121309574|dbj|BAF44110.1|	ethylene signal transcription factor [Musa acuminata AAA Group]	5.70927e-23	gi|121309570|dbj|BAF44108.1|	ethylene signal transcription factor [Musa acuminata AAA Group]	1.23479e-09	gi|110735066|gb|ABG89103.1|	ethylene insensitive-like protein 4 [Musa acuminata]	2.10623e-09
locus759	musa_c4_small_c21790	TGGCAAAGGAGCAAGAGAAT	59.955	38	CCACTCGAAGAACGAGATCC	59.803	454	417	TTGC	4	TTGCTTGCTTGCTTGC	16	373	0	4		No hits found
locus760	musa_c4_small_c21844	AACTCCTCTTCCTCCACGGT	60.111	81	CCTCCTCTTCCCCTTTCTCT	58.876	418	338	GCG	3	GCGGCGGCGGCGGCG	15	384	0	2		No hits found
locus761	musa_c4_small_c21858	TGGGGTTGGTCTGTGTTTTT	60.246	54	GTCATGAGGTCCTACCACGC	60.542	446	393	GTG	3	GTGGTGGTGGTGG	13	402	0	2	gi|255573423|ref|XP_002527637.1|	type I inositol polyphosphate 5-phosphatase, putative [Ricinus communis] &gt;gi|223532942|gb|EEF34708.1| type I inositol polyphosphate 5-phosphatase, putative [Ricinus communis]	1.31004e-06	gi|297742162|emb|CBI33949.3|	unnamed protein product [Vitis vinifera]	3.81162e-06	gi|225427320|ref|XP_002279188.1|	PREDICTED: hypothetical protein [Vitis vinifera]	3.81162e-06	KOG0698	Serine/threonine protein phosphatase	Signal transduction mechanisms	96.6709	4.05374e-21
locus762	musa_c4_small_c21873	TAGCTCTCGGTCGTCATGTG	60.008	8	TAGGAGTGTTCCGGGAAATG	59.926	367	360	GAT	3	GATGATGATGATG	13	220	0	2	gi|255573423|ref|XP_002527637.1|	type I inositol polyphosphate 5-phosphatase, putative [Ricinus communis] &gt;gi|223532942|gb|EEF34708.1| type I inositol polyphosphate 5-phosphatase, putative [Ricinus communis]	1.31004e-06	gi|297742162|emb|CBI33949.3|	unnamed protein product [Vitis vinifera]	3.81162e-06	gi|225427320|ref|XP_002279188.1|	PREDICTED: hypothetical protein [Vitis vinifera]	3.81162e-06
locus763	musa_c4_small_c21880	GTCAACGTCATCTCCCTGGT	59.969	91	AGGAGGAGCCGGGTGTAG	60.214	289	199	CGC	3	CGCCGCCGCCGCC	13	258	0	2		No hits found
locus764	musa_c4_small_c21907	TTACAAGCACACCAACGAGG	59.758	64	GGTAACCCAGGAGCTGATGA	60.073	318	255	CCT	3	CCTCCTCCTCCT	12	168	0	2	gi|255564409|ref|XP_002523201.1|	conserved hypothetical protein [Ricinus communis] &gt;gi|223537608|gb|EEF39232.1| conserved hypothetical protein [Ricinus communis]	9.92952e-39	gi|297740812|emb|CBI30994.3|	unnamed protein product [Vitis vinifera]	3.19422e-37	gi|225444019|ref|XP_002281594.1|	PREDICTED: hypothetical protein [Vitis vinifera]	3.19422e-37	KOG1040	Polyadenylation factor I complex, subunit, Yth1 (CPSF subunit)	RNA processing and modification	144.821	1.10951e-35
locus765	musa_c4_small_c21910	GCCTATCGGCATTGATGACT	60.066	33	GGAACAAGAACAGAGCTGCC	59.997	254	222	GGC	3	GGCGGCGGCGGC	12	63	1	2		No hits found
locus766	musa_c4_small_c21918	ATCTTAATGCCATCCATCGG	59.745	103	TGCAACGGTAGCTGAAATTG	59.872	325	223	AGA	3	AGAAGAAGAAGA	12	185	2	0	gi|212275500|ref|NP_001130935.1|	hypothetical protein LOC100192040 [Zea mays] &gt;gi|194690482|gb|ACF79325.1| unknown [Zea mays]	7.26658e-18	gi|125541207|gb|EAY87602.1|	hypothetical protein OsI_09013 [Oryza sativa Indica Group]	1.75473e-17	gi|115448805|ref|NP_001048182.1|	Os02g0759500 [Oryza sativa Japonica Group] &gt;gi|46805701|dbj|BAD17102.1| pentatricopeptide (PPR) repeat-containing protein-like [Oryza sativa Japonica Group] &gt;gi|47497356|dbj|BAD19395.1| pentatricopeptide (PPR) repeat-containing protein-like [Oryza sativa Japonica Group] &gt;gi|113537713|dbj|BAF10096.1| Os02g0759500 [Oryza sativa Japonica Group] &gt;gi|125583759|gb|EAZ24690.1| hypothetical p…	1.75473e-17	KOG4197	FOG: PPR repeat	General function prediction only	75.0998	7.44882e-17
locus767	musa_c4_small_c21928	CCTCAGATCGTTTCGTCTCC	59.803	5	GCAGAATTCTTTCAGCAGCC	60.103	331	327	CCA	3	CCACCACCACCA	12	71	2	0	gi|255544854|ref|XP_002513488.1|	nuclear acid binding protein, putative [Ricinus communis] &gt;gi|223547396|gb|EEF48891.1| nuclear acid binding protein, putative [Ricinus communis]	9.82949e-31	gi|224104133|ref|XP_002313332.1|	predicted protein [Populus trichocarpa] &gt;gi|222849740|gb|EEE87287.1| predicted protein [Populus trichocarpa]	2.85994e-30	gi|297746331|emb|CBI16387.3|	unnamed protein product [Vitis vinifera]	1.5693e-28	KOG0118	FOG: RRM domain	General function prediction only	116.316	5.98115e-27
locus768	musa_c4_small_c21936	TGAACGTTCGTTTTTAGGGG	59.968	3	CGGGAACGAGAAATTATGGA	59.894	231	229	CTTT	4	CTTTCTTTCTTTCTTTCTTT	20	50	0	2		No hits found
locus769	musa_c4_small_c21939	GAAGCAGGCTTGTCTTGTGG	60.975	20	CCCAGCTCAAAAGTGAGAGG	59.982	355	336	CGA	3	CGACGACGACGACGA	15	111	2	0	gi|225458880|ref|XP_002283423.1|	PREDICTED: hypothetical protein [Vitis vinifera] &gt;gi|302142176|emb|CBI19379.3| unnamed protein product [Vitis vinifera]	1.73016e-45	gi|224067192|ref|XP_002302401.1|	predicted protein [Populus trichocarpa] &gt;gi|222844127|gb|EEE81674.1| predicted protein [Populus trichocarpa]	2.03471e-43	gi|255538020|ref|XP_002510075.1|	peptidylprolyl isomerase, putative [Ricinus communis] &gt;gi|223550776|gb|EEF52262.1| peptidylprolyl isomerase, putative [Ricinus communis]	4.87595e-42	KOG0543	FKBP-type peptidyl-prolyl cis-trans isomerase	Posttranslational modification, protein turnover, chaperones	104.375	2.81272e-35
locus770	musa_c4_small_c21941	CCAACCCCATGTAGGCTTTA	59.817	107	CTAACACCCCAACGCAAGTT	60.03	332	226	AG	2	AGAGAGAGAGAGAG	14	139	2	0		No hits found
locus771	musa_c4_small_c21942	AGGAGGGCGTTTCTTAGAGC	59.983	1	TTTTCCAAATTTTCGGATCG	59.879	265	265	GGA	3	GGAGGAGGAGGAGGAGGAGGAGG	23	60	0	2		No hits found
locus772	musa_c4_small_c21962	GTTTCGTGATCGGTTGTCCT	59.973	147	TTTCTGCCCCAAACTCTGAC	60.232	435	289	ATATT	5	ATATTATATTATATTATATTATATTAT	27	346	0	2		No hits found
locus773	musa_c4_small_c21973	TGGAGCAGCAGACAAACATC	59.992	40	TCTTTCGGTCACAGCATGAG	59.984	360	321	AGC	3	AGCAGCAGCAGCA	13	240	0	2	gi|255541636|ref|XP_002511882.1|	Chromo domain protein, putative [Ricinus communis] &gt;gi|223549062|gb|EEF50551.1| Chromo domain protein, putative [Ricinus communis]	1.07294e-42	gi|225454280|ref|XP_002276245.1|	PREDICTED: hypothetical protein [Vitis vinifera]	6.84313e-42	gi|224064045|ref|XP_002301364.1|	chromatin remodeling complex subunit [Populus trichocarpa] &gt;gi|222843090|gb|EEE80637.1| chromatin remodeling complex subunit [Populus trichocarpa]	9.65453e-41	KOG0386	Chromatin remodeling complex SWI/SNF, component SWI2 and related ATPases (DNA/RNA helicase superfamily)	Chromatin structure and dynamics;Transcription	141.739	8.33141e-35
locus774	musa_c4_small_c21994	CCATTTACCGCTGCATTTCT	60.096	71	TTATTGGAAAGCCCAAGTCG	60.067	262	192	TGAAT	5	TGAATTGAATTGAATTG	17	222	0	2		No hits found
locus775	musa_c4_small_c22009	CCCTGACACAGCAAGAGTGA	60.022	92	GGCCCATCTCAGTAGGATCA	60.034	237	146	AAAG	4	AAAGAAAGAAAGAAAGAA	18	160	0	3	gi|192910710|gb|ACF06463.1|	actin depolymerizing factor [Elaeis guineensis]	1.96028e-20	gi|192912958|gb|ACF06587.1|	actin depolymerizing factor [Elaeis guineensis]	3.3181e-20	gi|170773914|gb|ACB32233.1|	actin-depolymerizing factor 1 [Solanum chacoense]	4.31684e-20	KOG1735	Actin depolymerizing factor	Cytoskeleton	59.3066	4.72856e-20
locus776	musa_c4_small_c22061	TTCGATTCCCCTCTGAGAAA	59.744	9	ACTCCTCGTCTTCCAACGTG	60.298	118	110	GAGAG	5	GAGAGGAGAGGAGAGGAG	18	39	4	0		No hits found
locus777	musa_c4_small_c22107	GGCTTGTTTTAGGGGTGTGA	59.971	213	GTCATCCAACCATCCCAAAC	60.034	404	192	TGG	3	TGGTGGTGGTGG	12	277	4	0		No hits found
locus778	musa_c4_small_c22136	AAGATGCCTGAATGGTCCAG	60.073	98	ATCAATCACGACCCATCCAT	60.018	335	238	TGG	3	TGGTGGTGGTGGT	13	155	0	2		No hits found
locus779	musa_c4_small_c22154	CCTGCCAAGAAGAGGAAGTG	59.982	81	CCAATGTCGACTGCCAGTATT	60.008	295	215	TTTCA	5	TTTCATTTCATTTCATTT	18	133	1	1		No hits found
locus780	musa_c4_small_c22156	CATGATGATTGGTGACAGCC	59.925	83	GCTTTGAGAGTCATGGGAGG	59.803	301	219	GAG	3	GAGGAGGAGGAGGAGG	16	229	0	2	gi|125541617|gb|EAY88012.1|	hypothetical protein OsI_09435 [Oryza sativa Indica Group]	5.21476e-32	gi|115449613|ref|NP_001048509.1|	Os02g0816100 [Oryza sativa Japonica Group] &gt;gi|113538040|dbj|BAF10423.1| Os02g0816100 [Oryza sativa Japonica Group] &gt;gi|215764967|dbj|BAG86664.1| unnamed protein product [Oryza sativa Japonica Group] &gt;gi|215765576|dbj|BAG87273.1| unnamed protein product [Oryza sativa Japonica Group]	3.38011e-31	gi|47848179|dbj|BAD22006.1|	haloacid dehalogenase-like hydrolase-like [Oryza sativa Japonica Group] &gt;gi|125584142|gb|EAZ25073.1| hypothetical protein OsJ_08866 [Oryza sativa Japonica Group]	3.38011e-31	TWOG0789	Predicted hydrolase of the haloacid dehalogenase-like fold	General function prediction only	124.79	9.41914e-30
locus781	musa_c4_small_c22164	GACTGGATCAAGTGCCACAA	59.682	9	TGTTCCATTTAGGGCCTCTG	60.066	207	199	AAAAT	5	AAAATAAAATAAAAT	15	53	0	2		No hits found
locus782	musa_c4_small_c22213	AGAACTTAAGCAGCAGCCCA	60.154	97	TCAAAAAGACAGAGCCATGAAA	59.861	322	226	ATTAT	5	ATTATATTATATTAT	15	243	2	0		No hits found
locus783	musa_c4_small_c22233	GAGCAGAGGCGACGTGAG	60.894	2	GTACATTCCCTCGTCGGAGA	60.073	296	295	CGC	3	CGCCGCCGCCGC	12	24	0	2	gi|33772193|gb|AAQ54533.1|	putative DnaJ protein [Malus x domestica]	6.85395e-24	gi|145688390|gb|ABC69274.2|	putative DnaJ protein [Camellia sinensis]	4.05208e-21	gi|255543349|ref|XP_002512737.1|	Chaperone protein dnaJ 8, chloroplast precursor, putative [Ricinus communis] &gt;gi|223547748|gb|EEF49240.1| Chaperone protein dnaJ 8, chloroplast precursor, putative [Ricinus communis]	5.26674e-21	KOG0715	Molecular chaperone (DnaJ superfamily)	Posttranslational modification, protein turnover, chaperones	90.1225	9.51253e-20
locus784	musa_c4_small_c22254	TTTGATCGCGAACATCAGAG	59.948	84	TACCACTGCCTTCCTCTTCG	60.388	239	156	GAG	3	GAGGAGGAGGAGG	13	207	2	0	gi|146216737|gb|ABQ10569.1|	SGT1 [Thinopyrum intermedium]	2.75678e-09	gi|17017306|gb|AAL33610.1|AF439974_1	SGT1 [Hordeum vulgare]	3.57687e-09	gi|146386298|gb|ABQ23992.1|	SGT1 [Triticum aestivum]	1.70524e-08
locus785	musa_c4_small_c22271	AAAAAGGTGATGCCAAATGC	59.945	31	AGAACACAACCCCCAACAAT	59.162	348	318	TTTA	4	TTTATTTATTTATTT	15	309	2	0	gi|146216737|gb|ABQ10569.1|	SGT1 [Thinopyrum intermedium]	2.75678e-09	gi|17017306|gb|AAL33610.1|AF439974_1	SGT1 [Hordeum vulgare]	3.57687e-09	gi|146386298|gb|ABQ23992.1|	SGT1 [Triticum aestivum]	1.70524e-08
locus786	musa_c4_small_c22316	AGACCTTCTGTGCCACTGCT	60.057	35	CATACACCATCCATCCATTCA	59.064	581	547	ATGA	4	ATGAATGAATGAATG	15	547	2	0		No hits found
locus787	musa_c4_small_c22372	AGCTGCAGCACCAGATCTTT	60.164	122	TGGGTTGTTTGCATCAGAGA	60.24	341	220	CAG	3	CAGCAGCAGCAGCAGCAGCA	20	302	0	2	gi|24461867|gb|AAN62354.1|AF506028_23	CTV.22 [Citrus trifoliata]	5.83899e-07
locus788	musa_c4_small_c22382	CTTTGGTGGGCATAACTCGT	59.993	62	AAACCGTCAGCGTTGCTAGT	59.943	414	353	GCTC	4	GCTCGCTCGCTCGCTC	16	313	1	1		No hits found
locus789	musa_c4_small_c22390	CCGATTCTCGATCCATCCTA	59.991	40	CCCCATCTATCTCCTCCTCC	59.851	331	292	GAAG	4	GAAGGAAGGAAGGAAG	16	187	2	0		No hits found
locus790	musa_c4_small_c22396	CTGGCCTGCATATCCTCATT	60.059	8	TCATTCAATAGCAATCATCAAAAGA	59.986	468	461	ATTTTGT	7	ATTTTGTATTTTGTATTTTGTAT	23	398	1	2	gi|225438389|ref|XP_002275222.1|	PREDICTED: hypothetical protein [Vitis vinifera]	4.40853e-23	gi|296082596|emb|CBI21601.3|	unnamed protein product [Vitis vinifera]	4.40853e-23	gi|147802086|emb|CAN65964.1|	hypothetical protein [Vitis vinifera]	4.40853e-23
locus791	musa_c4_small_c22444	CAAGTTGGAACGAGCACTCA	60.025	1	TATCTCATCATTCCCCTGGC	59.854	239	239	AAG	3	AAGAAGAAGAAG	12	45	1	1		No hits found
locus792	musa_c4_small_c22445	GAGAGGAGGGAAGGAGGAGA	59.883	86	AACTGAGCCACTGCCTGTCT	60.057	188	103	CAG	3	CAGCAGCAGCAGCAGCA	17	131	2	0	gi|53749440|gb|AAU90296.1|	Putative pyridine nucleotide-disulphide oxidoreductase, identical [Solanum demissum]	1.95645e-20	gi|53749430|gb|AAU90286.1|	Putative pyridine nucleotide-disulphide oxidoreductase, identical [Solanum demissum]	5.60231e-20	gi|225436124|ref|XP_002278901.1|	PREDICTED: hypothetical protein [Vitis vinifera] &gt;gi|296084033|emb|CBI24421.3| unnamed protein product [Vitis vinifera]	1.60389e-19	KOG2495	NADH-dehydrogenase (ubiquinone)	Energy production and conversion	62.3882	3.09589e-21
locus793	musa_c4_small_c22450	AGTGCAGGAAAGGCTGAAAA	59.993	123	TAGCCAAACAGCAAACCAAG	58.964	543	421	GAT	3	GATGATGATGAT	12	438	2	0	gi|242056969|ref|XP_002457630.1|	hypothetical protein SORBIDRAFT_03g010780 [Sorghum bicolor] &gt;gi|241929605|gb|EES02750.1| hypothetical protein SORBIDRAFT_03g010780 [Sorghum bicolor]	4.2769e-06
locus794	musa_c4_small_c22459	AACCTAGAGAGAGAAGAGAAGGGG	59.917	4	CAAAATCTGCCGAAATTGGT	59.938	285	282	GA	2	GAGAGAGAGAGAGAGA	16	29	2	0	gi|297738576|emb|CBI27821.3|	unnamed protein product [Vitis vinifera]	6.64466e-35	gi|225444762|ref|XP_002279485.1|	PREDICTED: hypothetical protein [Vitis vinifera]	6.64466e-35	gi|147781154|emb|CAN67377.1|	hypothetical protein [Vitis vinifera]	6.64466e-35	KOG2002	TPR-containing nuclear phosphoprotein that regulates K(+) uptake	Inorganic ion transport and metabolism	134.035	1.21831e-32
locus795	musa_c4_small_c22486	GGGGTCAATGCATGAAGTCT	59.934	93	CACAGAAGAGTCAGGTGGCA	60.022	456	364	TTTC	4	TTTCTTTCTTTCTTT	15	262	1	2		No hits found
locus796	musa_c4_small_c22507	TAATGGCGATCCGATTCTTC	60.001	14	GTGGTGGAAGTGAGGTTGGT	59.859	169	156	GTCTC	5	GTCTCGTCTCGTCTC	15	122	0	3		No hits found
locus797	musa_c4_small_c22520	TAGGCGATAAGGCGTCAACT	59.867	36	GGCCTCCTCGTTCTTTAACC	60.074	261	226	CT	2	CTCTCTCTCTC	11	73	1	1		No hits found
locus798	musa_c4_small_c22541	GACGAGTTTTCCTTGGACGA	60.232	2	CTACATCGGCCGTCATCTTT	60.096	128	127	AGA	3	AGAAGAAGAAGAAG	14	95	0	3		No hits found
locus799	musa_c4_small_c22549	TGCACACACGAAAAACTCAA	58.887	23	AAATAGCTGGTACTTGCGGC	59.388	203	181	ACA	3	ACAACAACAACAA	13	171	2	0		No hits found
locus800	musa_c4_small_c22553	CCCCAGTCCTTGTTCTCGTA	60.103	16	CCAAACCCTAGCGGTTACAA	59.99	121	106	TGT	3	TGTTGTTGTTGT	12	74	1	1	gi|225428865|ref|XP_002285190.1|	PREDICTED: hypothetical protein [Vitis vinifera] &gt;gi|147839912|emb|CAN65906.1| hypothetical protein [Vitis vinifera]	7.25491e-32	gi|115477976|ref|NP_001062583.1|	Os09g0115400 [Oryza sativa Japonica Group] &gt;gi|46389987|dbj|BAD16229.1| putative poly(A)-binding protein [Oryza sativa Japonica Group] &gt;gi|113630816|dbj|BAF24497.1| Os09g0115400 [Oryza sativa Japonica Group] &gt;gi|125562753|gb|EAZ08133.1| hypothetical protein OsI_30396 [Oryza sativa Indica Group] &gt;gi|125604734|gb|EAZ43770.1| hypothetical protein OsJ_28392 [Oryza sativa Japonica Group] &…	2.0861e-31	gi|226496737|ref|NP_001151785.1|	LOC100285420 [Zea mays] &gt;gi|195649671|gb|ACG44303.1| polyadenylate-binding protein 2 [Zea mays]	4.60717e-31	KOG0123	Polyadenylate-binding protein (RRM superfamily)	RNA processing and modification;Translation, ribosomal structure and biogenesis	95.1301	9.49972e-28
locus801*	musa_c4_small_c22586	TGTACAGCTGACTTGCCGTC	60.056	102	TGCAAACACCTGAATGGAAG	59.691	230	129	ATTGA	5	ATTGAATTGAATTGAATTG	19	188	1	1	gi|20260576|gb|AAM13186.1|	putative receptor-like protein kinase [Arabidopsis thaliana]	5.71908e-18	gi|30682341|ref|NP_850049.1|	leucine-rich repeat transmembrane protein kinase, putative [Arabidopsis thaliana] &gt;gi|264664501|sp|C0LGK9.1|Y2242_ARATH RecName: Full=Probable LRR receptor-like serine/threonine-protein kinase At2g24230; Flags: Precursor &gt;gi|224589521|gb|ACN59294.1| leucine-rich repeat receptor-like protein kinase [Arabidopsis thaliana]	5.71908e-18	gi|4115383|gb|AAD03384.1|	putative receptor-like protein kinase [Arabidopsis thaliana]	5.71908e-18	LSE0002	A Receptor protein kinase containing LRR repeats	Signal transduction mechanisms	93.9745	1.33084e-20
locus802	musa_c4_small_c22589	AGGAGGACGAAGAAGGAAGC	59.957	1	GCTGTTGTTGGAGAACGTCA	59.88	376	376	AAG	3	AAGAAGAAGAAG	12	311	0	2	gi|193237571|dbj|BAG50062.1|	transcription factor C2H2 [Lotus japonicus]	1.57833e-34	gi|224117506|ref|XP_002317593.1|	predicted protein [Populus trichocarpa] &gt;gi|222860658|gb|EEE98205.1| predicted protein [Populus trichocarpa]	9.54174e-34	gi|255630194|gb|ACU15452.1|	unknown [Glycine max]	1.00214e-33	KOG3183	Predicted Zn-finger protein	General function prediction only	140.969	7.38846e-35
locus803	musa_c4_small_c22617	GAGGGTTGAAGGAGAGGAGG	60.186	218	AACGTGAACACCGCATTGTA	60.035	407	190	TCT	3	TCTTCTTCTTCT	12	351	1	1	gi|225427593|ref|XP_002270533.1|	PREDICTED: hypothetical protein [Vitis vinifera]	8.72547e-74	gi|296085456|emb|CBI29188.3|	unnamed protein product [Vitis vinifera]	1.64555e-72	gi|147817092|emb|CAN70956.1|	hypothetical protein [Vitis vinifera]	1.64555e-72	KOG0061	Transporter, ABC superfamily (Breast cancer resistance protein)	Secondary metabolites biosynthesis, transport and catabolism	262.307	7.73077e-71
locus804	musa_c4_small_c22635	GATGAACAAGCAGCAGAGGC	61.099	12	TAACCAGATCTCTCGGGTGG	60.065	143	132	AAAG	4	AAAGAAAGAAAGAAA	15	35	1	1		No hits found
locus805	musa_c4_small_c22676	TTTGTTTTTCTTTGGTGGGG	59.811	7	CTCGGCATCACCCATCTTAT	59.917	357	351	TCT	3	TCTTCTTCTTCTT	13	66	1	1	gi|242047138|ref|XP_002461315.1|	hypothetical protein SORBIDRAFT_02g000790 [Sorghum bicolor] &gt;gi|241924692|gb|EER97836.1| hypothetical protein SORBIDRAFT_02g000790 [Sorghum bicolor]	3.1764e-29	gi|297606601|ref|NP_001058717.2|	Os07g0108400 [Oryza sativa Japonica Group] &gt;gi|33146442|dbj|BAC79550.1| zinc finger and C2 domain protein-like [Oryza sativa Japonica Group] &gt;gi|50510016|dbj|BAD30628.1| zinc finger and C2 domain protein-like [Oryza sativa Japonica Group] &gt;gi|125598863|gb|EAZ38439.1| hypothetical protein OsJ_22817 [Oryza sativa Japonica Group] &gt;gi|215708780|dbj|BAG94049.1| unnamed protein product [Ory…	3.1764e-29	gi|212723638|ref|NP_001132406.1|	hypothetical protein LOC100193853 [Zea mays] &gt;gi|194694292|gb|ACF81230.1| unknown [Zea mays]	4.58672e-28	KOG1030	Predicted Ca2+-dependent phospholipid-binding protein	General function prediction only	113.62	2.11851e-26
locus806	musa_c4_small_c22695	GGTTCAACAACCTTGGCACT	60.012	118	CATCATGTATGACGATAGGTAGAAA	57.344	342	225	GA	2	GAGAGAGAGAGAGAGAGAGA	20	288	2	0		No hits found
locus807	musa_c4_small_c22704	TTGAAGAGACTTGCGGAACA	59.566	22	CTGCTTCCCGTCTTGAGAAC	59.989	241	220	ATG	3	ATGATGATGATGATG	15	90	2	0		No hits found
locus808	musa_c4_small_c22710	TTCTGGATTATTCGGCTTCG	60.167	139	TTCTACTCCAACCCCACCTG	59.959	315	177	TTTGTT	6	TTTGTTTTTGTTTTTGTTTT	20	215	2	0		No hits found
locus809	musa_c4_small_c22713	TGTTCAGCGTCAGAATCCAC	59.837	15	AGAAGGGACTCGGAAGAAGC	59.957	297	283	AACCCT	6	AACCCTAACCCTAACCCTA	19	165	1	1		No hits found
locus810	musa_c4_small_c22720	GTTTCCTTCTGGTTCCCTCA	59.112	0	AAGGGGAGCGAAATCAAAAC	60.431	145	146	TCC	3	TCCTCCTCCTCCTCC	15	26	2	0		No hits found
locus811	musa_c4_small_c22762	GATCTACCAGAGTACGCGGC	59.866	57	GGTGACGATGACGAAGCATA	59.679	167	111	CCT	3	CCTCCTCCTCCTC	13	135	0	3		No hits found
locus812	musa_c4_small_c22787	TCCAGTTGCCATATAATTACTCTTGA	60.258	0	ATAAAACGGTGCAAAGGCAG	60.131	288	289	AGC	3	AGCAGCAGCAGC	12	30	0	3		No hits found
locus813	musa_c4_small_c22857	CCAGCCCATGTCTTCTACCT	59.162	59	GGAAGAGGAGGGATCGAAAG	60.147	257	199	GCC	3	GCCGCCGCCGCCGCC	15	211	2	0		No hits found
locus814	musa_c4_small_c22889	GATGCAGATATGGCGCTTTC	60.721	23	ATGAGCCTTCCCAGGGTACT	59.957	163	141	CT	2	CTCTCTCTCTC	11	47	1	1		No hits found
locus815	musa_c4_small_c22889	AGTACCCTGGGAAGGCTCAT	59.957	144	TCAAATACTCAGGGCGATCA	59.226	317	174	AG	2	AGAGAGAGAGAGAGAG	16	272	1	1		No hits found
locus816	musa_c4_small_c22890	AAAGGCACCTCATGACCATC	59.934	17	AGAGTTCAGCAGCCCATCAT	59.834	284	268	GCT	3	GCTGCTGCTGCTG	13	224	2	0		No hits found
locus817	musa_c4_small_c22893	CAACGTCCTTCGCGTTTATT	60.131	210	ACTCGATGTTGTTTGGCTCC	60.119	324	115	AAG	3	AAGAAGAAGAAG	12	244	0	2		No hits found
locus818	musa_c4_small_c22910	CCTTTTGCTTCCGTTGCTAT	59.361	50	CTTTTCTTGGGTTCGACCTG	59.705	148	99	ACC	3	ACCACCACCACCACC	15	73	0	4		No hits found
locus819	musa_c4_small_c22927	CATGGGTGGGATAAGAATGG	60.006	91	CGACTCAGGGGTGATGCTAT	60.096	566	476	CT	2	CTCTCTCTCTCTCT	14	373	2	1	gi|224063979|ref|XP_002301331.1|	predicted protein [Populus trichocarpa] &gt;gi|222843057|gb|EEE80604.1| predicted protein [Populus trichocarpa]	2.70835e-37	gi|224130112|ref|XP_002320755.1|	predicted protein [Populus trichocarpa] &gt;gi|222861528|gb|EEE99070.1| predicted protein [Populus trichocarpa]	4.59426e-37	gi|255541474|ref|XP_002511801.1|	homeobox protein, putative [Ricinus communis] &gt;gi|223548981|gb|EEF50470.1| homeobox protein, putative [Ricinus communis]	1.7236e-36	LSE0187	A Homeodomain protein, contains START domain	Transcription	111.694	7.77987e-35
locus820	musa_c4_small_c22954	TTTTCTTCCTTGCTCCGAGA	60.066	226	CCTCCTCCTCTTCTGCATCA	60.488	469	244	GAG	3	GAGGAGGAGGAGGAG	15	366	2	0		No hits found
locus821*	musa_c4_small_c22955	GCTGTCTTCGGTTTTTGCTC	60	95	TGGTAGATCGGATTCTTGGC	60.036	207	113	CGG	3	CGGCGGCGGCGGCG	14	131	0	2	gi|224124210|ref|XP_002330132.1|	predicted protein [Populus trichocarpa] &gt;gi|222871266|gb|EEF08397.1| predicted protein [Populus trichocarpa]	3.72763e-13	gi|242050778|ref|XP_002463133.1|	hypothetical protein SORBIDRAFT_02g038310 [Sorghum bicolor] &gt;gi|241926510|gb|EER99654.1| hypothetical protein SORBIDRAFT_02g038310 [Sorghum bicolor]	4.85843e-13	gi|297839311|ref|XP_002887537.1|	hypothetical protein ARALYDRAFT_895304 [Arabidopsis lyrata subsp. lyrata] &gt;gi|297333378|gb|EFH63796.1| hypothetical protein ARALYDRAFT_895304 [Arabidopsis lyrata subsp. lyrata]	8.1959e-13	LSE0002	A Receptor protein kinase containing LRR repeats	Signal transduction mechanisms	46.595	6.41888e-14
locus822	musa_c4_small_c22982	TTTCCTTCTCACCACTTGGAA	59.697	48	CAGAAGAAAGAGAGGCGAAGA	58.945	131	84	CT	2	CTCTCTCTCTCT	12	100	3	0		No hits found
locus823	musa_c4_small_c22998	TAGCATGGAAGAAGGCGATT	59.807	16	TCCATCTCGATACGTTGCCT	60.624	175	160	AGA	3	AGAAGAAGAAGAAGA	15	127	1	2		No hits found
locus824	musa_c4_small_c22999	ACATGGATATCCTCTGCGCT	59.682	26	CCCACCTTAACAATGCTTCC	59.429	160	135	TGA	3	TGATGATGATGAT	13	124	0	2	gi|125579929|gb|EAZ21075.1|	hypothetical protein OsJ_36717 [Oryza sativa Japonica Group]	2.36617e-08	gi|125537248|gb|EAY83736.1|	hypothetical protein OsI_38953 [Oryza sativa Indica Group]	2.36617e-08	gi|115489376|ref|NP_001067175.1|	Os12g0593000 [Oryza sativa Japonica Group] &gt;gi|113649682|dbj|BAF30194.1| Os12g0593000 [Oryza sativa Japonica Group]	2.36617e-08	KOG0082	G-protein alpha subunit (small G protein superfamily)	Cell cycle control, cell division, chromosome partitioning;Signal transduction mechanisms	46.595	2.44286e-06
locus825	musa_c4_small_c23036	GCGAATTGGGTCTCTCTTTG	59.813	2	GTCGGATCGGTCCATTTTC	60.274	110	109	CT	2	CTCTCTCTCTC	11	58	0	2		No hits found
locus826	musa_c4_small_c23057	TGGTCATGGTTTGTAGGCAG	59.566	200	CCCCCTATTAATTTTAGTTTGGTGT	59.821	437	238	ATAA	4	ATAAATAAATAAATAAATA	19	355	3	0		No hits found
locus827	musa_c4_small_c23116	AACCCAGAGGCCTAAAGAGC	59.848	22	GCGAGGAGGAGGAAGAGAAT	59.919	180	159	CT	2	CTCTCTCTCTCT	12	67	0	3		No hits found
locus828	musa_c4_small_c23138	GCTAGGGCCTTCAATTTGTG	59.708	2	ATCGCCTGACTTTGACTGCT	60.02	119	118	TGCA	4	TGCATGCATGCATGC	15	44	0	2		No hits found
locus829	musa_c4_small_c23142	AACCCTTTTGCCAACAAGAA	59.587	11	CGTAGTCTGCGAACCTCCTC	60.012	438	428	AGG	3	AGGAGGAGGAGGAGG	15	45	0	2	gi|225454961|ref|XP_002280630.1|	PREDICTED: hypothetical protein [Vitis vinifera]	5.92475e-20	gi|297744966|emb|CBI38558.3|	unnamed protein product [Vitis vinifera]	5.92475e-20	gi|297744972|emb|CBI38564.3|	unnamed protein product [Vitis vinifera]	7.73796e-20
locus830	musa_c4_small_c23150	TATTGATGGGTCTCTTCCGC	60.036	26	TAGATCGAGAGGTGGCGTCT	59.973	232	207	GTG	3	GTGGTGGTGGTGG	13	149	2	0	gi|122894108|gb|ABM67700.1|	polygalacturonase [Citrus sinensis]	2.15428e-10	gi|7381227|gb|AAF61444.1|AF138858_1	polygalacturonase [Solanum lycopersicum]	2.15428e-10	gi|87162606|gb|ABD28401.1|	Glycoside hydrolase, family 28 [Medicago truncatula]	1.06916e-09	TWOG0115	Endo-polygalacturonase	General function prediction only	62.003	1.44324e-10
locus831	musa_c4_small_c23170	GTTCTTACCCACTGTCCCGA	59.966	7	TGGGATCAGGACACAACTGA	60.088	217	211	ATT	3	ATTATTATTATTATT	15	48	0	2		No hits found
locus832	musa_c4_small_c23171	ATTTCGCAAGATCGATGGAC	60.043	61	AGTTTGGCTTACAATGCCGT	59.637	273	213	ACG	3	ACGACGACGACG	12	144	0	2		No hits found
locus833	musa_c4_small_c23187	GCTGCTGAAGAGGATGAGGA	60.645	23	TGCTGCACACATGAGAATGA	59.986	146	124	GAC	3	GACGACGACGACGA	14	63	0	2		No hits found
locus834	musa_c4_small_c23202	AGGAAATCGATTCGAAGCAC	59.273	4	GAACCAAAACGGCCACTAAA	59.975	183	180	CTC	3	CTCCTCCTCCTC	12	45	0	2		No hits found
locus835	musa_c4_small_c23207	TTGCTGATGACGAGGATGAG	59.942	28	CTGTAGCCTTCATGCCTTCC	59.836	210	183	GGAGAT	6	GGAGATGGAGATGGAGATGGA	21	147	2	0	gi|225423737|ref|XP_002278479.1|	PREDICTED: hypothetical protein [Vitis vinifera]	2.09633e-12	gi|147836211|emb|CAN75427.1|	hypothetical protein [Vitis vinifera]	2.09633e-12	gi|224081399|ref|XP_002306395.1|	predicted protein [Populus trichocarpa] &gt;gi|222855844|gb|EEE93391.1| predicted protein [Populus trichocarpa]	7.96604e-12	KOG0007	Splicing factor 3a, subunit 1	RNA processing and modification	72.4034	4.19818e-14
locus836	musa_c4_small_c23236	GCCCGACAGATTGATGAAGT	60.081	11	GAATCCAAAATGAGAGGGGG	60.632	248	238	CT	2	CTCTCTCTCTC	11	216	2	0		No hits found
locus837	musa_c4_small_c23238	TGACCGAAGGATGTGCATAA	60.073	345	CCGCAGAAGCATACAACAGA	60.011	507	163	TAA	3	TAATAATAATAATA	14	367	1	2	gi|115483632|ref|NP_001065486.1|	Os10g0576600 [Oryza sativa Japonica Group] &gt;gi|18266654|gb|AAL67600.1|AC018929_22 unknown protein [Oryza sativa Japonica Group] &gt;gi|31433670|gb|AAP55154.1| expressed protein [Oryza sativa (japonica cultivar-group)] &gt;gi|113640018|dbj|BAF27323.1| Os10g0576600 [Oryza sativa Japonica Group] &gt;gi|125533063|gb|EAY79628.1| hypothetical protein OsI_34773 [Oryza sativa Indica Group] &gt;gi|1255…	2.91511e-29	gi|255573455|ref|XP_002527653.1|	conserved hypothetical protein [Ricinus communis] &gt;gi|223532958|gb|EEF34724.1| conserved hypothetical protein [Ricinus communis]	5.83975e-28	gi|224138156|ref|XP_002326532.1|	predicted protein [Populus trichocarpa] &gt;gi|222833854|gb|EEE72331.1| predicted protein [Populus trichocarpa]	7.62694e-28
locus838	musa_c4_small_c23257	CCGACCGAAACCCTAGAAAT	60.312	47	GCTTAACGGCAGGATCAGAG	59.978	143	97	GGC	3	GGCGGCGGCGGC	12	69	0	2	gi|222637358|gb|EEE67490.1|	hypothetical protein OsJ_24918 [Oryza sativa Japonica Group]	6.59889e-11	gi|218199923|gb|EEC82350.1|	hypothetical protein OsI_26659 [Oryza sativa Indica Group]	6.59889e-11	gi|215697324|dbj|BAG91318.1|	unnamed protein product [Oryza sativa Japonica Group]	6.59889e-11	KOG2891	Surface glycoprotein	General function prediction only	54.6842	8.82039e-09
locus839	musa_c4_small_c23269	ACTCTCGGTGGTTGCATTCT	59.727	109	CAACGCTTCACCATCGATTT	61.032	285	177	CTTC	4	CTTCCTTCCTTCCTTCCT	18	192	2	0		No hits found
locus840	musa_c4_small_c23274	GCCTCCCTTCCTCCACAC	60.62	12	ATGGGGTTGAAGGGTTTAGG	60.046	218	207	CTT	3	CTTCTTCTTCTTCTTCTTCTTCTTCTTC	28	34	1	4		No hits found
locus841	musa_c4_small_c23303	CCCCAAATGGCTTCCTCT	60.003	39	GAGAGTGAATGGAGGGGCTT	60.596	175	137	GCG	3	GCGGCGGCGGCGG	13	58	2	1		No hits found
locus842	musa_c4_small_c23309	GCAAATCTGTAGGCAGACCA	58.877	0	TATGTGCCACTTCACAGGGA	60.112	172	173	TTTCT	5	TTTCTTTTCTTTTCT	15	36	0	2	gi|224099061|ref|XP_002311363.1|	predicted protein [Populus trichocarpa] &gt;gi|222851183|gb|EEE88730.1| predicted protein [Populus trichocarpa]	4.56386e-28	gi|224112052|ref|XP_002316068.1|	predicted protein [Populus trichocarpa] &gt;gi|222865108|gb|EEF02239.1| predicted protein [Populus trichocarpa]	1.01672e-27	gi|297736779|emb|CBI25980.3|	unnamed protein product [Vitis vinifera]	1.32788e-27	KOG1901	Uncharacterized high-glucose-regulated protein	General function prediction only	119.013	3.8175e-28
locus843	musa_c4_small_c23318	AGAGATGGAGGAAGCAGCAG	59.703	45	GACGAACATGGTGGCAATG	60.964	207	163	TGG	3	TGGTGGTGGTGG	12	83	0	2	gi|242073918|ref|XP_002446895.1|	hypothetical protein SORBIDRAFT_06g024500 [Sorghum bicolor] &gt;gi|241938078|gb|EES11223.1| hypothetical protein SORBIDRAFT_06g024500 [Sorghum bicolor]	3.25661e-10	gi|115459766|ref|NP_001053483.1|	Os04g0549400 [Oryza sativa Japonica Group] &gt;gi|113565054|dbj|BAF15397.1| Os04g0549400 [Oryza sativa Japonica Group] &gt;gi|125549250|gb|EAY95072.1| hypothetical protein OsI_16888 [Oryza sativa Indica Group] &gt;gi|215766927|dbj|BAG99155.1| unnamed protein product [Oryza sativa Japonica Group]	4.25326e-10	gi|222629315|gb|EEE61447.1|	hypothetical protein OsJ_15686 [Oryza sativa Japonica Group]	6.14169e-09
locus844	musa_c4_small_c23321	GAGGGAATGCGTGAAGAGAG	59.95	56	TCAGAAGCTCTTCTTGTTGTTGA	59.295	406	351	CAA	3	CAACAACAACAACAACA	17	368	1	1	gi|255563845|ref|XP_002522923.1|	conserved hypothetical protein [Ricinus communis] &gt;gi|223537850|gb|EEF39466.1| conserved hypothetical protein [Ricinus communis]	1.20597e-20	gi|297611396|ref|NP_001067424.2|	Os11g0195500 [Oryza sativa Japonica Group] &gt;gi|255679871|dbj|BAF27787.2| Os11g0195500 [Oryza sativa Japonica Group]	1.02092e-19	gi|125576503|gb|EAZ17725.1|	hypothetical protein OsJ_33269 [Oryza sativa Japonica Group]	1.02092e-19
locus845	musa_c4_small_c23352	AGGAGAGGGACAGAAAGAGACT	57.702	0	CACGCAACTCCTGCTATGAA	60.011	363	364	AGAA	4	AGAAAGAAAGAAAGAAAG	18	23	2	0		No hits found
locus846	musa_c4_small_c23352	TTCATAGCAGGAGTTGCGTG	60.011	344	ATCCATCGACTGGTGTTGGT	60.246	598	255	TG	2	TGTGTGTGTGTGT	13	512	2	0		No hits found
locus847	musa_c4_small_c23406	CGGACTTTTGTCGTCGGTAT	59.993	283	GGTGAGAATTGAAGGAAGACACA	60.522	377	95	TCTG	4	TCTGTCTGTCTGT	13	331	0	5		No hits found
locus848	musa_c4_small_c23440	TAAAATACCCTCCCCGTTGG	60.892	13	ACAAGATCTCGGCTGGAGAA	59.95	105	93	TTC	3	TTCTTCTTCTTCTTC	15	42	0	2		No hits found
locus849	musa_c4_small_c23457	CCCCTCTTCGGCTCTTCT	59.48	7	AGAGGAGGAGGGAAGTCGAG	59.945	241	235	TC	2	TCTCTCTCTCTCTCTCTCTCTCTCT	25	26	0	2	gi|18412399|ref|NP_565211.1|	unknown protein [Arabidopsis thaliana] &gt;gi|42572173|ref|NP_974177.1| unknown protein [Arabidopsis thaliana] &gt;gi|4835758|gb|AAD30225.1|AC007202_7 ESTs gb|T22000 and gb|AA585765 come from this gene [Arabidopsis thaliana] &gt;gi|13194786|gb|AAK15555.1|AF348584_1 unknown protein [Arabidopsis thaliana] &gt;gi|13878083|gb|AAK44119.1|AF370304_1 unknown protein [Arabidopsis thaliana] &gt;gi|1710475…	7.51223e-07	gi|297842733|ref|XP_002889248.1|	hypothetical protein ARALYDRAFT_477119 [Arabidopsis lyrata subsp. lyrata] &gt;gi|297335089|gb|EFH65507.1| hypothetical protein ARALYDRAFT_477119 [Arabidopsis lyrata subsp. lyrata]	9.81127e-07	gi|297788100|ref|XP_002862214.1|	hypothetical protein ARALYDRAFT_497547 [Arabidopsis lyrata subsp. lyrata] &gt;gi|297307488|gb|EFH38472.1| hypothetical protein ARALYDRAFT_497547 [Arabidopsis lyrata subsp. lyrata]	9.81127e-07
locus850	musa_c4_small_c23497	GAGGATGGGACGATCGATAA	59.854	251	TAGTTGAGCAATCCCCAAGG	60.066	485	235	ATC	3	ATCATCATCATCA	13	422	3	0		No hits found
locus851	musa_c4_small_c23526	TTGCTTGATGGGGATCAAAT	60.274	8	GCCTTGATTTGCACCTGAGT	60.263	172	165	TG	2	TGTGTGTGTGTGTGTGTGTGT	21	38	0	3		No hits found
locus852	musa_c4_small_c23529	ACGCCTCCACAAGATCCTAA	59.694	49	TATGCACCACTCAGGTCTGC	59.862	182	134	CAG	3	CAGCAGCAGCAGCAGC	16	110	3	0	gi|255563907|ref|XP_002522953.1|	nuclear acid binding protein, putative [Ricinus communis] &gt;gi|223537765|gb|EEF39383.1| nuclear acid binding protein, putative [Ricinus communis]	1.68576e-06
locus853	musa_c4_small_c23532	GTACCCCTCCTTCCGTGC	60.475	5	TCGTTCACAGAGAACCATCG	59.831	414	410	GCC	3	GCCGCCGCCGCCGCCGC	17	38	2	0	gi|115468498|ref|NP_001057848.1|	Os06g0554600 [Oryza sativa Japonica Group] &gt;gi|53792675|dbj|BAD53688.1| hypothetical protein [Oryza sativa Japonica Group] &gt;gi|113595888|dbj|BAF19762.1| Os06g0554600 [Oryza sativa Japonica Group] &gt;gi|125555714|gb|EAZ01320.1| hypothetical protein OsI_23350 [Oryza sativa Indica Group]	2.26948e-11	gi|242089877|ref|XP_002440771.1|	hypothetical protein SORBIDRAFT_09g006280 [Sorghum bicolor] &gt;gi|241946056|gb|EES19201.1| hypothetical protein SORBIDRAFT_09g006280 [Sorghum bicolor]	5.58993e-10	gi|125597553|gb|EAZ37333.1|	hypothetical protein OsJ_21673 [Oryza sativa Japonica Group]	7.30068e-10
locus854	musa_c4_small_c23538	AAATTTACTCGCGTTCCCCT	59.966	22	TGATTCCTGTGCTTCACTGC	59.992	422	401	CTTCC	5	CTTCCCTTCCCTTCCC	16	43	2	0	gi|225463552|ref|XP_002267156.1|	PREDICTED: hypothetical protein [Vitis vinifera] &gt;gi|296090054|emb|CBI39873.3| unnamed protein product [Vitis vinifera]	4.83623e-27	gi|86438764|emb|CAJ75623.1|	putative COP9 complex subunit 6 protein [Brachypodium sylvaticum]	1.4148e-25	gi|297608794|ref|NP_001062152.2|	Os08g0500000 [Oryza sativa Japonica Group] &gt;gi|255678553|dbj|BAF24066.2| Os08g0500000 [Oryza sativa Japonica Group]	4.0536e-25	KOG3050	COP9 signalosome, subunit CSN6	Posttranslational modification, protein turnover, chaperones;Signal transduction mechanisms	74.7146	2.00535e-27
locus855	musa_c4_small_c23576	CAATCTCACCCTCGAGATCC	59.612	49	AATACGTGGAGCACGGAATC	59.962	158	110	CCG	3	CCGCCGCCGCCGCCG	15	114	3	1		No hits found
locus856	musa_c4_small_c23599	CCTCGCTCTCTCTTTCGTTG	60.269	1	CAAGTCCTACCCTCATCCGA	60.065	277	277	AGA	3	AGAAGAAGAAGAAGAAGAAGAAGAAGAAGA	30	99	0	2		No hits found
locus857	musa_c4_small_c23601	TGGTATTCGACGTAGGAGGG	59.948	100	ATTAGGTCGCGTGTCTTGCT	59.904	197	98	GAG	3	GAGGAGGAGGAGGAGGAGGAGG	22	135	2	1	gi|168009948|ref|XP_001757667.1|	predicted protein [Physcomitrella patens subsp. patens] &gt;gi|162691361|gb|EDQ77724.1| predicted protein [Physcomitrella patens subsp. patens]	1.16156e-58	gi|297734214|emb|CBI15461.3|	unnamed protein product [Vitis vinifera]	7.74551e-54	gi|225455952|ref|XP_002276472.1|	PREDICTED: hypothetical protein [Vitis vinifera]	7.74551e-54
locus858	musa_c4_small_c23603	CCAGAAAAGAGACGCCAAAG	59.986	67	CCAGGCATCAATCCCTCTT	60.019	252	186	AG	2	AGAGAGAGAGAGAGAGA	17	218	0	2		No hits found
locus859	musa_c4_small_c23679	TGATATCCCCTCCCCCTTAC	59.974	194	CGCTTCATGATCTTGGTGAA	59.799	342	149	AG	2	AGAGAGAGAGAGAGAGA	17	305	0	2		No hits found
locus860	musa_c4_small_c23683	CTCTCTCCTGTTGACAGCCC	59.986	210	CACAGAGGTGCAGTGGAGAA	60.022	423	214	CTC	3	CTCCTCCTCCTCCTC	15	352	2	0		No hits found
locus861	musa_c4_small_c23691	ATCCGCTCCTGGTACAACAC	59.997	189	AATACGCCTCCGTACAGCAC	60.162	305	117	CTC	3	CTCCTCCTCCTCCTCCTCC	19	222	1	1	gi|226492563|ref|NP_001142633.1|	hypothetical protein LOC100274908 [Zea mays] &gt;gi|195607630|gb|ACG25645.1| hypothetical protein [Zea mays]	5.89888e-10	gi|255553735|ref|XP_002517908.1|	conserved hypothetical protein [Ricinus communis] &gt;gi|223542890|gb|EEF44426.1| conserved hypothetical protein [Ricinus communis]	5.90629e-10	gi|242084528|ref|XP_002442689.1|	hypothetical protein SORBIDRAFT_08g001210 [Sorghum bicolor] &gt;gi|241943382|gb|EES16527.1| hypothetical protein SORBIDRAFT_08g001210 [Sorghum bicolor]	1.67281e-09
locus862	musa_c4_small_c23694	CTGACCTCGACCTCACCAT	58.598	14	TTCGGAATCCAGGTGATAGC	60.036	177	164	GCAGAA	6	GCAGAAGCAGAAGCAGAAGC	20	92	2	0		No hits found
locus863	musa_c4_small_c23713	GGTGCTTGTGATGAAACCCT	59.973	46	ATCTTCACTTGGGTCCGTTG	59.966	368	323	TTC	3	TTCTTCTTCTTCTTC	15	217	1	1	gi|297742624|emb|CBI34773.3|	unnamed protein product [Vitis vinifera]	1.02714e-11	gi|225426730|ref|XP_002275649.1|	PREDICTED: hypothetical protein [Vitis vinifera]	1.02714e-11	gi|147776096|emb|CAN65426.1|	hypothetical protein [Vitis vinifera]	1.02714e-11	KOG0305	Anaphase promoting complex, Cdc20, Cdh1, and Ama1 subunits	Cell cycle control, cell division, chromosome partitioning;Posttranslational modification, protein turnover, chaperones	50.8322	1.97616e-07
locus864	musa_c4_small_c23714	CTCTCATCCTCTCTGCTCCG	60.238	51	CCAGCATCAGCAGATAAGCA	60.119	308	258	GA	2	GAGAGAGAGAGA	12	85	1	1		No hits found
locus865	musa_c4_small_c23717	GGTGTCCAACTGCTTCTTCC	59.703	3	AGAAATCCCCCAAGTCTGCT	60.074	311	309	GTG	3	GTGGTGGTGGTG	12	50	0	2		No hits found
locus866	musa_c4_small_c23753	TTTGCAGAAGCTGTCAATGG	59.988	134	AAGTCGTTGGTCCATCCAAG	59.966	430	297	TACC	4	TACCTACCTACCT	13	355	2	0	gi|229609889|gb|ACQ83560.1|	calcineurin B-like protein 06 [Vitis vinifera]	1.13111e-31	gi|296081630|emb|CBI20635.3|	unnamed protein product [Vitis vinifera]	1.1385e-31	gi|225429484|ref|XP_002277878.1|	PREDICTED: hypothetical protein [Vitis vinifera]	1.13937e-31	KOG0034	Ca2+/calmodulin-dependent protein phosphatase (calcineurin subunit B), EF-Hand superfamily protein	Signal transduction mechanisms	73.1738	1.12334e-28
locus867	musa_c4_small_c23772	TCCGATAGGGTTTCGTTGTC	59.933	118	CTTTGGTCTCCAGAAGTCGC	59.989	318	201	GGA	3	GGAGGAGGAGGAG	13	241	1	1	gi|297809355|ref|XP_002872561.1|	hypothetical protein ARALYDRAFT_489959 [Arabidopsis lyrata subsp. lyrata] &gt;gi|297318398|gb|EFH48820.1| hypothetical protein ARALYDRAFT_489959 [Arabidopsis lyrata subsp. lyrata]	4.3853e-31	gi|18413493|ref|NP_567375.1|	TOPP7; protein serine/threonine phosphatase [Arabidopsis thaliana] &gt;gi|148887170|sp|P48486.2|PP16_ARATH RecName: Full=Serine/threonine-protein phosphatase PP1 isozyme 6 &gt;gi|19699316|gb|AAL91268.1| AT4g11240/F8L21_30 [Arabidopsis thaliana] &gt;gi|21554190|gb|AAM63269.1| protein phosphatase type 1 PP1BG [Arabidopsis thaliana] &gt;gi|21689631|gb|AAM67437.1| AT4g11240/F8L21_30 [Arabidopsis thal…	4.3853e-31	gi|5596470|emb|CAB51408.1|	protein phosphatase type 1 PP1BG [Arabidopsis thaliana] &gt;gi|7267823|emb|CAB81225.1| protein phosphatase type 1 PP1BG [Arabidopsis thaliana]	4.3853e-31	KOG0374	Serine/threonine specific protein phosphatase PP1, catalytic subunit	Signal transduction mechanisms;General function prediction only	138.272	2.08813e-33
locus868	musa_c4_small_c23819	AAGTTGATGACCGGATCTGC	60.081	377	AAAGAAGGAATTGAATTTATCCACA	59.338	522	146	TG	2	TGTGTGTGTGT	11	486	2	1		No hits found
locus869	musa_c4_small_c23830	AATTCCGGTGAAATCTGCTG	60.074	24	GGAGGAGCTGATGCTAGACG	60.119	429	406	GGC	3	GGCGGCGGCGGC	12	287	1	1		No hits found
locus870	musa_c4_small_c23830	GGAAACCCTCCTCTTCTTGG	60.045	268	CGGAGGAGCTGATGCTAGAC	60.119	430	163	TCGGCC	6	TCGGCCTCGGCCTCGGCCTCGGC	23	389	1	1		No hits found
locus871	musa_c4_small_c23872	GAATCGACGAGCCATTTCAT	60.043	130	GCTCTAATGCCAACCCAAAA	60.074	435	306	TGC	3	TGCTGCTGCTGCTGC	15	206	2	0	gi|21537234|gb|AAM61575.1|	20S proteasome subunit PAF1 [Arabidopsis thaliana]	1.35779e-13	gi|3421092|gb|AAC32062.1|	20S proteasome subunit PAF1 [Arabidopsis thaliana]	1.35779e-13	gi|15239061|ref|NP_199093.1|	PAF1; endopeptidase/ peptidase/ threonine-type endopeptidase [Arabidopsis thaliana] &gt;gi|17380545|sp|P34066.3|PSA1A_ARATH RecName: Full=Proteasome subunit alpha type-1-A; AltName: Full=Proteasome subunit alpha type-6; AltName: Full=20S proteasome alpha subunit F-1; AltName: Full=Proteasome 30 kDa subunit; AltName: Full=Proteasome component 2A; Short=AtPSM30; AltName: Full=Protein ARSENIC TOLERA…	1.35779e-13	KOG0863	20S proteasome, regulatory subunit alpha type PSMA1/PRE5	Posttranslational modification, protein turnover, chaperones	58.9214	7.76709e-16
locus872	musa_c4_small_c23888	ATCCTCCTCCACATAGCCCT	59.919	148	AACTCGCACAGGCAGACC	59.988	431	284	CAC	3	CACCACCACCACCACCA	17	287	2	0	gi|125549445|gb|EAY95267.1|	hypothetical protein OsI_17090 [Oryza sativa Indica Group]	8.52616e-19	gi|115460088|ref|NP_001053644.1|	Os04g0579200 [Oryza sativa Japonica Group] &gt;gi|32488512|emb|CAE03264.1| OSJNBa0011J08.19 [Oryza sativa (japonica cultivar-group)] &gt;gi|113565215|dbj|BAF15558.1| Os04g0579200 [Oryza sativa Japonica Group] &gt;gi|215713537|dbj|BAG94674.1| unnamed protein product [Oryza sativa Japonica Group]	8.52616e-19	gi|242076876|ref|XP_002448374.1|	hypothetical protein SORBIDRAFT_06g026220 [Sorghum bicolor] &gt;gi|241939557|gb|EES12702.1| hypothetical protein SORBIDRAFT_06g026220 [Sorghum bicolor]	1.11355e-18	KOG0800	FOG: Predicted E3 ubiquitin ligase	Posttranslational modification, protein turnover, chaperones	90.5077	3.32465e-19
locus873	musa_c4_small_c23902	GTTATTCCCCCATCGGAAGT	60.017	40	ACCCAGTTGGTTAGCCATGA	60.375	212	173	GGTT	4	GGTTGGTTGGTTG	13	169	3	0	gi|255540519|ref|XP_002511324.1|	leucine-rich repeat-containing protein, putative [Ricinus communis] &gt;gi|223550439|gb|EEF51926.1| leucine-rich repeat-containing protein, putative [Ricinus communis]	5.74166e-23	gi|297733709|emb|CBI14956.3|	unnamed protein product [Vitis vinifera]	3.72164e-22	gi|225456898|ref|XP_002280677.1|	PREDICTED: hypothetical protein [Vitis vinifera]	3.72164e-22	KOG0619	FOG: Leucine rich repeat	General function prediction only	91.6633	6.57283e-20
locus874	musa_c4_small_c23969	ACCGAGGGAGAAGAAGAAGG	59.811	28	TGTTGTCGCAAAGGTAGCTG	60.05	387	360	GCGA	4	GCGAGCGAGCGAG	13	49	1	2		No hits found
locus875	musa_c4_small_c24062	CTTTGGTTCCCTCTGCATCT	59.284	113	TCTTGCTCAAGGCATAGCAG	59.322	357	245	CT	2	CTCTCTCTCTC	11	299	0	2		No hits found
locus876	musa_c4_small_c24063	AGGAAGAGAGCAACGAGCAC	59.751	4	TGAGCAGGAGGAGGAAGAAG	59.673	86	83	AAGA	4	AAGAAAGAAAGAA	13	25	1	1	gi|224033581|gb|ACN35866.1|	unknown [Zea mays]	4.05803e-08	gi|194692716|gb|ACF80442.1|	unknown [Zea mays]	4.05803e-08	gi|212275201|ref|NP_001130874.1|	hypothetical protein LOC100191978 [Zea mays] &gt;gi|194690330|gb|ACF79249.1| unknown [Zea mays]	4.05803e-08	TWOG0096	Xyloglucan endotransglycosylase	Cell wall/membrane/envelope biogenesis	50.447	1.69205e-07
locus877	musa_c4_small_c24082	TGGAGCGACTCTTTCAGGTT	59.989	90	CATACCAACCGTGCTTGATG	59.988	401	312	ATTG	4	ATTGATTGATTGA	13	334	0	2		No hits found
locus878	musa_c4_small_c24085	TCGTATTGAAAGATTTATGGAGGA	59.049	13	AGGCCAGAGTAGACAGGCAA	60.012	343	331	TGG	3	TGGTGGTGGTGGT	13	50	1	1	gi|115474367|ref|NP_001060780.1|	Os08g0104700 [Oryza sativa Japonica Group] &gt;gi|42407781|dbj|BAD08926.1| phosphatidylinositol 3,5-kinase-like [Oryza sativa Japonica Group] &gt;gi|113622749|dbj|BAF22694.1| Os08g0104700 [Oryza sativa Japonica Group] &gt;gi|222639769|gb|EEE67901.1| hypothetical protein OsJ_25744 [Oryza sativa Japonica Group]	7.44539e-23	gi|218200343|gb|EEC82770.1|	hypothetical protein OsI_27507 [Oryza sativa Indica Group]	2.13384e-22	gi|242080197|ref|XP_002444867.1|	hypothetical protein SORBIDRAFT_07g000590 [Sorghum bicolor] &gt;gi|241941217|gb|EES14362.1| hypothetical protein SORBIDRAFT_07g000590 [Sorghum bicolor]	2.28327e-21	KOG0230	Phosphatidylinositol-4-phosphate 5-kinase and related FYVE finger-containing proteins	Signal transduction mechanisms	73.559	4.74887e-20
[truncated: 3,191 more rows]

## Sheet: Cavendish Grande Naine SSRs
																BLASTX classification (NCBI nr database)
																Best Hit			Second Best Hit			Third Best Hit			KOG Classification
[truncated: 4,097 more rows]
